# Supplementary material for: Glucocorticoids with different chemical structures but similar glucocorticoid receptor potency regulate subsets of common and unique genes in human trabecular meshwork cells
Source: BMC Med Genomics. 2009 Sep 10;2:58. doi: 10.1186/1755-8794-2-58 (PMC2749862; doi:10.1186/1755-8794-2-58)
Supplement: Additional file 1 — Comparison of lists of differentially expressed genes in response to DEX, FA, and TA in TM 86 and TM 93. These lists show, for TM 86 and TM 93, the genes that were differentially regulated in response to a single treatment (DEX, FA, or TA), as well as the genes commonly expressed across multiple treatments. [file 1755-8794-2-58-S1.xls]

## Sheet: TM-86
Unique to FA	Unique to FA	Unique to FA	Unique to FA	Unique to TAA	Unique to TAA	Unique to TAA	Unique to TAA	Unique to Dex	Unique to Dex	Unique to Dex	Unique to Dex	Unique to FA and TAA	Unique to FA and TAA	Unique to FA and TAA	Unique to FA and TAA	Unique to TAA and Dex	Unique to TAA and Dex	Unique to TAA and Dex	Unique to TAA and Dex	Unique to FA and Dex	Unique to FA and Dex	Unique to FA and Dex	Unique to FA and Dex	Common to All Treatments	Common to All Treatments	Common to All Treatments	Common to All Treatments
1496616	A_23_P115902	Unknown	A_23_P115902	1497769	A_24_P247175	Unknown	A_24_P247175	1463810	A_23_P113263	Unknown	A_23_P113263	1481404	A_23_P206568	Unknown	A_23_P206568	1489745	A_23_P376449	Unknown	A_23_P376449	1473280	A_23_P99731	Unknown	A_23_P99731	1465894	A_23_P103951	Unknown	A_23_P103951
1487866	A_23_P124177	Unknown	A_23_P124177	1501581	A_24_P332721	Unknown	A_24_P332721	1484783	A_23_P146981	Unknown	A_23_P146981	1488402	A_24_P290348	Unknown	A_24_P290348	1468754	A_24_P101742	Unknown	A_24_P101742	1483410	A_24_P152315	Unknown	A_24_P152315	1482451	A_23_P10605	Unknown	A_23_P10605
1491467	A_23_P16496	Unknown	A_23_P16496	1469173	A_24_P401670	Unknown	A_24_P401670	1472071	A_23_P210285	Unknown	A_23_P210285	1470115	A_24_P332263	Unknown	A_24_P332263	1492603	A_24_P143653	Unknown	A_24_P143653	1484384	A_24_P15502	Unknown	A_24_P15502	1479312	A_23_P122650	Unknown	A_23_P122650
1485209	A_23_P201521	Unknown	A_23_P201521	1503749	A_24_P523368	Unknown	A_24_P523368	1487493	A_23_P300563	Unknown	A_23_P300563	1468482	A_24_P358474	Unknown	A_24_P358474	1492650	A_24_P187174	Unknown	A_24_P187174	1470393	A_24_P212314	Unknown	A_24_P212314	1476682	A_23_P170719	Unknown	A_23_P170719
1472146	A_24_P101503	Unknown	A_24_P101503	1479586	A_24_P540560	Unknown	A_24_P540560	1478884	A_23_P301803	Unknown	A_23_P301803	1502734	A_24_P666795	Unknown	A_24_P666795	1467981	A_24_P221960	Unknown	A_24_P221960	1480719	A_24_P349869	Unknown	A_24_P349869	1502119	A_23_P33773	Unknown	A_23_P33773
1494557	A_24_P136155	Unknown	A_24_P136155	1495621	A_24_P622697	Unknown	A_24_P622697	1477218	A_23_P44053	Unknown	A_23_P44053	1480130	A_24_P7750	Unknown	A_24_P7750	1472214	A_24_P264416	Unknown	A_24_P264416	1500634	A_24_P749042	Unknown	A_24_P749042	1490746	A_23_P57836	Unknown	A_23_P57836
1488343	A_24_P152845	Unknown	A_24_P152845	1471167	A_32_P149735	Unknown	A_32_P149735	1469297	A_24_P101601	Unknown	A_24_P101601	1488260	A_24_P871726	Unknown	A_24_P871726	1501356	A_24_P33055	Unknown	A_24_P33055	1478889	A_24_P783679	Unknown	A_24_P783679	1487464	A_23_P66347	Unknown	A_23_P66347
1470828	A_24_P229728	Unknown	A_24_P229728	1495712	A_32_P167212	Unknown	A_32_P167212	1498222	A_24_P101694	Unknown	A_24_P101694	1502953	A_32_P131998	Unknown	A_32_P131998	1493512	A_24_P392661	Unknown	A_24_P392661	1486727	A_24_P941540	Unknown	A_24_P941540	1500986	A_24_P109661	Unknown	A_24_P109661
1481256	A_24_P230009	Unknown	A_24_P230009	1493264	A_32_P1841	Unknown	A_32_P1841	1484601	A_24_P106166	Unknown	A_24_P106166	1465356	A_32_P208076	Unknown	A_32_P208076	1464408	A_24_P691775	Unknown	A_24_P691775	1474536	A_32_P134556	Unknown	A_32_P134556	1478209	A_24_P127051	Unknown	A_24_P127051
1465361	A_24_P290263	Unknown	A_24_P290263	1503223	A_32_P190864	Unknown	A_32_P190864	1478175	A_24_P127042	Unknown	A_24_P127042	1479333	A_32_P41594	Unknown	A_32_P41594	1472049	A_24_P926993	Unknown	A_24_P926993	1482701	A_32_P157671	Unknown	A_32_P157671	1484524	A_24_P144314	Unknown	A_24_P144314
1498748	A_24_P375962	Unknown	A_24_P375962	1474586	A_32_P38228	Unknown	A_32_P38228	1476254	A_24_P127462	Unknown	A_24_P127462	1494624	A4GALT	Homo sapiens alpha 1,4-galactosyltransferase (globotriaosylceramide synthase) (A4GALT), mRNA [NM_017436]	A_23_P57570	1500969	A_32_P15169	Unknown	A_32_P15169	1473695	A_32_P213946	Unknown	A_32_P213946	1496367	A_24_P161733	Unknown	A_24_P161733
1482291	A_24_P600087	Unknown	A_24_P600087	1482812	A_32_P68479	Unknown	A_32_P68479	1464987	A_24_P144084	Unknown	A_24_P144084	1465437	ADAMTSL4	Homo sapiens cDNA FLJ13544 fis, clone PLACE1006815. [AK023606]	A_23_P391938	1479758	A_32_P151782	Unknown	A_32_P151782	1492177	A_32_P9931	Unknown	A_32_P9931	1483260	A_24_P161827	Unknown	A_24_P161827
1501668	A_24_P714707	Unknown	A_24_P714707	1499830	A_32_P75141	Unknown	A_32_P75141	1481896	A_24_P152278	Unknown	A_24_P152278	1499032	AEBP1	Homo sapiens AE binding protein 1 (AEBP1), mRNA [NM_001129]	A_23_P145916	1471136	A_32_P182135	Unknown	A_32_P182135	1497551	AA126789	AA126789 zn87e10.s1 Stratagene lung carcinoma 937218 Homo sapiens cDNA clone IMAGE:565194 3', mRNA sequence [AA126789]	A_32_P42426	1478520	A_24_P16230	Unknown	A_24_P16230
1494725	A_24_P899020	Unknown	A_24_P899020	1473528	ABHD2	Homo sapiens abhydrolase domain containing 2 (ABHD2), transcript variant 1, mRNA [NM_007011]	A_24_P924915	1477536	A_24_P16071	Unknown	A_24_P16071	1472081	AF161353	Homo sapiens HSPC090 mRNA, partial cds. [AF161353]	A_32_P193792	1481628	A_32_P227158	Unknown	A_32_P227158	1501290	AATF	Homo sapiens apoptosis antagonizing transcription factor (AATF), mRNA [NM_012138]	A_24_P262395	1482492	A_24_P169843	Unknown	A_24_P169843
1485324	A_24_P917344	Unknown	A_24_P917344	1464452	ACTN1	Homo sapiens actinin, alpha 1 (ACTN1), mRNA [NM_001102]	A_23_P105957	1480269	A_24_P161068	Unknown	A_24_P161068	1486271	AFAP	Homo sapiens actin filament associated protein (AFAP), transcript variant 1, mRNA [NM_021638]	A_23_P72387	1478191	A_32_P4882	Unknown	A_32_P4882	1502664	ABCA11	Homo sapiens ATP-binding cassette, sub-family A (ABC1), member 11 (pseudogene) (ABCA11) on chromosome 4 [NR_002451]	A_23_P92602	1469848	A_24_P178444	Unknown	A_24_P178444
1485759	A_32_P171043	Unknown	A_32_P171043	1500320	ACTN1	Homo sapiens actinin, alpha 1 (ACTN1), mRNA [NM_001102]	A_24_P107695	1478711	A_24_P16291	Unknown	A_24_P16291	1466328	AJ243810	Homo sapiens partial mRNA for RBP56/CHN chimeric transcript. [AJ243810]	A_24_P931993	1489774	ABCA3	Homo sapiens ATP-binding cassette, sub-family A (ABC1), member 3 (ABCA3), mRNA [NM_001089]	A_23_P140876	1464112	ACRC	Homo sapiens acidic repeat containing (ACRC), mRNA [NM_052957]	A_23_P171237	1497644	A_24_P186746	Unknown	A_24_P186746
1465998	A_32_P34064	Unknown	A_32_P34064	1499835	ADAMTSL1	Homo sapiens ADAMTS-like 1 (ADAMTSL1), transcript variant 1, mRNA [NM_139238]	A_24_P283635	1462850	A_24_P170203	Unknown	A_24_P170203	1475818	AK021804	Homo sapiens cDNA FLJ11742 fis, clone HEMBA1005508. [AK021804]	A_24_P904845	1490372	ABCB6	Homo sapiens ATP-binding cassette, sub-family B (MDR/TAP), member 6 (ABCB6), nuclear gene encoding mitochondrial protein, mRNA [NM_005689]	A_23_P5441	1465283	ADAM9	Homo sapiens ADAM metallopeptidase domain 9 (meltrin gamma) (ADAM9), transcript variant 1, mRNA [NM_003816]	A_23_P72643	1489314	A_24_P195164	Unknown	A_24_P195164
1465360	A_32_P36835	Unknown	A_32_P36835	1494128	AGT	Homo sapiens angiotensinogen (serpin peptidase inhibitor, clade A, member 8) (AGT), mRNA [NM_000029]	A_23_P115261	1491939	A_24_P195936	Unknown	A_24_P195936	1494317	AK054879	Homo sapiens cDNA FLJ30317 fis, clone BRACE2003594. [AK054879]	A_23_P415533	1496129	ACADSB	Homo sapiens acyl-Coenzyme A dehydrogenase, short/branched chain (ACADSB), nuclear gene encoding mitochondrial protein, mRNA [NM_001609]	A_32_P31945	1493487	ADORA2B	Homo sapiens adenosine A2b receptor (ADORA2B), mRNA [NM_000676]	A_23_P55477	1491917	A_24_P195974	Unknown	A_24_P195974
1499527	A_32_P89277	Unknown	A_32_P89277	1468454	AI207522	AI207522 HA2878 Human fetal liver cDNA library Homo sapiens cDNA, mRNA sequence [AI207522]	A_32_P115518	1482032	A_24_P196175	Unknown	A_24_P196175	1492387	AK074670	Homo sapiens cDNA FLJ90189 fis, clone MAMMA1001066. [AK074670]	A_24_P931974	1469402	ACCN2	Homo sapiens amiloride-sensitive cation channel 2, neuronal (ACCN2), transcript variant 1, mRNA [NM_020039]	A_23_P204751	1486003	AK021744	Homo sapiens cDNA FLJ11682 fis, clone HEMBA1004880. [AK021744]	A_32_P167459	1490660	A_24_P212997	Unknown	A_24_P212997
1499327	AA065042	AA065042 zm12g12.s1 Stratagene pancreas (#937208) Homo sapiens cDNA clone IMAGE:525478 3', mRNA sequence [AA065042]	A_32_P7521	1491589	AJ001827	Homo sapiens EST from sel cDNA 5D10, maps to Los Alamos contig C284, chromosome 16p12.2. [AJ001827]	A_32_P179572	1472452	A_24_P203976	Unknown	A_24_P203976	1484358	AK092450	Homo sapiens cDNA FLJ35131 fis, clone PLACE6008824. [AK092450]	A_24_P586264	1468997	ACOT2	Homo sapiens acyl-CoA thioesterase 2 (ACOT2), mRNA [NM_006821]	A_24_P301195	1500487	AK023542	Homo sapiens cDNA FLJ13480 fis, clone PLACE1003768. [AK023542]	A_24_P273423	1502156	A_24_P213336	Unknown	A_24_P213336
1486801	AA719641	AA719641 zg52f01.s1 Soares_pineal_gland_N3HPG Homo sapiens cDNA clone IMAGE:396985 3', mRNA sequence [AA719641]	A_32_P201434	1492697	AK021933	Homo sapiens cDNA FLJ11871 fis, clone HEMBA1007052. [AK021933]	A_23_P31550	1470427	A_24_P212355	Unknown	A_24_P212355	1482883	AK092715	Homo sapiens cDNA FLJ35396 fis, clone SKNSH2003483. [AK092715]	A_32_P92445	1486148	ACSS1	Homo sapiens acyl-CoA synthetase short-chain family member 1 (ACSS1), nuclear gene encoding mitochondrial protein, mRNA [NM_032501]	A_24_P185689	1463138	AK024177	Homo sapiens cDNA FLJ14115 fis, clone MAMMA1001760. [AK024177]	A_24_P826046	1503240	A_24_P230057	Unknown	A_24_P230057
1471563	ABCA5	Homo sapiens ATP-binding cassette, sub-family A (ABC1), member 5 (ABCA5), transcript variant 1, mRNA [NM_018672]	A_24_P67096	1486731	AK022020	Homo sapiens cDNA FLJ11958 fis, clone HEMBB1000996. [AK022020]	A_32_P99461	1502200	A_24_P213321	Unknown	A_24_P213321	1468256	AK092875	Homo sapiens cDNA FLJ35556 fis, clone SPLEN2004844. [AK092875]	A_24_P823514	1471927	ADAMTS9	Homo sapiens ADAM metallopeptidase with thrombospondin type 1 motif, 9 (ADAMTS9), mRNA [NM_182920]	A_32_P196263	1484663	AK026881	Homo sapiens cDNA: FLJ23228 fis, clone CAE06654. [AK026881]	A_32_P104478	1472114	A_24_P230466	Unknown	A_24_P230466
1481070	ABCB1	Homo sapiens ATP-binding cassette, sub-family B (MDR/TAP), member 1 (ABCB1), mRNA [NM_000927]	A_23_P82523	1503424	AK022110	Homo sapiens cDNA FLJ12048 fis, clone HEMBB1001990. [AK022110]	A_24_P876522	1486931	A_24_P213325	Unknown	A_24_P213325	1479032	AK123264	Homo sapiens cDNA FLJ41270 fis, clone BRAMY2036387. [AK123264]	A_24_P930088	1496300	ADCK2	Homo sapiens aarF domain containing kinase 2 (ADCK2), mRNA [NM_052853]	A_24_P283395	1494316	AK054879	Homo sapiens cDNA FLJ30317 fis, clone BRACE2003594. [AK054879]	A_23_P415532	1463388	A_24_P230486	Unknown	A_24_P230486
1486816	ABCC9	Homo sapiens ATP-binding cassette, sub-family C (CFTR/MRP), member 9 (ABCC9), transcript variant SUR2A-delta-14, mRNA [NM_020298]	A_24_P178503	1500436	AK022339	Homo sapiens cDNA FLJ12277 fis, clone MAMMA1001711. [AK022339]	A_24_P699737	1482658	A_24_P24332	Unknown	A_24_P24332	1482957	AK128714	Homo sapiens cDNA FLJ46881 fis, clone UTERU3015647, moderately similar to Embigin precursor. [AK128714]	A_32_P206541	1502742	AES	Homo sapiens amino-terminal enhancer of split (AES), transcript variant 1, mRNA [NM_198969]	A_23_P165061	1497238	AK092942	Homo sapiens cDNA FLJ35623 fis, clone SPLEN2010986. [AK092942]	A_32_P41035	1489297	A_24_P233560	Unknown	A_24_P233560
1488510	ABHD5	Homo sapiens abhydrolase domain containing 5 (ABHD5), mRNA [NM_016006]	A_23_P250294	1488729	AK026869	Homo sapiens cDNA: FLJ23216 fis, clone ADSU01761. [AK026869]	A_24_P664992	1466047	A_24_P24982	Unknown	A_24_P24982	1475113	AK130118	Homo sapiens cDNA FLJ26608 fis, clone LVR00914. [AK130118]	A_32_P4581	1475040	AF010236	Homo sapiens mRNA from chromosome 5q31-33 region. [AF010236]	A_32_P4595	1478727	AK094991	Homo sapiens cDNA FLJ37672 fis, clone BRHIP2012059. [AK094991]	A_32_P215621	1479180	A_24_P24645	Unknown	A_24_P24645
1503112	ABHD6	Homo sapiens abhydrolase domain containing 6 (ABHD6), mRNA [NM_020676]	A_23_P211850	1498978	AK055641	Homo sapiens cDNA FLJ31079 fis, clone HSYRA2001595. [AK055641]	A_24_P664995	1503485	A_24_P25040	Unknown	A_24_P25040	1467000	AKR1C1	Homo sapiens aldo-keto reductase family 1, member C1 (dihydrodiol dehydrogenase 1; 20-alpha (3-alpha)-hydroxysteroid dehydrogenase) (AKR1C1), mRNA [NM_001353]	A_24_P152968	1483900	AF086071	Homo sapiens full length insert cDNA clone YZ38E04. [AF086071]	A_32_P224751	1500262	AK096104	Homo sapiens cDNA FLJ38785 fis, clone LIVER2001329. [AK096104]	A_23_P74993	1498242	A_24_P247233	Unknown	A_24_P247233
1495886	ACADSB	Homo sapiens acyl-Coenzyme A dehydrogenase, short/branched chain (ACADSB), nuclear gene encoding mitochondrial protein, mRNA [NM_001609]	A_24_P189516	1494736	AK075484	Homo sapiens cDNA PSEC0178 fis, clone OVARC1000636, moderately similar to Sterile alpha motif domain containing protein 4. [AK075484]	A_32_P163036	1464825	A_24_P281730	Unknown	A_24_P281730	1469933	AMMECR1	Homo sapiens Alport syndrome, mental retardation, midface hypoplasia and elliptocytosis chromosomal region, gene 1 (AMMECR1), transcript variant 1, mRNA [NM_015365]	A_32_P201773	1489442	AF339771	Homo sapiens clone IMAGE:1257951, mRNA sequence. [AF339771]	A_32_P231493	1492006	AK124698	Homo sapiens cDNA FLJ42708 fis, clone BRAMY3007311. [AK124698]	A_32_P169114	1496760	A_24_P247303	Unknown	A_24_P247303
1463585	ADPRHL2	Homo sapiens ADP-ribosylhydrolase like 2 (ADPRHL2), mRNA [NM_017825]	A_23_P34568	1467449	AK090499	Homo sapiens cDNA FLJ33180 fis, clone ADRGL2003638. [AK090499]	A_32_P171571	1467162	A_24_P298946	Unknown	A_24_P298946	1476362	ANGPT1	Homo sapiens angiopoietin 1 (ANGPT1), mRNA [NM_001146]	A_24_P60887	1467690	AHRR	Homo sapiens mRNA for KIAA1234 protein, partial cds. [AB033060]	A_23_P358709	1479853	AK128714	Homo sapiens cDNA FLJ46881 fis, clone UTERU3015647, moderately similar to Embigin precursor. [AK128714]	A_24_P511877	1501180	A_24_P247454	Unknown	A_24_P247454
1501360	AF086045	Homo sapiens full length insert cDNA clone YX81F03. [AF086045]	A_32_P515088	1494140	AK091028	Homo sapiens cDNA FLJ33709 fis, clone BRAWH2007890. [AK091028]	A_24_P595567	1501064	A_24_P306754	Unknown	A_24_P306754	1490107	ANK3	Homo sapiens cDNA FLJ44903 fis, clone BRAMY3005184, highly similar to Mus musculus ankyrin 3, epithelial (Ank3). [AK126851]	A_32_P33304	1501237	AI341335	AI341335 qx90h06.x1 NCI_CGAP_GC6 Homo sapiens cDNA clone IMAGE:2009819 3', mRNA sequence [AI341335]	A_32_P151191	1476828	AK129849	Homo sapiens cDNA FLJ26339 fis, clone HRT02975. [AK129849]	A_32_P135664	1464066	A_24_P255954	Unknown	A_24_P255954
1493034	AF086187	Homo sapiens full length insert cDNA clone ZC30H06. [AF086187]	A_32_P101110	1499790	AK092378	Homo sapiens cDNA FLJ35059 fis, clone OCBBF2018827. [AK092378]	A_32_P429876	1488173	A_24_P307046	Unknown	A_24_P307046	1468894	ANKRA2	Homo sapiens ankyrin repeat, family A (RFXANK-like), 2 (ANKRA2), mRNA [NM_023039]	A_23_P41634	1473301	AJ318805	AJ318805 Homo sapiens adipose tissue Homo sapiens cDNA clone 2040, mRNA sequence [AJ318805]	A_24_P758010	1486257	AK131430	Homo sapiens cDNA FLJ16555 fis, clone SPLEN2016781. [AK131430]	A_23_P72372	1481181	A_24_P256063	Unknown	A_24_P256063
1473368	AF088076	Homo sapiens full length insert cDNA clone ZE01A04. [AF088076]	A_24_P828496	1479957	AK092522	Homo sapiens cDNA FLJ35203 fis, clone PLACE6018441, moderately similar to Mus musculus peroxisomal long chain acyl-CoA thioesterase Ib (Pte1b) gene. [AK092522]	A_24_P152649	1479964	A_24_P315256	Unknown	A_24_P315256	1469538	APOL2	Homo sapiens apolipoprotein L, 2 (APOL2), transcript variant beta, mRNA [NM_145637]	A_24_P48898	1473072	AK025975	Homo sapiens cDNA: FLJ22322 fis, clone HRC05532. [AK025975]	A_32_P406142	1470539	AL133090	Homo sapiens mRNA; cDNA DKFZp434E0528 (from clone DKFZp434E0528). [AL133090]	A_24_P355006	1464249	A_24_P264293	Unknown	A_24_P264293
1466074	AFF4	Homo sapiens AF4/FMR2 family, member 4 (AFF4), mRNA [NM_014423]	A_24_P942636	1486685	AK092801	Homo sapiens cDNA FLJ35482 fis, clone SMINT2008133. [AK092801]	A_24_P934245	1466555	A_24_P316059	Unknown	A_24_P316059	1464352	AR	Homo sapiens androgen receptor (dihydrotestosterone receptor; testicular feminization; spinal and bulbar muscular atrophy; Kennedy disease) (AR), transcript variant 1, mRNA [NM_000044]	A_23_P113111	1462961	AK055302	Homo sapiens cDNA FLJ30740 fis, clone FEBRA2000319. [AK055302]	A_32_P109242	1489650	ALKBH2	Homo sapiens alkB, alkylation repair homolog 2 (E. coli) (ALKBH2), mRNA [NM_001001655]	A_32_P28939	1468772	A_24_P264644	Unknown	A_24_P264644
1489007	AJ005814	Homo sapiens mRNA for hoxA7 protein. [AJ005814]	A_23_P73264	1493516	AK093640	Homo sapiens cDNA FLJ36321 fis, clone THYMU2005482. [AK093640]	A_24_P479645	1465008	A_24_P322908	Unknown	A_24_P322908	1488142	ASPM	Homo sapiens asp (abnormal spindle)-like, microcephaly associated (Drosophila) (ASPM), mRNA [NM_018136]	A_24_P911179	1498824	AK057652	Homo sapiens cDNA FLJ33090 fis, clone TRACH2000559. [AK057652]	A_24_P892402	1499501	AMID	Homo sapiens apoptosis-inducing factor (AIF)-like mitochondrion-associated inducer of death (AMID), mRNA [NM_032797]	A_32_P75094	1464336	A_24_P281264	Unknown	A_24_P281264
1478398	AK021668	Homo sapiens cDNA FLJ11606 fis, clone HEMBA1003942. [AK021668]	A_24_P481375	1484700	AK123302	Homo sapiens cDNA FLJ41308 fis, clone BRAMY2042612. [AK123302]	A_32_P104432	1485764	A_24_P324084	Unknown	A_24_P324084	1471945	AY358804	Homo sapiens clone DNA100312 VSSW1971 (UNQ1971) mRNA, complete cds. [AY358804]	A_23_P76136	1482063	AK090499	Homo sapiens cDNA FLJ33180 fis, clone ADRGL2003638. [AK090499]	A_32_P125639	1502241	ANKIB1	Homo sapiens cDNA FLJ10317 fis, clone NT2RM2000452. [AK001179]	A_24_P18020	1484955	A_24_P281374	Unknown	A_24_P281374
1484252	AK022059	Homo sapiens cDNA FLJ11997 fis, clone HEMBB1001458. [AK022059]	A_24_P180363	1472376	AK124841	Homo sapiens cDNA FLJ42851 fis, clone BRHIP2005719. [AK124841]	A_24_P778844	1497907	A_24_P341731	Unknown	A_24_P341731	1501502	BC001335	Homo sapiens, clone IMAGE:3460539, mRNA, partial cds. [BC001335]	A_24_P145103	1466642	AK092875	Homo sapiens cDNA FLJ35556 fis, clone SPLEN2004844. [AK092875]	A_32_P194164	1492019	ANKRD10	Homo sapiens ankyrin repeat domain 10 (ANKRD10), mRNA [NM_017664]	A_23_P205046	1482474	A_24_P281443	Unknown	A_24_P281443
1496815	AK022407	Homo sapiens cDNA FLJ12345 fis, clone MAMMA1002294. [AK022407]	A_23_P95070	1478172	AK125038	Homo sapiens cDNA FLJ43048 fis, clone BRTHA3004502. [AK125038]	A_32_P167471	1490620	A_24_P358606	Unknown	A_24_P358606	1492099	BC033829	Homo sapiens cDNA clone IMAGE:3856003, partial cds. [BC033829]	A_32_P152437	1484570	AK095472	Homo sapiens cDNA FLJ38153 fis, clone DFNES1000083. [AK095472]	A_32_P18723	1463201	ANKRD28	Homo sapiens ankyrin repeat domain 28 (ANKRD28), mRNA [NM_015199]	A_24_P217365	1469026	A_24_P281605	Unknown	A_24_P281605
1473903	AK023774	Homo sapiens cDNA FLJ13712 fis, clone PLACE2000394. [AK023774]	A_24_P737553	1491127	AK125393	Homo sapiens cDNA FLJ43403 fis, clone OCBBF2016612. [AK125393]	A_32_P30831	1486693	A_24_P365349	Unknown	A_24_P365349	1477772	BC044628	Homo sapiens mRNA similar to collagen, type XVII, alpha 1 (cDNA clone IMAGE:5431129). [BC044628]	A_32_P215003	1494318	AK098629	Homo sapiens cDNA FLJ25763 fis, clone TST06294. [AK098629]	A_32_P70891	1481744	ANTXR2	Homo sapiens anthrax toxin receptor 2 (ANTXR2), mRNA [NM_058172]	A_24_P345846	1476302	A_24_P298894	Unknown	A_24_P298894
1493415	AK024110	Homo sapiens cDNA FLJ14048 fis, clone HEMBA1006650, weakly similar to ARP2/3 COMPLEX 20 KD SUBUNIT. [AK024110]	A_23_P391382	1465942	AK126405	Homo sapiens cDNA FLJ44441 fis, clone UTERU2020242. [AK126405]	A_24_P766716	1503092	A_24_P383901	Unknown	A_24_P383901	1475578	BC053632	Homo sapiens cDNA clone IMAGE:6500775, partial cds. [BC053632]	A_32_P177797	1497173	AK1	Homo sapiens adenylate kinase 1 (AK1), mRNA [NM_000476]	A_23_P217088	1482443	APEX2	Homo sapiens APEX nuclease (apurinic/apyrimidinic endonuclease) 2 (APEX2), nuclear gene encoding mitochondrial protein, mRNA [NM_014481]	A_23_P256682	1466174	A_24_P306704	Unknown	A_24_P306704
1487594	AK024516	Homo sapiens cDNA: FLJ20863 fis, clone ADKA01804. [AK024516]	A_32_P127542	1465314	AK3	Homo sapiens adenylate kinase 3 (AK3), mRNA [NM_016282]	A_24_P247106	1471412	A_24_P384196	Unknown	A_24_P384196	1497780	BF246504	601854749F1 NIH_MGC_57 Homo sapiens cDNA clone IMAGE:4074517 5', mRNA sequence [BF246504]	A_24_P612200	1467383	AK124396	Homo sapiens cDNA FLJ42405 fis, clone ASTRO3000474. [AK124396]	A_32_P11262	1468673	APRIN	Homo sapiens androgen-induced proliferation inhibitor (APRIN), mRNA [NM_015032]	A_23_P336023	1472476	A_24_P306814	Unknown	A_24_P306814
1467545	AK057576	Homo sapiens cDNA FLJ33014 fis, clone THYMU1000382. [AK057576]	A_24_P921103	1469591	AKAP13	Homo sapiens A kinase (PRKA) anchor protein 13 (AKAP13), transcript variant 1, mRNA [NM_006738]	A_23_P137276	1484919	A_24_P384239	Unknown	A_24_P384239	1497564	BG980953	BG980953 CM3-CN0092-050201-712-a12 CN0092 Homo sapiens cDNA, mRNA sequence [BG980953]	A_32_P30320	1502090	AK125077	Homo sapiens cDNA FLJ43087 fis, clone BRTHA3019105. [AK125077]	A_24_P817209	1471786	ARNTL2	Homo sapiens cycle-like factor CLIF mRNA, complete cds. [AF256215]	A_23_P76145	1497202	A_24_P307395	Unknown	A_24_P307395
1500179	AK090397	Homo sapiens mRNA for FLJ00272 protein. [AK090397]	A_24_P136484	1465131	AKAP7	Homo sapiens A kinase (PRKA) anchor protein 7 (AKAP7), transcript variant gamma, mRNA [NM_016377]	A_23_P259594	1495999	A_24_P392505	Unknown	A_24_P392505	1470233	BI058698	BI058698 PM1-GN0499-060401-006-h10 GN0499 Homo sapiens cDNA, mRNA sequence [BI058698]	A_32_P161755	1487190	AK126976	Homo sapiens cDNA FLJ45029 fis, clone BRAWH3018326. [AK126976]	A_32_P19966	1470701	ASPH	Homo sapiens aspartate beta-hydroxylase (ASPH), transcript variant 4, mRNA [NM_032467]	A_24_P295245	1496976	A_24_P341546	Unknown	A_24_P341546
1493438	AK091784	Homo sapiens cDNA FLJ34465 fis, clone HLUNG2003061. [AK091784]	A_32_P62769	1493363	AKR1A1	Homo sapiens aldo-keto reductase family 1, member A1 (aldehyde reductase) (AKR1A1), transcript variant 1, mRNA [NM_006066]	A_24_P79750	1474690	A_24_P401090	Unknown	A_24_P401090	1483335	BM989848	UI-H-DI0-ato-k-13-0-UI.s1 NCI_CGAP_DI0 Homo sapiens cDNA clone IMAGE:5862276 3', mRNA sequence [BM989848]	A_32_P3021	1495193	ALDH4A1	Homo sapiens aldehyde dehydrogenase 4 family, member A1 (ALDH4A1), nuclear gene encoding mitochondrial protein, transcript variant P5CDhS, mRNA [NM_170726]	A_32_P192970	1499285	ATPIF1	Homo sapiens ATPase inhibitory factor 1 (ATPIF1), nuclear gene encoding mitochondrial protein, transcript variant 3, mRNA [NM_178191]	A_23_P126716	1463457	A_24_P349756	Unknown	A_24_P349756
1488815	AK094156	Homo sapiens cDNA FLJ36837 fis, clone ASTRO2011422. [AK094156]	A_32_P104619	1477316	AL833309	Homo sapiens mRNA; cDNA DKFZp313A137 (from clone DKFZp313A137). [AL833309]	A_24_P892612	1496863	A_24_P417757	Unknown	A_24_P417757	1488072	BMP4	Homo sapiens bone morphogenetic protein 4 (BMP4), transcript variant 1, mRNA [NM_001202]	A_23_P54144	1488573	ALF	Homo sapiens TFIIA-alpha/beta-like factor (ALF), transcript variant 2, mRNA [NM_172196]	A_23_P79496	1483720	AW009873	AW009873 ws88f04.x1 NCI_CGAP_Co3 Homo sapiens cDNA clone IMAGE:2505055 3' similar to TR:Q62084 Q62084 PHOSPHOLIPASE C NEIGHBORING ;, mRNA sequence [AW009873]	A_32_P45875	1467480	A_24_P350060	Unknown	A_24_P350060
1502064	AK094175	Homo sapiens cDNA FLJ36856 fis, clone ASTRO2014863. [AK094175]	A_32_P185140	1491992	ANKRD15	Homo sapiens ankyrin repeat domain 15 (ANKRD15), transcript variant 2, mRNA [NM_153186]	A_32_P64570	1500576	A_24_P477102	Unknown	A_24_P477102	1487822	BRUNOL6	Homo sapiens bruno-like 6, RNA binding protein (Drosophila) (BRUNOL6), mRNA [NM_052840]	A_23_P140490	1497949	AMIGO2	Homo sapiens adhesion molecule with Ig-like domain 2 (AMIGO2), mRNA [NM_181847]	A_23_P14083	1497527	AW168145	xg60e01.x1 NCI_CGAP_Ut4 Homo sapiens cDNA clone IMAGE:2632728 3' similar to gb:X00734_cds1 TUBULIN BETA-5 CHAIN (HUMAN);, mRNA sequence [AW168145]	A_32_P208915	1470413	A_24_P350136	Unknown	A_24_P350136
1489250	AK094623	Homo sapiens cDNA FLJ37304 fis, clone BRAMY2016070. [AK094623]	A_32_P152255	1479080	ANKRD25	Homo sapiens ankyrin repeat domain 25 (ANKRD25), mRNA [NM_015493]	A_24_P324787	1492505	A_24_P50057	Unknown	A_24_P50057	1498369	BTN3A1	Homo sapiens butyrophilin, subfamily 3, member A1 (BTN3A1), mRNA [NM_007048]	A_24_P329065	1467681	AMOTL2	Homo sapiens angiomotin like 2 (AMOTL2), mRNA [NM_016201]	A_23_P166686	1488842	AW292854	AW292854 UI-H-BW0-aif-d-01-0-UI.s1 NCI_CGAP_Sub6 Homo sapiens cDNA clone IMAGE:2729113 3', mRNA sequence [AW292854]	A_24_P577289	1486085	A_24_P357836	Unknown	A_24_P357836
1470935	AK095214	Homo sapiens cDNA FLJ37895 fis, clone BRTHA2004642. [AK095214]	A_24_P418998	1499762	ANP32E	Homo sapiens acidic (leucine-rich) nuclear phosphoprotein 32 family, member E (ANP32E), mRNA [NM_030920]	A_24_P225468	1480635	A_24_P539275	Unknown	A_24_P539275	1484636	BU632168	BU632168 UI-H-FE1-bea-d-23-0-UI.s1 NCI_CGAP_FE1 Homo sapiens cDNA clone UI-H-FE1-bea-d-23-0-UI 3', mRNA sequence [BU632168]	A_32_P5086	1494838	ANKFY1	Homo sapiens ankyrin repeat and FYVE domain containing 1 (ANKFY1), transcript variant 1, mRNA [NM_016376]	A_23_P207620	1492197	AY358103	Homo sapiens clone DNA108759 PIKR2786 (UNQ2786) mRNA, complete cds. [AY358103]	A_24_P934455	1474508	A_24_P358131	Unknown	A_24_P358131
1495217	AK098491	Homo sapiens cDNA FLJ25625 fis, clone STM02974. [AK098491]	A_24_P307785	1478323	APOC1	Homo sapiens apolipoprotein C-I (APOC1), mRNA [NM_001645]	A_23_P4649	1479712	A_24_P554882	Unknown	A_24_P554882	1495668	C10orf114	Homo sapiens chromosome 10 open reading frame 114 (C10orf114), mRNA [NM_001010911]	A_32_P86739	1495506	AOC3	Homo sapiens amine oxidase, copper containing 3 (vascular adhesion protein 1) (AOC3), mRNA [NM_003734]	A_23_P426305	1471350	BAZ1A	Homo sapiens bromodomain adjacent to zinc finger domain, 1A (BAZ1A), transcript variant 1, mRNA [NM_013448]	A_23_P76799	1489663	A_24_P358406	Unknown	A_24_P358406
1468111	AK098597	Homo sapiens cDNA FLJ25731 fis, clone TST05584. [AK098597]	A_32_P153833	1466572	APRIN	Homo sapiens androgen-induced proliferation inhibitor (APRIN), mRNA [NM_015032]	A_23_P205098	1473087	A_24_P571824	Unknown	A_24_P571824	1469065	C12orf35	Homo sapiens chromosome 12 open reading frame 35 (C12orf35), mRNA [NM_018169]	A_23_P98930	1483460	ARHGEF17	Homo sapiens Rho guanine nucleotide exchange factor (GEF) 17 (ARHGEF17), mRNA [NM_014786]	A_23_P76015	1492088	BC000986	Homo sapiens cDNA clone IMAGE:3446313, complete cds. [BC000986]	A_32_P31165	1492592	A_24_P367397	Unknown	A_24_P367397
1474623	AK123446	Homo sapiens cDNA FLJ41452 fis, clone BRSTN2010363. [AK123446]	A_24_P456944	1477347	ARF3	Homo sapiens ADP-ribosylation factor 3 (ARF3), mRNA [NM_001659]	A_23_P36521	1492241	A_24_P578641	Unknown	A_24_P578641	1469536	C14orf24	Homo sapiens chromosome 14 open reading frame 24 (C14orf24), mRNA [NM_173607]	A_23_P322704	1495237	ARPC2	Homo sapiens actin related protein 2/3 complex, subunit 2, 34kDa (ARPC2), transcript variant 1, mRNA [NM_152862]	A_23_P102122	1489138	BC009036	Homo sapiens cDNA clone IMAGE:4155841, partial cds. [BC009036]	A_24_P8257	1493895	A_24_P375360	Unknown	A_24_P375360
1465779	AK123481	Homo sapiens cDNA FLJ41487 fis, clone BRTHA2004350. [AK123481]	A_32_P168853	1488587	ARMC8	Homo sapiens armadillo repeat containing 8 (ARMC8), transcript variant 3, mRNA [NM_213654]	A_23_P18384	1499495	A_24_P58759	Unknown	A_24_P58759	1501302	C14orf28	Homo sapiens chromosome 14 open reading frame 28 (C14orf28), mRNA [NM_001017923]	A_24_P33048	1493297	ARPM1	Homo sapiens actin related protein M1 (ARPM1), mRNA [NM_032487]	A_23_P121447	1467917	BC017937	Homo sapiens, clone IMAGE:4271781, mRNA, partial cds. [BC017937]	A_24_P350708	1464473	A_24_P383660	Unknown	A_24_P383660
1484746	AK123481	Homo sapiens cDNA FLJ41487 fis, clone BRTHA2004350. [AK123481]	A_24_P693321	1467711	ASB13	Homo sapiens ankyrin repeat and SOCS box-containing 13 (ASB13), mRNA [NM_024701]	A_24_P278299	1477109	A_24_P594094	Unknown	A_24_P594094	1482053	C14orf80	Homo sapiens chromosome 14 open reading frame 80 (C14orf80), mRNA [NM_173608]	A_23_P431381	1494206	ATP8B1	Homo sapiens ATPase, Class I, type 8B, member 1 (ATP8B1), mRNA [NM_005603]	A_23_P107597	1467350	BC020539	Homo sapiens, clone IMAGE:3048919, mRNA, partial cds. [BC020539]	A_24_P922684	1483566	A_24_P384369	Unknown	A_24_P384369
1467094	AK124352	Homo sapiens cDNA FLJ42361 fis, clone UTERU2025366. [AK124352]	A_32_P220580	1481811	ATG7	Homo sapiens ATG7 autophagy related 7 homolog (S. cerevisiae) (ATG7), mRNA [NM_006395]	A_23_P143987	1474177	A_24_P625683	Unknown	A_24_P625683	1492407	C16orf58	Homo sapiens chromosome 16 open reading frame 58 (C16orf58), mRNA [NM_022744]	A_23_P54891	1469659	ATP8B2	Homo sapiens ATPase, Class I, type 8B, member 2 (ATP8B2), transcript variant 1, mRNA [NM_020452]	A_32_P185229	1497023	BG108194	BG108194 602280063F1 NIH_MGC_86 Homo sapiens cDNA clone IMAGE:4367799 5', mRNA sequence [BG108194]	A_23_P48637	1473040	A_24_P401124	Unknown	A_24_P401124
1499547	AK124426	Homo sapiens cDNA FLJ42435 fis, clone BLADE2006849. [AK124426]	A_24_P296689	1488491	ATG7	Homo sapiens mRNA; cDNA DKFZp434N0735 (from clone DKFZp434N0735); partial cds. [AL122075]	A_24_P944827	1465882	A_24_P647682	Unknown	A_24_P647682	1465250	C17orf25	Homo sapiens chromosome 17 open reading frame 25 (C17orf25), mRNA [NM_016080]	A_23_P78268	1497110	AW268902	AW268902 xv48h10.x1 Soares_NFL_T_GBC_S1 Homo sapiens cDNA clone IMAGE:2816419 3', mRNA sequence [AW268902]	A_32_P106615	1476570	BIRC4BP	Homo sapiens XIAP associated factor-1 (BIRC4BP), transcript variant 1, mRNA [NM_017523]	A_23_P4283	1469133	A_24_P401601	Unknown	A_24_P401601
1483463	AK125099	Homo sapiens cDNA FLJ43109 fis, clone CTONG2025516, moderately similar to Homo sapiens general transcription factor II, i (GTF2I). [AK125099]	A_32_P190461	1489972	ATP13A1	Homo sapiens ATPase type 13A1 (ATP13A1), mRNA [NM_020410]	A_23_P5163	1476064	A_24_P654066	Unknown	A_24_P654066	1481600	C1orf51	Homo sapiens chromosome 1 open reading frame 51 (C1orf51), mRNA [NM_144697]	A_24_P114103	1473969	BACH1	Homo sapiens BTB and CNC homology 1, basic leucine zipper transcription factor 1 (BACH1), transcript variant 1, mRNA [NM_206866]	A_23_P211047	1470396	BM986936	BM986936 UI-H-CO0-aqe-a-10-0-UI.s1 NCI_CGAP_Sub9 Homo sapiens cDNA clone IMAGE:3103745 3', mRNA sequence [BM986936]	A_32_P179964	1479857	A_24_P409420	Unknown	A_24_P409420
1468421	AK127004	Homo sapiens cDNA FLJ45059 fis, clone BRAWH3023274. [AK127004]	A_23_P77721	1491815	ATP6V1G2	Homo sapiens ATPase, H+ transporting, lysosomal 13kDa, V1 subunit G2 (ATP6V1G2), transcript variant 1, mRNA [NM_130463]	A_23_P500410	1484940	A_24_P67552	Unknown	A_24_P67552	1471888	C1orf63	Homo sapiens chromosome 1 open reading frame 63 (C1orf63), transcript variant 2, mRNA [NM_020317]	A_23_P34396	1481759	BC008667	Homo sapiens cDNA clone MGC:17708 IMAGE:3868595, complete cds. [BC008667]	A_23_P91346	1476774	BMSC-MCP	Homo sapiens PNC1 protein (BMSC-MCP), mRNA [NM_032315]	A_23_P36226	1499135	A_24_P418216	Unknown	A_24_P418216
1500559	AKAP13	Homo sapiens A kinase (PRKA) anchor protein 13 (AKAP13), transcript variant 1, mRNA [NM_006738]	A_24_P142095	1464079	ATP8B2	Homo sapiens ATPase, Class I, type 8B, member 2 (ATP8B2), transcript variant 2, mRNA [NM_001005855]	A_24_P366749	1501102	A_24_P684799	Unknown	A_24_P684799	1482861	C1orf63	Homo sapiens cDNA FLJ14412 fis, clone HEMBA1004669, weakly similar to SON PROTEIN. [AK027318]	A_24_P126325	1467696	BC034006	Homo sapiens cDNA clone IMAGE:5295612. [BC034006]	A_24_P652537	1471770	BOK	Homo sapiens BCL2-related ovarian killer (BOK), mRNA [NM_032515]	A_23_P253029	1497040	A_24_P418687	Unknown	A_24_P418687
1495941	AKR1B1	Homo sapiens aldo-keto reductase family 1, member B1 (aldose reductase) (AKR1B1), mRNA [NM_001628]	A_23_P258190	1488306	AURKA	Homo sapiens aurora kinase A (AURKA), transcript variant 1, mRNA [NM_198433]	A_23_P131866	1478632	A_24_P745883	Unknown	A_24_P745883	1481232	C20orf27	Homo sapiens chromosome 20 open reading frame 27 (C20orf27), mRNA [NM_001039140]	A_23_P28878	1495337	BC038559	Homo sapiens, clone IMAGE:3851018, mRNA. [BC038559]	A_32_P95147	1476244	BTRC	Homo sapiens beta-transducin repeat containing (BTRC), transcript variant 1, mRNA [NM_033637]	A_23_P35427	1496904	A_24_P451992	Unknown	A_24_P451992
1465139	AKR1B10	Homo sapiens aldo-keto reductase family 1, member B10 (aldose reductase) (AKR1B10), mRNA [NM_020299]	A_24_P129341	1498901	AXL	Homo sapiens AXL receptor tyrosine kinase (AXL), transcript variant 1, mRNA [NM_021913]	A_23_P208389	1495314	A_24_P752208	Unknown	A_24_P752208	1497848	C21orf63	Homo sapiens chromosome 21 open reading frame 63 (C21orf63), mRNA [NM_058187]	A_24_P649388	1497795	BC046172	Homo sapiens cDNA clone IMAGE:3463889, partial cds. [BC046172]	A_32_P178696	1470234	BX107298	BX107298 Soares_testis_NHT Homo sapiens cDNA clone IMAGp998N011789, mRNA sequence [BX107298]	A_32_P115258	1493024	A_24_P471242	Unknown	A_24_P471242
1468354	AKR1B10	Homo sapiens aldo-keto reductase family 1, member B10 (aldose reductase) (AKR1B10), mRNA [NM_020299]	A_23_P93641	1463496	AY358690	Homo sapiens clone DNA62876 LPPA601 (UNQ601) mRNA, complete cds. [AY358690]	A_24_P926053	1496844	A_24_P752362	Unknown	A_24_P752362	1466638	C22orf23	Homo sapiens chromosome 22 open reading frame 23 (C22orf23), mRNA [NM_032561]	A_24_P336137	1492429	BC091525	Homo sapiens cDNA clone IMAGE:30512240. [BC091525]	A_32_P95034	1499493	C10orf125	Homo sapiens chromosome 10 open reading frame 125 (C10orf125), mRNA [NM_198472]	A_24_P186379	1495868	A_24_P478940	Unknown	A_24_P478940
1493070	AL079294	Homo sapiens mRNA full length insert cDNA clone EUROIMAGE 362780. [AL079294]	A_32_P155841	1494378	AYTL1	Homo sapiens mRNA; cDNA DKFZp686H22112 (from clone DKFZp686H22112). [BX641069]	A_24_P364807	1484219	A_24_P75840	Unknown	A_24_P75840	1499609	C3orf59	Homo sapiens chromosome 3 open reading frame 59 (C3orf59), mRNA [NM_178496]	A_32_P117464	1499060	BC092421	Homo sapiens cDNA clone IMAGE:30378758. [BC092421]	A_24_P665504	1474118	C11orf31	Homo sapiens chromosome 11 open reading frame 31 (C11orf31), mRNA [NM_170746]	A_23_P340318	1464258	A_24_P561165	Unknown	A_24_P561165
1481850	ALDOC	Homo sapiens aldolase C, fructose-bisphosphate (ALDOC), mRNA [NM_005165]	A_23_P78108	1480993	B4GALT2	Homo sapiens UDP-Gal:betaGlcNAc beta 1,4- galactosyltransferase, polypeptide 2 (B4GALT2), transcript variant 2, mRNA [NM_003780]	A_23_P149206	1500530	A_24_P76008	Unknown	A_24_P76008	1490757	C5orf13	Homo sapiens chromosome 5 open reading frame 13 (C5orf13), mRNA [NM_004772]	A_32_P98423	1477815	BCAT1	Homo sapiens branched chain aminotransferase 1, cytosolic (BCAT1), mRNA [NM_005504]	A_24_P935986	1472039	C11orf67	Homo sapiens cDNA clone IMAGE:5302136. [BC041959]	A_32_P185701	1498613	A_24_P584463	Unknown	A_24_P584463
1499985	ALG2	Homo sapiens asparagine-linked glycosylation 2 homolog (S. cerevisiae, alpha-1,3-mannosyltransferase) (ALG2), mRNA [NM_033087]	A_23_P146728	1499774	BBS10	Homo sapiens Bardet-Biedl syndrome 10 (BBS10), mRNA [NM_024685]	A_23_P95612	1485956	A_24_P761386	Unknown	A_24_P761386	1484664	C6orf70	Homo sapiens chromosome 6 open reading frame 70 (C6orf70), mRNA [NM_018341]	A_32_P129530	1466420	BDNF	Homo sapiens brain-derived neurotrophic factor (BDNF), transcript variant 1, mRNA [NM_170735]	A_23_P127891	1493783	C14orf132	Homo sapiens chromosome 14 open reading frame 132 (C14orf132), mRNA [NM_020215]	A_24_P920447	1479589	A_24_P6850	Unknown	A_24_P6850
1462809	ALG9	Homo sapiens asparagine-linked glycosylation 9 homolog (S. cerevisiae, alpha- 1,2-mannosyltransferase) (ALG9), mRNA [NM_024740]	A_32_P49188	1470793	BC010544	Homo sapiens cDNA clone IMAGE:3462401, partial cds. [BC010544]	A_32_P34522	1497812	A_24_P76142	Unknown	A_24_P76142	1464647	CA306742	CA306742 UI-H-FT1-bht-f-03-0-UI.s1 NCI_CGAP_FT1 Homo sapiens cDNA clone UI-H-FT1-bht-f-03-0-UI 3', mRNA sequence [CA306742]	A_24_P610375	1497407	BDNF	Homo sapiens brain-derived neurotrophic factor (BDNF), transcript variant 1, mRNA [NM_170735]	A_32_P7316	1503094	C17orf79	Homo sapiens chromosome 17 open reading frame 79 (C17orf79), mRNA [NM_018405]	A_23_P152858	1482722	A_24_P686014	Unknown	A_24_P686014
1466897	ALG9	Homo sapiens asparagine-linked glycosylation 9 homolog (S. cerevisiae, alpha- 1,2-mannosyltransferase) (ALG9), mRNA [NM_024740]	A_23_P64193	1495062	BC032042	Homo sapiens cDNA clone IMAGE:4819488. [BC032042]	A_24_P459880	1469840	A_24_P794833	Unknown	A_24_P794833	1503057	CARD10	Homo sapiens caspase recruitment domain family, member 10 (CARD10), mRNA [NM_014550]	A_23_P434890	1487641	BF593129	BF593129 7o49h09.x1 NCI_CGAP_Kid11 Homo sapiens cDNA clone IMAGE:3577600 3', mRNA sequence [BF593129]	A_24_P528213	1483170	C19orf28	Homo sapiens chromosome 19 open reading frame 28 (C19orf28), mRNA [NM_174983]	A_23_P345139	1480379	A_24_P725365	Unknown	A_24_P725365
1466976	ANKRD18A	Homo sapiens mRNA for KIAA2015 protein. [AB095935]	A_32_P101490	1467489	BC038371	Homo sapiens cDNA clone IMAGE:4829282. [BC038371]	A_32_P171530	1477336	A_24_P821146	Unknown	A_24_P821146	1493663	CARD14	Homo sapiens mRNA; cDNA DKFZp667D139 (from clone DKFZp667D139). [AL833696]	A_32_P34926	1492655	BQ424374	AGENCOURT_7892842 NIH_MGC_72 Homo sapiens cDNA clone IMAGE:6157378 5', mRNA sequence [BQ424374]	A_32_P201868	1503802	C1orf190	Homo sapiens chromosome 1 open reading frame 190 (C1orf190), mRNA [NM_001013615]	A_32_P129010	1472734	A_24_P755069	Unknown	A_24_P755069
1492658	APOBEC3D	Homo sapiens apolipoprotein B mRNA editing enzyme, catalytic polypeptide-like 3D (putative) (APOBEC3D), mRNA [NM_152426]	A_23_P369966	1477771	BC044628	Homo sapiens mRNA similar to collagen, type XVII, alpha 1 (cDNA clone IMAGE:5431129). [BC044628]	A_32_P215002	1485273	A_24_P856273	Unknown	A_24_P856273	1495147	CAV1	Homo sapiens caveolin 1, caveolae protein, 22kDa (CAV1), mRNA [NM_001753]	A_24_P12626	1493094	BTBD14B	Homo sapiens BTB (POZ) domain containing 14B (BTBD14B), mRNA [NM_052876]	A_24_P271285	1473074	C4orf24	Homo sapiens chromosome 4 open reading frame 24 (C4orf24), mRNA [NM_152618]	A_32_P235796	1494817	A_24_P780319	Unknown	A_24_P780319
1467543	ARF5	Homo sapiens ADP-ribosylation factor 5 (ARF5), mRNA [NM_001662]	A_24_P394702	1468606	BC067908	Homo sapiens cDNA clone IMAGE:30332316. [BC067908]	A_32_P67036	1465272	A_24_P868905	Unknown	A_24_P868905	1481142	CD97	Homo sapiens CD97 molecule (CD97), transcript variant 1, mRNA [NM_078481]	A_23_P502312	1484961	BTBD15	Homo sapiens BTB (POZ) domain containing 15 (BTBD15), mRNA [NM_014155]	A_32_P175183	1468941	C6orf111	Homo sapiens chromosome 6 open reading frame 111 (C6orf111), mRNA [NM_032870]	A_24_P340813	1502560	A_24_P792988	Unknown	A_24_P792988
1493237	ARHGAP18	Homo sapiens Rho GTPase activating protein 18 (ARHGAP18), mRNA [NM_033515]	A_32_P162250	1470883	BE005242	BE005242 CM1-BN0116-030400-171-h08 BN0116 Homo sapiens cDNA, mRNA sequence [BE005242]	A_32_P220671	1471625	A_24_P872359	Unknown	A_24_P872359	1464942	CDH10	Homo sapiens cadherin 10, type 2 (T2-cadherin) (CDH10), mRNA [NM_006727]	A_23_P144656	1498103	BTN3A3	Homo sapiens butyrophilin, subfamily 3, member A3 (BTN3A3), transcript variant 1, mRNA [NM_006994]	A_24_P311917	1488567	C6orf32	Homo sapiens mRNA for KIAA0386 gene, partial cds. [AB002384]	A_23_P215009	1497015	A_24_P844100	Unknown	A_24_P844100
1463670	ARHGAP29	Homo sapiens Rho GTPase activating protein 29, mRNA (cDNA clone IMAGE:4795792), complete cds. [BC022483]	A_24_P333571	1493858	BE535679	601060331F1 NIH_MGC_10 Homo sapiens cDNA clone IMAGE:3446983 5', mRNA sequence [BE535679]	A_24_P634530	1500686	A_24_P900555	Unknown	A_24_P900555	1494132	CDKN2B	Homo sapiens cyclin-dependent kinase inhibitor 2B (p15, inhibits CDK4) (CDKN2B), transcript variant 1, mRNA [NM_004936]	A_23_P216812	1482660	BU607658	BU607658 UI-CF-FN0-aev-j-05-0-UI.s1 UI-CF-FN0 Homo sapiens cDNA clone UI-CF-FN0-aev-j-05-0-UI 3', mRNA sequence [BU607658]	A_32_P171200	1491829	C6orf66	Homo sapiens chromosome 6 open reading frame 66 (C6orf66), mRNA [NM_014165]	A_24_P171983	1484998	A_24_P845631	Unknown	A_24_P845631
1484914	ARHGEF3	Homo sapiens Rho guanine nucleotide exchange factor (GEF) 3 (ARHGEF3), mRNA [NM_019555]	A_23_P143885	1468386	BET1	Homo sapiens BET1 homolog (S. cerevisiae) (BET1), mRNA [NM_005868]	A_24_P269432	1473170	A_24_P916228	Unknown	A_24_P916228	1493162	CEBPE	Homo sapiens CCAAT/enhancer binding protein (C/EBP), epsilon (CEBPE), mRNA [NM_001805]	A_23_P2990	1477746	BU685299	UI-CF-DU1-aav-k-21-0-UI.s2 UI-CF-DU1 Homo sapiens cDNA clone UI-CF-DU1-aav-k-21-0-UI 3', mRNA sequence [BU685299]	A_32_P135450	1502827	C9orf7	Homo sapiens chromosome 9 open reading frame 7 (C9orf7), mRNA [NM_017586]	A_23_P123692	1477821	A_24_P84970	Unknown	A_24_P84970
1488712	ARMC8	Homo sapiens armadillo repeat containing 8 (ARMC8), transcript variant 3, mRNA [NM_213654]	A_24_P187954	1475669	BG259864	BG259864 602371819F1 NIH_MGC_93 Homo sapiens cDNA clone IMAGE:4479749 5', mRNA sequence [BG259864]	A_24_P930597	1475160	A_32_P102627	Unknown	A_32_P102627	1477857	CFHR3	Homo sapiens complement factor H-related 3 (CFHR3), mRNA [NM_021023]	A_23_P103256	1498811	BX095032	BX095032 Soares breast 2NbHBst Homo sapiens cDNA clone IMAGp998E17244, mRNA sequence [BX095032]	A_32_P232381	1479988	CALM3	Homo sapiens calmodulin 3 (phosphorylase kinase, delta) (CALM3), mRNA [NM_005184]	A_23_P4944	1483743	A_24_P911712	Unknown	A_24_P911712
1501526	ARNTL2	Homo sapiens aryl hydrocarbon receptor nuclear translocator-like 2 (ARNTL2), mRNA [NM_020183]	A_23_P53345	1489460	BM982349	BM982349 UI-CF-EN1-acs-i-23-0-UI.s1 UI-CF-EN1 Homo sapiens cDNA clone UI-CF-EN1-acs-i-23-0-UI 3', mRNA sequence [BM982349]	A_32_P169831	1495174	A_32_P106246	Unknown	A_32_P106246	1484775	CFLAR	Homo sapiens CASP8 and FADD-like apoptosis regulator (CFLAR), mRNA [NM_003879]	A_24_P120115	1486649	BX281073	BX281073 BX281073 NCI_CGAP_Lu24 Homo sapiens cDNA clone IMAGp998O175628 ; IMAGE:2273128, mRNA sequence [BX281073]	A_32_P137075	1499951	CAPG	Homo sapiens capping protein (actin filament), gelsolin-like (CAPG), mRNA [NM_001747]	A_23_P165636	1471886	A_24_P929650	Unknown	A_24_P929650
1497315	ARPC4	Homo sapiens actin related protein 2/3 complex, subunit 4, 20kDa (ARPC4), transcript variant 1, mRNA [NM_005718]	A_24_P20383	1478021	BQ017638	BQ017638 UI-H-DI0-auv-p-03-0-UI.s1 NCI_CGAP_DI0 Homo sapiens cDNA clone IMAGE:5875058 3', mRNA sequence [BQ017638]	A_32_P207789	1497876	A_32_P10643	Unknown	A_32_P10643	1463037	CHRM3	Homo sapiens cholinergic receptor, muscarinic 3 (CHRM3), mRNA [NM_000740]	A_24_P25137	1487078	BX415272	BX415272 Homo sapiens THYMUS Homo sapiens cDNA clone CS0CAP005YK02 3-PRIME, mRNA sequence [BX415272]	A_32_P44047	1469783	CBFA2T2	Homo sapiens core-binding factor, runt domain, alpha subunit 2; translocated to, 2 (CBFA2T2), transcript variant 2, mRNA [NM_005093]	A_23_P502882	1479218	A_24_P93111	Unknown	A_24_P93111
1495548	ARVCF	Homo sapiens armadillo repeat gene deletes in velocardiofacial syndrome (ARVCF), mRNA [NM_001670]	A_23_P109393	1469172	BQ188788	UI-E-EJ1-ajx-g-10-0-UI.r1 UI-E-EJ1 Homo sapiens cDNA clone UI-E-EJ1-ajx-g-10-0-UI 5', mRNA sequence [BQ188788]	A_32_P94845	1502654	A_32_P107797	Unknown	A_32_P107797	1488061	CHTF18	Homo sapiens CTF18, chromosome transmission fidelity factor 18 homolog (S. cerevisiae) (CHTF18), mRNA [NM_022092]	A_32_P44274	1492627	C10orf54	Homo sapiens chromosome 10 open reading frame 54 (C10orf54), mRNA [NM_022153]	A_23_P24077	1501111	CBX1	Homo sapiens chromobox homolog 1 (HP1 beta homolog Drosophila ) (CBX1), mRNA [NM_006807]	A_24_P296568	1462840	A_24_P938006	Unknown	A_24_P938006
1489557	ASPH	Homo sapiens aspartate beta-hydroxylase (ASPH), transcript variant 3, mRNA [NM_032466]	A_24_P18105	1463474	BTBD4	Homo sapiens cDNA FLJ44766 fis, clone BRACE3032537. [AK126720]	A_24_P592012	1471807	A_32_P112401	Unknown	A_32_P112401	1483102	CLSTN3	Homo sapiens calsyntenin 3 (CLSTN3), mRNA [NM_014718]	A_23_P53724	1496557	C11orf17	Homo sapiens chromosome 11 open reading frame 17 (C11orf17), transcript variant 1, mRNA [NM_182901]	A_23_P52161	1470630	CBX7	Homo sapiens chromobox homolog 7 (CBX7), mRNA [NM_175709]	A_24_P19410	1472322	A_32_P105940	Unknown	A_32_P105940
1484821	ATP1B1	Homo sapiens ATPase, Na+/K+ transporting, beta 1 polypeptide (ATP1B1), transcript variant 1, mRNA [NM_001677]	A_23_P146943	1488413	BUB1	Homo sapiens BUB1 budding uninhibited by benzimidazoles 1 homolog (yeast) (BUB1), mRNA [NM_004336]	A_23_P124417	1467746	A_32_P115043	Unknown	A_32_P115043	1496942	CNIH3	Homo sapiens cornichon homolog 3 (Drosophila) (CNIH3), mRNA [NM_152495]	A_23_P384044	1491604	C11orf41	Human G2 protein mRNA, partial cds. [U10991]	A_24_P727884	1471289	CCM2	Homo sapiens cerebral cavernous malformation 2 (CCM2), transcript variant 2, mRNA [NM_031443]	A_23_P123125	1463371	A_32_P112546	Unknown	A_32_P112546
1485583	ATP5J	Homo sapiens cDNA FLJ31517 fis, clone NT2RI2000007. [AK056079]	A_32_P310335	1499313	C10orf30	Homo sapiens chromosome 10 open reading frame 30, mRNA (cDNA clone MGC:35247 IMAGE:5172600), complete cds. [BC031618]	A_23_P376188	1490614	A_32_P147603	Unknown	A_32_P147603	1486329	CNTN6	Homo sapiens contactin 6 (CNTN6), mRNA [NM_014461]	A_23_P155404	1493640	C18orf43	Homo sapiens chromosome 18 open reading frame 43 (C18orf43), mRNA [NM_006553]	A_23_P38677	1479945	CCND2	Homo sapiens cyclin D2 (CCND2), mRNA [NM_001759]	A_24_P270235	1489073	A_32_P127412	Unknown	A_32_P127412
1489211	ATXN3	Homo sapiens ataxin 3 (ATXN3), transcript variant 1, mRNA [NM_004993]	A_23_P117635	1474782	C10orf56	Homo sapiens chromosome 10 open reading frame 56 (C10orf56), mRNA [NM_153367]	A_23_P335452	1487131	A_32_P168727	Unknown	A_32_P168727	1494643	COL21A1	Homo sapiens collagen, type XXI, alpha 1 (COL21A1), mRNA [NM_030820]	A_23_P31124	1483883	C1orf121	Homo sapiens chromosome 1 open reading frame 121 (C1orf121), mRNA [NM_016076]	A_23_P201445	1497821	CCNL1	Homo sapiens cyclin L1 (CCNL1), mRNA [NM_020307]	A_23_P132454	1501613	A_32_P128399	Unknown	A_32_P128399
1486771	AU121805	AU121805 MAMMA1 Homo sapiens cDNA clone MAMMA1001009 5', mRNA sequence [AU121805]	A_24_P795215	1481671	C10orf6	Homo sapiens chromosome 10 open reading frame 6 (C10orf6), mRNA [NM_018121]	A_23_P104282	1489545	A_32_P174385	Unknown	A_32_P174385	1473548	COPZ1	Homo sapiens coatomer protein complex, subunit zeta 1 (COPZ1), mRNA [NM_016057]	A_24_P389959	1496092	C1orf198	Homo sapiens chromosome 1 open reading frame 198 (C1orf198), mRNA [NM_032800]	A_32_P42574	1495402	CD176148	AGENCOURT_13985677 NIH_MGC_172 Homo sapiens cDNA 5', mRNA sequence [CD176148]	A_32_P28476	1474971	A_32_P140501	Unknown	A_32_P140501
1502350	AV702101	AV702101 ADB Homo sapiens cDNA clone ADBCGB06 5', mRNA sequence [AV702101]	A_32_P34750	1484533	C14orf78	Homo sapiens cDNA clone MGC:102983 IMAGE:30387958, complete cds. [BC090889]	A_23_P311912	1465834	A_32_P191141	Unknown	A_32_P191141	1474519	CR590183	full-length cDNA clone CS0DF036YC04 of Fetal brain of Homo sapiens (human). [CR590183]	A_32_P71518	1474872	C1QTNF6	Homo sapiens C1q and tumor necrosis factor related protein 6 (C1QTNF6), transcript variant 1, mRNA [NM_031910]	A_24_P211565	1495543	CDC42EP4	Homo sapiens CDC42 effector protein (Rho GTPase binding) 4 (CDC42EP4), mRNA [NM_012121]	A_23_P66891	1483406	A_32_P159289	Unknown	A_32_P159289
1498363	AV707592	AV707592 ADB Homo sapiens cDNA clone ADBAJA03 5', mRNA sequence [AV707592]	A_32_P117322	1502619	C15orf42	Homo sapiens chromosome 15 open reading frame 42 (C15orf42), mRNA [NM_152259]	A_32_P109296	1470335	A_32_P201620	Unknown	A_32_P201620	1476340	CR596214	full-length cDNA clone CS0DC006YB07 of Neuroblastoma Cot 25-normalized of Homo sapiens (human). [CR596214]	A_24_P303193	1473499	C1QTNF7	Homo sapiens C1q and tumor necrosis factor related protein 7 (C1QTNF7), mRNA [NM_031911]	A_23_P167237	1497185	CDCA7L	Homo sapiens cell division cycle associated 7-like (CDCA7L), mRNA [NM_018719]	A_24_P274795	1474617	A_32_P177595	Unknown	A_32_P177595
1483708	AVIL	Homo sapiens advillin (AVIL), mRNA [NM_006576]	A_24_P419087	1484988	C17orf70	Homo sapiens chromosome 17 open reading frame 70 (C17orf70), mRNA [NM_025161]	A_23_P113417	1470792	A_32_P202778	Unknown	A_32_P202778	1463209	CR596233	full-length cDNA clone CS0DF012YN06 of Fetal brain of Homo sapiens (human). [CR596233]	A_24_P945113	1488966	C1QTNF7	Homo sapiens C1q and tumor necrosis factor related protein 7 (C1QTNF7), mRNA [NM_031911]	A_32_P190769	1479118	CDH18	Homo sapiens cadherin 18, type 2 (CDH18), mRNA [NM_004934]	A_23_P84118	1494760	A_32_P214860	Unknown	A_32_P214860
1489441	AW858928	AW858928 RC3-CT0347-210400-016-c07 CT0347 Homo sapiens cDNA, mRNA sequence [AW858928]	A_32_P195137	1497340	C1GALT1	Homo sapiens core 1 synthase, glycoprotein-N-acetylgalactosamine 3-beta-galactosyltransferase, 1 (C1GALT1), mRNA [NM_020156]	A_23_P252145	1494160	A_32_P214565	Unknown	A_32_P214565	1466191	CR623787	full-length cDNA clone CS0DI079YL01 of Placenta Cot 25-normalized of Homo sapiens (human). [CR623787]	A_24_P627874	1487342	C20orf161	Homo sapiens chromosome 20 open reading frame 161 (C20orf161), transcript variant 1, mRNA [NM_033421]	A_23_P154585	1477025	CES2	Homo sapiens carboxylesterase 2 (intestine, liver) (CES2), transcript variant 2, mRNA [NM_198061]	A_23_P49192	1497968	A_32_P225328	Unknown	A_32_P225328
1500527	AYP1p1	Homo sapiens AYP1 pseudogene 1 (AYP1p1) on chromosome Y [NR_002820]	A_24_P818529	1467408	C1orf24	Homo sapiens chromosome 1 open reading frame 24 (C1orf24), transcript variant 2, mRNA [NM_052966]	A_23_P217832	1475336	A_32_P222030	Unknown	A_32_P222030	1472587	CRIP2	Homo sapiens cysteine-rich protein 2 (CRIP2), mRNA [NM_001312]	A_23_P112798	1485386	C20orf172	Homo sapiens chromosome 20 open reading frame 172 (C20orf172), mRNA [NM_024918]	A_23_P165937	1463739	CFH	Homo sapiens complement factor H (CFH), transcript variant 1, mRNA [NM_000186]	A_24_P273972	1489047	A_32_P23187	Unknown	A_32_P23187
1491738	B3GALNT1	Homo sapiens beta-1,3-N-acetylgalactosaminyltransferase 1 (globoside blood group) (B3GALNT1), transcript variant 4, mRNA [NM_033169]	A_24_P88870	1482676	C21orf69	Homo sapiens chromosome 21 open reading frame 69 (C21orf69), mRNA [NM_058189]	A_23_P309198	1478249	A_32_P222612	Unknown	A_32_P222612	1485049	CSDA	Homo sapiens cold shock domain protein A (CSDA), mRNA [NM_003651]	A_23_P25224	1479851	C21orf122	Homo sapiens chromosome 21 open reading frame 122, mRNA (cDNA clone MGC:10960 IMAGE:3633193), complete cds. [BC004343]	A_23_P143514	1496631	CGNL1	Homo sapiens cingulin-like 1 (CGNL1), mRNA [NM_032866]	A_24_P135319	1493400	A_32_P23872	Unknown	A_32_P23872
1488626	B3GNT5	Homo sapiens UDP-GlcNAc:betaGal beta-1,3-N-acetylglucosaminyltransferase 5 (B3GNT5), mRNA [NM_032047]	A_23_P18372	1472318	C4orf20	Homo sapiens chromosome 4 open reading frame 20 (C4orf20), mRNA [NM_018359]	A_23_P41437	1474898	A_32_P32463	Unknown	A_32_P32463	1502142	CSDA	Homo sapiens cold shock domain protein A (CSDA), mRNA [NM_003651]	A_24_P625382	1475371	C2orf32	Homo sapiens chromosome 2 open reading frame 32 (C2orf32), mRNA [NM_015463]	A_23_P329353	1502450	CIB2	Homo sapiens calcium and integrin binding family member 2 (CIB2), mRNA [NM_006383]	A_23_P65890	1482303	A_32_P327750	Unknown	A_32_P327750
1485933	BAG2	Homo sapiens BCL2-associated athanogene 2 (BAG2), mRNA [NM_004282]	A_23_P356554	1473886	C5orf25	Homo sapiens chromosome 5 open reading frame 25 (C5orf25), mRNA [NM_198567]	A_24_P930169	1499384	A_32_P64832	Unknown	A_32_P64832	1492922	CSGlcA-T	Homo sapiens chondroitin sulfate glucuronyltransferase (CSGlcA-T), mRNA [NM_019015]	A_23_P397055	1462995	C3orf64	Homo sapiens chromosome 3 open reading frame 64 (C3orf64), mRNA [NM_173654]	A_24_P400507	1485179	CLIC4	Homo sapiens chloride intracellular channel 4 (CLIC4), mRNA [NM_013943]	A_23_P259189	1470076	A_32_P331700	Unknown	A_32_P331700
1474437	BC001335	Homo sapiens, clone IMAGE:3460539, mRNA, partial cds. [BC001335]	A_24_P145107	1491404	C6orf129	Homo sapiens chromosome 6 open reading frame 129 (C6orf129), mRNA [NM_138493]	A_23_P133770	1469468	A_32_P67223	Unknown	A_32_P67223	1478740	CUEDC1	Homo sapiens CUE domain containing 1 (CUEDC1), mRNA [NM_017949]	A_24_P287974	1470615	C8orf47	Homo sapiens chromosome 8 open reading frame 47 (C8orf47), mRNA [NM_173549]	A_23_P333029	1493392	CLK1	Homo sapiens CDC-like kinase 1 (CLK1), transcript variant 1, mRNA [NM_004071]	A_23_P16817	1470574	A_32_P65530	Unknown	A_32_P65530
1481052	BC008476	Homo sapiens, clone IMAGE:4290767, mRNA. [BC008476]	A_24_P741023	1470971	C9orf46	Homo sapiens chromosome 9 open reading frame 46 (C9orf46), mRNA [NM_018465]	A_23_P255869	1503024	A_32_P721983	Unknown	A_32_P721983	1486414	CX3CL1	Homo sapiens chemokine (C-X3-C motif) ligand 1 (CX3CL1), mRNA [NM_002996]	A_23_P37727	1488025	C9orf3	Homo sapiens chromosome 9 open reading frame 3 (C9orf3), mRNA [NM_032823]	A_23_P73012	1495572	CLK1	Homo sapiens CDC-like kinase 1 (CLK1), transcript variant 1, mRNA [NM_004071]	A_24_P257151	1477443	A_32_P82293	Unknown	A_32_P82293
1491352	BC011481	Homo sapiens cDNA clone IMAGE:4151212, partial cds. [BC011481]	A_32_P507580	1501822	CA5B	Homo sapiens carbonic anhydrase VB, mitochondrial (CA5B), nuclear gene encoding mitochondrial protein, mRNA [NM_007220]	A_24_P941268	1491441	A_32_P73991	Unknown	A_32_P73991	1482942	CYB5R3	Homo sapiens cytochrome b5 reductase 3 (CYB5R3), transcript variant M, mRNA [NM_000398]	A_23_P502224	1493496	C9orf3	Homo sapiens chromosome 9 open reading frame 3 (C9orf3), mRNA [NM_032823]	A_24_P89887	1494337	CLK4	Homo sapiens CDC-like kinase 4 (CLK4), mRNA [NM_020666]	A_24_P123521	1495747	A_32_P85360	Unknown	A_32_P85360
1481467	BC019356	Homo sapiens cDNA clone IMAGE:3503646. [BC019356]	A_32_P141296	1463949	CAMK2D	Homo sapiens calcium/calmodulin-dependent protein kinase (CaM kinase) II delta (CAMK2D), transcript variant 3, mRNA [NM_001221]	A_23_P144458	1499528	A_32_P8806	Unknown	A_32_P8806	1499157	DIAPH1	Homo sapiens diaphanous homolog 1 (Drosophila) (DIAPH1), mRNA [NM_005219]	A_24_P323104	1503001	C9orf30	Homo sapiens chromosome 9 open reading frame 30 (C9orf30), mRNA [NM_080655]	A_32_P122754	1502401	CMAH	Homo sapiens cytidine monophosphate-N-acetylneuraminic acid hydroxylase (CMP-N-acetylneuraminate monooxygenase) (CMAH) on chromosome 6 [NR_002174]	A_32_P176819	1481606	AA334114	AA334114 EST38270 Embryo, 9 week Homo sapiens cDNA 5' end similar to similar to keratin 18, mRNA sequence [AA334114]	A_32_P125525
1491079	BC030993	Homo sapiens, clone IMAGE:4556434, mRNA, partial cds. [BC030993]	A_24_P282274	1477496	CAMK2D	Homo sapiens calcium/calmodulin-dependent protein kinase (CaM kinase) II delta (CAMK2D), transcript variant 3, mRNA [NM_001221]	A_32_P47988	1492812	AA150211	zl04h01.s1 Soares_pregnant_uterus_NbHPU Homo sapiens cDNA clone IMAGE:491377 3' similar to gb:Y00971_rna1 RIBOSE-PHOSPHATE PYROPHOSPHOKINASE II (HUMAN);, mRNA sequence [AA150211]	A_32_P228254	1464455	DKFZP434A0131	Homo sapiens mRNA; cDNA DKFZp434A0131 (from clone DKFZp434A0131). [AL137492]	A_23_P93818	1483048	CA13	Homo sapiens carbonic anhydrase XIII (CA13), mRNA [NM_198584]	A_23_P381714	1479658	CMTM3	Homo sapiens CKLF-like MARVEL transmembrane domain containing 3 (CMTM3), transcript variant 1, mRNA [NM_144601]	A_24_P39508	1476704	AA495894	AA495894 zw04g12.r1 Soares_NhHMPu_S1 Homo sapiens cDNA clone IMAGE:768358 5' similar to contains Alu repetitive element;, mRNA sequence [AA495894]	A_32_P193166
1472931	BC041955	Homo sapiens cDNA clone IMAGE:5301910. [BC041955]	A_32_P182186	1479107	CCDC109B	Homo sapiens coiled-coil domain containing 109B (CCDC109B), mRNA [NM_017918]	A_23_P255376	1471675	AA291137	AA291137 zs46b08.s1 NCI_CGAP_GCB1 Homo sapiens cDNA clone IMAGE:700503 3', mRNA sequence [AA291137]	A_32_P145968	1487978	DKFZp434N035	Homo sapiens hypothetical protein DKFZp434N035 (DKFZp434N035), mRNA [NM_032262]	A_23_P166336	1503144	CA420826	CA420826 UI-H-FG0-bcr-c-23-0-UI.s1 NCI_CGAP_EN1_2 Homo sapiens cDNA clone UI-H-FG0-bcr-c-23-0-UI 3', mRNA sequence [CA420826]	A_32_P82251	1464383	CNKSR3	Homo sapiens CNKSR family member 3 (CNKSR3), mRNA [NM_173515]	A_23_P134085	1479622	AA887631	AA887631 nq96b08.s1 NCI_CGAP_Co10 Homo sapiens cDNA clone IMAGE:1160151 3', mRNA sequence [AA887631]	A_32_P52590
1482468	BC047380	Homo sapiens cDNA clone MGC:51252 IMAGE:5288881, complete cds. [BC047380]	A_24_P823219	1466775	CCDC71	Homo sapiens cDNA FLJ13629 fis, clone PLACE1011056, weakly similar to HISTONE H1, GONADAL. [AK023691]	A_23_P61308	1503608	AA601031	nk67d10.s1 NCI_CGAP_Sch1 Homo sapiens cDNA clone IMAGE:1018579 3', mRNA sequence [AA601031]	A_32_P216715	1488647	DKFZp586C0721	Homo sapiens mRNA; cDNA DKFZp586C0721 (from clone DKFZp586C0721). [AL137734]	A_23_P305292	1468945	CABIN1	Homo sapiens calcineurin binding protein 1 (CABIN1), mRNA [NM_012295]	A_24_P336113	1478396	COG6	Homo sapiens component of oligomeric golgi complex 6 (COG6), mRNA [NM_020751]	A_23_P53866	1498904	AADACL1	Homo sapiens arylacetamide deacetylase-like 1 (AADACL1), mRNA [NM_020792]	A_23_P132644
1494533	BC047753	Homo sapiens, Similar to PMS2 postmeiotic segregation increased 2 (S. cerevisiae), clone IMAGE:6193449, mRNA. [BC047753]	A_24_P889980	1473828	CCDC80	Homo sapiens coiled-coil domain containing 80 (CCDC80), transcript variant 1, mRNA [NM_199511]	A_23_P58082	1484225	AA630774	ac14c08.s1 Stratagene HeLa cell s3 937216 Homo sapiens cDNA clone IMAGE:856430 3', mRNA sequence [AA630774]	A_32_P40424	1487658	DKK2	Homo sapiens dickkopf homolog 2 (Xenopus laevis) (DKK2), mRNA [NM_014421]	A_23_P155848	1468939	CALCOCO1	Homo sapiens calcium binding and coiled-coil domain 1 (CALCOCO1), mRNA [NM_020898]	A_23_P98995	1485864	COL10A1	Homo sapiens collagen, type X, alpha 1(Schmid metaphyseal chondrodysplasia) (COL10A1), mRNA [NM_000493]	A_23_P214144	1463094	AASS	Homo sapiens aminoadipate-semialdehyde synthase (AASS), mRNA [NM_005763]	A_23_P8754
1500871	BCAP29	Homo sapiens B-cell receptor-associated protein BAP29 mRNA, complete cds. [AF126020]	A_23_P412526	1477630	CD276	Homo sapiens CD276 molecule (CD276), transcript variant 2, mRNA [NM_025240]	A_23_P393598	1470499	AA780798	ag14d07.s1 Gessler Wilms tumor Homo sapiens cDNA clone IMAGE:1070317 3' similar to gb:J00314_rna2 TUBULIN BETA-1 CHAIN (HUMAN);, mRNA sequence [AA780798]	A_32_P201677	1479983	DMAP1	Homo sapiens DNA methyltransferase 1 associated protein 1 (DMAP1), transcript variant 1, mRNA [NM_019100]	A_23_P586	1467392	CAMKK1	Homo sapiens calcium/calmodulin-dependent protein kinase kinase 1, alpha (CAMKK1), transcript variant 1, mRNA [NM_032294]	A_23_P431933	1482614	COX11	Homo sapiens COX11 homolog, cytochrome c oxidase assembly protein (yeast) (COX11), nuclear gene encoding mitochondrial protein, mRNA [NM_004375]	A_24_P73943	1479636	ABAT	Homo sapiens 4-aminobutyrate aminotransferase (ABAT), nuclear gene encoding mitochondrial protein, transcript variant 1, mRNA [NM_020686]	A_24_P330684
1470282	BCAR3	Homo sapiens breast cancer anti-estrogen resistance 3 (BCAR3), mRNA [NM_003567]	A_23_P97394	1489765	CD63	Homo sapiens CD63 molecule (CD63), transcript variant 1, mRNA [NM_001780]	A_23_P139476	1489216	AA873311	AA873311 oh76g08.s1 NCI_CGAP_Kid3 Homo sapiens cDNA clone IMAGE:1472990 3' similar to gb:J05021 EZRIN (HUMAN);, mRNA sequence [AA873311]	A_32_P127492	1498262	DMD	Homo sapiens dystrophin (muscular dystrophy, Duchenne and Becker types) (DMD), transcript variant Dp427p2, mRNA [NM_004010]	A_24_P34186	1463340	CASP1	Homo sapiens caspase 1, apoptosis-related cysteine peptidase (interleukin 1, beta, convertase) (CASP1), transcript variant alpha, mRNA [NM_033292]	A_23_P202978	1500934	COX15	Homo sapiens COX15 homolog, cytochrome c oxidase assembly protein (yeast) (COX15), nuclear gene encoding mitochondrial protein, transcript variant 1, mRNA [NM_078470]	A_24_P115700	1499735	ABAT	Homo sapiens 4-aminobutyrate aminotransferase (ABAT), nuclear gene encoding mitochondrial protein, transcript variant 1, mRNA [NM_020686]	A_23_P152505
1464154	BCKDK	Homo sapiens branched chain ketoacid dehydrogenase kinase, mRNA (cDNA clone MGC:16430 IMAGE:3944953), complete cds. [BC009872]	A_23_P3823	1480994	CDC20	Homo sapiens CDC20 cell division cycle 20 homolog (S. cerevisiae) (CDC20), mRNA [NM_001255]	A_23_P149200	1490838	AA974271	AA974271 oq14c05.s1 NCI_CGAP_GC4 Homo sapiens cDNA clone IMAGE:1586312 3', mRNA sequence [AA974271]	A_32_P12388	1483019	DMKN	Homo sapiens dermokine (DMKN), transcript variant 2, mRNA [NM_033317]	A_23_P320261	1466135	CB995946	AGENCOURT_13543108 NIH_MGC_148 Homo sapiens cDNA clone IMAGE:30330694 5', mRNA sequence [CB995946]	A_32_P181527	1482478	CTHRC1	Homo sapiens collagen triple helix repeat containing 1 (CTHRC1), mRNA [NM_138455]	A_23_P111888	1499569	ABCA1	Homo sapiens ATP-binding cassette, sub-family A (ABC1), member 1 (ABCA1), mRNA [NM_005502]	A_24_P235429
1474704	BCKDK	Homo sapiens branched chain ketoacid dehydrogenase kinase (BCKDK), mRNA [NM_005881]	A_23_P365149	1496913	CDK4	Homo sapiens cyclin-dependent kinase 4 (CDK4), mRNA [NM_000075]	A_23_P24997	1495361	AA989132	oq89a02.s1 NCI_CGAP_Kid6 Homo sapiens cDNA clone IMAGE:1593482 3' similar to gb:L13923 FIBRILLIN 1 PRECURSOR (HUMAN);, mRNA sequence [AA989132]	A_32_P108301	1482541	DNAJC1	Homo sapiens DnaJ (Hsp40) homolog, subfamily C, member 1 (DNAJC1), mRNA [NM_022365]	A_23_P127128	1493851	CBR3	Homo sapiens carbonyl reductase 3 (CBR3), mRNA [NM_001236]	A_23_P40453	1476813	CYB5R3	Homo sapiens cytochrome b5 reductase 3 (CYB5R3), transcript variant S, mRNA [NM_007326]	A_24_P100277	1491841	ABCA6	Homo sapiens ATP-binding cassette, sub-family A (ABC1), member 6 (ABCA6), mRNA [NM_080284]	A_23_P500400
1491051	BCL7C	Homo sapiens B-cell CLL/lymphoma 7C (BCL7C), mRNA [NM_004765]	A_23_P118289	1472535	CDKL1	Homo sapiens cyclin-dependent kinase-like 1 (CDC2-related kinase) (CDKL1), mRNA [NM_004196]	A_23_P99747	1483373	AAAS	Homo sapiens achalasia, adrenocortical insufficiency, alacrimia (Allgrove, triple-A) (AAAS), mRNA [NM_015665]	A_23_P64799	1500605	DNM1	Homo sapiens dynamin 1 (DNM1), transcript variant 2, mRNA [NM_001005336]	A_23_P135273	1475139	CCDC24	Homo sapiens coiled-coil domain containing 24 (CCDC24), mRNA [NM_152499]	A_24_P310864	1468497	DAAM1	Homo sapiens dishevelled associated activator of morphogenesis 1 (DAAM1), mRNA [NM_014992]	A_24_P347447	1501259	ABCA7	Homo sapiens ATP-binding cassette, sub-family A (ABC1), member 7 (ABCA7), transcript variant 1, mRNA [NM_019112]	A_23_P39481
1469643	BE531123	BE531123 601278493F1 NIH_MGC_39 Homo sapiens cDNA clone IMAGE:3610487 5', mRNA sequence [BE531123]	A_23_P158897	1473826	CDKL1	Homo sapiens cyclin-dependent kinase-like 1 (CDC2-related kinase) (CDKL1), mRNA [NM_004196]	A_23_P99741	1498176	AASDH	Homo sapiens 2-aminoadipic 6-semialdehyde dehydrogenase (AASDH), mRNA [NM_181806]	A_24_P307195	1478521	EBPL	Homo sapiens emopamil binding protein-like (EBPL), mRNA [NM_032565]	A_23_P128554	1475210	CCDC74B	Homo sapiens coiled-coil domain containing 74B (CCDC74B), mRNA [NM_207310]	A_23_P401718	1490142	DGCR8	Homo sapiens DiGeorge syndrome critical region gene 8 (DGCR8), mRNA [NM_022720]	A_24_P113521	1480318	ABCC1	Homo sapiens ATP-binding cassette, sub-family C (CFTR/MRP), member 1 (ABCC1), transcript variant 2, mRNA [NM_019862]	A_24_P227831
1466650	BET1L	Homo sapiens blocked early in transport 1 homolog (S. cerevisiae)-like (BET1L), mRNA [NM_016526]	A_23_P127879	1493253	CDKN2A	Homo sapiens cyclin-dependent kinase inhibitor 2A (melanoma, p16, inhibits CDK4) (CDKN2A), transcript variant 3, mRNA [NM_058197]	A_23_P43484	1490557	AASDHPPT	Homo sapiens aminoadipate-semialdehyde dehydrogenase-phosphopantetheinyl transferase (AASDHPPT), mRNA [NM_015423]	A_24_P184230	1489225	EBPL	Homo sapiens emopamil binding protein-like (EBPL), mRNA [NM_032565]	A_24_P84279	1470697	CCND1	Homo sapiens cyclin D1 (CCND1), mRNA [NM_053056]	A_24_P124550	1470724	DIAPH2	Homo sapiens diaphanous homolog 2 (Drosophila) (DIAPH2), transcript variant 156, mRNA [NM_006729]	A_32_P50834	1495382	ABCC3	Homo sapiens ATP-binding cassette, sub-family C (CFTR/MRP), member 3 (ABCC3), mRNA [NM_003786]	A_23_P207507
1494440	BET1L	Homo sapiens blocked early in transport 1 homolog (S. cerevisiae)-like (BET1L), mRNA [NM_016526]	A_24_P386639	1500914	CDKN2A	Homo sapiens cyclin-dependent kinase inhibitor 2A (melanoma, p16, inhibits CDK4) (CDKN2A), transcript variant 3, mRNA [NM_058197]	A_23_P43490	1490222	AATF	Homo sapiens apoptosis antagonizing transcription factor (AATF), mRNA [NM_012138]	A_23_P89460	1484785	EMILIN1	Homo sapiens elastin microfibril interfacer 1 (EMILIN1), mRNA [NM_007046]	A_23_P165848	1502074	CCNDBP1	Homo sapiens cyclin D-type binding-protein 1 (CCNDBP1), transcript variant 2, mRNA [NM_037370]	A_23_P26243	1502971	DIRAS1	Homo sapiens DIRAS family, GTP-binding RAS-like 1 (DIRAS1), mRNA [NM_145173]	A_23_P386942	1493548	ABCD3	Homo sapiens ATP-binding cassette, sub-family D (ALD), member 3 (ABCD3), mRNA [NM_002858]	A_23_P74794
1501101	BG216680	RST36374 Athersys RAGE Library Homo sapiens cDNA, mRNA sequence [BG216680]	A_32_P24059	1471501	CEP68	Homo sapiens mRNA for KIAA0582 protein, partial cds. [AB011154]	A_23_P210323	1502222	ABCA2	Homo sapiens ATP-binding cassette, sub-family A (ABC1), member 2 (ABCA2), transcript variant 1, mRNA [NM_001606]	A_23_P43504	1466847	EMP3	Homo sapiens epithelial membrane protein 3 (EMP3), mRNA [NM_001425]	A_23_P119362	1475124	CCNE1	Homo sapiens cyclin E1 (CCNE1), transcript variant 1, mRNA [NM_001238]	A_23_P209200	1479929	DISP1	Homo sapiens dispatched homolog 1 (Drosophila) (DISP1), mRNA [NM_032890]	A_23_P201319	1488973	ABCG4	Homo sapiens ATP-binding cassette, sub-family G (WHITE), member 4 (ABCG4), mRNA [NM_022169]	A_24_P355626
1498179	BG680979	BG680979 602628792F1 NCI_CGAP_Skn4 Homo sapiens cDNA clone IMAGE:4753583 5', mRNA sequence [BG680979]	A_23_P17444	1488014	CES2	Homo sapiens carboxylesterase 2 (intestine, liver) (CES2), transcript variant 1, mRNA [NM_003869]	A_24_P13790	1474192	ABCB10	Homo sapiens ATP-binding cassette, sub-family B (MDR/TAP), member 10 (ABCB10), nuclear gene encoding mitochondrial protein, mRNA [NM_012089]	A_23_P201918	1484379	ENST00000231198	Homo sapiens cDNA FLJ13293 fis, clone OVARC1001188. [AK023355]	A_24_P46377	1493044	CDH2	Homo sapiens cadherin 2, type 1, N-cadherin (neuronal) (CDH2), mRNA [NM_001792]	A_23_P38732	1490373	DKFZp434N035	Homo sapiens hypothetical protein DKFZp434N035 (DKFZp434N035), mRNA [NM_032262]	A_24_P787889	1468275	ABTB1	Homo sapiens ankyrin repeat and BTB (POZ) domain containing 1 (ABTB1), transcript variant 2, mRNA [NM_172027]	A_24_P200297
1483758	BGN	Homo sapiens biglycan (BGN), mRNA [NM_001711]	A_23_P34126	1472059	CHD7	Homo sapiens chromodomain helicase DNA binding protein 7 (CHD7), mRNA [NM_017780]	A_24_P58381	1488512	ABCD1	Homo sapiens ATP-binding cassette, sub-family D (ALD), member 1 (ABCD1), mRNA [NM_000033]	A_23_P148556	1471048	ENST00000234668	Homo sapiens cDNA FLJ13815 fis, clone THYRO1000381. [AK023877]	A_24_P915300	1500876	CEP170	Homo sapiens centrosomal protein 170kDa (CEP170), transcript variant alpha, mRNA [NM_014812]	A_23_P23151	1500226	DLC1	Homo sapiens deleted in liver cancer 1 (DLC1), transcript variant 1, mRNA [NM_182643]	A_23_P252721	1493266	ABTB1	Homo sapiens ankyrin repeat and BTB (POZ) domain containing 1 (ABTB1), transcript variant 2, mRNA [NM_172027]	A_23_P109643
1501291	BHMT2	Homo sapiens betaine-homocysteine methyltransferase 2 (BHMT2), mRNA [NM_017614]	A_23_P92983	1493054	CLIC1	Homo sapiens chloride intracellular channel 1 (CLIC1), mRNA [NM_001288]	A_23_P30884	1467751	ABCF2	Homo sapiens ATP-binding cassette, sub-family F (GCN20), member 2 (ABCF2), nuclear gene encoding mitochondrial protein, transcript variant 1, mRNA [NM_007189]	A_24_P380629	1492174	ENST00000305046	Homo sapiens alcohol dehydrogenase beta2 subunit mRNA, complete cds. [AF153821]	A_24_P940469	1476403	CFLAR	Homo sapiens FLAME-1 mRNA, complete cds. [AF009616]	A_23_P209394	1500440	DNAJB12	Homo sapiens DnaJ (Hsp40) homolog, subfamily B, member 12 (DNAJB12), transcript variant 1, mRNA [NM_001002762]	A_24_P244100	1488045	ABTB2	Homo sapiens ankyrin repeat and BTB (POZ) domain containing 2 (ABTB2), mRNA [NM_145804]	A_23_P356616
1477728	BLM	Homo sapiens Bloom syndrome (BLM), mRNA [NM_000057]	A_23_P88630	1483950	CMKLR1	Homo sapiens chemokine-like receptor 1 (CMKLR1), mRNA [NM_004072]	A_23_P105465	1475688	ABI2	Homo sapiens abl interactor 2 (ABI2), mRNA [NM_005759]	A_24_P933418	1494467	ENST00000309295	Homo sapiens mRNA; cDNA DKFZp762C186 (from clone DKFZp762C186). [AL834433]	A_23_P148121	1471446	CG018	Homo sapiens hypothetical gene CG018 (CG018), mRNA [NM_052818]	A_23_P76658	1476138	DNAJB4	Homo sapiens DnaJ (Hsp40) homolog, subfamily B, member 4 (DNAJB4), mRNA [NM_007034]	A_24_P393958	1498587	ACADS	Homo sapiens acyl-Coenzyme A dehydrogenase, C-2 to C-3 short chain (ACADS), nuclear gene encoding mitochondrial protein, mRNA [NM_000017]	A_23_P65022
1473480	BLMH	Homo sapiens bleomycin hydrolase (BLMH), mRNA [NM_000386]	A_23_P310911	1498067	CNN2	Homo sapiens calponin 2 (CNN2), transcript variant 1, mRNA [NM_004368]	A_24_P142743	1483974	ABL1	Homo sapiens v-abl Abelson murine leukemia viral oncogene homolog 1 (ABL1), transcript variant a, mRNA [NM_005157]	A_24_P281101	1487364	ENST00000313807	Homo sapiens cDNA clone IMAGE:5314207. [BC042851]	A_32_P22501	1476513	CHKA	Homo sapiens choline kinase alpha (CHKA), transcript variant 1, mRNA [NM_001277]	A_23_P136135	1500499	DNAJC16	Homo sapiens DnaJ (Hsp40) homolog, subfamily C, member 16 (DNAJC16), mRNA [NM_015291]	A_23_P358009	1483713	ACOT2	Homo sapiens acyl-CoA thioesterase 2 (ACOT2), mRNA [NM_006821]	A_23_P3111
1495792	BM544548	AGENCOURT_6491969 NIH_MGC_124 Homo sapiens cDNA clone IMAGE:5728337 5', mRNA sequence [BM544548]	A_24_P253676	1502607	COPS6	Homo sapiens COP9 constitutive photomorphogenic homolog subunit 6 (Arabidopsis) (COPS6), mRNA [NM_006833]	A_23_P8432	1486467	ACADM	Homo sapiens acyl-Coenzyme A dehydrogenase, C-4 to C-12 straight chain (ACADM), nuclear gene encoding mitochondrial protein, mRNA [NM_000016]	A_23_P96761	1485966	ENST00000341865	Homo sapiens cDNA FLJ90086 fis, clone HEMBA1005145. [AK074567]	A_32_P218355	1472268	CHRDL2	Homo sapiens chordin-like 2 (CHRDL2), mRNA [NM_015424]	A_23_P13548	1483022	DNAJC9	Homo sapiens DnaJ (Hsp40) homolog, subfamily C, member 9 (DNAJC9), mRNA [NM_015190]	A_23_P104372	1497948	ACOT2	Homo sapiens acyl-CoA thioesterase 2 (ACOT2), mRNA [NM_006821]	A_24_P161036
1495603	BMI1	Human prot-oncogene (BMI-1) mRNA, complete cds. [L13689]	A_23_P115732	1494996	CR610885	full-length cDNA clone CS0DC019YC18 of Neuroblastoma Cot 25-normalized of Homo sapiens (human). [CR610885]	A_23_P378690	1491215	ACBD5	Homo sapiens acyl-Coenzyme A binding domain containing 5 (ACBD5), transcript variant 1, mRNA [NM_145698]	A_23_P97795	1466584	ENST00000342829	Unknown	A_24_P316019	1471611	CILP	Homo sapiens cartilage intermediate layer protein, nucleotide pyrophosphohydrolase (CILP), mRNA [NM_003613]	A_23_P151895	1497066	DPM2	Homo sapiens dolichyl-phosphate mannosyltransferase polypeptide 2, regulatory subunit (DPM2), mRNA [NM_003863]	A_23_P217079	1479621	ACP5	Homo sapiens acid phosphatase 5, tartrate resistant (ACP5), mRNA [NM_001611]	A_23_P142075
1502446	BMS1L	Homo sapiens BMS1-like, ribosome assembly protein (yeast) (BMS1L), mRNA [NM_014753]	A_24_P615822	1490041	CR616528	full-length cDNA clone CS0DC014YA20 of Neuroblastoma Cot 25-normalized of Homo sapiens (human). [CR616528]	A_24_P410686	1498490	ACIN1	Homo sapiens apoptotic chromatin condensation inducer 1 (ACIN1), mRNA [NM_014977]	A_23_P14389	1487650	ENST00000359743	Homo sapiens mRNA for KIAA1868 protein, partial cds. [AB058771]	A_24_P945408	1464919	CKB	Homo sapiens creatine kinase, brain (CKB), mRNA [NM_001823]	A_23_P25674	1494435	DPY19L2	Homo sapiens dpy-19-like 2 (C. elegans) (DPY19L2), mRNA [NM_173812]	A_32_P195850	1465630	ACPL2	Homo sapiens acid phosphatase-like 2 (ACPL2), transcript variant 1, mRNA [NM_152282]	A_23_P57760
1472761	BNC2	Homo sapiens basonuclin 2 (BNC2), mRNA [NM_017637]	A_32_P133916	1477204	CREB5	Homo sapiens cAMP responsive element binding protein 5 (CREB5), transcript variant 1, mRNA [NM_182898]	A_23_P157117	1494262	ACSS2	Homo sapiens acyl-CoA synthetase short-chain family member 2 (ACSS2), transcript variant 1, mRNA [NM_018677]	A_23_P210900	1501276	ENST00000367142	Homo sapiens cDNA FLJ38536 fis, clone HCHON2001200. [AK095855]	A_24_P216964	1480522	CKLF	Homo sapiens chemokine-like factor (CKLF), transcript variant 1, mRNA [NM_016951]	A_23_P206396	1472368	DYRK2	Homo sapiens dual-specificity tyrosine-(Y)-phosphorylation regulated kinase 2 (DYRK2), transcript variant 2, mRNA [NM_006482]	A_23_P204048	1467032	ACSL1	Homo sapiens acyl-CoA synthetase long-chain family member 1 (ACSL1), mRNA [NM_001995]	A_23_P110212
1489359	BNC2	Homo sapiens basonuclin 2 (BNC2), mRNA [NM_017637]	A_32_P12232	1500281	CRIM1	Homo sapiens cysteine rich transmembrane BMP regulator 1 (chordin-like) (CRIM1), mRNA [NM_016441]	A_24_P323395	1483994	ACTB	Homo sapiens actin, beta (ACTB), mRNA [NM_001101]	A_24_P226554	1494275	ENST00000371189	Homo sapiens cDNA FLJ39164 fis, clone OCBBF2002656. [AK096483]	A_32_P155030	1483952	CMKLR1	Homo sapiens chemokine-like receptor 1 (CMKLR1), mRNA [NM_004072]	A_23_P105461	1463446	EIF4A1	Homo sapiens eukaryotic translation initiation factor 4A, isoform 1 (EIF4A1), mRNA [NM_001416]	A_24_P390793	1468839	ACSS1	Homo sapiens acyl-CoA synthetase short-chain family member 1 (ACSS1), nuclear gene encoding mitochondrial protein, mRNA [NM_032501]	A_23_P120594
1498097	BNIP3	Homo sapiens BCL2/adenovirus E1B 19kDa interacting protein 3 (BNIP3), nuclear gene encoding mitochondrial protein, mRNA [NM_004052]	A_23_P138635	1471524	CSGlcA-T	Homo sapiens chondroitin sulfate glucuronyltransferase (CSGlcA-T), mRNA [NM_019015]	A_32_P54442	1466114	ACTN4	Homo sapiens actinin, alpha 4 (ACTN4), mRNA [NM_004924]	A_23_P101655	1492616	ENST00000371408	Unknown	A_32_P101264	1470194	COBLL1	Homo sapiens COBL-like 1 (COBLL1), mRNA [NM_014900]	A_23_P79289	1482783	ELOVL5	Homo sapiens ELOVL family member 5, elongation of long chain fatty acids (FEN1/Elo2, SUR4/Elo3-like, yeast) (ELOVL5), mRNA [NM_021814]	A_23_P156497	1463550	ACTA2	Homo sapiens actin, alpha 2, smooth muscle, aorta (ACTA2), mRNA [NM_001613]	A_23_P150053
1484047	BQ188318	UI-E-EJ1-ajw-c-17-0-UI.r1 UI-E-EJ1 Homo sapiens cDNA clone UI-E-EJ1-ajw-c-17-0-UI 5', mRNA sequence [BQ188318]	A_32_P170206	1493700	CTGLF1	Homo sapiens centaurin, gamma-like family, member 1 (CTGLF1), mRNA [NM_133446]	A_32_P211363	1480185	ACTN4	Homo sapiens actinin, alpha 4 (ACTN4), mRNA [NM_004924]	A_23_P315241	1472719	ENST00000375816	AGENCOURT_6413683 NIH_MGC_85 Homo sapiens cDNA clone IMAGE:5497620 5', mRNA sequence [BM458572]	A_32_P83547	1478139	COL13A1	Homo sapiens collagen, type XIII, alpha 1 (COL13A1), transcript variant 1, mRNA [NM_005203]	A_24_P90005	1466858	ENST00000278590	Homo sapiens LOH11CR1B gene, loss of heterozygosity, 11, chromosomal region 1 gene B product. [AB096241]	A_23_P388993	1482033	ACTR5	Homo sapiens ARP5 actin-related protein 5 homolog (yeast) (ACTR5), mRNA [NM_024855]	A_23_P165952
1482981	BST1	Homo sapiens bone marrow stromal cell antigen 1 (BST1), mRNA [NM_004334]	A_23_P7325	1499741	CTGLF1	Homo sapiens centaurin, gamma-like family, member 1 (CTGLF1), mRNA [NM_133446]	A_32_P8881	1482153	ADAL	Homo sapiens mRNA; cDNA DKFZp313B2137 (from clone DKFZp313B2137). [BX647599]	A_32_P221694	1484470	ENST00000377492	Q99KF9 (Q99KF9) Lrpprc protein, partial (39%) [THC2336834]	A_32_P112623	1487031	COL8A2	Homo sapiens collagen, type VIII, alpha 2 (COL8A2), mRNA [NM_005202]	A_24_P365975	1482428	ENST00000290607	full-length cDNA clone CS0DF022YL07 of Fetal brain of Homo sapiens (human). [CR622393]	A_23_P380010	1485753	ACVR1C	Homo sapiens activin A receptor, type IC (ACVR1C), mRNA [NM_145259]	A_23_P397455
1486461	BTN3A1	Homo sapiens butyrophilin, subfamily 3, member A1 (BTN3A1), mRNA [NM_007048]	A_24_P126282	1490396	CYLN2	Homo sapiens cytoplasmic linker 2 (CYLN2), transcript variant 1, mRNA [NM_003388]	A_23_P215479	1486214	ADAL	Homo sapiens adenosine deaminase-like (ADAL), mRNA [NM_001012969]	A_24_P193482	1493508	ENST00000382216	Homo sapiens mRNA; cDNA DKFZp564N1116 (from clone DKFZp564N1116). [AL049227]	A_32_P148322	1487935	CR626634	full-length cDNA clone CS0DI056YF22 of Placenta Cot 25-normalized of Homo sapiens (human). [CR626634]	A_23_P101240	1479696	ENST00000301807	Homo sapiens mRNA for KIAA0342 protein, partial cds. [AB002340]	A_24_P68079	1480918	ACY1L2	Homo sapiens aminoacylase 1-like 2 (ACY1L2), mRNA [NM_001010853]	A_32_P86118
1477030	BU783246	BU783246 in01c10.y1 Human insulinoma Homo sapiens cDNA clone IMAGE:6123258 5' similar to SW:ADHX_HUMAN P11766 ALCOHOL DEHYDROGENASE CLASS III CHI CHAIN ;, mRNA sequence [BU783246]	A_32_P199725	1469904	CYP1B1	Homo sapiens cytochrome P450, family 1, subfamily B, polypeptide 1 (CYP1B1), mRNA [NM_000104]	A_23_P209625	1471802	ADAM9	Homo sapiens ADAM metallopeptidase domain 9 (meltrin gamma) (ADAM9), transcript variant 2, mRNA [NM_001005845]	A_32_P80678	1493616	ENST00000382908	Unknown	A_24_P110213	1496008	CREG1	Homo sapiens cellular repressor of E1A-stimulated genes 1 (CREG1), mRNA [NM_003851]	A_23_P85742	1496884	ENST00000314238	Homo sapiens mRNA; cDNA DKFZp686A1568 (from clone DKFZp686A1568). [CR936703]	A_24_P299474	1502173	ADAM12	Homo sapiens ADAM metallopeptidase domain 12 (meltrin alpha) (ADAM12), transcript variant 1, mRNA [NM_003474]	A_23_P202327
1499092	BX538248	Homo sapiens mRNA; cDNA DKFZp686O04200 (from clone DKFZp686O04200). [BX538248]	A_32_P89310	1502519	DAP	Homo sapiens death-associated protein (DAP), mRNA [NM_004394]	A_23_P92687	1488487	ADRBK1	Homo sapiens adrenergic, beta, receptor kinase 1 (ADRBK1), mRNA [NM_001619]	A_24_P326635	1482090	EPHA4	Homo sapiens EPH receptor A4 (EPHA4), mRNA [NM_004438]	A_23_P119899	1483245	CRSP2	Homo sapiens cofactor required for Sp1 transcriptional activation, subunit 2, 150kDa (CRSP2), mRNA [NM_004229]	A_23_P72187	1474054	ENST00000324709	PREDICTED: Homo sapiens plasminogen-like A1, transcript variant 7 (PLGLA1), mRNA [XM_934130]	A_24_P238525	1472321	ADAM19	Homo sapiens ADAM metallopeptidase domain 19 (meltrin beta) (ADAM19), transcript variant 2, mRNA [NM_033274]	A_23_P374082
1483396	BX647792	Homo sapiens mRNA; cDNA DKFZp686N0886 (from clone DKFZp686N0886). [BX647792]	A_32_P92751	1469252	DBF4	Homo sapiens DBF4 homolog (S. cerevisiae) (DBF4), mRNA [NM_006716]	A_23_P254612	1483071	AES	Homo sapiens amino-terminal enhancer of split (AES), transcript variant 3, mRNA [NM_198970]	A_24_P416728	1500069	EPPB9	Homo sapiens B9 protein (EPPB9), mRNA [NM_015681]	A_23_P152678	1474340	CTNNAL1	Homo sapiens catenin (cadherin-associated protein), alpha-like 1 (CTNNAL1), mRNA [NM_003798]	A_23_P157795	1487271	ENST00000327026	Homo sapiens cDNA FLJ43953 fis, clone TESTI4015477. [AK125941]	A_23_P356965	1489592	ADAM22	Homo sapiens ADAM metallopeptidase domain 22 (ADAM22), transcript variant 1, mRNA [NM_021723]	A_23_P215625
1502825	C11orf51	Homo sapiens chromosome 11 open reading frame 51 (C11orf51), mRNA [NM_014042]	A_24_P244410	1482993	DBNDD2	Homo sapiens dysbindin (dystrobrevin binding protein 1) domain containing 2 (DBNDD2), transcript variant 1, mRNA [NM_018478]	A_23_P28772	1496641	AES	Homo sapiens amino-terminal enhancer of split (AES), transcript variant 1, mRNA [NM_198969]	A_23_P341312	1494676	EVL	Homo sapiens mRNA; cDNA DKFZp586G1721 (from clone DKFZp586G1721). [AL133642]	A_24_P942648	1494554	CTSF	Homo sapiens cathepsin F (CTSF), mRNA [NM_003793]	A_23_P24433	1487311	ENST00000354619	full-length cDNA clone CS0DF018YM18 of Fetal brain of Homo sapiens (human). [CR596670]	A_23_P97218	1469864	ADAMTS1	Homo sapiens ADAM metallopeptidase with thrombospondin type 1 motif, 1 (ADAMTS1), mRNA [NM_006988]	A_23_P211039
1495301	C11orf70	Homo sapiens chromosome 11 open reading frame 70 (C11orf70), mRNA [NM_032930]	A_24_P364057	1469369	DCK	Homo sapiens deoxycytidine kinase (DCK), mRNA [NM_000788]	A_23_P259438	1465179	AF074987	Homo sapiens full length insert cDNA YH77E09. [AF074987]	A_24_P778836	1470646	FABP3	Homo sapiens fatty acid binding protein 3, muscle and heart (mammary-derived growth inhibitor) (FABP3), mRNA [NM_004102]	A_24_P62783	1466036	CYP27A1	Homo sapiens cytochrome P450, family 27, subfamily A, polypeptide 1 (CYP27A1), nuclear gene encoding mitochondrial protein, mRNA [NM_000784]	A_23_P131308	1489018	ENST00000358162	Unknown	A_24_P332711	1483336	ADAMTS1	Homo sapiens ADAM metallopeptidase with thrombospondin type 1 motif, 1 (ADAMTS1), mRNA [NM_006988]	A_23_P342275
1467006	C14orf130	Homo sapiens chromosome 14 open reading frame 130 (C14orf130), transcript variant 2, mRNA [NM_175748]	A_23_P205393	1481810	DDX41	Homo sapiens DEAD (Asp-Glu-Ala-Asp) box polypeptide 41 (DDX41), mRNA [NM_016222]	A_23_P122116	1489596	AF085351	Homo sapiens ELISC-1 mRNA, partial cds. [AF085351]	A_32_P174398	1478782	FAM60A	Homo sapiens family with sequence similarity 60, member A (FAM60A), mRNA [NM_021238]	A_23_P13663	1477017	CYP2J2	Homo sapiens cytochrome P450, family 2, subfamily J, polypeptide 2 (CYP2J2), mRNA [NM_000775]	A_23_P103486	1495293	ENST00000359901	Homo sapiens KIAA1641, mRNA (cDNA clone IMAGE:4696190), with apparent retained intron. [BC017427]	A_24_P135092	1468070	ADAMTS12	Homo sapiens ADAM metallopeptidase with thrombospondin type 1 motif, 12 (ADAMTS12), mRNA [NM_030955]	A_32_P103220
1474588	C14orf130	Homo sapiens chromosome 14 open reading frame 130 (C14orf130), transcript variant 1, mRNA [NM_018108]	A_24_P159094	1491001	DFNB59	Homo sapiens, Similar to deafness, autosomal dominant 5 homolog (human), clone IMAGE:4551670, mRNA. [BC020859]	A_24_P630490	1463761	AF131782	Homo sapiens clone 24941 mRNA sequence. [AF131782]	A_32_P5542	1469902	FBXL13	Homo sapiens F-box and leucine-rich repeat protein 13 (FBXL13), mRNA [NM_145032]	A_23_P379071	1465756	DAPK2	Homo sapiens death-associated protein kinase 2 (DAPK2), mRNA [NM_014326]	A_24_P10233	1463971	ENST00000360151	Homo sapiens mRNA for FLJ00322 protein. [AK160377]	A_24_P482206	1488298	ADAMTS4	Homo sapiens ADAM metallopeptidase with thrombospondin type 1 motif, 4 (ADAMTS4), mRNA [NM_005099]	A_23_P360754
1482964	C15orf20	Homo sapiens chromosome 15 open reading frame 20 (C15orf20), mRNA [NM_025049]	A_23_P416468	1473001	DKFZP586H2123	Homo sapiens regeneration associated muscle protease (DKFZP586H2123), transcript variant 1, mRNA [NM_015430]	A_23_P127911	1472469	AF229166	Homo sapiens docking protein 1-like protein mRNA, partial cds. [AF229166]	A_24_P109644	1497335	FBXO16	Homo sapiens F-box protein 16 (FBXO16), mRNA [NM_172366]	A_23_P168847	1467710	DCBLD2	Homo sapiens discoidin, CUB and LCCL domain containing 2 (DCBLD2), mRNA [NM_080927]	A_24_P137434	1474927	ENST00000372072	Homo sapiens cDNA clone IMAGE:4577686, partial cds. [BC019032]	A_23_P125726	1493881	ADAMTS5	Homo sapiens ADAM metallopeptidase with thrombospondin type 1 motif, 5 (aggrecanase-2) (ADAMTS5), mRNA [NM_007038]	A_23_P40415
1503713	C16orf28	Homo sapiens chromosome 16 open reading frame 28 (C16orf28), mRNA [NM_023076]	A_23_P100141	1503039	DKFZp762E1312	Homo sapiens hypothetical protein DKFZp762E1312 (DKFZp762E1312), mRNA [NM_018410]	A_24_P257099	1477014	AF271776	Homo sapiens DC48 mRNA, complete cds. [AF271776]	A_24_P222054	1465506	FLJ13639	Homo sapiens hypothetical protein FLJ13639 (FLJ13639), transcript variant 2, mRNA [NM_024705]	A_23_P205200	1489966	DCI	Homo sapiens dodecenoyl-Coenzyme A delta isomerase (3,2 trans-enoyl-Coenzyme A isomerase) (DCI), nuclear gene encoding mitochondrial protein, mRNA [NM_001919]	A_23_P163647	1465849	ENST00000372602	Homo sapiens hypothetical protein MGC39900, mRNA (cDNA clone IMAGE:3876145), with apparent retained intron. [BC019900]	A_23_P96599	1482137	ADAMTS6	Homo sapiens ADAM metallopeptidase with thrombospondin type 1 motif, 6 (ADAMTS6), mRNA [NM_197941]	A_23_P213319
1497477	C16orf63	Homo sapiens chromosome 16 open reading frame 63 (C16orf63), mRNA [NM_144600]	A_23_P390744	1473753	DOCK10	Homo sapiens dedicator of cytokinesis 10 (DOCK10), mRNA [NM_014689]	A_23_P16722	1481060	AF272377	Homo sapiens clone 1370-48 MLL protein mRNA, partial cds. [AF272377]	A_24_P922909	1499978	FLJ14346	Homo sapiens hypothetical protein FLJ14346, mRNA (cDNA clone MGC:21027 IMAGE:4415420), complete cds. [BC017694]	A_23_P165676	1472269	DCUN1D1	Homo sapiens RP42 protein mRNA, complete cds. [AF292100]	A_23_P144151	1469194	ENST00000375284	Homo sapiens cDNA FLJ42602 fis, clone BRACE3011271, moderately similar to Patched protein. [AK124593]	A_24_P106910	1493118	ADAMTSL4	Homo sapiens ADAMTS-like 4 (ADAMTSL4), transcript variant 1, mRNA [NM_019032]	A_23_P115011
1497863	C17orf27	Homo sapiens chromosome 17 open reading frame 27 (C17orf27), mRNA [NM_020914]	A_23_P95172	1464114	DOCK6	Homo sapiens dedicator of cytokinesis 6 (DOCK6), mRNA [NM_020812]	A_23_P67299	1477306	AFF4	Homo sapiens AF4/FMR2 family, member 4 (AFF4), mRNA [NM_014423]	A_24_P286079	1499810	FLJ21865	Homo sapiens endo-beta-N-acetylglucosaminidase (FLJ21865), mRNA [NM_022759]	A_23_P152583	1471618	DCUN1D3	Homo sapiens DCN1, defective in cullin neddylation 1, domain containing 3 (S. cerevisiae) (DCUN1D3), mRNA [NM_173475]	A_32_P104000	1496351	ENST00000378204	Homo sapiens clone 24739 mRNA sequence. [AF070571]	A_32_P226556	1472985	ADARB1	Homo sapiens adenosine deaminase, RNA-specific, B1 (RED1 homolog rat) (ADARB1), transcript variant 2, mRNA [NM_015833]	A_23_P211207
1466203	C18orf4	Homo sapiens chromosome 18 open reading frame 4 (C18orf4), mRNA [NM_032160]	A_24_P365180	1492943	DOK5	Homo sapiens docking protein 5 (DOK5), mRNA [NM_018431]	A_23_P40217	1487585	AFF4	Homo sapiens AF4/FMR2 family, member 4 (AFF4), mRNA [NM_014423]	A_24_P8318	1503748	FLJ32679	Homo sapiens golgin-like hypothetical protein LOC440321 (FLJ32679), mRNA [NM_001012452]	A_24_P384588	1464228	DDAH1	Homo sapiens dimethylarginine dimethylaminohydrolase 1 (DDAH1), mRNA [NM_012137]	A_23_P201386	1476998	ENST00000380676	Homo sapiens cDNA FLJ27352 fis, clone TST05165. [AK130862]	A_32_P447001	1480316	ADC	Homo sapiens arginine decarboxylase (ADC), mRNA [NM_052998]	A_23_P103371
1478663	C18orf4	Homo sapiens chromosome 18 open reading frame 4 (C18orf4), mRNA [NM_032160]	A_23_P27265	1487756	DPY19L3	Homo sapiens cDNA FLJ43858 fis, clone TESTI4007373. [AK125846]	A_24_P254101	1465060	AFTPH	Homo sapiens aftiphilin (AFTPH), transcript variant 1, mRNA [NM_203437]	A_23_P428382	1464370	FTS	Homo sapiens fused toes homolog (mouse) (FTS), transcript variant 1, mRNA [NM_001012398]	A_32_P224840	1481363	DDEF1	Homo sapiens development and differentiation enhancing factor 1 (DDEF1), mRNA [NM_018482]	A_23_P44831	1497155	ERO1L	Homo sapiens ERO1-like (S. cerevisiae) (ERO1L), mRNA [NM_014584]	A_24_P407311	1481160	ADC	Homo sapiens arginine decarboxylase (ADC), mRNA [NM_052998]	A_24_P11462
1467989	C19orf18	Homo sapiens chromosome 19 open reading frame 18 (C19orf18), mRNA [NM_152474]	A_23_P303803	1470476	DYNLRB2	Homo sapiens dynein, light chain, roadblock-type 2 (DYNLRB2), mRNA [NM_130897]	A_23_P94840	1473938	AGGF1	Homo sapiens angiogenic factor with G patch and FHA domains 1 (AGGF1), mRNA [NM_018046]	A_23_P41970	1477856	GAB2	Homo sapiens GRB2-associated binding protein 2 (GAB2), transcript variant 2, mRNA [NM_012296]	A_23_P203743	1495401	DDIT4L	Homo sapiens DNA-damage-inducible transcript 4-like (DDIT4L), mRNA [NM_145244]	A_23_P302672	1496199	ESPL1	Homo sapiens extra spindle poles like 1 (S. cerevisiae) (ESPL1), mRNA [NM_012291]	A_23_P32707	1469683	ADCY3	Homo sapiens adenylate cyclase 3 (ADCY3), mRNA [NM_004036]	A_23_P67864
1469696	C1orf167	Homo sapiens mRNA; cDNA DKFZp434F1313 (from clone DKFZp434F1313). [AL834308]	A_32_P60145	1470065	EDN1	Homo sapiens endothelin 1 (EDN1), mRNA [NM_001955]	A_23_P214821	1490722	AGGF1	Homo sapiens angiogenic factor with G patch and FHA domains 1 (AGGF1), mRNA [NM_018046]	A_23_P250554	1465375	GABARAP	Homo sapiens GABA(A) receptor-associated protein (GABARAP), mRNA [NM_007278]	A_23_P27075	1502174	DHRS3	Homo sapiens dehydrogenase/reductase (SDR family) member 3 (DHRS3), mRNA [NM_004753]	A_23_P33759	1492708	FADS1	Homo sapiens fatty acid desaturase 1 (FADS1), mRNA [NM_013402]	A_24_P192994	1477947	ADD3	Homo sapiens adducin 3 (gamma) (ADD3), transcript variant 1, mRNA [NM_016824]	A_24_P90097
1502104	C1orf167	Homo sapiens mRNA; cDNA DKFZp434F1313 (from clone DKFZp434F1313). [AL834308]	A_24_P306594	1470317	EHD3	Homo sapiens EH-domain containing 3 (EHD3), mRNA [NM_014600]	A_23_P79251	1470938	AHCTF1	Homo sapiens AT hook containing transcription factor 1 (AHCTF1), mRNA [NM_015446]	A_23_P63584	1474005	GGCX	Homo sapiens gamma-glutamyl carboxylase (GGCX), mRNA [NM_000821]	A_24_P933180	1474108	DKFZP564O0823	Homo sapiens DKFZP564O0823 protein (DKFZP564O0823), mRNA [NM_015393]	A_23_P212779	1471594	FADS2	Homo sapiens fatty acid desaturase 2 (FADS2), mRNA [NM_004265]	A_23_P98580	1498864	ADD3	Homo sapiens adducin 3 (gamma) (ADD3), transcript variant 1, mRNA [NM_016824]	A_23_P202435
1465874	C20orf102	Homo sapiens chromosome 20 open reading frame 102 (C20orf102), mRNA [NM_080607]	A_23_P79803	1465589	EIF5	Homo sapiens eukaryotic translation initiation factor 5 (EIF5), transcript variant 1, mRNA [NM_001969]	A_23_P205265	1471950	AHCTF1	Homo sapiens AT hook containing transcription factor 1 (AHCTF1), mRNA [NM_015446]	A_24_P28657	1472019	GLI1	Homo sapiens glioma-associated oncogene homolog 1 (zinc finger protein) (GLI1), mRNA [NM_005269]	A_23_P105251	1470468	DMPK	Homo sapiens dystrophia myotonica-protein kinase (DMPK), mRNA [NM_004409]	A_23_P50535	1495197	FAM82A	Homo sapiens unknown mRNA. [AF435956]	A_23_P102160	1469504	ADFP	Homo sapiens adipose differentiation-related protein (ADFP), mRNA [NM_001122]	A_23_P134953
1492432	C20orf121	Homo sapiens chromosome 20 open reading frame 121 (C20orf121), transcript variant 1, mRNA [NM_024331]	A_23_P40156	1485710	ELOVL6	Homo sapiens ELOVL family member 6, elongation of long chain fatty acids (FEN1/Elo2, SUR4/Elo3-like, yeast) (ELOVL6), mRNA [NM_024090]	A_23_P7361	1487616	AHCTF1	Homo sapiens AT hook containing transcription factor 1 (AHCTF1), mRNA [NM_015446]	A_32_P157228	1489856	GNA11	Homo sapiens guanine nucleotide binding protein (G protein), alpha 11 (Gq class) (GNA11), mRNA [NM_002067]	A_23_P142289	1485943	DOCK4	Homo sapiens dedicator of cytokinesis 4 (DOCK4), mRNA [NM_014705]	A_23_P59637	1486386	FBXO30	Homo sapiens F-box protein 30 (FBXO30), mRNA [NM_032145]	A_23_P256231	1463304	ADH1A	Homo sapiens alcohol dehydrogenase 1A (class I), alpha polypeptide (ADH1A), mRNA [NM_000667]	A_24_P291658
1473575	C20orf161	Homo sapiens chromosome 20 open reading frame 161 (C20orf161), transcript variant 1, mRNA [NM_033421]	A_24_P318897	1492996	ENST00000222543	Homo sapiens cDNA FLJ26323 fis, clone HRT00813, highly similar to Tissue factor pathway inhibitor 2 precursor (TFPI-2). [AK129833]	A_24_P95070	1496087	AHDC1	Homo sapiens AT hook, DNA binding motif, containing 1 (AHDC1), mRNA [NM_001029882]	A_23_P115331	1496485	GPD1L	Homo sapiens glycerol-3-phosphate dehydrogenase 1-like (GPD1L), mRNA [NM_015141]	A_23_P318284	1463430	DOPEY2	Homo sapiens dopey family member 2 (DOPEY2), mRNA [NM_005128]	A_23_P253586	1497341	FLJ12700	Homo sapiens hypothetical protein FLJ12700 (FLJ12700), mRNA [NM_024910]	A_23_P323143	1474573	ADH1A	Homo sapiens alcohol dehydrogenase 1A (class I), alpha polypeptide (ADH1A), mRNA [NM_000667]	A_23_P58359
1474367	C20orf55	Homo sapiens chromosome 20 open reading frame 55 (C20orf55), transcript variant 2, mRNA [NM_207121]	A_23_P386241	1499419	ENST00000256367	Homo sapiens tetratricopeptide repeat domain 9, mRNA (cDNA clone IMAGE:5763935), partial cds. [BC047950]	A_23_P14508	1471252	AHI1	Homo sapiens Abelson helper integration site 1 (AHI1), mRNA [NM_017651]	A_24_P213710	1481951	GPD2	Homo sapiens glycerol-3-phosphate dehydrogenase 2 (mitochondrial) (GPD2), mRNA [NM_000408]	A_23_P119812	1478926	DPF3	Homo sapiens cDNA FLJ42956 fis, clone BRSTN2009899. [AK124946]	A_24_P270424	1478169	FLJ20551	Homo sapiens hypothetical protein FLJ20551 (FLJ20551), mRNA [NM_017875]	A_23_P91814	1478450	ADH1C	Homo sapiens alcohol dehydrogenase 1C (class I), gamma polypeptide (ADH1C), mRNA [NM_000669]	A_23_P81158
1499037	C21orf66	Homo sapiens chromosome 21 open reading frame 66 (C21orf66), transcript variant 4, mRNA [NM_058191]	A_23_P211064	1485116	ENST00000258775	Human mRNA for KIAA0363 gene, partial cds. [AB002361]	A_23_P93938	1475424	AHI1	Homo sapiens Abelson helper integration site 1 (AHI1), mRNA [NM_017651]	A_23_P70746	1469879	GPR39	Homo sapiens cDNA FLJ16071 fis, clone HSYRA2001003, highly similar to PUTATIVE G PROTEIN-COUPLED RECEPTOR GPR39. [AK122643]	A_23_P79155	1483923	DTWD1	Homo sapiens DTW domain containing 1 (DTWD1), mRNA [NM_020234]	A_23_P3212	1495754	FLJ23861	Homo sapiens hypothetical protein FLJ23861 (FLJ23861), mRNA [NM_152519]	A_23_P400373	1495262	ADHFE1	Homo sapiens alcohol dehydrogenase, iron containing, 1 (ADHFE1), mRNA [NM_144650]	A_23_P157569
1471333	C22orf15	Homo sapiens chromosome 22 open reading frame 15 (C22orf15), mRNA [NM_182520]	A_32_P142702	1498912	ENST00000258884	Homo sapiens cDNA FLJ35439 fis, clone SMINT2002899. [AK092758]	A_32_P39093	1502707	AI024778	AI024778 ou52f11.x1 NCI_CGAP_Br2 Homo sapiens cDNA clone IMAGE:1631469 3', mRNA sequence [AI024778]	A_32_P216507	1483890	GRASP	Homo sapiens GRP1 (general receptor for phosphoinositides 1)-associated scaffold protein (GRASP), mRNA [NM_181711]	A_23_P105442	1480677	ECT2	Homo sapiens epithelial cell transforming sequence 2 oncogene (ECT2), mRNA [NM_018098]	A_23_P9574	1486936	FLJ25084	Homo sapiens Skin ASpartic Protease (FLJ25084), mRNA [NM_152792]	A_23_P417383	1473579	ADK	Homo sapiens adenosine kinase (ADK), transcript variant ADK-short, mRNA [NM_001123]	A_23_P112596
1486689	C2orf7	Homo sapiens chromosome 2 open reading frame 7 (C2orf7), mRNA [NM_032319]	A_23_P131596	1481022	ENST00000265341	Homo sapiens mRNA; cDNA DKFZp564I062 (from clone DKFZp564I062). [AL080064]	A_23_P394605	1465636	AI133203	HA1801 Human fetal liver cDNA library Homo sapiens cDNA, mRNA sequence [AI133203]	A_32_P171152	1477498	GTDC1	Homo sapiens glycosyltransferase-like domain containing 1 (GTDC1), transcript variant 1, mRNA [NM_001006636]	A_23_P153945	1490209	EEF2K	Homo sapiens eukaryotic elongation factor-2 kinase (EEF2K), mRNA [NM_013302]	A_23_P140792	1497681	FLJ34077	Homo sapiens weakly similar to zinc finger protein 195, mRNA (cDNA clone IMAGE:3606289), partial cds. [BC003519]	A_23_P35656	1467020	ADM	Homo sapiens adrenomedullin (ADM), mRNA [NM_001124]	A_23_P127948
1474038	C3orf9	Homo sapiens chromosome 3 open reading frame 9 (C3orf9), mRNA [NM_152305]	A_32_P26376	1484050	ENST00000292729	Homo sapiens partial mRNA for ubiquitin specific proteinase 41 (USP41 gene). [AJ583822]	A_32_P54553	1498310	AI369133	AI369133 qy74e10.x1 NCI_CGAP_Brn25 Homo sapiens cDNA clone IMAGE:2017770 3', mRNA sequence [AI369133]	A_32_P155802	1463472	HAB1	H.sapiens B1 mRNA for mucin. [X83412]	A_24_P541489	1470366	EFHD1	Homo sapiens EF-hand domain family, member D1 (EFHD1), mRNA [NM_025202]	A_24_P234391	1491393	FLJ40113	Homo sapiens golgi autoantigen, golgin subfamily a-like (FLJ40113), mRNA [NM_198079]	A_24_P410516	1463034	ADRA1B	Homo sapiens adrenergic, alpha-1B-, receptor (ADRA1B), mRNA [NM_000679]	A_23_P33326
1492287	C3orf9	Homo sapiens chromosome 3 open reading frame 9 (C3orf9), mRNA [NM_020231]	A_24_P123133	1471318	ENST00000295907	full-length cDNA clone CS0DF031YF04 of Fetal brain of Homo sapiens (human). [CR593252]	A_23_P347194	1467224	AI435603	AI435603 th79c11.x1 Soares_NhHMPu_S1 Homo sapiens cDNA clone IMAGE:2124884 3', mRNA sequence [AI435603]	A_32_P126846	1487427	HDAC7A	Homo sapiens histone deacetylase 7A (HDAC7A), transcript variant 1, mRNA [NM_015401]	A_23_P2582	1490117	EFHD1	Homo sapiens EF-hand domain family, member D1 (EFHD1), mRNA [NM_025202]	A_23_P154338	1465743	FLOT1	Homo sapiens flotillin 1 (FLOT1), mRNA [NM_005803]	A_23_P214603	1482760	ADRA2C	Homo sapiens adrenergic, alpha-2C-, receptor (ADRA2C), mRNA [NM_000683]	A_23_P256158
1479280	C6orf111	Homo sapiens chromosome 6 open reading frame 111 (C6orf111), mRNA [NM_032870]	A_23_P122615	1467451	ENST00000305820	Unknown	A_24_P246591	1498109	AI472054	AI472054 tj85f02.x1 Soares_NSF_F8_9W_OT_PA_P_S1 Homo sapiens cDNA clone IMAGE:2148315 3', mRNA sequence [AI472054]	A_32_P50508	1472218	HLX1	Homo sapiens H2.0-like homeobox 1 (Drosophila) (HLX1), mRNA [NM_021958]	A_23_P126266	1490459	EFNB2	Homo sapiens ephrin-B2 (EFNB2), mRNA [NM_004093]	A_24_P355944	1474577	FNBP4	Homo sapiens formin binding protein 4 (FNBP4), mRNA [NM_015308]	A_23_P395595	1494602	ADRB2	Homo sapiens adrenergic, beta-2-, receptor, surface (ADRB2), mRNA [NM_000024]	A_23_P145024
1501023	C8orf15	Homo sapiens chromosome 8 open reading frame 15 (C8orf15), mRNA [NM_001033662]	A_24_P312325	1493924	ENST00000320415	Unknown	A_24_P195528	1492618	AI916036	AI916036 wi44c02.x1 NCI_CGAP_Co16 Homo sapiens cDNA clone IMAGE:2393090 3' similar to TR:O75300 O75300 ES/130. ;, mRNA sequence [AI916036]	A_32_P28309	1483407	HRASLS5	Homo sapiens HRAS-like suppressor family, member 5, mRNA (cDNA clone MGC:39540 IMAGE:5268703), complete cds. [BC034222]	A_23_P416314	1471061	ENST00000227451	Homo sapiens mRNA for KIAA0937 protein, partial cds. [AB023154]	A_24_P158718	1502044	FNDC5	Homo sapiens fibronectin type III domain containing 5 (FNDC5), mRNA [NM_153756]	A_23_P420326	1476785	AEBP1	Homo sapiens AE binding protein 1 (AEBP1), mRNA [NM_001129]	A_23_P157299
1463983	C8orf58	Homo sapiens chromosome 8 open reading frame 58 (C8orf58), mRNA [NM_001013842]	A_23_P310483	1492609	ENST00000335083	Homo sapiens cDNA FLJ39396 fis, clone PLACE6008640. [AK096715]	A_23_P359214	1478067	AI922845	wo14g02.x1 NCI_CGAP_Pan1 Homo sapiens cDNA clone IMAGE:2455346 3' similar to gb:J04543 ANNEXIN VII (HUMAN);, mRNA sequence [AI922845]	A_32_P151648	1490194	ID4	Homo sapiens inhibitor of DNA binding 4, dominant negative helix-loop-helix protein (ID4), mRNA [NM_001546]	A_23_P59375	1499038	ENST00000252134	Homo sapiens mRNA for KIAA0819 protein, partial cds. [AB020626]	A_24_P366082	1489032	FTH1	Homo sapiens ferritin, heavy polypeptide 1 (FTH1), mRNA [NM_002032]	A_32_P111565	1499758	AF085848	Homo sapiens full length insert cDNA clone YI48C03. [AF085848]	A_32_P128701
1472323	CACNB3	Homo sapiens calcium channel, voltage-dependent, beta 3 subunit (CACNB3), mRNA [NM_000725]	A_23_P204016	1478897	ENST00000335459	Homo sapiens cDNA FLJ46467 fis, clone THYMU3022668. [AK128325]	A_23_P56703	1463062	AIP	Homo sapiens aryl hydrocarbon receptor interacting protein (AIP), mRNA [NM_003977]	A_23_P75380	1488869	IGF2BP2	Homo sapiens insulin-like growth factor 2 mRNA binding protein 2 (IGF2BP2), transcript variant 1, mRNA [NM_006548]	A_23_P250156	1502017	ENST00000314571	Homo sapiens cDNA FLJ14915 fis, clone PLACE1006878, weakly similar to TRNA-SPLICING ENDONUCLEASE SUBUNIT SEN2 (EC 3.1.27.9). [AK027821]	A_32_P53538	1484374	G6PD	Homo sapiens glucose-6-phosphate dehydrogenase (G6PD), nuclear gene encoding mitochondrial protein, transcript variant 1, mRNA [NM_000402]	A_23_P34093	1490331	AF085871	Homo sapiens full length insert cDNA clone YO11A01. [AF085871]	A_32_P23272
1503333	CALML3	Homo sapiens calmodulin-like 3 (CALML3), mRNA [NM_005185]	A_23_P393080	1483198	ENST00000344214	Unknown	A_24_P161809	1492453	AJ293393	Homo sapiens mRNA differentially expressed in malignant melanoma, clone MM D3. [AJ293393]	A_32_P108516	1476306	IL18BP	Homo sapiens interleukin 18 binding protein (IL18BP), transcript variant A, mRNA [NM_173042]	A_23_P203629	1473927	ENST00000339446	Homo sapiens hypothetical LOC387763, mRNA (cDNA clone IMAGE:6272440), partial cds. [BC052560]	A_32_P74409	1474661	GALC	Homo sapiens galactosylceramidase (GALC), transcript variant 1, mRNA [NM_000153]	A_23_P25964	1466612	AF086052	Homo sapiens full length insert cDNA clone YY74A12. [AF086052]	A_32_P63013
1464190	CALR	Homo sapiens calreticulin (CALR), mRNA [NM_004343]	A_23_P67288	1501191	ENST00000367142	Homo sapiens cDNA FLJ38536 fis, clone HCHON2001200. [AK095855]	A_24_P216968	1478335	AK000038	Homo sapiens cDNA FLJ20031 fis, clone ADSU02180. [AK000038]	A_24_P503710	1499997	IRF7	Homo sapiens interferon regulatory factor 7 (IRF7), transcript variant d, mRNA [NM_004031]	A_24_P378019	1476797	ENST00000339867	Unknown	A_32_P167592	1489716	GALNTL4	Homo sapiens UDP-N-acetyl-alpha-D-galactosamine:polypeptide N-acetylgalactosaminyltransferase-like 4 (GALNTL4), mRNA [NM_198516]	A_23_P139418	1497242	AF131834	Homo sapiens clone 24841 mRNA sequence. [AF131834]	A_32_P83049
1494223	CAMK1	Homo sapiens calcium/calmodulin-dependent protein kinase I (CAMK1), mRNA [NM_003656]	A_23_P121215	1484899	ENST00000368503	Homo sapiens cDNA FLJ40875 fis, clone UMVEN2000069. [AK098194]	A_24_P354900	1502552	AK001533	Homo sapiens cDNA FLJ10671 fis, clone NT2RP2006333. [AK001533]	A_24_P115287	1463400	ITGA8	Homo sapiens integrin, alpha 8 (ITGA8), mRNA [NM_003638]	A_23_P46781	1484154	ENST00000340612	Homo sapiens mRNA; cDNA DKFZp686E0736 (from clone DKFZp686E0736). [AL832217]	A_24_P349196	1470668	GCH1	Homo sapiens GTP cyclohydrolase 1 (dopa-responsive dystonia) (GCH1), transcript variant 1, mRNA [NM_000161]	A_24_P167642	1494210	AF217973	Homo sapiens clone PP1345 unknown mRNA. [AF217973]	A_23_P62684
1491745	CAMK2N1	Homo sapiens calcium/calmodulin-dependent protein kinase II inhibitor 1, mRNA (cDNA clone MGC:22256 IMAGE:4703846), complete cds. [BC020630]	A_23_P11800	1482759	ENST00000370871	full-length cDNA clone CS0DJ015YA13 of T cells (Jurkat cell line) Cot 10-normalized of Homo sapiens (human). [CR620400]	A_24_P548453	1465398	AK023412	Homo sapiens cDNA FLJ13350 fis, clone OVARC1002143. [AK023412]	A_32_P206989	1488336	ITGB1BP2	Homo sapiens integrin beta 1 binding protein (melusin) 2 (ITGB1BP2), mRNA [NM_012278]	A_23_P45424	1473423	ENST00000343905	full-length cDNA clone CS0DI054YC18 of Placenta Cot 25-normalized of Homo sapiens (human). [CR593492]	A_32_P123255	1472190	GNRH1	Homo sapiens gonadotropin-releasing hormone 1 (luteinizing-releasing hormone) (GNRH1), mRNA [NM_000825]	A_23_P254594	1477678	AGBL2	Homo sapiens ATP/GTP binding protein-like 2 (AGBL2), mRNA [NM_024783]	A_32_P167705
1499532	CAPN1	Homo sapiens cDNA FLJ12257 fis, clone MAMMA1001501, highly similar to CALPAIN 1, LARGE [CATALYTIC] SUBUNIT (EC 3.4.22.17). [AK022319]	A_24_P544543	1478840	ENST00000371256	BX119058 Soares_senescent_fibroblasts_NbHSF Homo sapiens cDNA clone IMAGp998H23696, mRNA sequence [BX119058]	A_32_P177897	1471112	AK023557	Homo sapiens cDNA FLJ13495 fis, clone PLACE1004425. [AK023557]	A_24_P911259	1480360	ITGB3	Homo sapiens integrin, beta 3 (platelet glycoprotein IIIa, antigen CD61) (ITGB3), mRNA [NM_000212]	A_24_P318656	1501529	ENST00000367142	Q62VJ0 (Q62VJ0) Small peptidoglycan-associated lipoprotein, partial (13%) [THC2301029]	A_24_P145122	1479201	GOLGA2	Homo sapiens golgi autoantigen, golgin subfamily a, 2 (GOLGA2), mRNA [NM_004486]	A_23_P9426	1499554	AGC1	Homo sapiens aggrecan 1 (chondroitin sulfate proteoglycan 1, large aggregating proteoglycan, antigen identified by monoclonal antibody A0122) (AGC1), transcript variant 2, mRNA [NM_013227]	A_23_P307310
1471592	CAPN5	Homo sapiens calpain 5 (CAPN5), mRNA [NM_004055]	A_23_P105197	1499570	ENST00000373899	Unknown	A_24_P927537	1502455	AK025818	Homo sapiens cDNA: FLJ22165 fis, clone HRC00470. [AK025818]	A_32_P15498	1470768	JDP2	Homo sapiens jun dimerization protein 2 (JDP2), mRNA [NM_130469]	A_23_P117582	1499853	ENST00000367146	Homo sapiens mRNA; cDNA DKFZp434N185 (from clone DKFZp434N185). [AL117645]	A_24_P902091	1466374	GOLGA8A	Homo sapiens golgi autoantigen, golgin subfamily a, 8A (GOLGA8A), mRNA [NM_181077]	A_23_P37623	1463571	AGRIN	Homo sapiens agrin (AGRN), mRNA [NM_198576]	A_23_P343411
1475463	CCDC102B	Homo sapiens coiled-coil domain containing 102B (CCDC102B), mRNA [NM_024781]	A_23_P44466	1499328	ENST00000374189	Unknown	A_23_P202540	1493132	AK054826	Homo sapiens cDNA FLJ30264 fis, clone BRACE2002613, moderately similar to Rattus norvegicus rsly1p mRNA. [AK054826]	A_24_P844995	1494666	JUNB	Homo sapiens jun B proto-oncogene (JUNB), mRNA [NM_002229]	A_24_P241815	1473996	ENST00000371655	Homo sapiens cDNA FLJ11245 fis, clone PLACE1008629. [AK002107]	A_24_P933319	1466122	GPBP1L1	Homo sapiens GC-rich promoter binding protein 1-like 1 (GPBP1L1), mRNA [NM_021639]	A_24_P71181	1477780	AHCYL1	Homo sapiens S-adenosylhomocysteine hydrolase-like 1 (AHCYL1), mRNA [NM_006621]	A_24_P11307
1467975	CCDC45	Homo sapiens coiled-coil domain containing 45 (CCDC45), mRNA [NM_138363]	A_24_P324814	1473354	ENST00000375377	Homo sapiens cDNA FLJ31040 fis, clone HSYRA2000224. [AK055602]	A_23_P301521	1499366	AK055501	Homo sapiens cDNA FLJ30939 fis, clone FEBRA2007414. [AK055501]	A_24_P538567	1502411	KIAA1305	Homo sapiens KIAA1305, mRNA (cDNA clone IMAGE:3865984), complete cds. [BC008219]	A_23_P129005	1469594	ENST00000373208	Q7QFH7 (Q7QFH7) ENSANGP00000019298 (Fragment), partial (7%) [THC2404711]	A_24_P275073	1494500	GPBP1L1	Homo sapiens GC-rich promoter binding protein 1-like 1 (GPBP1L1), mRNA [NM_021639]	A_23_P593	1483544	AHCYL1	Homo sapiens S-adenosylhomocysteine hydrolase-like 1 (AHCYL1), mRNA [NM_006621]	A_23_P368126
1500507	CCL27	Homo sapiens chemokine (C-C motif) ligand 27 (CCL27), mRNA [NM_006664]	A_23_P135248	1466393	ENST00000381942	Homo sapiens cDNA FLJ44083 fis, clone TESTI4040939. [AK126071]	A_24_P941572	1483673	AK055981	Homo sapiens cDNA FLJ31419 fis, clone NT2NE2000356. [AK055981]	A_24_P765795	1483166	KIAA1446	Homo sapiens likely ortholog of rat brain-enriched guanylate kinase-associated protein (KIAA1446), mRNA [NM_020836]	A_23_P72127	1489446	ENST00000378887	full-length cDNA clone CS0DN002YE07 of Adult brain of Homo sapiens (human). [CR600403]	A_32_P23010	1484927	GPR161	Homo sapiens cDNA FLJ33952 fis, clone CTONG2018614. [AK091271]	A_32_P497742	1491388	AHNAK	Homo sapiens AHNAK nucleoprotein (desmoyokin) (AHNAK), transcript variant 2, mRNA [NM_024060]	A_23_P21363
1466574	CCND3	Homo sapiens cyclin D3 (CCND3), mRNA [NM_001760]	A_23_P214464	1491971	ENST00000382592	Homo sapiens LATS, large tumor suppressor, homolog 2 (Drosophila), mRNA (cDNA clone IMAGE:30343251). [BC071572]	A_24_P70002	1494116	AK056245	Homo sapiens cDNA FLJ31683 fis, clone NT2RI2005353. [AK056245]	A_24_P639629	1493140	KIAA1666	Homo sapiens KIAA1666 protein, mRNA (cDNA clone IMAGE:4827837), complete cds. [BC035246]	A_23_P154962	1463224	ERGIC1	Homo sapiens endoplasmic reticulum-golgi intermediate compartment (ERGIC) 1 (ERGIC1), transcript variant 1, mRNA [NM_001031711]	A_23_P333218	1480069	GPR56	Homo sapiens G protein-coupled receptor 56 (GPR56), transcript variant 3, mRNA [NM_201525]	A_23_P206284	1480694	AHSA2	Homo sapiens AHA1, activator of heat shock 90kDa protein ATPase homolog 2 (yeast) (AHSA2), mRNA [NM_152392]	A_23_P372467
1489015	CCNJL	Homo sapiens cyclin J-like (CCNJL), mRNA [NM_024565]	A_24_P140621	1479110	EPB41L4B	Homo sapiens erythrocyte membrane protein band 4.1 like 4B (EPB41L4B), transcript variant 1, mRNA [NM_018424]	A_24_P89987	1486199	AK057015	Homo sapiens cDNA FLJ32453 fis, clone SKMUS2001703. [AK057015]	A_24_P277511	1492791	KIAA1949	Homo sapiens KIAA1949, transcript variant 3, mRNA (cDNA clone MGC:71094 IMAGE:5575643), complete cds. [BC066644]	A_23_P331479	1473840	ERGIC1	Homo sapiens endoplasmic reticulum-golgi intermediate compartment (ERGIC) 1 (ERGIC1), transcript variant 1, mRNA [NM_001031711]	A_24_P89257	1488733	GPR68	Homo sapiens G protein-coupled receptor 68 (GPR68), mRNA [NM_003485]	A_24_P931443	1501899	AI084055	oy72a11.x1 NCI_CGAP_CLL1 Homo sapiens cDNA clone IMAGE:1671356 3', mRNA sequence [AI084055]	A_24_P312119
1493389	CCNL1	Homo sapiens cyclin L1 (CCNL1), mRNA [NM_020307]	A_24_P337058	1480853	EPHA2	Homo sapiens EPH receptor A2 (EPHA2), mRNA [NM_004431]	A_23_P149281	1479881	AK057923	Homo sapiens cDNA FLJ25194 fis, clone REC04095. [AK057923]	A_24_P756494	1467286	KIF20A	Homo sapiens kinesin family member 20A (KIF20A), mRNA [NM_005733]	A_23_P256956	1485808	ERGIC1	Homo sapiens endoplasmic reticulum-golgi intermediate compartment (ERGIC) 1 (ERGIC1), transcript variant 1, mRNA [NM_001031711]	A_23_P404871	1500592	GRB10	Homo sapiens growth factor receptor-bound protein 10 (GRB10), transcript variant 4, mRNA [NM_001001555]	A_24_P235266	1469967	AI537201	AI537201 tp06e06.x1 NCI_CGAP_Gas4 Homo sapiens cDNA clone IMAGE:2187010 3', mRNA sequence [AI537201]	A_32_P146394
1474152	CCR10	Homo sapiens chemokine (C-C motif) receptor 10 (CCR10), mRNA [NM_016602]	A_23_P141367	1472230	ERICH1	Homo sapiens glutamate-rich 1 (ERICH1), mRNA [NM_207332]	A_32_P26969	1489841	AK093416	Homo sapiens cDNA FLJ36097 fis, clone TESTI2020956. [AK093416]	A_32_P29200	1470757	KIF26B	Homo sapiens cDNA FLJ10157 fis, clone HEMBA1003461. [AK001019]	A_23_P63541	1469957	ETV1	Homo sapiens ets variant gene 1 (ETV1), mRNA [NM_004956]	A_32_P78491	1468510	GSTZ1	Homo sapiens glutathione transferase zeta 1 (maleylacetoacetate isomerase) (GSTZ1), transcript variant 1, mRNA [NM_145870]	A_23_P106204	1494242	AI608782	AI608782 tw94g05.x1 NCI_CGAP_HN6 Homo sapiens cDNA clone IMAGE:2267384 3' similar to gb:K00558 TUBULIN ALPHA-1 CHAIN (HUMAN);, mRNA sequence [AI608782]	A_32_P119998
1498139	CD109	Homo sapiens cDNA FLJ38569 fis, clone HCHON2006459. [AK095888]	A_23_P331928	1497240	ETS2	Homo sapiens v-ets erythroblastosis virus E26 oncogene homolog 2 (avian) (ETS2), mRNA [NM_005239]	A_23_P257924	1475642	AK095583	Homo sapiens cDNA FLJ38264 fis, clone FCBBF3001657. [AK095583]	A_23_P354609	1475522	KLHDC8B	Homo sapiens kelch domain containing 8B (KLHDC8B), mRNA [NM_173546]	A_24_P148836	1473967	EXOSC10	Homo sapiens exosome component 10 (EXOSC10), transcript variant 1, mRNA [NM_001001998]	A_23_P62868	1498788	H2-ALPHA	Homo sapiens alpha-tubulin isotype H2-alpha (H2-ALPHA), mRNA [NM_080386]	A_32_P10003	1468044	AK001007	Homo sapiens cDNA FLJ10145 fis, clone HEMBA1003322. [AK001007]	A_24_P652174
1498877	CD614215	CD614215 56035375H1 FLP Homo sapiens cDNA, mRNA sequence [CD614215]	A_32_P25623	1484034	ETV1	Homo sapiens ets variant gene 1 (ETV1), mRNA [NM_004956]	A_23_P134366	1480234	AK097322	Homo sapiens cDNA FLJ40003 fis, clone STOMA2003716. [AK097322]	A_23_P315252	1496604	KLHL24	Homo sapiens kelch-like 24 (Drosophila) (KLHL24), mRNA [NM_017644]	A_23_P251574	1474758	FABP5	Homo sapiens fatty acid binding protein 5 (psoriasis-associated) (FABP5), mRNA [NM_001444]	A_32_P204676	1492386	HERPUD1	Homo sapiens homocysteine-inducible, endoplasmic reticulum stress-inducible, ubiquitin-like domain member 1 (HERPUD1), transcript variant 1, mRNA [NM_014685]	A_23_P54846	1478221	AK001903	Homo sapiens cDNA FLJ11041 fis, clone PLACE1004405. [AK001903]	A_24_P535256
1472644	CDC40	Homo sapiens cell division cycle 40 homolog (S. cerevisiae) (CDC40), mRNA [NM_015891]	A_24_P414786	1493703	EXOC7	Homo sapiens exocyst complex component 7 (EXOC7), transcript variant 1, mRNA [NM_001013839]	A_23_P89163	1463461	AK123248	Homo sapiens cDNA FLJ41254 fis, clone BRAMY2033594. [AK123248]	A_32_P220762	1464723	KTN1	Homo sapiens kinectin 1 (kinesin receptor) (KTN1), mRNA [NM_182926]	A_23_P106131	1476558	FAM107B	Homo sapiens family with sequence similarity 107, member B (FAM107B), mRNA [NM_031453]	A_23_P149975	1493946	HEXIM1	Homo sapiens hexamethylene bis-acetamide inducible 1 (HEXIM1), mRNA [NM_006460]	A_24_P356601	1484397	AK021800	Homo sapiens cDNA FLJ11738 fis, clone HEMBA1005474. [AK021800]	A_24_P269006
1472899	CDC42EP2	Homo sapiens CDC42 effector protein (Rho GTPase binding) 2 (CDC42EP2), mRNA [NM_006779]	A_23_P1602	1479092	F2R	Homo sapiens coagulation factor II (thrombin) receptor (F2R), mRNA [NM_001992]	A_23_P213562	1474355	AK123506	Homo sapiens cDNA FLJ41512 fis, clone BRTHA2010097. [AK123506]	A_32_P193218	1479860	LARP4	Homo sapiens La ribonucleoprotein domain family, member 4 (LARP4), transcript variant 2, mRNA [NM_199188]	A_23_P36860	1466097	FANCL	Homo sapiens Fanconi anemia, complementation group L (FANCL), mRNA [NM_018062]	A_23_P131383	1469913	HIST1H1E	Homo sapiens histone 1, H1e (HIST1H1E), mRNA [NM_005321]	A_23_P7976	1473141	AK021980	Homo sapiens cDNA FLJ11918 fis, clone HEMBB1000272. [AK021980]	A_24_P931428
1484407	CEECAM1	Homo sapiens cerebral endothelial cell adhesion molecule 1 (CEECAM1), mRNA [NM_016174]	A_23_P83289	1499455	F3	Homo sapiens coagulation factor III (thromboplastin, tissue factor) (F3), mRNA [NM_001993]	A_23_P126782	1470037	AKAP12	Homo sapiens A kinase (PRKA) anchor protein (gravin) 12 (AKAP12), transcript variant 2, mRNA [NM_144497]	A_23_P214897	1503462	LARP4	Homo sapiens La ribonucleoprotein domain family, member 4 (LARP4), transcript variant 2, mRNA [NM_199188]	A_24_P78526	1479011	FAP	Homo sapiens fibroblast activation protein, alpha (FAP), mRNA [NM_004460]	A_23_P56746	1498068	HIST1H3H	Homo sapiens histone 1, H3h (HIST1H3H), mRNA [NM_003536]	A_23_P333484	1475996	AK023328	Homo sapiens cDNA FLJ13266 fis, clone OVARC1000960. [AK023328]	A_24_P462725
1476995	CEP170	Homo sapiens centrosomal protein 170kDa (CEP170), transcript variant alpha, mRNA [NM_014812]	A_23_P348857	1479720	FAM113B	Homo sapiens family with sequence similarity 113, member B (FAM113B), mRNA [NM_138371]	A_23_P36888	1475436	AKAP13	Homo sapiens A kinase (PRKA) anchor protein 13 (AKAP13), transcript variant 1, mRNA [NM_006738]	A_24_P155761	1464393	LASS6	Homo sapiens LAG1 longevity assurance homolog 6 (S. cerevisiae) (LASS6), mRNA [NM_203463]	A_32_P5480	1471701	FBLN5	Homo sapiens fibulin 5 (FBLN5), mRNA [NM_006329]	A_23_P151805	1500019	HRBL	Homo sapiens HIV-1 Rev binding protein-like (HRBL), mRNA [NM_006076]	A_23_P311640	1475907	AK023391	Homo sapiens cDNA FLJ13329 fis, clone OVARC1001795. [AK023391]	A_24_P918147
1485761	CEP350	Homo sapiens centrosomal protein 350kDa (CEP350), mRNA [NM_014810]	A_23_P201816	1479471	FGF5	Homo sapiens fibroblast growth factor 5 (FGF5), transcript variant 1, mRNA [NM_004464]	A_23_P212800	1503784	AKR1C1	Homo sapiens aldo-keto reductase family 1, member C1 (dihydrodiol dehydrogenase 1; 20-alpha (3-alpha)-hydroxysteroid dehydrogenase), mRNA (cDNA clone MGC:42600 IMAGE:4825338), complete cds. [BC040210]	A_24_P312578	1497916	LDLR	Homo sapiens low density lipoprotein receptor (familial hypercholesterolemia) (LDLR), mRNA [NM_000527]	A_23_P208595	1496666	FBXO15	Homo sapiens F-box protein 15 (FBXO15), mRNA [NM_152676]	A_23_P342709	1503767	HSF4	Homo sapiens heat shock transcription factor 4 (HSF4), transcript variant 1, mRNA [NM_001538]	A_23_P3592	1501794	AK023559	Homo sapiens cDNA FLJ13497 fis, clone PLACE1004518. [AK023559]	A_24_P636451
1496876	CEP78	Homo sapiens centrosomal protein 78kDa, mRNA (cDNA clone IMAGE:6194709), complete cds. [BC091515]	A_23_P353436	1477667	FGFR2	Homo sapiens fibroblast growth factor receptor 2 (bacteria-expressed kinase, keratinocyte growth factor receptor, craniofacial dysostosis 1, Crouzon syndrome, Pfeiffer syndrome, Jackson-Weiss syndrome) (FGFR2), transcript variant 1, mRNA [NM_000141]	A_23_P303149	1481306	AL041007	AL041007 DKFZp434N0315_s1 434 (synonym: htes3) Homo sapiens cDNA clone DKFZp434N0315 3', mRNA sequence [AL041007]	A_32_P141276	1497662	LEF1	Homo sapiens lymphoid enhancer-binding factor 1 (LEF1), mRNA [NM_016269]	A_24_P20630	1483448	FBXO41	Homo sapiens cDNA FLJ30559 fis, clone BRAWH2004095. [AK055121]	A_23_P349676	1469323	HSP90AA1	Homo sapiens heat shock protein 90kDa alpha (cytosolic), class A member 1 (HSP90AA1), transcript variant 2, mRNA [NM_005348]	A_23_P162874	1499874	AK023660	Homo sapiens cDNA FLJ13598 fis, clone PLACE1009921. [AK023660]	A_32_P217261
1467577	CHAF1B	Homo sapiens chromatin assembly factor 1, subunit B (p60) (CHAF1B), mRNA [NM_005441]	A_23_P57306	1472538	FLJ11236	Homo sapiens cDNA FLJ11236 fis, clone PLACE1008524. [AK002098]	A_24_P414719	1498749	AL581048	AL581048 AL581048 Homo sapiens T CELLS (JURKAT CELL LINE) COT 10-NORMALIZED Homo sapiens cDNA clone CS0DJ013YI14 3-PRIME, mRNA sequence [AL581048]	A_32_P41534	1465944	LEPRE1	Homo sapiens leucine proline-enriched proteoglycan (leprecan) 1 (LEPRE1), mRNA [NM_022356]	A_23_P63038	1466837	FBXW4	Homo sapiens F-box and WD-40 domain protein 4 (FBXW4), mRNA [NM_022039]	A_23_P342825	1503010	HSPA12A	Homo sapiens KIAA0417 mRNA, complete cds. [AB007877]	A_23_P408376	1493228	AK024238	Homo sapiens cDNA FLJ14176 fis, clone NT2RP2003101. [AK024238]	A_23_P426681
1465547	CHIC2	Homo sapiens cysteine-rich hydrophobic domain 2 (CHIC2), mRNA [NM_012110]	A_23_P110345	1468687	FLJ20152	Homo sapiens hypothetical protein FLJ20152 (FLJ20152), transcript variant 2, mRNA [NM_019000]	A_23_P167599	1495609	ALAD	Homo sapiens aminolevulinate, delta-, dehydratase (ALAD), transcript variant 1, mRNA [NM_001003945]	A_23_P217114	1466610	LGALS1	Homo sapiens lectin, galactoside-binding, soluble, 1 (galectin 1) (LGALS1), mRNA [NM_002305]	A_23_P166459	1486392	FHOD1	Homo sapiens formin homology 2 domain containing 1 (FHOD1), mRNA [NM_013241]	A_23_P37778	1490766	ICAM1	Homo sapiens intercellular adhesion molecule 1 (CD54), human rhinovirus receptor (ICAM1), mRNA [NM_000201]	A_23_P153320	1482839	AK024243	Homo sapiens cDNA FLJ14181 fis, clone NT2RP2004300. [AK024243]	A_32_P3131
1493386	CHRNB1	Homo sapiens cholinergic receptor, nicotinic, beta 1 (muscle) (CHRNB1), mRNA [NM_000747]	A_23_P207106	1471762	FLJ22349	Homo sapiens hypothetical protein FLJ22349 (FLJ22349), mRNA [NM_024821]	A_23_P155106	1497604	ALAD	Homo sapiens aminolevulinate, delta-, dehydratase (ALAD), transcript variant 1, mRNA [NM_001003945]	A_23_P324278	1479930	LIFR	Homo sapiens leukemia inhibitory factor receptor alpha (LIFR), mRNA [NM_002310]	A_24_P325992	1470648	FKBP14	Homo sapiens FK506 binding protein 14, 22 kDa (FKBP14), mRNA [NM_017946]	A_23_P215341	1489187	IDH3A	Homo sapiens isocitrate dehydrogenase 3 (NAD+) alpha (IDH3A), nuclear gene encoding mitochondrial protein, mRNA [NM_005530]	A_24_P167806	1481948	AK024680	Homo sapiens cDNA: FLJ21027 fis, clone CAE07110. [AK024680]	A_24_P84130
1477716	CHTF18	Homo sapiens CTF18, chromosome transmission fidelity factor 18 homolog (S. cerevisiae) (CHTF18), mRNA [NM_022092]	A_23_P354297	1492535	FLJ27365	Homo sapiens FLJ27365 protein (FLJ27365), mRNA [NM_207477]	A_32_P330000	1488101	ALDH1B1	Homo sapiens aldehyde dehydrogenase 1 family, member B1 (ALDH1B1), nuclear gene encoding mitochondrial protein, mRNA [NM_000692]	A_24_P64233	1472894	LIMD2	Homo sapiens LIM domain containing 2 (LIMD2), mRNA [NM_030576]	A_23_P26824	1487779	FKBP7	Homo sapiens FK506 binding protein 7 (FKBP7), transcript variant 1, mRNA [NM_016105]	A_23_P79622	1500177	IFRD1	Homo sapiens interferon-related developmental regulator 1 (IFRD1), transcript variant 2, mRNA [NM_001007245]	A_23_P251825	1468678	AK026295	Homo sapiens cDNA: FLJ22642 fis, clone HSI06970. [AK026295]	A_32_P187009
1468714	CISH	Homo sapiens cytokine inducible SH2-containing protein (CISH), mRNA [NM_145071]	A_23_P144096	1467978	FLJ30596	Homo sapiens hypothetical protein FLJ30596 (FLJ30596), mRNA [NM_153013]	A_23_P337168	1503434	ALDH5A1	Homo sapiens aldehyde dehydrogenase 5 family, member A1 (succinate-semialdehyde dehydrogenase) (ALDH5A1), nuclear gene encoding mitochondrial protein, transcript variant 1, mRNA [NM_170740]	A_24_P115007	1486954	LOC202181	Homo sapiens cDNA FLJ11561 fis, clone HEMBA1003142. [AK021623]	A_32_P1533	1502448	FLJ10916	Homo sapiens hypothetical protein FLJ10916 (FLJ10916), mRNA [NM_018271]	A_23_P259207	1466548	IL11RA	Homo sapiens interleukin 11 receptor, alpha (IL11RA), transcript variant 2, mRNA [NM_147162]	A_23_P71867	1480611	AK026784	Homo sapiens cDNA: FLJ23131 fis, clone LNG08502. [AK026784]	A_24_P916965
1479094	CLEC2B	Homo sapiens C-type lectin domain family 2, member B (CLEC2B), mRNA [NM_005127]	A_24_P201702	1465289	FLJ31568	Homo sapiens FLJ31568 protein (FLJ31568), mRNA [NM_152509]	A_23_P356731	1495338	ALG6	Homo sapiens asparagine-linked glycosylation 6 homolog (S. cerevisiae, alpha-1,3-glucosyltransferase) (ALG6), mRNA [NM_013339]	A_23_P35168	1478794	LOC254057	Homo sapiens cDNA: FLJ21000 fis, clone CAE03359. [AK024653]	A_24_P450092	1473442	FLJ11259	Homo sapiens hypothetical protein FLJ11259 (FLJ11259), mRNA [NM_018370]	A_23_P99163	1479711	IL17D	Homo sapiens interleukin 17D (IL17D), mRNA [NM_138284]	A_23_P345692	1466398	AK026811	Homo sapiens cDNA: FLJ23158 fis, clone LNG09623. [AK026811]	A_23_P7512
1499657	CLIPR-59	Homo sapiens CLIP-170-related protein (CLIPR-59), mRNA [NM_015526]	A_24_P279718	1497400	FLJ35934	Homo sapiens FLJ35934 protein (FLJ35934), mRNA [NM_207453]	A_23_P107432	1486678	ALKBH8	Homo sapiens alkB, alkylation repair homolog 8 (E. coli) (ALKBH8), mRNA [NM_138775]	A_23_P371876	1464323	LOC442578	Homo sapiens similar to Cohesin subunit SA-3 (Stromal antigen 3) (Stromalin 3) (SCC3 homolog 3) (LOC442578), mRNA [NM_001013739]	A_32_P170749	1474393	FLJ35740	Homo sapiens FLJ35740 protein (FLJ35740), mRNA [NM_147195]	A_23_P310552	1497274	IMPA1	Homo sapiens inositol(myo)-1(or 4)-monophosphatase 1 (IMPA1), mRNA [NM_005536]	A_23_P168818	1476566	AK055621	Homo sapiens cDNA FLJ31059 fis, clone HSYRA2000832. [AK055621]	A_24_P862083
1477723	CLK4	Homo sapiens CDC-like kinase 4 (CLK4), mRNA [NM_020666]	A_23_P61674	1498195	FLJ38482	Homo sapiens hypothetical protein FLJ38482 (FLJ38482), mRNA [NM_152681]	A_24_P20524	1477991	ALMS1	Homo sapiens Alstrom syndrome 1 (ALMS1), mRNA [NM_015120]	A_23_P312179	1494574	LOC492303	Homo sapiens FAM51A1 pseudogene (LOC492303) on chromosome 1 [NR_002830]	A_32_P197620	1472914	FOSL1	Homo sapiens FOS-like antigen 1 (FOSL1), mRNA [NM_005438]	A_23_P322519	1477692	ISOC2	Homo sapiens isochorismatase domain containing 2 (ISOC2), mRNA [NM_024710]	A_24_P99795	1501873	AK057830	Homo sapiens cDNA FLJ25101 fis, clone CBR01328. [AK057830]	A_24_P33785
1481665	CNBP	Homo sapiens CCHC-type zinc finger, nucleic acid binding protein (CNBP), mRNA [NM_003418]	A_23_P84651	1482540	FLJ43663	full-length cDNA clone CS0DE012YA05 of Placenta of Homo sapiens (human). [CR622681]	A_24_P455972	1488494	ALPK1	Homo sapiens alpha-kinase 1 (ALPK1), mRNA [NM_025144]	A_23_P133133	1479769	LOC554208	Homo sapiens cDNA FLJ25893 fis, clone CBR03492. [AK098759]	A_24_P409483	1478607	FRZB	Homo sapiens frizzled-related protein (FRZB), mRNA [NM_001463]	A_23_P10902	1475883	IXL	Homo sapiens intersex-like (Drosophila) (IXL), mRNA [NM_017592]	A_24_P93887	1476580	AK058041	Homo sapiens cDNA FLJ25312 fis, clone SYN01070. [AK058041]	A_24_P16631
1481728	CNTROB	Homo sapiens centrobin, centrosomal BRCA2 interacting protein (CNTROB), transcript variant 1, mRNA [NM_053051]	A_23_P9768	1482180	FOSL1	Homo sapiens FOS-like antigen 1 (FOSL1), mRNA [NM_005438]	A_23_P161624	1496336	ALS2CR19	Homo sapiens amyotrophic lateral sclerosis 2 (juvenile) chromosome region, candidate 19 (ALS2CR19), transcript variant a, mRNA [NM_205863]	A_32_P83203	1500648	LOC645277	PREDICTED: Homo sapiens hypothetical protein LOC645277 (LOC645277), mRNA [XM_928321]	A_32_P49867	1486362	FRZB	Homo sapiens frizzled-related protein (FRZB), mRNA [NM_001463]	A_23_P363778	1502678	JAK2	Homo sapiens Janus kinase 2 (a protein tyrosine kinase) (JAK2), mRNA [NM_004972]	A_23_P123608	1467799	AK074291	Homo sapiens cDNA FLJ23711 fis, clone HEP12371. [AK074291]	A_24_P500621
1487737	COG2	Homo sapiens mRNA; cDNA DKFZp686A202 (from clone DKFZp686A202). [AL832190]	A_23_P402437	1500313	FOXM1	Homo sapiens forkhead box M1 (FOXM1), transcript variant 1, mRNA [NM_202002]	A_23_P151150	1485767	AMD1	Homo sapiens adenosylmethionine decarboxylase 1 (AMD1), transcript variant 1, mRNA [NM_001634]	A_23_P214121	1475740	LRRC8E	Homo sapiens leucine rich repeat containing 8 family, member E (LRRC8E), mRNA [NM_025061]	A_24_P348203	1475825	FUS	Homo sapiens fusion (involved in t(12;16) in malignant liposarcoma) (FUS), transcript variant 1, mRNA [NM_004960]	A_23_P106887	1487000	KCNJ14	Homo sapiens potassium inwardly-rectifying channel, subfamily J, member 14 (KCNJ14), transcript variant 2, mRNA [NM_170720]	A_23_P130764	1464798	AK090416	Homo sapiens mRNA for FLJ00318 protein. [AK090416]	A_24_P930985
1499225	COQ7	Homo sapiens coenzyme Q7 homolog, ubiquinone (yeast) (COQ7), mRNA [NM_016138]	A_24_P398972	1470748	FOXO1A	Homo sapiens forkhead box O1A (rhabdomyosarcoma) (FOXO1A), mRNA [NM_002015]	A_24_P22079	1465043	AMOTL1	Homo sapiens angiomotin like 1 (AMOTL1), mRNA [NM_130847]	A_24_P401768	1488653	LYSMD4	Homo sapiens LysM, putative peptidoglycan-binding, domain containing 4 (LYSMD4), mRNA [NM_152449]	A_23_P117734	1502806	FUSIP1	Homo sapiens FUS interacting protein (serine/arginine-rich) 1 (FUSIP1), transcript variant 2, mRNA [NM_054016]	A_23_P352291	1475010	KCNJ8	Homo sapiens potassium inwardly-rectifying channel, subfamily J, member 8 (KCNJ8), mRNA [NM_004982]	A_23_P64879	1482678	AK090546	Homo sapiens cDNA FLJ33227 fis, clone ASTRO2001088. [AK090546]	A_32_P154545
1502184	COX15	Homo sapiens COX15 homolog, cytochrome c oxidase assembly protein (yeast) (COX15), nuclear gene encoding mitochondrial protein, transcript variant 1, mRNA [NM_078470]	A_23_P202374	1478898	FRMD6	Homo sapiens FERM domain containing 6 (FRMD6), transcript variant 2, mRNA [NM_152330]	A_24_P330303	1485276	AMPD2	Homo sapiens adenosine monophosphate deaminase 2 (isoform L) (AMPD2), transcript variant 1, mRNA [NM_004037]	A_23_P201596	1477704	M69012	Human guanine nucleotide-binding regulatory protein (G-y-2-alpha) mRNA, partial cds. [M69012]	A_24_P127159	1466727	FZD1	Homo sapiens frizzled homolog 1 (Drosophila) (FZD1), mRNA [NM_003505]	A_24_P38276	1464991	KCNMA1	Homo sapiens potassium large conductance calcium-activated channel, subfamily M, alpha member 1 (KCNMA1), transcript variant 2, mRNA [NM_002247]	A_24_P156490	1479265	AK092698	Homo sapiens cDNA FLJ35379 fis, clone SKMUS2006481. [AK092698]	A_23_P419868
1488535	CPT1C	Homo sapiens carnitine palmitoyltransferase 1C (CPT1C), mRNA [NM_152359]	A_23_P16283	1474158	FZD7	Homo sapiens frizzled homolog 7 (Drosophila) (FZD7), mRNA [NM_003507]	A_23_P209449	1495028	AMPH	Homo sapiens amphiphysin (Stiff-Man syndrome with breast cancer 128kDa autoantigen) (AMPH), transcript variant 1, mRNA [NM_001635]	A_23_P31273	1480187	MAF	Homo sapiens short form transcription factor C-MAF (c-maf) mRNA, complete cds. [AF055376]	A_24_P256219	1465072	GABARAPL1	Homo sapiens GABA(A) receptor-associated protein like 1 (GABARAPL1), mRNA [NM_031412]	A_24_P4816	1482317	KCNMA1	Homo sapiens potassium large conductance calcium-activated channel, subfamily M, alpha member 1 (KCNMA1), transcript variant 1, mRNA [NM_001014797]	A_32_P192692	1465869	AK092942	Homo sapiens cDNA FLJ35623 fis, clone SPLEN2010986. [AK092942]	A_32_P213637
1499394	CR593388	full-length cDNA clone CS0DI067YA03 of Placenta Cot 25-normalized of Homo sapiens (human). [CR593388]	A_24_P576191	1493826	G0S2	Homo sapiens G0/G1switch 2 (G0S2), mRNA [NM_015714]	A_23_P74609	1476360	ANAPC7	Homo sapiens anaphase promoting complex subunit 7 (ANAPC7), mRNA [NM_016238]	A_23_P44643	1503537	MAGED4	Homo sapiens melanoma antigen family D, 4 (MAGED4), transcript variant 1, mRNA [NM_030801]	A_23_P159907	1483548	GABARAPL1	Homo sapiens GABA(A) receptor-associated protein like 1 (GABARAPL1), mRNA [NM_031412]	A_23_P162640	1500191	KIAA0103	Homo sapiens KIAA0103 (KIAA0103), mRNA [NM_014673]	A_23_P60002	1501426	AK093036	Homo sapiens cDNA FLJ35717 fis, clone TESTI2000598. [AK093036]	A_23_P208198
1465943	CR597807	full-length cDNA clone CS0DC020YN03 of Neuroblastoma Cot 25-normalized of Homo sapiens (human). [CR597807]	A_24_P753454	1502503	GABARAPL3	Homo sapiens GABA-A receptor-associated protein mRNA, complete cds. [AF180519]	A_23_P65823	1484729	ANKHD1	Homo sapiens ankyrin repeat and KH domain containing 1 (ANKHD1), transcript variant 3, mRNA [NM_024668]	A_23_P92642	1473905	MAN1C1	Homo sapiens mannosidase, alpha, class 1C, member 1 (MAN1C1), mRNA [NM_020379]	A_23_P103601	1470070	GADD45B	Homo sapiens growth arrest and DNA-damage-inducible, beta (GADD45B), mRNA [NM_015675]	A_24_P239606	1483347	KIAA0828	Homo sapiens KIAA0828 protein (KIAA0828), mRNA [NM_015328]	A_24_P72518	1467252	AK093729	Homo sapiens cDNA FLJ36410 fis, clone THYMU2010637. [AK093729]	A_32_P50406
1488846	CR616845	full-length cDNA clone CS0DF020YJ04 of Fetal brain of Homo sapiens (human). [CR616845]	A_24_P511686	1474263	GAL	Homo sapiens galanin (GAL), mRNA [NM_015973]	A_23_P374844	1463584	ANKIB1	Homo sapiens mRNA; cDNA DKFZp434A0225 (from clone DKFZp434A0225). [AL137349]	A_23_P355623	1483196	MARCKS	Homo sapiens myristoylated alanine-rich protein kinase C substrate (MARCKS), mRNA [NM_002356]	A_23_P214222	1498061	GDF5	Homo sapiens growth differentiation factor 5 (cartilage-derived morphogenetic protein-1) (GDF5), mRNA [NM_000557]	A_23_P259955	1493942	KIAA0999	Homo sapiens KIAA0999 protein (KIAA0999), mRNA [NM_025164]	A_24_P329924	1471310	AK093729	Homo sapiens cDNA FLJ36410 fis, clone THYMU2010637. [AK093729]	A_32_P24741
1464449	CR622342	full-length cDNA clone CS0DJ006YC05 of T cells (Jurkat cell line) Cot 10-normalized of Homo sapiens (human). [CR622342]	A_24_P260300	1471173	GBF1	Homo sapiens golgi-specific brefeldin A resistance factor 1 (GBF1), mRNA [NM_004193]	A_23_P161237	1485140	ANKIB1	Homo sapiens cDNA FLJ10317 fis, clone NT2RM2000452. [AK001179]	A_23_P93912	1482999	MARCKSL1	Homo sapiens MARCKS-like 1 (MARCKSL1), mRNA [NM_023009]	A_23_P310	1479325	GFOD1	Homo sapiens glucose-fructose oxidoreductase domain containing 1 (GFOD1), mRNA [NM_018988]	A_23_P122662	1503613	KIAA1505	Homo sapiens KIAA1505 protein (KIAA1505), mRNA [NM_020879]	A_23_P168771	1497806	AK093729	Homo sapiens cDNA FLJ36410 fis, clone THYMU2010637. [AK093729]	A_32_P41375
1469150	CR627362	Homo sapiens mRNA; cDNA DKFZp686H21113 (from clone DKFZp686H21113). [CR627362]	A_32_P51524	1469897	GCNT1	Homo sapiens glucosaminyl (N-acetyl) transferase 1, core 2 (beta-1,6-N-acetylglucosaminyltransferase) (GCNT1), mRNA [NM_001490]	A_23_P9232	1501258	ANKRD11	Homo sapiens ankyrin repeat domain 11 (ANKRD11), mRNA [NM_013275]	A_23_P3632	1494199	MARVELD1	Homo sapiens MARVEL domain containing 1 (MARVELD1), mRNA [NM_031484]	A_23_P138725	1463149	GGCX	Homo sapiens gamma-glutamyl carboxylase (GGCX), mRNA [NM_000821]	A_32_P181103	1478854	KIAA1549	Homo sapiens mRNA; cDNA DKFZp434O0710 (from clone DKFZp434O0710). [AL136736]	A_23_P70827	1488214	AK094603	Homo sapiens cDNA FLJ37284 fis, clone BRAMY2013590. [AK094603]	A_24_P912136
1502939	CR627362	Homo sapiens mRNA; cDNA DKFZp686H21113 (from clone DKFZp686H21113). [CR627362]	A_32_P8351	1491201	GGT6	Homo sapiens gamma-glutamyltransferase 6 homolog (rat) (GGT6), mRNA [NM_153338]	A_23_P66774	1471538	ANKRD12	Homo sapiens ankyrin repeat domain 12 (ANKRD12), mRNA [NM_015208]	A_24_P25252	1491759	MC1R	Homo sapiens melanocortin 1 receptor (alpha melanocyte stimulating hormone receptor) (MC1R), mRNA [NM_002386]	A_23_P66095	1470444	GGTL3	Homo sapiens gamma-glutamyltransferase-like 3 (GGTL3), mRNA [NM_178026]	A_23_P57236	1494225	KIAA1822	Homo sapiens cDNA FLJ38284 fis, clone FCBBF3007152. [AK095603]	A_32_P163306	1479487	AK094796	Homo sapiens cDNA FLJ37477 fis, clone BRAWH2013047. [AK094796]	A_32_P117026
1487588	CREM	Homo sapiens cAMP responsive element modulator (CREM), transcript variant 19, mRNA [NM_183013]	A_24_P171075	1496487	GGTL3	Homo sapiens cDNA FLJ42798 fis, clone BRAWH3008931. [AK124788]	A_24_P299193	1490357	ANKRD12	Homo sapiens ankyrin repeat domain 12 (ANKRD12), mRNA [NM_015208]	A_23_P130293	1462945	MCAM	Homo sapiens melanoma cell adhesion molecule (MCAM), mRNA [NM_006500]	A_23_P162171	1485934	GGTL3	Homo sapiens gamma-glutamyltransferase-like 3 (GGTL3), mRNA [NM_178026]	A_23_P325093	1485879	KIAA1856	Homo sapiens cDNA FLJ14435 fis, clone HEMBA1007085. [AK027341]	A_23_P377434	1495432	AK095791	Homo sapiens cDNA FLJ38472 fis, clone FEBRA2022148. [AK095791]	A_32_P39944
1482223	CRLF1	Homo sapiens cytokine receptor-like factor 1 (CRLF1), mRNA [NM_004750]	A_23_P56197	1480715	GINS3	Homo sapiens GINS complex subunit 3 (Psf3 homolog) (GINS3), mRNA [NM_022770]	A_23_P152136	1496178	ANKRD13A	Homo sapiens ankyrin repeat domain 13A (ANKRD13A), mRNA [NM_033121]	A_24_P307572	1474062	MCCC1	Homo sapiens methylcrotonoyl-Coenzyme A carboxylase 1 (alpha) (MCCC1), mRNA [NM_020166]	A_23_P58036	1468879	GLIPR1	Homo sapiens GLI pathogenesis-related 1 (glioma) (GLIPR1), mRNA [NM_006851]	A_23_P364024	1470181	KIF13B	Homo sapiens kinesin family member 13B (KIF13B), mRNA [NM_015254]	A_23_P147388	1494159	AK095831	Homo sapiens cDNA FLJ38512 fis, clone HCHON2000503. [AK095831]	A_24_P639671
1491418	CRSP6	Homo sapiens cofactor required for Sp1 transcriptional activation, subunit 6, 77kDa (CRSP6), mRNA [NM_004268]	A_23_P116025	1475100	GLI2	Homo sapiens GLI-Kruppel family member GLI2 (GLI2), mRNA [NM_005270]	A_23_P209246	1473463	ANKRD17	Homo sapiens ankyrin repeat domain 17 (ANKRD17), transcript variant 1, mRNA [NM_032217]	A_23_P144378	1472372	MCL1	Homo sapiens myeloid cell leukemia sequence 1 (BCL2-related) (MCL1), transcript variant 1, mRNA [NM_021960]	A_24_P336759	1492663	GLUD2	Homo sapiens glutamate dehydrogenase 2 (GLUD2), mRNA [NM_012084]	A_23_P45361	1501267	KIF3C	Homo sapiens kinesin family member 3C (KIF3C), mRNA [NM_002254]	A_23_P120325	1494164	AK095831	Homo sapiens cDNA FLJ38512 fis, clone HCHON2000503. [AK095831]	A_24_P639679
1464358	CSRP2	Homo sapiens cysteine and glycine-rich protein 2 (CSRP2), mRNA [NM_001321]	A_23_P44724	1485758	GMDS	Homo sapiens GDP-mannose 4,6-dehydratase (GMDS), mRNA [NM_001500]	A_23_P72068	1477048	ANKRD50	Homo sapiens ankyrin repeat domain 50 (ANKRD50), mRNA [NM_020337]	A_23_P81017	1477615	MGC40499	Homo sapiens PRotein Associated with Tlr4 (MGC40499), mRNA [NM_152755]	A_23_P157038	1490885	GMPS	Homo sapiens guanine monphosphate synthetase (GMPS), mRNA [NM_003875]	A_23_P21033	1497244	KLF10	Homo sapiens Kruppel-like factor 10 (KLF10), transcript variant 1, mRNA [NM_005655]	A_23_P168828	1480364	AK097080	Homo sapiens cDNA FLJ39761 fis, clone SPLEN1000083. [AK097080]	A_24_P761130
1498723	CTA-126B4.3	Homo sapiens CGI-96 protein (CGI-96), mRNA [NM_015703]	A_23_P29303	1481559	GMIP	Homo sapiens GEM interacting protein (GMIP), mRNA [NM_016573]	A_23_P56228	1499351	ANP32E	Homo sapiens acidic (leucine-rich) nuclear phosphoprotein 32 family, member E (ANP32E), mRNA [NM_030920]	A_23_P160934	1465966	MGC4562	Homo sapiens hypothetical protein MGC4562 (MGC4562), mRNA [NM_133375]	A_23_P65741	1474212	GOLT1B	Homo sapiens golgi transport 1 homolog B (S. cerevisiae) (GOLT1B), mRNA [NM_016072]	A_24_P321511	1471894	KLF13	Homo sapiens Kruppel-like factor 13 (KLF13), mRNA [NM_015995]	A_23_P413150	1498116	AK097080	Homo sapiens cDNA FLJ39761 fis, clone SPLEN1000083. [AK097080]	A_24_P818010
1466966	CTGLF1	Homo sapiens centaurin, gamma-like family, member 1 (CTGLF1), mRNA [NM_133446]	A_32_P221958	1496875	GNA11	Homo sapiens GTP-binding protein alpha 11 (GA11) mRNA, partial cds. [L40630]	A_24_P927886	1503328	ANTXR2	Homo sapiens anthrax toxin receptor 2 (ANTXR2), mRNA [NM_058172]	A_24_P377144	1483298	MGC70863	Homo sapiens similar to RPL23AP7 protein (MGC70863), transcript variant 2, mRNA [NM_203302]	A_23_P256051	1499727	GP1BB	Homo sapiens glycoprotein Ib (platelet), beta polypeptide (GP1BB), mRNA [NM_000407]	A_23_P29124	1473288	KLHDC5	Homo sapiens kelch domain containing 5 (KLHDC5), mRNA [NM_020782]	A_24_P304485	1464440	AK098422	Homo sapiens cDNA FLJ25556 fis, clone JTH02629. [AK098422]	A_32_P170736
1491049	CTGLF1	Homo sapiens centaurin, gamma-like family, member 1 (CTGLF1), mRNA [NM_133446]	A_24_P729905	1488667	GOLGA3	Homo sapiens golgi autoantigen, golgin subfamily a, 3 (GOLGA3), mRNA [NM_005895]	A_23_P203819	1473291	AOC2	Homo sapiens amine oxidase, copper containing 2 (retina-specific) (AOC2), transcript variant 1, mRNA [NM_001158]	A_23_P4133	1492418	MND1	Homo sapiens meiotic nuclear divisions 1 homolog (S. cerevisiae) (MND1), mRNA [NM_032117]	A_23_P133123	1484930	GPRC5B	Homo sapiens G protein-coupled receptor, family C, group 5, member B (GPRC5B), mRNA [NM_016235]	A_23_P324327	1477823	LAT	Homo sapiens linker for activation of T cells (LAT), transcript variant 1, mRNA [NM_014387]	A_23_P44112	1471656	AK123446	Homo sapiens cDNA FLJ41452 fis, clone BRSTN2010363. [AK123446]	A_24_P586390
1491365	CTSL	Homo sapiens cathepsin L (CTSL), transcript variant 1, mRNA [NM_001912]	A_23_P94533	1483800	GOLGA5	Homo sapiens golgi autoantigen, golgin subfamily a, 5 (GOLGA5), mRNA [NM_005113]	A_23_P3193	1493173	AP1G2	Homo sapiens adaptor-related protein complex 1, gamma 2 subunit (AP1G2), transcript variant 1, mRNA [NM_003917]	A_23_P2967	1499487	MSN	Homo sapiens moesin (MSN), mRNA [NM_002444]	A_24_P186370	1462884	GSC	Homo sapiens goosecoid (GSC), mRNA [NM_173849]	A_23_P76774	1492962	LHX4	Homo sapiens cDNA FLJ38931 fis, clone NT2NE2013189. [AK096250]	A_24_P519638	1474830	AK123972	Homo sapiens cDNA FLJ41978 fis, clone SKNSH2000482. [AK123972]	A_32_P32413
1472797	CUL4B	Homo sapiens cullin 4B (CUL4B), mRNA [NM_003588]	A_23_P422178	1495801	GPC2	Homo sapiens glypican 2 (cerebroglycan) (GPC2), mRNA [NM_152742]	A_23_P251795	1479263	AP2A1	Homo sapiens adaptor-related protein complex 2, alpha 1 subunit (AP2A1), transcript variant 1, mRNA [NM_014203]	A_23_P4885	1482496	MT1E	Homo sapiens metallothionein 1E (functional) (MT1E), mRNA [NM_175617]	A_23_P206724	1495510	GTF2H1	Homo sapiens general transcription factor IIH, polypeptide 1 (62kD subunit) (GTF2H1), mRNA [NM_005316]	A_23_P36183	1492456	LIPE	Homo sapiens lipase, hormone-sensitive (LIPE), mRNA [NM_005357]	A_23_P38876	1503134	AK124390	Homo sapiens cDNA FLJ42399 fis, clone ASTRO2003024. [AK124390]	A_24_P218259
1494894	CUL4B	Homo sapiens mRNA; cDNA DKFZp686H07166 (from clone DKFZp686H07166). [BX647096]	A_23_P148463	1465199	GPR135	Homo sapiens G protein-coupled receptor 135 (GPR135), mRNA [NM_022571]	A_24_P344045	1469704	AP3D1	Homo sapiens adaptor-related protein complex 3, delta 1 subunit (AP3D1), mRNA [NM_003938]	A_23_P108135	1463171	MTHFD1L	Homo sapiens methylenetetrahydrofolate dehydrogenase (NADP+ dependent) 1-like (MTHFD1L), mRNA [NM_015440]	A_23_P214907	1495189	GTF2H4	Homo sapiens general transcription factor IIH, polypeptide 4, 52kDa (GTF2H4), mRNA [NM_001517]	A_23_P251259	1470293	LOC285908	Homo sapiens hypothetical protein LOC285908 (LOC285908), mRNA [NM_181722]	A_32_P97496	1500696	AK125162	Homo sapiens cDNA FLJ43172 fis, clone FCBBF3007242. [AK125162]	A_32_P175935
1502889	CX3CL1	Homo sapiens chemokine (C-X3-C motif) ligand 1 (CX3CL1), mRNA [NM_002996]	A_24_P390495	1479251	GPR161	Homo sapiens G protein-coupled receptor 161 (GPR161), transcript variant 1, mRNA [NM_007369]	A_23_P103532	1474680	AP3M2	Homo sapiens adaptor-related protein complex 3, mu 2 subunit (AP3M2), mRNA [NM_006803]	A_23_P170331	1466815	MXD4	Homo sapiens MAX dimerization protein 4 (MXD4), mRNA [NM_006454]	A_24_P234732	1493765	GUCY1B3	Homo sapiens guanylate cyclase 1, soluble, beta 3 (GUCY1B3), mRNA [NM_000857]	A_23_P121564	1477930	LOC338756	PREDICTED: Homo sapiens similar to nucleolar protein 5A (LOC338756), mRNA [XM_291989]	A_24_P409881	1493479	AK125170	Homo sapiens cDNA FLJ43180 fis, clone FCBBF3013846. [AK125170]	A_24_P367576
1466144	CYSLTR1	Homo sapiens cysteinyl leukotriene receptor 1 (CYSLTR1), mRNA [NM_006639]	A_23_P22660	1467193	GPT2	Homo sapiens glutamic pyruvate transaminase (alanine aminotransferase) 2 (GPT2), mRNA [NM_133443]	A_23_P37892	1488751	APIP	Homo sapiens APAF1 interacting protein (APIP), mRNA [NM_015957]	A_23_P2066	1468794	NASP	Homo sapiens nuclear autoantigenic sperm protein (histone-binding) (NASP), transcript variant 1, mRNA [NM_172164]	A_23_P34800	1490680	GULP1	Homo sapiens GULP, engulfment adaptor PTB domain containing 1 (GULP1), mRNA [NM_016315]	A_23_P332399	1486447	LOC399959	Homo sapiens cDNA FLJ11490 fis, clone HEMBA1001918. [AK021552]	A_24_P794447	1465405	AK125591	Homo sapiens cDNA FLJ43603 fis, clone SPLEN2005767. [AK125591]	A_32_P188860
1482483	CYTL1	Homo sapiens cytokine-like 1 (CYTL1), mRNA [NM_018659]	A_23_P10647	1472424	GSS	Homo sapiens glutathione synthetase (GSS), mRNA [NM_000178]	A_23_P210920	1463115	APPL	Homo sapiens adaptor protein containing pH domain, PTB domain and leucine zipper motif 1 (APPL), mRNA [NM_012096]	A_24_P302833	1474424	NCAM1	Homo sapiens neural cell adhesion molecule 1 (NCAM1), transcript variant 1, mRNA [NM_000615]	A_23_P1740	1503378	H2AFZ	Homo sapiens H2A histone family, member Z (H2AFZ), mRNA [NM_002106]	A_24_P354468	1480295	LOC402560	PREDICTED: Homo sapiens hypothetical LOC402560 (LOC402560), mRNA [XM_379506]	A_24_P929083	1483723	AK127194	Homo sapiens cDNA FLJ45259 fis, clone BRHIP2020695. [AK127194]	A_32_P116857
1491497	DAB2	Homo sapiens disabled homolog 2, mitogen-responsive phosphoprotein (Drosophila) (DAB2), mRNA [NM_001343]	A_23_P257871	1502799	H2AFZ	Homo sapiens H2A histone family, member Z (H2AFZ), mRNA [NM_002106]	A_24_P41570	1490527	APPL	Homo sapiens adaptor protein containing pH domain, PTB domain and leucine zipper motif 1 (APPL), mRNA [NM_012096]	A_23_P166663	1467268	NEK11	Homo sapiens NIMA (never in mitosis gene a)- related kinase 11 (NEK11), transcript variant 2, mRNA [NM_145910]	A_23_P155301	1485891	HBLD2	Homo sapiens HESB like domain containing 2 (HBLD2), mRNA [NM_030940]	A_32_P25253	1468102	LOC440248	Homo sapiens hypothetical LOC440248 (LOC440248), mRNA [NM_199045]	A_24_P222237	1472909	AK130071	Homo sapiens cDNA FLJ26561 fis, clone LNF03981. [AK130071]	A_32_P69296
1466446	DACT1	Homo sapiens dapper, antagonist of beta-catenin, homolog 1 (Xenopus laevis) (DACT1), mRNA [NM_016651]	A_24_P284093	1481341	H6PD	Homo sapiens hexose-6-phosphate dehydrogenase (glucose 1-dehydrogenase) (H6PD), mRNA [NM_004285]	A_24_P529644	1495365	APRIN	Homo sapiens androgen-induced proliferation inhibitor (APRIN), mRNA [NM_015032]	A_23_P48387	1476343	NEK11	Homo sapiens NIMA (never in mitosis gene a)- related kinase 11 (NEK11), transcript variant 1, mRNA [NM_024800]	A_23_P211973	1465017	HECW2	Homo sapiens HECT, C2 and WW domain containing E3 ubiquitin protein ligase 2 (HECW2), mRNA [NM_020760]	A_23_P50974	1477412	LOC440455	full-length cDNA clone CS0DL006YD08 of B cells (Ramos cell line) Cot 25-normalized of Homo sapiens (human). [CR594811]	A_32_P145010	1492258	AK5	Homo sapiens adenylate kinase 5 (AK5), transcript variant 1, mRNA [NM_174858]	A_23_P200015
1494227	DBNL	Homo sapiens drebrin-like (DBNL), transcript variant 1, mRNA [NM_014063]	A_24_P43681	1474560	HAGH	Homo sapiens hydroxyacylglutathione hydrolase (HAGH), transcript variant 1, mRNA [NM_005326]	A_24_P176445	1501660	ARHGAP5	Homo sapiens Rho GTPase activating protein 5 (ARHGAP5), transcript variant 2, mRNA [NM_001173]	A_23_P48535	1482780	NFIA	Homo sapiens nuclear factor I/A (NFIA), mRNA [NM_005595]	A_23_P85682	1469680	HGS	Homo sapiens cDNA FLJ39878 fis, clone SPLEN2016045, moderately similar to Homo sapiens mRNA for Hrs. [AK097197]	A_24_P937319	1502123	LOC441212	Homo sapiens PNAS-13 mRNA, complete cds. [AF274938]	A_24_P75019	1488871	AKAP1	Homo sapiens A kinase (PRKA) anchor protein 1 (AKAP1), nuclear gene encoding mitochondrial protein, mRNA [NM_003488]	A_32_P132438
1502063	DBNL	Homo sapiens drebrin-like (DBNL), transcript variant 2, mRNA [NM_001014436]	A_23_P168692	1499811	HAT1	Homo sapiens histone acetyltransferase 1 (HAT1), transcript variant 1, mRNA [NM_003642]	A_23_P339480	1501586	ARHGEF1	Homo sapiens Rho guanine nucleotide exchange factor (GEF) 1 (ARHGEF1), transcript variant 1, mRNA [NM_199002]	A_24_P202581	1463372	NUDCD2	Homo sapiens NudC domain containing 2 (NUDCD2), mRNA [NM_145266]	A_23_P360245	1473036	HHIP	Homo sapiens hedgehog interacting protein (HHIP), mRNA [NM_022475]	A_23_P167129	1502755	LTBP1	Homo sapiens latent transforming growth factor beta binding protein 1 (LTBP1), transcript variant 1, mRNA [NM_206943]	A_23_P43810	1492394	AKAP8L	Homo sapiens A kinase (PRKA) anchor protein 8-like (AKAP8L), mRNA [NM_014371]	A_23_P153767
1489696	DGKD	Homo sapiens diacylglycerol kinase, delta 130kDa (DGKD), transcript variant 2, mRNA [NM_152879]	A_23_P210253	1463517	HD	Homo sapiens huntingtin (Huntington disease) (HD), mRNA [NM_002111]	A_24_P180225	1491191	ARHGEF10	Homo sapiens Rho guanine nucleotide exchange factor (GEF) 10 (ARHGEF10), mRNA [NM_014629]	A_23_P216282	1490150	OBFC2A	Homo sapiens oligonucleotide/oligosaccharide-binding fold containing 2A (OBFC2A), mRNA [NM_001031716]	A_24_P229531	1494021	HIVEP1	Homo sapiens human immunodeficiency virus type I enhancer binding protein 1 (HIVEP1), mRNA [NM_002114]	A_23_P19619	1476069	LZTS2	Homo sapiens leucine zipper, putative tumor suppressor 2 (LZTS2), mRNA [NM_032429]	A_23_P149847	1481596	AKR1C1	Homo sapiens aldo-keto reductase family 1, member C1 (dihydrodiol dehydrogenase 1; 20-alpha (3-alpha)-hydroxysteroid dehydrogenase) (AKR1C1), mRNA [NM_001353]	A_24_P220947
1483692	DHRS1	Homo sapiens dehydrogenase/reductase (SDR family) member 1 (DHRS1), mRNA [NM_138452]	A_24_P133475	1476697	HMGA2	Homo sapiens high mobility group AT-hook 2 (HMGA2), transcript variant 1, mRNA [NM_003483]	A_24_P85099	1480626	ARIH2	Homo sapiens ariadne homolog 2 (Drosophila) (ARIH2), mRNA [NM_006321]	A_23_P61881	1463345	OBSCN	Homo sapiens obscurin, cytoskeletal calmodulin and titin-interacting RhoGEF (OBSCN), mRNA [NM_052843]	A_24_P273157	1490506	HMCN1	Homo sapiens hemicentin 1 (HMCN1), mRNA [NM_031935]	A_23_P148990	1477228	M74509	Human endogenous retrovirus type C oncovirus sequence. [M74509]	A_24_P913716	1490096	AKR1C1	Homo sapiens aldo-keto reductase family 1, member C1 (dihydrodiol dehydrogenase 1; 20-alpha (3-alpha)-hydroxysteroid dehydrogenase) (AKR1C1), mRNA [NM_001353]	A_23_P257971
1482875	DHRS10	Homo sapiens dehydrogenase/reductase (SDR family) member 10 (DHRS10), mRNA [NM_016246]	A_23_P78762	1491338	HMGA2	Homo sapiens high mobility group AT-hook 2 (HMGA2), transcript variant 1, mRNA [NM_003483]	A_23_P95930	1491244	ARL5A	Homo sapiens ADP-ribosylation factor-like 5A (ARL5A), transcript variant 1, mRNA [NM_012097]	A_23_P101943	1479806	PANK2	Homo sapiens mRNA; cDNA DKFZp547J0513 (from clone DKFZp547J0513). [AL713654]	A_24_P142885	1465975	HMGA1	Homo sapiens high mobility group AT-hook 1 (HMGA1), transcript variant 6, mRNA [NM_145904]	A_23_P42331	1491339	MAGI2	Homo sapiens membrane associated guanylate kinase, WW and PDZ domain containing 2 (MAGI2), mRNA [NM_012301]	A_23_P21376	1495199	AKR1C3	Homo sapiens aldo-keto reductase family 1, member C3 (3-alpha hydroxysteroid dehydrogenase, type II) (AKR1C3), mRNA [NM_003739]	A_23_P138541
1497920	DIAPH3	Homo sapiens diaphanous homolog 3 (Drosophila) (DIAPH3), transcript variant 1, mRNA [NM_001042517]	A_32_P64919	1475346	HSPA5	Homo sapiens heat shock 70kDa protein 5 (glucose-regulated protein, 78kDa) (HSPA5), mRNA [NM_005347]	A_24_P98411	1495317	ARL5A	Homo sapiens ADP-ribosylation factor-like 5A (ARL5A), transcript variant 1, mRNA [NM_012097]	A_24_P165595	1492578	PAPD5	Homo sapiens PAP associated domain containing 5 (PAPD5), transcript variant 1, mRNA [NM_001040284]	A_24_P940197	1468625	HNRPA3	Homo sapiens heterogeneous nuclear ribonucleoprotein A3 (HNRPA3), mRNA [NM_194247]	A_23_P86660	1489334	MAGI3	Homo sapiens membrane associated guanylate kinase, WW and PDZ domain containing 3 (MAGI3), transcript variant 1, mRNA [NM_020965]	A_23_P85980	1469812	AL049443	Homo sapiens mRNA; cDNA DKFZp586N2020 (from clone DKFZp586N2020). [AL049443]	A_24_P715719
1502494	DIO2	Homo sapiens deiodinase, iodothyronine, type II (DIO2), transcript variant 1, mRNA [NM_013989]	A_23_P48740	1502227	HSPB3	Homo sapiens heat shock 27kDa protein 3 (HSPB3), mRNA [NM_006308]	A_23_P92730	1496828	ARL6IP	Homo sapiens ADP-ribosylation factor-like 6 interacting protein (ARL6IP), mRNA [NM_015161]	A_24_P356218	1490848	PARD3	Homo sapiens par-3 partitioning defective 3 homolog (C. elegans) (PARD3), mRNA [NM_019619]	A_24_P35478	1484395	HNRPA3	Homo sapiens heterogeneous nuclear ribonucleoprotein A3 (HNRPA3), mRNA [NM_194247]	A_32_P77502	1495216	MAPK14	Homo sapiens mitogen-activated protein kinase 14 (MAPK14), transcript variant 1, mRNA [NM_001315]	A_23_P426292	1477744	AL109695	Homo sapiens mRNA full length insert cDNA clone EUROIMAGE 39820. [AL109695]	A_23_P61623
1488772	dJ222E13.2	Homo sapiens similar to CGI-96 (dJ222E13.2) on chromosome 22 [NR_002184]	A_24_P83158	1479663	IL27	Homo sapiens interleukin 27 (IL27), mRNA [NM_145659]	A_23_P315320	1502883	ARL8B	Homo sapiens ADP-ribosylation factor-like 8B (ARL8B), mRNA [NM_018184]	A_24_P377065	1489498	PCBP4	Homo sapiens poly(rC) binding protein 4 (PCBP4), transcript variant 4, mRNA [NM_033010]	A_23_P166807	1494855	HNRPA3	Homo sapiens heterogeneous nuclear ribonucleoprotein A3 (HNRPA3), mRNA [NM_194247]	A_23_P17163	1470219	MAPKBP1	Homo sapiens mitogen activated protein kinase binding protein 1 (MAPKBP1), mRNA [NM_014994]	A_24_P272594	1494620	AL109696	Homo sapiens mRNA full length insert cDNA clone EUROIMAGE 21920. [AL109696]	A_24_P810476
1473659	DMAP1	Homo sapiens DNA methyltransferase 1 associated protein 1 (DMAP1), transcript variant 1, mRNA [NM_019100]	A_23_P388780	1486019	ILF3	Homo sapiens interleukin enhancer binding factor 3, 90kDa (ILF3), transcript variant 1, mRNA [NM_012218]	A_23_P329152	1470950	ARMC1	Homo sapiens armadillo repeat containing 1 (ARMC1), mRNA [NM_018120]	A_32_P234827	1501716	PCDH9	Homo sapiens protocadherin 9 (PCDH9), transcript variant 1, mRNA [NM_203487]	A_23_P420236	1482934	HPRT1	Homo sapiens hypoxanthine phosphoribosyltransferase 1 (Lesch-Nyhan syndrome) (HPRT1), mRNA [NM_000194]	A_23_P11372	1462959	MDS025	Homo sapiens hypothetical protein MDS025 (MDS025), mRNA [NM_021825]	A_23_P162127	1484655	AL133118	Homo sapiens mRNA; cDNA DKFZp586N0121 (from clone DKFZp586N0121). [AL133118]	A_32_P213521
1467088	DPH2	Homo sapiens DPH2 homolog (S. cerevisiae) (DPH2), transcript variant 1, mRNA [NM_001384]	A_23_P126426	1482323	INADL	Homo sapiens InaD-like (Drosophila) (INADL), transcript variant 2, mRNA [NM_176877]	A_32_P88958	1475280	ARMCX3	Homo sapiens armadillo repeat containing, X-linked 3 (ARMCX3), transcript variant 1, mRNA [NM_016607]	A_24_P23411	1497801	PDCD6	Homo sapiens programmed cell death 6, mRNA (cDNA clone IMAGE:4823101), partial cds. [BC014604]	A_24_P59632	1467027	HRASLS	Homo sapiens HRAS-like suppressor (HRASLS), mRNA [NM_020386]	A_23_P57658	1464193	MECP2	Homo sapiens methyl CpG binding protein 2 (Rett syndrome) (MECP2), mRNA [NM_004992]	A_24_P237486	1481127	AL359062	Homo sapiens mRNA full length insert cDNA clone EUROIMAGE 1913076. [AL359062]	A_24_P139152
1466465	DPYSL3	Homo sapiens dihydropyrimidinase-like 3 (DPYSL3), mRNA [NM_001387]	A_23_P7528	1463735	IRS2	Homo sapiens insulin receptor substrate 2 (IRS2), mRNA [NM_003749]	A_23_P53838	1490540	ARRDC1	Homo sapiens arrestin domain containing 1 (ARRDC1), mRNA [NM_152285]	A_23_P332316	1499070	PDDC1	Homo sapiens Parkinson disease 7 domain containing 1 (PDDC1), mRNA [NM_182612]	A_23_P330727	1463874	HSD17B6	Homo sapiens hydroxysteroid (17-beta) dehydrogenase 6 (HSD17B6), mRNA [NM_003725]	A_23_P25030	1496932	MGC12760	Homo sapiens hypothetical protein MGC12760, transcript variant 8, mRNA (cDNA clone MGC:12760 IMAGE:4111573), complete cds. [BC006312]	A_23_P126486	1472958	ALCAM	Homo sapiens activated leukocyte cell adhesion molecule (ALCAM), mRNA [NM_001627]	A_32_P74643
1468237	DTX3	Homo sapiens deltex 3 homolog (Drosophila) (DTX3), mRNA [NM_178502]	A_23_P336708	1489911	IRS2	Homo sapiens insulin receptor substrate 2 (IRS2), mRNA [NM_003749]	A_24_P207003	1493755	ARRDC2	Homo sapiens arrestin domain containing 2 (ARRDC2), transcript variant 1, mRNA [NM_015683]	A_23_P130965	1474616	PER2	Homo sapiens period homolog 2 (Drosophila) (PER2), transcript variant 2, mRNA [NM_003894]	A_23_P411162	1494726	HSPA2	Homo sapiens heat shock 70kDa protein 2 (HSPA2), mRNA [NM_021979]	A_23_P88303	1494219	MGC16703	Homo sapiens alpha tubulin-like (MGC16703), mRNA [NM_145042]	A_24_P259154	1490812	ALCAM	Homo sapiens activated leukocyte cell adhesion molecule (ALCAM), mRNA [NM_001627]	A_23_P41227
1469259	DUSP8	Homo sapiens dual specificity phosphatase 8 (DUSP8), mRNA [NM_004420]	A_24_P322867	1472221	ITFG2	Homo sapiens integrin alpha FG-GAP repeat containing 2 (ITFG2), mRNA [NM_018463]	A_23_P204417	1496490	ARRDC3	Homo sapiens arrestin domain containing 3 (ARRDC3), mRNA [NM_020801]	A_24_P274615	1480267	PEX10	Homo sapiens peroxisome biogenesis factor 10 (PEX10), transcript variant 1, mRNA [NM_153818]	A_23_P501745	1496539	IFI27	Homo sapiens interferon, alpha-inducible protein 27 (IFI27), mRNA [NM_005532]	A_23_P48513	1488456	MGC18216	Homo sapiens hypothetical protein MGC18216, mRNA (cDNA clone MGC:18216 IMAGE:4156235), complete cds. [BC010607]	A_23_P417282	1485306	ALDH1A1	Homo sapiens aldehyde dehydrogenase 1 family, member A1 (ALDH1A1), mRNA [NM_000689]	A_23_P83098
1470226	DYNC2H1	Homo sapiens mRNA for KIAA1997 protein. [AB082528]	A_23_P147397	1482402	ITGA2	Homo sapiens integrin, alpha 2 (CD49B, alpha 2 subunit of VLA-2 receptor) (ITGA2), mRNA [NM_002203]	A_24_P243329	1468074	ASB8	Homo sapiens ankyrin repeat and SOCS box-containing 8 (ASB8), mRNA [NM_024095]	A_23_P22200	1494976	PHLDB1	Homo sapiens pleckstrin homology-like domain, family B, member 1 (PHLDB1), mRNA [NM_015157]	A_23_P24555	1486421	IFITM2	Homo sapiens interferon induced transmembrane protein 2 (1-8D) (IFITM2), mRNA [NM_006435]	A_24_P287043	1487891	MGC72104	Homo sapiens mRNA; cDNA DKFZp686M08106 (from clone DKFZp686M08106). [CR933606]	A_32_P201279	1488865	ALDH1A3	Homo sapiens aldehyde dehydrogenase 1 family, member A3 (ALDH1A3), mRNA [NM_000693]	A_23_P205959
1497862	DYSF	Homo sapiens dysferlin, limb girdle muscular dystrophy 2B (autosomal recessive) (DYSF), mRNA [NM_003494]	A_23_P39925	1496296	ITGA3	Homo sapiens integrin, alpha 3 (antigen CD49C, alpha 3 subunit of VLA-3 receptor) (ITGA3), transcript variant a, mRNA [NM_002204]	A_23_P55251	1499756	ASH1L	Homo sapiens ash1 (absent, small, or homeotic)-like (Drosophila) (ASH1L), mRNA [NM_018489]	A_24_P367666	1491445	PHPT1	Homo sapiens phosphohistidine phosphatase 1 (PHPT1), mRNA [NM_014172]	A_24_P184031	1484420	IL11RA	Homo sapiens interleukin 11 receptor, alpha (IL11RA), transcript variant 1, mRNA [NM_004512]	A_23_P83277	1478162	MICAL-L2	Homo sapiens MICAL-like 2 (MICAL-L2), transcript variant 1, mRNA [NM_182924]	A_24_P303524	1478309	ALDH2	Homo sapiens aldehyde dehydrogenase 2 family (mitochondrial) (ALDH2), nuclear gene encoding mitochondrial protein, mRNA [NM_000690]	A_23_P36753
1491253	ECHDC2	Homo sapiens enoyl Coenzyme A hydratase domain containing 2 (ECHDC2), mRNA [NM_018281]	A_23_P200203	1478927	ITGA7	Homo sapiens integrin, alpha 7 (ITGA7), mRNA [NM_002206]	A_23_P128084	1490289	ASPH	Homo sapiens aspartate beta-hydroxylase (ASPH), transcript variant 1, mRNA [NM_004318]	A_23_P216094	1476384	PIK3R1	Homo sapiens phosphoinositide-3-kinase, regulatory subunit 1 (p85 alpha) (PIK3R1), transcript variant 1, mRNA [NM_181523]	A_23_P144980	1501070	IL4R	Homo sapiens interleukin 4 receptor (IL4R), transcript variant 1, mRNA [NM_000418]	A_23_P129556	1465286	MIER2	Homo sapiens mesoderm induction early response 1, family member 2 (MIER2), mRNA [NM_017550]	A_23_P119683	1498375	ALDH2	Homo sapiens aldehyde dehydrogenase 2 family (mitochondrial) (ALDH2), nuclear gene encoding mitochondrial protein, mRNA [NM_000690]	A_23_P36745
1476919	EDEM3	Homo sapiens ER degradation enhancer, mannosidase alpha-like 3 (EDEM3), mRNA [NM_025191]	A_24_P208045	1496730	JOSD3	Homo sapiens Josephin domain containing 3 (JOSD3), mRNA [NM_024116]	A_24_P261383	1479303	ATF7IP	Homo sapiens activating transcription factor 7 interacting protein (ATF7IP), mRNA [NM_018179]	A_24_P923757	1471494	PKP2	Homo sapiens plakophilin 2 (PKP2), transcript variant 2b, mRNA [NM_004572]	A_23_P162466	1471663	ISLR	Homo sapiens immunoglobulin superfamily containing leucine-rich repeat (ISLR), transcript variant 1, mRNA [NM_005545]	A_23_P3312	1497878	MPP7	Homo sapiens membrane protein, palmitoylated 7 (MAGUK p55 subfamily member 7) (MPP7), mRNA [NM_173496]	A_23_P384663	1463480	ALDH4A1	Homo sapiens aldehyde dehydrogenase 4 family, member A1 (ALDH4A1), nuclear gene encoding mitochondrial protein, transcript variant P5CDhL, mRNA [NM_003748]	A_24_P263036
1462913	EHBP1	Homo sapiens EH domain binding protein 1 (EHBP1), mRNA [NM_015252]	A_32_P53908	1474786	KCNC4	Homo sapiens potassium voltage-gated channel, Shaw-related subfamily, member 4 (KCNC4), transcript variant 2, mRNA [NM_153763]	A_23_P12079	1491067	ATF7IP	Homo sapiens activating transcription factor 7 interacting protein (ATF7IP), mRNA [NM_018179]	A_23_P112950	1488794	PLK1	Homo sapiens polo-like kinase 1 (Drosophila) (PLK1), mRNA [NM_005030]	A_23_P118174	1466734	ITGA11	Homo sapiens integrin, alpha 11 (ITGA11), transcript variant 1, mRNA [NM_001004439]	A_23_P206022	1493448	MRAS	Homo sapiens muscle RAS oncogene homolog (MRAS), mRNA [NM_012219]	A_23_P377197	1499015	ALDH4A1	Homo sapiens aldehyde dehydrogenase 4 family, member A1 (ALDH4A1), nuclear gene encoding mitochondrial protein, transcript variant P5CDhL, mRNA [NM_003748]	A_23_P170337
1468137	EIF4A1	Homo sapiens eukaryotic translation initiation factor 4A, isoform 1 (EIF4A1), mRNA [NM_001416]	A_23_P137103	1503517	KCNG1	Homo sapiens potassium voltage-gated channel, subfamily G, member 1 (KCNG1), transcript variant 1, mRNA [NM_002237]	A_23_P210581	1500949	ATG9A	Homo sapiens ATG9 autophagy related 9 homolog A (S. cerevisiae) (ATG9A), mRNA [NM_024085]	A_23_P165450	1471710	PLXNA2	Homo sapiens plexin A2 (PLXNA2), mRNA [NM_025179]	A_23_P46618	1476953	K03200	Human melanoma-associated antigen p97 (melanotransferrin) mRNA, 3' flank. [K03200]	A_24_P924484	1467958	MRPS6	Homo sapiens mitochondrial ribosomal protein S6 (MRPS6), nuclear gene encoding mitochondrial protein, mRNA [NM_032476]	A_24_P365571	1476434	ALDH6A1	Homo sapiens aldehyde dehydrogenase 6 family, member A1 (ALDH6A1), nuclear gene encoding mitochondrial protein, mRNA [NM_005589]	A_23_P128967
1487196	EIF4A1	Homo sapiens eukaryotic translation initiation factor 4A, isoform 1 (EIF4A1), mRNA [NM_001416]	A_32_P149432	1476040	KDELC1	Homo sapiens KDEL (Lys-Asp-Glu-Leu) containing 1 (KDELC1), mRNA [NM_024089]	A_23_P128613	1484082	ATHL1	Homo sapiens ATH1, acid trehalase-like 1 (yeast) (ATHL1), mRNA [NM_025092]	A_23_P98686	1480366	PMF1	Homo sapiens polyamine-modulated factor 1 (PMF1), mRNA [NM_007221]	A_23_P635	1493526	KCNMB1	Homo sapiens potassium large conductance calcium-activated channel, subfamily M, beta member 1 (KCNMB1), mRNA [NM_004137]	A_23_P19142	1484028	MSN	Homo sapiens moesin (MSN), mRNA [NM_002444]	A_32_P151102	1474096	ALDH7A1	Homo sapiens aldehyde dehydrogenase 7 family, member A1 (ALDH7A1), mRNA [NM_001182]	A_23_P70231
1497762	EIF5	Homo sapiens eukaryotic translation initiation factor 5 (EIF5), transcript variant 1, mRNA [NM_001969]	A_24_P398810	1491534	KIAA0319L	Homo sapiens KIAA0319-like (KIAA0319L), transcript variant 2, mRNA [NM_182686]	A_24_P314597	1496471	ATP10D	Homo sapiens ATPase, Class V, type 10D (ATP10D), mRNA [NM_020453]	A_24_P919399	1482113	POLA2	Homo sapiens polymerase (DNA directed), alpha 2 (70kD subunit) (POLA2), mRNA [NM_002689]	A_23_P161615	1489620	KDELR2	Homo sapiens KDEL (Lys-Asp-Glu-Leu) endoplasmic reticulum protein retention receptor 2 (KDELR2), mRNA [NM_006854]	A_23_P19938	1481729	MSX1	Homo sapiens msh homeobox homolog 1 (Drosophila) (MSX1), mRNA [NM_002448]	A_24_P345837	1470989	ALOX5AP	Homo sapiens arachidonate 5-lipoxygenase-activating protein (ALOX5AP), mRNA [NM_001629]	A_23_P2793
1503458	EMP1	Homo sapiens epithelial membrane protein 1 (EMP1), mRNA [NM_001423]	A_23_P76488	1488515	KIAA0367	Homo sapiens KIAA0367 (KIAA0367), mRNA [NM_015225]	A_32_P43746	1479427	ATP2B1	Homo sapiens ATPase, Ca++ transporting, plasma membrane 1 (ATP2B1), transcript variant 2, mRNA [NM_001682]	A_23_P128319	1497818	PPARG	Homo sapiens peroxisome proliferative activated receptor, gamma (PPARG), transcript variant 3, mRNA [NM_138711]	A_23_P252062	1497412	KIAA0427	Homo sapiens KIAA0427 (KIAA0427), mRNA [NM_014772]	A_23_P207967	1486943	MSX1	Homo sapiens msh homeobox homolog 1 (Drosophila) (MSX1), mRNA [NM_002448]	A_23_P110430	1481431	ALS2CL	Homo sapiens ALS2 C-terminal like (ALS2CL), transcript variant 1, mRNA [NM_147129]	A_23_P416705
1499102	ENST00000221282	Homo sapiens mRNA for PREDICTED: similar to regulator of sex-limitation candidate 11 variant protein. [AB209226]	A_24_P159837	1489511	KIAA0963	Homo sapiens KIAA0963 (KIAA0963), mRNA [NM_014963]	A_23_P5273	1482983	ATP6AP2	Homo sapiens ATPase, H+ transporting, lysosomal accessory protein 2 (ATP6AP2), mRNA [NM_005765]	A_23_P11353	1474224	PPM1J	Homo sapiens protein phosphatase 1J (PP2C domain containing) (PPM1J), mRNA [NM_005167]	A_23_P201939	1463271	KIAA0672	Homo sapiens KIAA0672 gene product (KIAA0672), mRNA [NM_014859]	A_23_P26854	1482840	MTRF1	Homo sapiens mitochondrial translational release factor 1 (MTRF1), nuclear gene encoding mitochondrial protein, mRNA [NM_004294]	A_23_P37005	1484014	ALS2CL	Homo sapiens ALS2 C-terminal like (ALS2CL), transcript variant 1, mRNA [NM_147129]	A_32_P420009
1470056	ENST00000221462	Homo sapiens hypothetical protein LOC284352, mRNA (cDNA clone IMAGE:4779950), with apparent retained intron. [BC039061]	A_23_P101308	1467180	KIAA1267	Homo sapiens KIAA1267, mRNA (cDNA clone IMAGE:3948445), complete cds. [BC006271]	A_24_P316381	1475112	ATP6V0A1	Homo sapiens ATPase, H+ transporting, lysosomal V0 subunit a1 (ATP6V0A1), mRNA [NM_005177]	A_24_P333733	1502366	PREPL	Homo sapiens prolyl endopeptidase-like (PREPL), transcript variant C, mRNA [NM_006036]	A_23_P165325	1463958	KIAA1033	Homo sapiens KIAA1033 (KIAA1033), mRNA [NM_015275]	A_32_P153725	1471721	MUC20	Homo sapiens mucin 20, cell surface associated (MUC20), mRNA [NM_152673]	A_23_P92222	1474372	ALS2CR2	Homo sapiens amyotrophic lateral sclerosis 2 (juvenile) chromosome region, candidate 2 (ALS2CR2), mRNA [NM_018571]	A_23_P90679
1499798	ENST00000245185	full-length cDNA clone CS0DJ010YN14 of T cells (Jurkat cell line) Cot 10-normalized of Homo sapiens (human). [CR625648]	A_23_P252413	1496203	KIAA1462	Homo sapiens mRNA for KIAA1462 protein, partial cds. [AB040895]	A_32_P529165	1476955	ATP8B2	Homo sapiens ATPase, Class I, type 8B, member 2 (ATP8B2), transcript variant 1, mRNA [NM_020452]	A_24_P117896	1475428	PRKCDBP	Homo sapiens protein kinase C, delta binding protein (PRKCDBP), mRNA [NM_145040]	A_23_P203475	1488154	KIAA1797	Homo sapiens KIAA1797 (KIAA1797), mRNA [NM_017794]	A_23_P21673	1470349	MYO1B	Homo sapiens myosin IB (MYO1B), mRNA [NM_012223]	A_32_P217471	1503036	ALS2CR2	Homo sapiens amyotrophic lateral sclerosis 2 (juvenile) chromosome region, candidate 2 (ALS2CR2), mRNA [NM_018571]	A_32_P177750
1483101	ENST00000252482	Q96GV2 (Q96GV2) XTP7, complete [THC2262919]	A_23_P38860	1497092	KIAA1614	Homo sapiens mRNA for KIAA1614 protein, partial cds. [AB046834]	A_32_P176594	1476766	ATRX	Homo sapiens alpha thalassemia/mental retardation syndrome X-linked (RAD54 homolog, S. cerevisiae), mRNA (cDNA clone IMAGE:3139907), complete cds. [BC002521]	A_24_P128041	1483263	PTGIS	Homo sapiens prostaglandin I2 (prostacyclin) synthase (PTGIS), mRNA [NM_000961]	A_23_P91262	1465863	KLF2	Homo sapiens Kruppel-like factor 2 (lung) (KLF2), mRNA [NM_016270]	A_23_P119196	1475434	MYOZ3	Homo sapiens myozenin 3 (MYOZ3), mRNA [NM_133371]	A_32_P88415	1486345	ALS2CR4	Homo sapiens mRNA; cDNA DKFZp313L091 (from clone DKFZp313L091). [BX538000]	A_24_P941831
1497355	ENST00000255896	F lambda 8=Ig lambda-like gene/beta-glucuronidase exon 11 homolog {5' region} [human, fetal liver, mRNA Partial, 452 nt]. [S82637]	A_24_P181998	1497000	KIF15	Homo sapiens kinesin family member 15 (KIF15), mRNA [NM_020242]	A_23_P80902	1496313	AU121805	AU121805 MAMMA1 Homo sapiens cDNA clone MAMMA1001009 5', mRNA sequence [AU121805]	A_32_P47200	1496533	PTPRF	Homo sapiens protein tyrosine phosphatase, receptor type, F (PTPRF), transcript variant 1, mRNA [NM_002840]	A_23_P200984	1497167	KLHL25	Homo sapiens kelch-like 25 (Drosophila) (KLHL25), mRNA [NM_022480]	A_23_P65797	1475852	NAGK	Homo sapiens N-acetylglucosamine kinase (NAGK), mRNA [NM_017567]	A_23_P154208	1494470	AMOTL1	Homo sapiens angiomotin like 1 (AMOTL1), mRNA [NM_130847]	A_24_P329815
1486611	ENST00000275546	Unknown	A_24_P66548	1487417	KLF6	Homo sapiens Kruppel-like factor 6 (KLF6), transcript variant 2, mRNA [NM_001300]	A_23_P63798	1471228	AU158345	AU158345 PLACE2 Homo sapiens cDNA clone PLACE2000081 3', mRNA sequence [AU158345]	A_32_P33802	1470522	RAB33A	Homo sapiens RAB33A, member RAS oncogene family (RAB33A), mRNA [NM_004794]	A_23_P147025	1502380	KRTAP2-4	Homo sapiens keratin associated protein 2-4, mRNA (cDNA clone MGC:74790 IMAGE:3907481), complete cds. [BC063625]	A_32_P24376	1482662	NEDD4L	Homo sapiens neural precursor cell expressed, developmentally down-regulated 4-like (NEDD4L), mRNA [NM_015277]	A_24_P108311	1496469	AMOTL1	Homo sapiens angiomotin like 1 (AMOTL1), mRNA [NM_130847]	A_23_P138796
1464846	ENST00000288911	Unknown	A_24_P6725	1463606	KRT32	Homo sapiens keratin, hair, acidic, 2 (KRTHA2), mRNA [NM_002278]	A_23_P89601	1497548	AV737563	AV737563 CB Homo sapiens cDNA clone CBCCNA11 5', mRNA sequence [AV737563]	A_32_P106553	1469266	RAB3IL1	Homo sapiens RAB3A interacting protein (rabin3)-like 1 (RAB3IL1), mRNA [NM_013401]	A_23_P75800	1465143	LAMA3	Homo sapiens laminin, alpha 3 (LAMA3), transcript variant 1, mRNA [NM_198129]	A_23_P89780	1502193	NEK10	Homo sapiens NIMA (never in mitosis gene a)- related kinase 10 (NEK10), transcript variant 1, mRNA [NM_001031741]	A_23_P337270	1498452	AMY1C	Homo sapiens amylase, alpha 1C; salivary (AMY1C), mRNA [NM_001008219]	A_23_P23611
1497624	ENST00000288911	Homo sapiens mRNA; cDNA DKFZp686H1459 (from clone DKFZp686H1459). [BX647769]	A_24_P686992	1502669	LFNG	Homo sapiens lunatic fringe homolog (Drosophila) (LFNG), transcript variant 1, mRNA [NM_001040167]	A_23_P8452	1464916	AV738929	AV738929 AV738929 CB Homo sapiens cDNA clone CBCCMG04 5', mRNA sequence [AV738929]	A_32_P208868	1464970	RAD1	Homo sapiens RAD1 homolog (S. pombe) (RAD1), transcript variant 3, mRNA [NM_133377]	A_23_P144697	1473422	LCAT	Homo sapiens lecithin-cholesterol acyltransferase (LCAT), mRNA [NM_000229]	A_23_P218237	1488275	NFATC4	Homo sapiens nuclear factor of activated T-cells, cytoplasmic, calcineurin-dependent 4 (NFATC4), mRNA [NM_004554]	A_23_P140394	1490168	ANGPT1	Homo sapiens angiopoietin 1 (ANGPT1), mRNA [NM_001146]	A_23_P216023
1483565	ENST00000289105	PREDICTED: Homo sapiens similar to ankyrin repeat domain 36 (LOC400987), mRNA [XM_376101]	A_23_P210131	1467973	LMO7	Homo sapiens LIM domain 7 (LMO7), mRNA [NM_005358]	A_23_P205159	1499464	AW138903	AW138903 UI-H-BI1-aeq-e-09-0-UI.s1 NCI_CGAP_Sub3 Homo sapiens cDNA clone IMAGE:2720344 3', mRNA sequence [AW138903]	A_32_P42895	1495160	RALY	Homo sapiens RNA binding protein, autoantigenic (hnRNP-associated with lethal yellow homolog (mouse)) (RALY), transcript variant 1, mRNA [NM_016732]	A_23_P109235	1498056	LENG4	Homo sapiens leukocyte receptor cluster (LRC) member 4 (LENG4), mRNA [NM_024298]	A_23_P208516	1482105	NFE2L1	Homo sapiens nuclear factor (erythroid-derived 2)-like 1 (NFE2L1), mRNA [NM_003204]	A_24_P219552	1499324	ANGPTL1	Homo sapiens angiopoietin-like 1 (ANGPTL1), mRNA [NM_004673]	A_23_P126706
1475118	ENST00000297423	full-length cDNA clone CS0DK002YC19 of HeLa cells Cot 25-normalized of Homo sapiens (human). [CR614430]	A_23_P327013	1497628	LOC220906	Homo sapiens hypothetical protein LOC220906, mRNA (cDNA clone IMAGE:4837455). [BC045818]	A_24_P879563	1484300	AW340352	AW340352 hd03g08.x1 Soares_NFL_T_GBC_S1 Homo sapiens cDNA clone IMAGE:2908478 3' similar to TR:P70413 P70413 CYCLIN D-INTERACTING MYB-LIKE PROTEIN. ;, mRNA sequence [AW340352]	A_32_P37584	1485376	RARRES2	Homo sapiens retinoic acid receptor responder (tazarotene induced) 2 (RARRES2), mRNA [NM_002889]	A_23_P134237	1465886	LGALS8	Homo sapiens lectin, galactoside-binding, soluble, 8 (galectin 8) (LGALS8), transcript variant 1, mRNA [NM_006499]	A_23_P63017	1463668	NLK	Homo sapiens nemo-like kinase (NLK), mRNA [NM_016231]	A_23_P15647	1464431	ANGPTL4	Homo sapiens angiopoietin-like 4 (ANGPTL4), transcript variant 1, mRNA [NM_139314]	A_23_P159325
1483678	ENST00000311275	Homo sapiens RACK-like protein PRKCBP1 (PRKCBP1) mRNA, complete cds. [AF233453]	A_24_P926432	1483693	LOC284454	Homo sapiens mRNA; cDNA DKFZp686D0720 (from clone DKFZp686D0720). [AL832183]	A_24_P734060	1475868	AW797858	AW797858 CM0-UM0042-130300-280-d11 UM0042 Homo sapiens cDNA, mRNA sequence [AW797858]	A_32_P99280	1503203	RASA4	Homo sapiens RAS p21 protein activator 4 (RASA4), mRNA [NM_006989]	A_23_P168449	1484905	LGALS8	Homo sapiens lectin, galactoside-binding, soluble, 8 (galectin 8) (LGALS8), transcript variant 1, mRNA [NM_006499]	A_23_P63026	1498870	NOC3L	Homo sapiens nucleolar complex associated 3 homolog (S. cerevisiae) (NOC3L), mRNA [NM_022451]	A_23_P202496	1462986	ANGPTL7	Homo sapiens angiopoietin-like 7 (ANGPTL7), mRNA [NM_021146]	A_23_P114862
1480386	ENST00000312008	PREDICTED: Homo sapiens similar to hypertension-related calcium-regulated gene (LOC441016), mRNA [XM_496693]	A_24_P84021	1483430	LOC349114	Homo sapiens hypothetical protein LOC349114 (LOC349114), mRNA [NM_198284]	A_32_P191503	1500619	AW851396	AW851396 IL3-CT0220-170200-066-D05 CT0220 Homo sapiens cDNA, mRNA sequence [AW851396]	A_32_P128588	1502708	RASSF4	Homo sapiens Ras association (RalGDS/AF-6) domain family 4 (RASSF4), transcript variant 1, mRNA [NM_032023]	A_23_P75260	1501676	LIMA1	Homo sapiens LIM domain and actin binding 1 (LIMA1), mRNA [NM_016357]	A_23_P151267	1499087	NOL5A	Homo sapiens nucleolar protein 5A (56kDa with KKE/D repeat) (NOL5A), mRNA [NM_006392]	A_24_P101402	1489671	ANK1	Homo sapiens ankyrin 1, erythrocytic (ANK1), transcript variant 5, mRNA [NM_020478]	A_23_P216108
1472473	ENST00000319902	Homo sapiens mRNA for KIAA1618 protein, partial cds. [AB046838]	A_24_P306810	1493784	LOC390211	PREDICTED: Homo sapiens similar to Keratin, type II cytoskeletal 8 (Cytokeratin-8) (CK-8) (Keraton-8) (K8) (LOC390211), mRNA [XM_927827]	A_24_P890995	1467843	AW948903	AW948903 QV4-FT0004-130500-212-h09 FT0004 Homo sapiens cDNA, mRNA sequence [AW948903]	A_32_P146450	1490967	RDBP	Homo sapiens RD RNA binding protein (RDBP), mRNA [NM_002904]	A_24_P849628	1482247	LIMS2	Homo sapiens LIM and senescent cell antigen-like domains 2 (LIMS2), mRNA [NM_017980]	A_23_P142796	1497126	NPTXR	Homo sapiens neuronal pentraxin receptor (NPTXR), transcript variant 1, mRNA [NM_014293]	A_23_P29282	1468800	ANK3	Homo sapiens ankyrin 3, node of Ranvier (ankyrin G) (ANK3), transcript variant 1, mRNA [NM_020987]	A_23_P301530
1463228	ENST00000328046	Homo sapiens mRNA for KIAA1677 protein, partial cds. [AB051464]	A_23_P342910	1470137	LOC400890	PREDICTED: Homo sapiens hypothetical LOC400890 (LOC400890), mRNA [XM_379036]	A_32_P73413	1488093	AW993939	AW993939 RC1-BN0035-130400-013-b06 BN0035 Homo sapiens cDNA, mRNA sequence [AW993939]	A_23_P73096	1501061	RGS16	Homo sapiens regulator of G-protein signalling 16 (RGS16), mRNA [NM_002928]	A_23_P217845	1502305	LMNB1	Homo sapiens lamin B1 (LMNB1), mRNA [NM_005573]	A_23_P258493	1499712	NR2C1	Homo sapiens nuclear receptor subfamily 2, group C, member 1 (NR2C1), transcript variant 1, mRNA [NM_003297]	A_24_P78540	1501642	ANK3	Homo sapiens ankyrin 3, node of Ranvier (ankyrin G) (ANK3), transcript variant 1, mRNA [NM_020987]	A_23_P202269
1495291	ENST00000354519	Homo sapiens cDNA FLJ40881 fis, clone UTERU2000074, moderately similar to Human fusion protein (RARA/myl) mRNA. [AK098200]	A_32_P169491	1478238	LOC647022	PREDICTED: Homo sapiens hypothetical protein LOC647022 (LOC647022), mRNA [XM_934182]	A_32_P215143	1481608	AX775899	Sequence 169 from Patent WO03048202. [AX775899]	A_23_P90014	1503079	RHBDD2	Homo sapiens rhomboid domain containing 2 (RHBDD2), transcript variant 2, mRNA [NM_001040457]	A_23_P8561	1465473	LMO7	Homo sapiens LIM domain 7 (LMO7), mRNA [NM_005358]	A_24_P301146	1464994	NSDHL	Homo sapiens NAD(P) dependent steroid dehydrogenase-like (NSDHL), mRNA [NM_015922]	A_23_P171034	1477936	ANKMY2	Homo sapiens ankyrin repeat and MYND domain containing 2 (ANKMY2), mRNA [NM_020319]	A_23_P20002
1495441	ENST00000358335	Homo sapiens cDNA FLJ30209 fis, clone BRACE2001564, highly similar to RAC-BETA SERINE/THREONINE KINASE (EC 2.7.1.-). [AK054771]	A_23_P208870	1484440	LOC651711	Homo sapiens cDNA FLJ43997 fis, clone TESTI4021456. [AK125985]	A_23_P6150	1499036	AY672103	Homo sapiens RRPL13L mRNA, partial sequence. [AY672103]	A_23_P48080	1501442	RKHD1	Homo sapiens ring finger and KH domain containing 1 (RKHD1), mRNA [NM_203304]	A_23_P39445	1488678	LOC285216	Homo sapiens cDNA FLJ34909 fis, clone NT2RI2009301, moderately similar to BIFUNCTIONAL METHYLENETETRAHYDROFOLATE DEHYDROGENASE/CYCLOHYDROLASE, MITOCHONDRIAL PRECURSOR. [AK092228]	A_24_P272389	1477250	NY-SAR-48	Homo sapiens sarcoma antigen NY-SAR-48 (NY-SAR-48), transcript variant 1, mRNA [NM_033417]	A_23_P141965	1487325	ANKRD15	Homo sapiens ankyrin repeat domain 15 (ANKRD15), transcript variant 2, mRNA [NM_153186]	A_23_P500130
1468727	ENST00000358583	Homo sapiens cDNA FLJ33459 fis, clone BRAMY2000585. [AK090778]	A_32_P60343	1466423	LOC654434	Homo sapiens clone FLB3442 PRO0872 mRNA, complete cds. [AF130050]	A_23_P377004	1481212	B3GALNT2	Homo sapiens beta-1,3-N-acetylgalactosaminyltransferase 2 (B3GALNT2), mRNA [NM_152490]	A_23_P334751	1469128	RNF24	Homo sapiens ring finger protein 24 (RNF24), mRNA [NM_007219]	A_24_P333019	1477537	LOC388135	Homo sapiens similar to RIKEN cDNA 6030419C18 gene (LOC388135), mRNA [NM_001039614]	A_32_P210168	1488704	OGN	Homo sapiens osteoglycin (osteoinductive factor, mimecan) (OGN), transcript variant 1, mRNA [NM_033014]	A_23_P82990	1493179	ANKRD27	Homo sapiens ankyrin repeat domain 27 (VPS9 domain) (ANKRD27), mRNA [NM_032139]	A_23_P153640
1470664	ENST00000360524	PREDICTED: Homo sapiens KIAA0565 gene product, transcript variant 1 (KIAA0565), mRNA [XM_930399]	A_24_P332161	1502321	LOC92689	Homo sapiens hypothetical protein BC001096 (LOC92689), mRNA [NM_138389]	A_23_P132915	1488832	B3GALNT2	Homo sapiens beta-1,3-N-acetylgalactosaminyltransferase 2 (B3GALNT2), mRNA [NM_152490]	A_24_P212531	1469425	RORB	Homo sapiens mRNA; cDNA DKFZp686J0395 (from clone DKFZp686J0395). [BX647070]	A_32_P80455	1480557	LOC493869	Homo sapiens similar to RIKEN cDNA 2310016C16 (LOC493869), mRNA [NM_001008397]	A_23_P404259	1472526	OGT	Homo sapiens O-linked N-acetylglucosamine (GlcNAc) transferase (UDP-N-acetylglucosamine:polypeptide-N-acetylglucosaminyl transferase) (OGT), transcript variant 1, mRNA [NM_181672]	A_23_P381979	1467387	ANKRD35	Homo sapiens ankyrin repeat domain 35 (ANKRD35), mRNA [NM_144698]	A_23_P325690
1497348	ENST00000367612	Homo sapiens cDNA FLJ11174 fis, clone PLACE1007367. [AK002036]	A_24_P839239	1485027	LY6E	Homo sapiens lymphocyte antigen 6 complex, locus E (LY6E), mRNA [NM_002346]	A_24_P317762	1483362	B4GALT1	Homo sapiens UDP-Gal:betaGlcNAc beta 1,4- galactosyltransferase, polypeptide 1 (B4GALT1), mRNA [NM_001497]	A_24_P103803	1497543	RP11-298P3.3	Homo sapiens CG016 (LOC88523), mRNA [NM_033111]	A_23_P65262	1495079	LOC541471	Homo sapiens cDNA FLJ10934 fis, clone OVARC1000640. [AK001796]	A_24_P825942	1468916	OKL38	Homo sapiens pregnancy-induced growth inhibitor (OKL38), transcript variant 1, mRNA [NM_013370]	A_23_P77415	1474190	ANKRD6	Homo sapiens mRNA for KIAA0957 protein, partial cds. [AB023174]	A_23_P70297
1500072	ENST00000368491	Homo sapiens cDNA clone IMAGE:5270591. [BC045657]	A_32_P90709	1502428	MAGED1	Homo sapiens NRAGE mRNA, complete cds. [AF217963]	A_23_P135634	1481712	bA16L21.2.1	Homo sapiens DnaJ-like protein (bA16L21.2.1), mRNA [NM_001015882]	A_23_P397019	1469393	RP11-50D16.3	Homo sapiens similar to RIKEN cDNA 8030451K01 (LOC387921), transcript variant 2, mRNA [NM_001017370]	A_23_P418934	1476787	LOC57228	Homo sapiens small trans-membrane and glycosylated protein (LOC57228), transcript variant 1, mRNA [NM_001031628]	A_23_P318115	1471093	ORMDL2	Homo sapiens ORM1-like 2 (S. cerevisiae) (ORMDL2), mRNA [NM_014182]	A_23_P87500	1477225	ANKRD6	Homo sapiens ankyrin repeat domain 6 (ANKRD6), mRNA [NM_014942]	A_24_P146188
1473589	ENST00000369239	Homo sapiens mRNA; cDNA DKFZp564B0769 (from clone DKFZp564B0769); partial cds. [AL080186]	A_24_P940725	1476314	MAPRE2	Homo sapiens microtubule-associated protein, RP/EB family, member 2 (MAPRE2), mRNA [NM_014268]	A_23_P418015	1471654	BACE2	Homo sapiens beta-site APP-cleaving enzyme 2 (BACE2), transcript variant a, mRNA [NM_012105]	A_24_P14584	1501466	RP11-82K18.3	Homo sapiens kynurenine aminotransferase III (KAT3), transcript variant 1, mRNA [NM_001008661]	A_23_P46017	1503533	LOC92154	Homo sapiens hypothetical protein BC002770 (LOC92154), mRNA [NM_138383]	A_23_P403745	1496156	OSTM1	Homo sapiens osteopetrosis associated transmembrane protein 1 (OSTM1), mRNA [NM_014028]	A_23_P31097	1495415	ANKRD9	Homo sapiens ankyrin repeat domain 9 (ANKRD9), mRNA [NM_152326]	A_23_P307525
1501686	ENST00000374536	Unknown	A_24_P122403	1488560	MCAM	Homo sapiens melanoma cell adhesion molecule (MCAM), mRNA [NM_006500]	A_24_P326660	1494560	BACE2	Homo sapiens beta-site APP-cleaving enzyme 2 (BACE2), transcript variant a, mRNA [NM_012105]	A_23_P154875	1486780	RXRA	Homo sapiens retinoid X receptor, alpha (RXRA), mRNA [NM_002957]	A_23_P423197	1481319	LOX	Homo sapiens lysyl oxidase (LOX), mRNA [NM_002317]	A_23_P122216	1472097	PALLD	Homo sapiens palladin, cytoskeletal associated protein (PALLD), mRNA [NM_016081]	A_23_P213102	1480288	ANKS6	Homo sapiens ankyrin repeat and sterile alpha motif domain containing 6 (ANKS6), mRNA [NM_173551]	A_24_P380861
1482122	ENST00000376347	Homo sapiens cDNA clone IMAGE:6015397. [BC108718]	A_23_P9280	1498393	MET	Homo sapiens met proto-oncogene (hepatocyte growth factor receptor) (MET), mRNA [NM_000245]	A_23_P145846	1480693	BAIAP2	Homo sapiens BAI1-associated protein 2 (BAIAP2), transcript variant 1, mRNA [NM_017450]	A_23_P61810	1470027	S100A11	Homo sapiens S100 calcium binding protein A11 (calgizzarin) (S100A11), mRNA [NM_005620]	A_23_P126593	1477950	LRRK1	Homo sapiens leucine-rich repeat kinase 1 (LRRK1), mRNA [NM_024652]	A_23_P99942	1488241	PARP6	Homo sapiens poly (ADP-ribose) polymerase family, member 6 (PARP6), mRNA [NM_020214]	A_23_P163258	1497297	ANKS6	Homo sapiens ankyrin repeat and sterile alpha motif domain containing 6 (ANKS6), mRNA [NM_173551]	A_23_P362183
1498443	ENST00000380635	Q5TD55 (Q5TD55) OTTHUMP00000031270 (Fragment), partial (71%) [THC2365878]	A_23_P217763	1472325	MGC11102	Homo sapiens hypothetical protein MGC11102 (MGC11102), mRNA [NM_032325]	A_23_P127467	1493569	BANP	Homo sapiens BTG3 associated nuclear protein (BANP), transcript variant 1, mRNA [NM_017869]	A_23_P22263	1498446	S100A11	Homo sapiens S100 calcium binding protein A11 (calgizzarin) (S100A11), mRNA [NM_005620]	A_23_P145863	1499127	LYN	Homo sapiens v-yes-1 Yamaguchi sarcoma viral related oncogene homolog (LYN), mRNA [NM_002350]	A_23_P147431	1489538	PBEF1	Homo sapiens pre-B-cell colony enhancing factor 1 (PBEF1), transcript variant 1, mRNA [NM_005746]	A_23_P305060	1481348	ANKZF1	Homo sapiens ankyrin repeat and zinc finger domain containing 1 (ANKZF1), transcript variant 1, mRNA [NM_018089]	A_23_P119907
1502753	ENST00000380896	Human mRNA for KIAA0392 gene, partial cds. [AB002390]	A_24_P269598	1487666	MKX	Homo sapiens mohawk homeobox (MKX), mRNA [NM_173576]	A_24_P326491	1492919	BAT1	Homo sapiens HLA-B associated transcript 1 (BAT1), transcript variant 1, mRNA [NM_004640]	A_32_P36192	1491036	SCARA3	Homo sapiens scavenger receptor class A, member 3 (SCARA3), transcript variant 1, mRNA [NM_016240]	A_23_P215900	1499186	LYPD5	Homo sapiens LY6/PLAUR domain containing 5 (LYPD5), mRNA [NM_182573]	A_24_P323148	1469484	PCDHB8	Homo sapiens protocadherin beta 8 (PCDHB8), mRNA [NM_019120]	A_23_P41599	1476658	ANTXR2	Homo sapiens anthrax toxin receptor 2 (ANTXR2), mRNA [NM_058172]	A_23_P170733
1490962	ENST00000382908	Unknown	A_32_P141257	1470103	MMAB	Homo sapiens methylmalonic aciduria (cobalamin deficiency) cblB type (MMAB), mRNA [NM_052845]	A_24_P56221	1467318	BBX	Homo sapiens bobby sox homolog (Drosophila) (BBX), mRNA [NM_020235]	A_23_P121356	1473732	SCOTIN	Homo sapiens scotin (SCOTIN), mRNA [NM_016479]	A_23_P212475	1481279	MAFG	Homo sapiens v-maf musculoaponeurotic fibrosarcoma oncogene homolog G (avian) (MAFG), transcript variant 1, mRNA [NM_002359]	A_23_P78209	1483778	PCSK9	Homo sapiens proprotein convertase subtilisin/kexin type 9 (PCSK9), mRNA [NM_174936]	A_32_P142440	1474416	ANXA10	Homo sapiens annexin A10 (ANXA10), mRNA [NM_007193]	A_23_P58328
1494570	EPB41L1	Homo sapiens erythrocyte membrane protein band 4.1-like 1 (EPB41L1), transcript variant 1, mRNA [NM_012156]	A_23_P154806	1471718	MPDU1	Homo sapiens mannose-P-dolichol utilization defect 1 (MPDU1), mRNA [NM_004870]	A_23_P26799	1470061	BC000206	Homo sapiens, clone IMAGE:3350658, mRNA. [BC000206]	A_24_P614579	1473724	SCYL2	Homo sapiens mRNA for KIAA1360 protein, partial cds. [AB037781]	A_24_P236008	1493289	MAGED2	Homo sapiens melanoma antigen family D, 2 (MAGED2), transcript variant 3, mRNA [NM_201222]	A_23_P33894	1488578	PDE5A	Homo sapiens phosphodiesterase 5A, cGMP-specific (PDE5A), transcript variant 2, mRNA [NM_033430]	A_24_P911678	1473147	ANXA8	Homo sapiens annexin A8 (ANXA8), mRNA [NM_001630]	A_32_P105549
1494527	EPHA4	Homo sapiens EPH receptor A4 (EPHA4), mRNA [NM_004438]	A_24_P274219	1489708	MPHOSPH6	Homo sapiens M-phase phosphoprotein 6 (MPHOSPH6), mRNA [NM_005792]	A_23_P140848	1495299	BC004962	Homo sapiens, clone IMAGE:3632683, mRNA. [BC004962]	A_32_P144018	1500667	SDC3	Homo sapiens mRNA for KIAA0468 protein, partial cds. [AB007937]	A_23_P74887	1477321	MAGEL2	Homo sapiens MAGE-like 2 (MAGEL2), mRNA [NM_019066]	A_23_P99996	1493931	PDE5A	Homo sapiens phosphodiesterase 5A, cGMP-specific (PDE5A), transcript variant 1, mRNA [NM_001083]	A_23_P500844	1490589	AOX1	Homo sapiens aldehyde oxidase 1 (AOX1), mRNA [NM_001159]	A_23_P154037
1478338	ERF	Homo sapiens Ets2 repressor factor (ERF), mRNA [NM_006494]	A_23_P4679	1472266	MRPL45	Homo sapiens mitochondrial ribosomal protein L45 (MRPL45), nuclear gene encoding mitochondrial protein, mRNA [NM_032351]	A_23_P113623	1476159	BC013423	Homo sapiens, clone IMAGE:3892140, mRNA. [BC013423]	A_32_P62145	1477103	SEC23A	Homo sapiens Sec23 homolog A (S. cerevisiae) (SEC23A), mRNA [NM_006364]	A_23_P348894	1491489	MAP1B	Homo sapiens microtubule-associated protein 1B (MAP1B), transcript variant 1, mRNA [NM_005909]	A_24_P123385	1481159	PDGFRB	Homo sapiens platelet-derived growth factor receptor, beta polypeptide (PDGFRB), mRNA [NM_002609]	A_23_P421401	1465718	AP1S2	Homo sapiens adaptor-related protein complex 1, sigma 2 subunit (AP1S2), mRNA [NM_003916]	A_24_P190804
1483755	ERRFI1	Homo sapiens ERBB receptor feedback inhibitor 1 (ERRFI1), mRNA [NM_018948]	A_23_P46470	1465646	MRVI1	Homo sapiens murine retrovirus integration site 1 homolog (MRVI1), transcript variant 2, mRNA [NM_130385]	A_23_P161837	1474396	BC017972	Homo sapiens, clone IMAGE:4693260, mRNA. [BC017972]	A_32_P198412	1493359	SFRS16	Homo sapiens cDNA FLJ90109 fis, clone HEMBA1006544. [AK074590]	A_24_P920748	1465331	MAP9	Homo sapiens microtubule-associated protein 9 (MAP9), mRNA [NM_001039580]	A_32_P50066	1498371	PFTK1	Homo sapiens PFTAIRE protein kinase 1 (PFTK1), mRNA [NM_012395]	A_23_P145889	1481962	APBB2	Homo sapiens amyloid beta (A4) precursor protein-binding, family B, member 2 (Fe65-like) (APBB2), mRNA [NM_173075]	A_23_P10701
1478578	EXOSC9	Homo sapiens exosome component 9 (EXOSC9), transcript variant 2, mRNA [NM_005033]	A_23_P81121	1489659	MT	Homo sapiens malonyl-CoA:acyl carrier protein transacylase, mitochondrial (MT), nuclear gene encoding mitochondrial protein, transcript variant 2, mRNA [NM_014507]	A_24_P237328	1467942	BC018597	Homo sapiens, clone IMAGE:3869276, mRNA. [BC018597]	A_32_P137604	1486176	SH3BP2	Homo sapiens SH3-domain binding protein 2 (SH3BP2), mRNA [NM_003023]	A_23_P110116	1462903	MARCH3	Homo sapiens membrane-associated ring finger (C3HC4) 3 (MARCH3), mRNA [NM_178450]	A_23_P321511	1491426	PGM3	Homo sapiens phosphoglucomutase 3 (PGM3), mRNA [NM_015599]	A_23_P19592	1468861	APOBEC3B	Homo sapiens apolipoprotein B mRNA editing enzyme, catalytic polypeptide-like 3B (APOBEC3B), mRNA [NM_004900]	A_24_P66027
1474208	EXTL1	Homo sapiens exostoses (multiple)-like 1 (EXTL1), mRNA [NM_004455]	A_23_P62999	1468134	MYO10	Homo sapiens myosin X (MYO10), mRNA [NM_012334]	A_24_P46357	1468326	BC019599	Homo sapiens mRNA similar to flap structure-specific endonuclease 1 (cDNA clone IMAGE:3862385). [BC019599]	A_32_P166540	1478223	SLC2A11	Homo sapiens solute carrier family 2 (facilitated glucose transporter), member 11 (SLC2A11), transcript variant 1, mRNA [NM_030807]	A_23_P404565	1475822	MASK-BP3	Homo sapiens MASK-4E-BP3 alternate reading frame gene (MASK-BP3), mRNA [NM_020690]	A_23_P58443	1466411	PHLDB2	Homo sapiens pleckstrin homology-like domain, family B, member 2 (PHLDB2), mRNA [NM_145753]	A_24_P240166	1497255	APOL3	Homo sapiens apolipoprotein L, 3 (APOL3), transcript variant beta/a, mRNA [NM_145641]	A_23_P29237
1468370	F2RL2	Homo sapiens coagulation factor II (thrombin) receptor-like 2 (F2RL2), mRNA [NM_004101]	A_32_P60065	1473885	NAG	Homo sapiens neuroblastoma-amplified protein (NAG), mRNA [NM_015909]	A_23_P90752	1465215	BC019824	Homo sapiens, clone IMAGE:4454331, mRNA. [BC019824]	A_24_P921321	1503387	SLC30A1	Homo sapiens solute carrier family 30 (zinc transporter), member 1 (SLC30A1), mRNA [NM_021194]	A_23_P23815	1503761	MDS025	Homo sapiens hypothetical protein MDS025 (MDS025), mRNA [NM_021825]	A_24_P133085	1491588	PHLDB2	Homo sapiens pleckstrin homology-like domain, family B, member 2 (PHLDB2), mRNA [NM_145753]	A_24_P260122	1482877	AQP1	Homo sapiens aquaporin 1 (Colton blood group) (AQP1), mRNA [NM_198098]	A_23_P372834
1475333	FADS1	Homo sapiens fatty acid desaturase 1 (FADS1), mRNA [NM_013402]	A_23_P203419	1485612	NBPF1	Homo sapiens cDNA FLJ41266 fis, clone BRAMY2035869. [AK123260]	A_24_P566932	1500684	BC022830	Homo sapiens, clone IMAGE:4581955, mRNA, partial cds. [BC022830]	A_24_P384990	1482791	SLC41A2	Homo sapiens solute carrier family 41, member 2 (SLC41A2), mRNA [NM_032148]	A_23_P204801	1503489	MECP2	Homo sapiens methyl CpG binding protein 2 (Rett syndrome) (MECP2), mRNA [NM_004992]	A_23_P114361	1464671	PHPT1	Homo sapiens phosphohistidine phosphatase 1 (PHPT1), mRNA [NM_014172]	A_23_P83192	1491121	AQP1	Homo sapiens aquaporin 1 (Colton blood group) (AQP1), mRNA [NM_198098]	A_23_P19894
1496898	FAM101B	Homo sapiens family with sequence similarity 101, member B (FAM101B), mRNA [NM_182705]	A_24_P32151	1487899	NCDN	Homo sapiens neurochondrin (NCDN), transcript variant 3, mRNA [NM_014284]	A_23_P97736	1466439	BC028022	Homo sapiens, clone IMAGE:5218412, mRNA. [BC028022]	A_32_P159574	1498094	SLC6A10P	Homo sapiens solute carrier family 6 (neurotransmitter transporter, creatine), member 10 (pseudogene) (SLC6A10P) on chromosome 16 [NR_003083]	A_24_P15621	1502075	MEGF6	Homo sapiens multiple EGF-like-domains 6 (MEGF6), mRNA [NM_001409]	A_24_P926960	1483729	PIK3CA	Homo sapiens phosphoinositide-3-kinase, catalytic, alpha polypeptide (PIK3CA), mRNA [NM_006218]	A_23_P92057	1490508	ARHGAP10	Homo sapiens Rho GTPase activating protein 10 (ARHGAP10), mRNA [NM_024605]	A_23_P21548
1497402	FAM101B	Homo sapiens family with sequence similarity 101, member B, mRNA (cDNA clone IMAGE:4564684). [BC014203]	A_24_P299318	1492159	NEDD4L	Homo sapiens neural precursor cell expressed, developmentally down-regulated 4-like (NEDD4L), mRNA [NM_015277]	A_23_P387856	1470681	BC030115	Homo sapiens cDNA clone IMAGE:4801326. [BC030115]	A_24_P936319	1469183	SLC7A11	Homo sapiens solute carrier family 7, (cationic amino acid transporter, y+ system) member 11 (SLC7A11), mRNA [NM_014331]	A_24_P200420	1474392	MESP1	Homo sapiens mesoderm posterior 1 homolog (mouse) (MESP1), mRNA [NM_018670]	A_23_P77223	1478277	PISD	Homo sapiens phosphatidylserine decarboxylase (PISD), mRNA [NM_014338]	A_23_P143662	1476771	ARHGAP20	Homo sapiens Rho GTPase activating protein 20 (ARHGAP20), mRNA [NM_020809]	A_23_P422933
1493523	FAM109A	Homo sapiens family with sequence similarity 109, member A (FAM109A), mRNA [NM_144671]	A_24_P143076	1493655	NEK6	Homo sapiens NIMA (never in mitosis gene a)-related kinase 6 (NEK6), mRNA [NM_014397]	A_23_P216920	1488915	BC033539	Homo sapiens cDNA clone IMAGE:4819052. [BC033539]	A_32_P111524	1488536	SNX6	Homo sapiens sorting nexin 6 (SNX6), transcript variant 1, mRNA [NM_021249]	A_23_P54000	1502106	MGC10997	Homo sapiens pseudogene MGC10997 (MGC10997) on chromosome 15 [NR_001565]	A_23_P26281	1469786	PLEKHF1	Homo sapiens pleckstrin homology domain containing, family F (with FYVE domain) member 1 (PLEKHF1), mRNA [NM_024310]	A_23_P79134	1501252	ARHGAP22	Homo sapiens Rho GTPase activating protein 22 (ARHGAP22), mRNA [NM_021226]	A_23_P75310
1496071	FAM59A	Homo sapiens family with sequence similarity 59, member A (FAM59A), mRNA [NM_022751]	A_23_P66948	1496527	NFYB	Homo sapiens nuclear transcription factor Y, beta (NFYB), mRNA [NM_006166]	A_24_P49731	1462890	BC034827	Homo sapiens cDNA clone IMAGE:4826633. [BC034827]	A_24_P677471	1492223	SOX8	Homo sapiens SRY (sex determining region Y)-box 8 (SOX8), mRNA [NM_014587]	A_23_P66137	1478644	MGC14376	Homo sapiens hypothetical protein MGC14376 (MGC14376), transcript variant 1, mRNA [NM_032895]	A_23_P49610	1496669	PLEKHG5	Homo sapiens pleckstrin homology domain containing, family G (with RhoGef domain) member 5 (PLEKHG5), transcript variant 2, mRNA [NM_198681]	A_23_P149626	1490588	ARHGEF19	Homo sapiens Rho guanine nucleotide exchange factor (GEF) 19 (ARHGEF19), mRNA [NM_153213]	A_23_P332326
1482198	FAM62B	Homo sapiens family with sequence similarity 62 (C2 domain containing) member B (FAM62B), mRNA [NM_020728]	A_24_P132470	1501020	NLGN2	Homo sapiens neuroligin 2 (NLGN2), mRNA [NM_020795]	A_23_P207125	1498141	BC035518	Homo sapiens, clone IMAGE:4214654, mRNA. [BC035518]	A_32_P200947	1492395	SPSB1	Homo sapiens splA/ryanodine receptor domain and SOCS box containing 1 (SPSB1), mRNA [NM_025106]	A_23_P200096	1482401	MITF	Homo sapiens microphthalmia-associated transcription factor (MITF), transcript variant 1, mRNA [NM_198159]	A_23_P61945	1501372	PMVK	Homo sapiens phosphomevalonate kinase (PMVK), mRNA [NM_006556]	A_23_P114774	1489687	ARHGEF9	Homo sapiens Cdc42 guanine nucleotide exchange factor (GEF) 9 (ARHGEF9), mRNA [NM_015185]	A_24_P254551
1466339	FAM96A	Homo sapiens family with sequence similarity 96, member A (FAM96A), transcript variant 1, mRNA [NM_032231]	A_23_P37636	1473653	NR1D1	Homo sapiens nuclear receptor subfamily 1, group D, member 1 (NR1D1), mRNA [NM_021724]	A_24_P250227	1484103	BC036018	Homo sapiens cDNA clone MGC:32976 IMAGE:5278250, complete cds. [BC036018]	A_32_P93493	1483727	SPTLC2	Homo sapiens serine palmitoyltransferase, long chain base subunit 2 (SPTLC2), mRNA [NM_004863]	A_23_P3146	1493080	MITF	Homo sapiens microphthalmia-associated transcription factor (MITF), transcript variant 1, mRNA [NM_198159]	A_23_P426663	1483651	POLG2	Homo sapiens polymerase (DNA directed), gamma 2, accessory subunit (POLG2), mRNA [NM_007215]	A_23_P26905	1495726	ARHGEF9	Homo sapiens Cdc42 guanine nucleotide exchange factor (GEF) 9 (ARHGEF9), mRNA [NM_015185]	A_23_P251705
1495537	FBXO2	Homo sapiens F-box protein 2 (FBXO2), mRNA [NM_012168]	A_23_P45999	1484831	NR1D1	Homo sapiens nuclear receptor subfamily 1, group D, member 1 (NR1D1), mRNA [NM_021724]	A_23_P420873	1483436	BC037535	Homo sapiens cDNA clone IMAGE:5274219. [BC037535]	A_24_P490857	1485620	SRXN1	Homo sapiens sulfiredoxin 1 homolog (S. cerevisiae) (SRXN1), mRNA [NM_080725]	A_23_P320113	1469630	MLLT11	Homo sapiens myeloid/lymphoid or mixed-lineage leukemia (trithorax homolog, Drosophila); translocated to, 11 (MLLT11), mRNA [NM_006818]	A_23_P23346	1497789	POLR3E	Homo sapiens polymerase (RNA) III (DNA directed) polypeptide E (80kD) (POLR3E), mRNA [NM_018119]	A_23_P152181	1467321	ARL1	Homo sapiens ADP-ribosylation factor-like 1 (ARL1), mRNA [NM_001177]	A_24_P338648
1477106	FGD4	Homo sapiens FYVE, RhoGEF and PH domain containing 4 (FGD4), mRNA [NM_139241]	A_24_P158946	1468490	NT5E	Homo sapiens 5'-nucleotidase, ecto (CD73) (NT5E), mRNA [NM_002526]	A_24_P354715	1474954	BC038747	Homo sapiens cDNA clone IMAGE:5268658. [BC038747]	A_32_P204691	1472184	SSB	Homo sapiens Sjogren syndrome antigen B (autoantigen La) (SSB), mRNA [NM_003142]	A_32_P35512	1493317	MLLT3	Homo sapiens myeloid/lymphoid or mixed-lineage leukemia (trithorax homolog, Drosophila); translocated to, 3 (MLLT3), mRNA [NM_004529]	A_23_P216693	1501275	PPIF	Homo sapiens peptidylprolyl isomerase F (cyclophilin F) (PPIF), nuclear gene encoding mitochondrial protein, mRNA [NM_005729]	A_23_P202104	1492825	ARL1	Homo sapiens ADP-ribosylation factor-like 1 (ARL1), mRNA [NM_001177]	A_32_P36101
1466724	FIS1	Homo sapiens fission 1 (mitochondrial outer membrane) homolog (S. cerevisiae) (FIS1), mRNA [NM_016068]	A_24_P277955	1479336	NT5E	Homo sapiens 5'-nucleotidase, ecto (CD73) (NT5E), mRNA [NM_002526]	A_23_P111260	1464445	BC039374	Homo sapiens cDNA clone IMAGE:5271446. [BC039374]	A_24_P456723	1467267	STARD13	Homo sapiens START domain containing 13 (STARD13), transcript variant alpha, mRNA [NM_178006]	A_23_P342727	1487080	MLLT7	Homo sapiens myeloid/lymphoid or mixed-lineage leukemia (trithorax homolog, Drosophila); translocated to, 7 (MLLT7), mRNA [NM_005938]	A_24_P379165	1493809	PRKCA	Homo sapiens protein kinase C, alpha (PRKCA), mRNA [NM_002737]	A_24_P916496	1496266	ARL1	Homo sapiens ADP-ribosylation factor-like 1 (ARL1), mRNA [NM_001177]	A_32_P68586
1464150	FLJ10213	Homo sapiens hypothetical protein FLJ10213 (FLJ10213), mRNA [NM_018029]	A_23_P6561	1486116	NT5E	Homo sapiens 5'-nucleotidase, ecto (CD73) (NT5E), mRNA [NM_002526]	A_24_P316430	1475328	BC063441	Homo sapiens cDNA clone IMAGE:5527329, partial cds. [BC063441]	A_32_P151077	1494415	STAT5A	Homo sapiens signal transducer and activator of transcription 5A (STAT5A), mRNA [NM_003152]	A_23_P207367	1481753	MORC4	Homo sapiens MORC family CW-type zinc finger 4 (MORC4), mRNA [NM_024657]	A_23_P171117	1495573	PRKCDBP	Homo sapiens protein kinase C, delta binding protein (PRKCDBP), mRNA [NM_145040]	A_24_P215352	1474814	ARL4A	Homo sapiens ADP-ribosylation factor-like 4A (ARL4A), transcript variant 1, mRNA [NM_005738]	A_32_P806841
1478232	FLJ11286	Homo sapiens hypothetical protein FLJ11286 (FLJ11286), mRNA [NM_018381]	A_24_P236949	1481198	NUDT14	Homo sapiens nudix (nucleoside diphosphate linked moiety X)-type motif 14 (NUDT14), mRNA [NM_177533]	A_23_P414978	1463332	BC067244	Homo sapiens cDNA clone IMAGE:4807381, partial cds. [BC067244]	A_23_P123315	1477740	STX4	Homo sapiens syntaxin 4 (STX4), mRNA [NM_004604]	A_23_P61646	1491780	MST150	Homo sapiens MSTP150 (MST150), mRNA [NM_032947]	A_23_P414273	1469663	PRKG1	Homo sapiens protein kinase, cGMP-dependent, type I (PRKG1), mRNA [NM_006258]	A_24_P250765	1494065	ARL4A	Homo sapiens ADP-ribosylation factor-like 4A (ARL4A), transcript variant 1, mRNA [NM_005738]	A_23_P145761
1468279	FLJ11710	Homo sapiens cDNA FLJ11710 fis, clone HEMBA1005149. [AK021772]	A_23_P3922	1474427	OSBPL5	Homo sapiens oxysterol binding protein-like 5 (OSBPL5), transcript variant 1, mRNA [NM_020896]	A_23_P53081	1467080	BC087732	Homo sapiens cDNA clone IMAGE:6253289, **** WARNING: chimeric clone ****. [BC087732]	A_32_P11181	1500353	SULF1	Homo sapiens sulfatase 1 (SULF1), mRNA [NM_015170]	A_23_P43164	1481227	MYADM	Homo sapiens myeloid-associated differentiation marker (MYADM), transcript variant 1, mRNA [NM_001020818]	A_23_P27584	1473505	PRKG1	Homo sapiens protein kinase, cGMP-dependent, type I (PRKG1), mRNA [NM_006258]	A_23_P136041	1490114	ARL4C	Homo sapiens ADP-ribosylation factor-like 4C (ARL4C), mRNA [NM_005737]	A_23_P317620
1463959	FLJ13769	Homo sapiens cDNA FLJ13769 fis, clone PLACE4000222. [AK023831]	A_23_P25060	1493948	OXTR	Homo sapiens oxytocin receptor (OXTR), mRNA [NM_000916]	A_24_P337104	1477635	BC089388	Homo sapiens cDNA clone IMAGE:30390722, containing frame-shift errors. [BC089388]	A_24_P161725	1480502	SURF5	Homo sapiens surfeit 5 (SURF5), transcript variant b, mRNA [NM_133640]	A_23_P501795	1496012	MYLIP	Homo sapiens myosin regulatory light chain interacting protein (MYLIP), mRNA [NM_013262]	A_23_P31041	1481215	ProSAPiP1	Homo sapiens ProSAPiP1 protein (ProSAPiP1), mRNA [NM_014731]	A_23_P380298	1469829	ARL4D	Homo sapiens ADP-ribosylation factor-like 4D (ARL4D), mRNA [NM_001661]	A_24_P125273
1495137	FLJ14981	Homo sapiens cDNA FLJ14981 fis, clone Y79AA1000202. [AK027887]	A_23_P130886	1496265	OXTR	Homo sapiens oxytocin receptor (OXTR), mRNA [NM_000916]	A_23_P132619	1492252	BCAS3	Homo sapiens breast carcinoma amplified sequence 3 (BCAS3), mRNA [NM_017679]	A_23_P153070	1471185	SYNE2	Homo sapiens spectrin repeat containing, nuclear envelope 2 (SYNE2), transcript variant 1, mRNA [NM_015180]	A_23_P140277	1495220	NCKIPSD	Homo sapiens NCK interacting protein with SH3 domain (NCKIPSD), transcript variant 2, mRNA [NM_184231]	A_23_P29638	1472531	PTHR1	Homo sapiens parathyroid hormone receptor 1 (PTHR1), mRNA [NM_000316]	A_23_P167030	1493927	ARL4D	Homo sapiens ADP-ribosylation factor-like 4D (ARL4D), mRNA [NM_001661]	A_23_P55179
1468195	FLJ20186	Homo sapiens hypothetical protein FLJ20186 (FLJ20186), transcript variant 1, mRNA [NM_207514]	A_24_P49411	1492564	PAPPA	Homo sapiens pregnancy-associated plasma protein A, pappalysin 1 (PAPPA), mRNA [NM_002581]	A_23_P216742	1469976	BCAT2	Homo sapiens branched chain aminotransferase 2, mitochondrial (BCAT2), mRNA [NM_001190]	A_23_P101551	1495207	SYNE2	Homo sapiens spectrin repeat containing, nuclear envelope 2 (SYNE2), transcript variant 1, mRNA [NM_015180]	A_24_P307759	1476143	NDRG1	Homo sapiens N-myc downstream regulated gene 1 (NDRG1), mRNA [NM_006096]	A_23_P20494	1480541	PXN	Homo sapiens paxillin, mRNA (cDNA clone MGC:59724 IMAGE:6252827), complete cds. [BC052611]	A_23_P409355	1491993	ARMC4	Homo sapiens armadillo repeat containing 4 (ARMC4), mRNA [NM_018076]	A_32_P141418
1475278	FLJ21687	Homo sapiens PDZ domain containing, X chromosome (FLJ21687), mRNA [NM_024859]	A_23_P84941	1467197	PEA15	Homo sapiens phosphoprotein enriched in astrocytes 15 (PEA15), mRNA [NM_003768]	A_24_P250964	1474832	BCAT2	Homo sapiens branched chain aminotransferase 2, mitochondrial (BCAT2), mRNA [NM_001190]	A_23_P90163	1494037	SYNJ2	Homo sapiens synaptojanin 2 (SYNJ2), mRNA [NM_003898]	A_23_P344719	1475640	NFKBIZ	Homo sapiens nuclear factor of kappa light polypeptide gene enhancer in B-cells inhibitor, zeta (NFKBIZ), transcript variant 1, mRNA [NM_031419]	A_23_P212089	1493706	PYGB	Homo sapiens phosphorylase, glycogen; brain (PYGB), mRNA [NM_002862]	A_23_P331670	1475478	ARMC8	Homo sapiens armadillo repeat containing 8 (ARMC8), transcript variant 2, mRNA [NM_015396]	A_24_P211869
1483714	FLJ36492	Homo sapiens hypothetical protein FLJ36492 (FLJ36492), mRNA [NM_182568]	A_24_P75917	1491739	PENK	Homo sapiens proenkephalin (PENK), mRNA [NM_006211]	A_23_P417918	1494257	BCL10	Homo sapiens B-cell CLL/lymphoma 10 (BCL10), mRNA [NM_003921]	A_23_P115286	1496694	SYNJ2	Homo sapiens synaptojanin 2 (SYNJ2), mRNA [NM_003898]	A_23_P316974	1488071	NIN	Homo sapiens ninein (GSK3B interacting protein) (NIN), transcript variant 4, mRNA [NM_016350]	A_23_P54147	1486577	QSCN6L1	Homo sapiens quiescin Q6-like 1 (QSCN6L1), mRNA [NM_181701]	A_32_P206401	1496602	ARMC8	Homo sapiens mRNA; cDNA DKFZp434A043 (from clone DKFZp434A043); partial cds. [AL096748]	A_23_P29784
1498899	FLJ40113	Homo sapiens golgi autoantigen, golgin subfamily a-like (FLJ40113), mRNA [NM_198079]	A_23_P358195	1463686	PGBD3	Homo sapiens piggyBac transposable element derived 3 (PGBD3), mRNA [NM_170753]	A_23_P319565	1468618	BCL7A	Homo sapiens B-cell CLL/lymphoma 7A (BCL7A), transcript variant 1, mRNA [NM_020993]	A_24_P203056	1471837	TCEA3	Homo sapiens transcription elongation factor A (SII), 3 (TCEA3), mRNA [NM_003196]	A_23_P34376	1475067	NIPSNAP3A	Homo sapiens nipsnap homolog 3A (C. elegans) (NIPSNAP3A), mRNA [NM_015469]	A_23_P20606	1487432	RAB22A	Homo sapiens RAB22A, member RAS oncogene family (RAB22A), mRNA [NM_020673]	A_32_P179258	1474599	ARMC9	Homo sapiens armadillo repeat containing 9 (ARMC9), mRNA [NM_025139]	A_23_P209735
1499598	FLJ40330	Homo sapiens, clone IMAGE:5167446, mRNA. [BC031698]	A_24_P341089	1488519	PIK3R3	Homo sapiens phosphoinositide-3-kinase, regulatory subunit 3 (p55, gamma) (PIK3R3), mRNA [NM_003629]	A_23_P22970	1475709	BCL9L	Homo sapiens B-cell CLL/lymphoma 9-like (BCL9L), mRNA [NM_182557]	A_24_P134816	1494472	TEF	Homo sapiens thyrotrophic embryonic factor (TEF), mRNA [NM_003216]	A_24_P151582	1495445	NMT2	Homo sapiens N-myristoyltransferase 2 (NMT2), mRNA [NM_004808]	A_23_P138686	1494295	RAD18	Homo sapiens RAD18 homolog (S. cerevisiae) (RAD18), mRNA [NM_020165]	A_23_P121222	1474602	ARMC9	Homo sapiens armadillo repeat containing 9 (ARMC9), mRNA [NM_025139]	A_23_P209731
1482818	FLT3LG	Homo sapiens fms-related tyrosine kinase 3 ligand (FLT3LG), mRNA [NM_001459]	A_23_P78742	1463715	PKM2	Homo sapiens pyruvate kinase, muscle (PKM2), transcript variant 2, mRNA [NM_182470]	A_32_P147241	1485674	BCLAF1	Homo sapiens BCL2-associated transcription factor 1 (BCLAF1), mRNA [NM_014739]	A_23_P111343	1497151	TFRC	Homo sapiens transferrin receptor (p90, CD71) (TFRC), mRNA [NM_003234]	A_23_P212617	1474606	NNT	Homo sapiens nicotinamide nucleotide transhydrogenase (NNT), mRNA [NM_182977]	A_23_P70148	1482593	RCL1	Homo sapiens RNA terminal phosphate cyclase-like 1 (RCL1), mRNA [NM_005772]	A_23_P9152	1489453	ARMCX2	Homo sapiens armadillo repeat containing, X-linked 2 (ARMCX2), mRNA [NM_014782]	A_23_P73747
1487908	FN1	Homo sapiens fibronectin 1 (FN1), transcript variant 1, mRNA [NM_212482]	A_24_P119745	1469784	PKM2	Homo sapiens pyruvate kinase, muscle (PKM2), transcript variant 2, mRNA [NM_182470]	A_23_P399501	1467232	BCORL1	Homo sapiens BCL6 co-repressor-like 1 (BCORL1), mRNA [NM_021946]	A_23_P147495	1492363	TGFB1	Homo sapiens transforming growth factor, beta 1 (Camurati-Engelmann disease) (TGFB1), mRNA [NM_000660]	A_24_P79054	1465394	NP1165618	GB|AL832534.1|AL832534.1 Homo sapiens mRNA; cDNA DKFZp547I2016 (from clone DKFZp547I2016) [NP1165618]	A_23_P28307	1477360	RDX	Homo sapiens radixin (RDX), mRNA [NM_002906]	A_23_P203023	1468954	ARMCX6	Homo sapiens armadillo repeat containing, X-linked 6 (ARMCX6), transcript variant 1, mRNA [NM_019007]	A_23_P62351
1491813	FNTA	Homo sapiens mRNA for farnesyltransferase, CAAX box, alpha variant protein. [AB209689]	A_24_P830025	1472611	PLCL1	Homo sapiens phospholipase C-like 1 (PLCL1), mRNA [NM_006226]	A_24_P294199	1480338	BCR	Homo sapiens breakpoint cluster region (BCR), transcript variant 1, mRNA [NM_004327]	A_24_P873764	1489913	TGFBR3	Homo sapiens transforming growth factor, beta receptor III (betaglycan, 300kDa) (TGFBR3), mRNA [NM_003243]	A_23_P200780	1463545	NPFF	Homo sapiens neuropeptide FF-amide peptide precursor (NPFF), mRNA [NM_003717]	A_24_P347185	1479533	RFFL	Homo sapiens ring finger and FYVE-like domain containing 1 (RFFL), transcript variant 1, mRNA [NM_057178]	A_23_P164089	1484613	ARMCX6	Homo sapiens armadillo repeat containing, X-linked 6 (ARMCX6), transcript variant 1, mRNA [NM_019007]	A_32_P104460
1473062	FNTB	Homo sapiens farnesyltransferase, CAAX box, beta (FNTB), mRNA [NM_002028]	A_23_P25835	1480566	PLEKHG4	Homo sapiens pleckstrin homology domain containing, family G (with RhoGef domain) member 4 (PLEKHG4), mRNA [NM_015432]	A_23_P345460	1489388	BDP1	Homo sapiens B double prime 1, subunit of RNA polymerase III transcription initiation factor IIIB (BDP1), mRNA [NM_018429]	A_24_P42316	1495647	TGM1	Homo sapiens transglutaminase 1 (K polypeptide epidermal type I, protein-glutamine-gamma-glutamyltransferase) (TGM1), mRNA [NM_000359]	A_23_P65618	1479842	NR3C1	Homo sapiens nuclear receptor subfamily 3, group C, member 1 (glucocorticoid receptor) (NR3C1), transcript variant 5, mRNA [NM_000176]	A_24_P214754	1490359	RIBC1	Homo sapiens RIB43A domain with coiled-coils 1 (RIBC1), transcript variant 1, mRNA [NM_001031745]	A_23_P73667	1500531	ARNTL2	Homo sapiens cycle-like factor CLIF mRNA, complete cds. [AF256215]	A_32_P399546
1499171	FUT10	Homo sapiens fucosyltransferase 10 (alpha (1,3) fucosyltransferase) (FUT10), mRNA [NM_032664]	A_23_P22409	1471671	POFUT2	Homo sapiens protein O-fucosyltransferase 2 (POFUT2), transcript variant 1, mRNA [NM_015227]	A_24_P14595	1465693	BE646426	BE646426 7e86f01.x1 NCI_CGAP_CLL1 Homo sapiens cDNA clone IMAGE:3292057 3', mRNA sequence [BE646426]	A_32_P85230	1496162	THC2268988	AY151386 NAP1 {Homo sapiens;} , complete [THC2268988]	A_24_P105913	1477454	NSUN5C	Homo sapiens NOL1/NOP2/Sun domain family, member 5C (NSUN5C), transcript variant 1, mRNA [NM_032158]	A_23_P501183	1485526	RNASEH2A	Homo sapiens ribonuclease H2, large subunit (RNASEH2A), mRNA [NM_006397]	A_23_P164826	1478624	ARPC1B	Homo sapiens actin related protein 2/3 complex, subunit 1B, 41kDa (ARPC1B), mRNA [NM_005720]	A_23_P20196
1473399	FXYD1	Homo sapiens FXYD domain containing ion transport regulator 1 (phospholemman) (FXYD1), transcript variant a, mRNA [NM_005031]	A_23_P108216	1470689	POLB	Homo sapiens polymerase (DNA directed), beta (POLB), mRNA [NM_002690]	A_32_P34552	1468900	BE696323	BE696323 RC3-CT0347-010700-019-c08 CT0347 Homo sapiens cDNA, mRNA sequence [BE696323]	A_32_P133821	1498466	THC2282972	ALU1_HUMAN (P39188) Alu subfamily J sequence contamination warning entry, partial (9%) [THC2282972]	A_32_P225209	1464074	NUP205	Homo sapiens nucleoporin 205kDa (NUP205), mRNA [NM_015135]	A_32_P51084	1473004	RNF152	Homo sapiens ring finger protein 152 (RNF152), mRNA [NM_173557]	A_32_P4199	1491615	ARRDC2	Homo sapiens arrestin domain containing 2 (ARRDC2), transcript variant 1, mRNA [NM_015683]	A_24_P22976
1496294	GABPB2	Homo sapiens GA binding protein transcription factor, beta subunit 2, mRNA (cDNA clone IMAGE:3926083). [BC004103]	A_24_P342150	1496302	PPIL1	Homo sapiens peptidylprolyl isomerase (cyclophilin)-like 1 (PPIL1), mRNA [NM_016059]	A_23_P133995	1467053	BE835321	BE835321 RC5-FN0022-300600-022-G12 FN0022 Homo sapiens cDNA, mRNA sequence [BE835321]	A_32_P138178	1487445	THC2283996	ALU1_HUMAN (P39188) Alu subfamily J sequence contamination warning entry, partial (6%) [THC2283996]	A_32_P197976	1478416	NUPR1	Homo sapiens nuclear protein 1 (NUPR1), transcript variant 2, mRNA [NM_012385]	A_24_P270728	1473616	RNF8	Homo sapiens ring finger protein 8 (RNF8), transcript variant 1, mRNA [NM_003958]	A_23_P70384	1495031	ARSI	Homo sapiens arylsulfatase family, member I, mRNA (cDNA clone IMAGE:5750037). [BC111002]	A_23_P19030
1466158	GAMT	Homo sapiens guanidinoacetate N-methyltransferase (GAMT), transcript variant 2, mRNA [NM_138924]	A_24_P19228	1467906	PPM1F	Homo sapiens protein phosphatase 1F (PP2C domain containing) (PPM1F), mRNA [NM_014634]	A_23_P57413	1501117	BF514513	UI-H-BW1-anf-g-07-0-UI.s1 NCI_CGAP_Sub7 Homo sapiens cDNA clone IMAGE:3082188 3', mRNA sequence [BF514513]	A_32_P139894	1477152	THC2307373	Unknown	A_32_P76853	1473959	OBSCN	Homo sapiens obscurin, cytoskeletal calmodulin and titin-interacting RhoGEF (OBSCN), mRNA [NM_052843]	A_24_P119685	1468481	RNU3IP2	Homo sapiens RNA, U3 small nucleolar interacting protein 2 (RNU3IP2), mRNA [NM_004704]	A_23_P6802	1503481	ASAHL	Homo sapiens N-acylsphingosine amidohydrolase (acid ceramidase)-like (ASAHL), transcript variant 1, mRNA [NM_014435]	A_24_P354488
1469655	GAMT	Homo sapiens guanidinoacetate N-methyltransferase (GAMT), transcript variant 1, mRNA [NM_000156]	A_23_P108143	1478186	PRDX5	Homo sapiens peroxiredoxin 5 (PRDX5), nuclear gene encoding mitochondrial protein, transcript variant 1, mRNA [NM_012094]	A_23_P12989	1498146	BF576096	BF576096 602132409F1 NIH_MGC_81 Homo sapiens cDNA clone IMAGE:4271522 5', mRNA sequence [BF576096]	A_24_P713185	1503623	THC2307989	Q86UT8 (Q86UT8) DLNB14 protein, partial (62%) [THC2307989]	A_24_P693946	1481397	OSBPL1A	Homo sapiens oxysterol binding protein-like 1A (OSBPL1A), transcript variant OSBPL1B, mRNA [NM_080597]	A_23_P10442	1463020	ROBO3	Homo sapiens roundabout, axon guidance receptor, homolog 3 (Drosophila) (ROBO3), mRNA [NM_022370]	A_23_P356581	1502246	ASB1	Homo sapiens ankyrin repeat and SOCS box-containing 1 (ASB1), mRNA [NM_001040445]	A_23_P165360
1481074	GFER	Homo sapiens growth factor, augmenter of liver regeneration (ERV1 homolog, S. cerevisiae) (GFER), mRNA [NM_005262]	A_23_P206484	1494591	PRNP	Homo sapiens prion protein (p27-30) (Creutzfeldt-Jakob disease, Gerstmann-Strausler-Scheinker syndrome, fatal familial insomnia) (PRNP), transcript variant 1, mRNA [NM_000311]	A_23_P109143	1484512	BF718543	BF718543 EST316 microdissected normal human epidermis Homo sapiens cDNA clone S90328.NIH-329-R 3', mRNA sequence [BF718543]	A_32_P115077	1493718	THC2311599	US02_BHV1S (Q08099) Protein US2 homolog, partial (12%) [THC2311599]	A_24_P599496	1483794	OSBPL6	Homo sapiens oxysterol binding protein-like 6 (OSBPL6), transcript variant 1, mRNA [NM_032523]	A_23_P108823	1481347	RP6-213H19.1	Homo sapiens serine/threonine protein kinase MST4 (MST4), transcript variant 1, mRNA [NM_016542]	A_23_P32414	1500403	ASB5	Homo sapiens ankyrin repeat and SOCS box-containing 5 (ASB5), mRNA [NM_080874]	A_23_P144326
1475089	GJA12	Homo sapiens gap junction protein, alpha 12, 47kDa (GJA12), mRNA [NM_020435]	A_23_P51729	1465237	PSIP1	Homo sapiens PC4 and SFRS1 interacting protein 1 (PSIP1), transcript variant 1, mRNA [NM_021144]	A_23_P256384	1464937	BF812215	QV1-CI0175-211100-496-h04 CI0175 Homo sapiens cDNA, mRNA sequence [BF812215]	A_32_P18073	1497623	THC2343253	Unknown	A_32_P184888	1490358	OSBPL9	Homo sapiens oxysterol binding protein-like 9 (OSBPL9), transcript variant 7, mRNA [NM_148909]	A_23_P148916	1479053	RUFY3	Homo sapiens RUN and FYVE domain containing 3 (RUFY3), transcript variant 1, mRNA [NM_001037442]	A_23_P212914	1474349	ASB9	Homo sapiens ankyrin repeat and SOCS box-containing 9 (ASB9), transcript variant 2, mRNA [NM_024087]	A_23_P125643
1474264	GNG5	Homo sapiens guanine nucleotide binding protein (G protein), gamma 5 (GNG5), mRNA [NM_005274]	A_23_P148513	1488795	PSMB6	Homo sapiens proteasome (prosome, macropain) subunit, beta type, 6 (PSMB6), mRNA [NM_002798]	A_23_P15705	1502005	BF895757	BF895757 RC3-MT0162-221100-012-h03 MT0162 Homo sapiens cDNA, mRNA sequence [BF895757]	A_24_P706901	1465153	THC2351317	Unknown	A_32_P215474	1473109	P4HA3	Homo sapiens procollagen-proline, 2-oxoglutarate 4-dioxygenase (proline 4-hydroxylase), alpha polypeptide III (P4HA3), mRNA [NM_182904]	A_23_P127957	1470273	RUNX2	Homo sapiens runt-related transcription factor 2 (RUNX2), transcript variant 3, mRNA [NM_004348]	A_32_P161762	1493727	ASNS	Homo sapiens asparagine synthetase (ASNS), transcript variant 2, mRNA [NM_001673]	A_23_P145694
1495614	GNL1	Homo sapiens guanine nucleotide binding protein-like 1 (GNL1), mRNA [NM_005275]	A_23_P145289	1497974	PSMD10	Homo sapiens proteasome (prosome, macropain) 26S subunit, non-ATPase, 10 (PSMD10), transcript variant 1, mRNA [NM_002814]	A_23_P258570	1479468	BICD1	Homo sapiens bicaudal D homolog 1 (Drosophila) (BICD1), transcript variant 2, mRNA [NM_001003398]	A_23_P128304	1476587	THC2365025	AA385540 EST99203 Thyroid Homo sapiens cDNA 5' end similar to EST containing Alu repeat, mRNA sequence [AA385540]	A_24_P455579	1495917	PAIP1	Homo sapiens poly(A) binding protein interacting protein 1 (PAIP1), transcript variant 1, mRNA [NM_006451]	A_23_P207811	1476728	SAP18	Homo sapiens Sin3A-associated protein, 18kDa (SAP18), mRNA [NM_005870]	A_24_P381555	1471822	ASPM	Homo sapiens asp (abnormal spindle)-like, microcephaly associated (Drosophila) (ASPM), mRNA [NM_018136]	A_23_P52017
1502031	GNL3	Homo sapiens guanine nucleotide binding protein-like 3 (nucleolar) (GNL3), transcript variant 1, mRNA [NM_014366]	A_32_P8120	1493811	PSPH	Homo sapiens phosphoserine phosphatase (PSPH), mRNA [NM_004577]	A_32_P78816	1494749	BICD2	Homo sapiens bicaudal D homolog 2 (Drosophila) (BICD2), transcript variant 2, mRNA [NM_015250]	A_23_P407551	1492951	THC2376027	Unknown	A_24_P485742	1500594	PCDH10	Homo sapiens protocadherin 10 (PCDH10), transcript variant 2, mRNA [NM_020815]	A_23_P170238	1491963	SAP30BP	Homo sapiens SAP30 binding protein (SAP30BP), mRNA [NM_013260]	A_23_P54953	1476369	ASPN	Homo sapiens asporin (LRR class 1) (ASPN), mRNA [NM_017680]	A_23_P216429
1484943	GOLGA8A	Homo sapiens golgi autoantigen, golgin subfamily a, 8A (GOLGA8A), mRNA [NM_181077]	A_24_P910580	1493618	PTGS2	Homo sapiens prostaglandin-endoperoxide synthase 2 (prostaglandin G/H synthase and cyclooxygenase) (PTGS2), mRNA [NM_000963]	A_24_P77008	1500767	BIN1	Homo sapiens bridging integrator 1 (BIN1), transcript variant 4, mRNA [NM_139346]	A_24_P156993	1474833	THC2399007	Q96FS0 (Q96FS0) KRAS2 protein, partial (24%) [THC2399007]	A_32_P201150	1474200	PCDHGA8	Homo sapiens protocadherin gamma subfamily A, 8 (PCDHGA8), transcript variant 1, mRNA [NM_032088]	A_23_P354734	1473541	SCN2A2	Homo sapiens sodium channel, voltage-gated, type II, alpha 2 (SCN2A2), transcript variant 1, mRNA [NM_021007]	A_23_P51019	1498583	ASS	Homo sapiens argininosuccinate synthetase (ASS), transcript variant 2, mRNA [NM_054012]	A_23_P31921
1499991	GOSR2	Homo sapiens golgi SNAP receptor complex member 2 (GOSR2), transcript variant B, mRNA [NM_054022]	A_23_P311608	1477553	PTP4A1	Homo sapiens protein tyrosine phosphatase type IVA, member 1 (PTP4A1), mRNA [NM_003463]	A_23_P81770	1463883	BIVM	Homo sapiens basic, immunoglobulin-like variable motif containing (BIVM), mRNA [NM_017693]	A_23_P105833	1498055	THC2440229	Unknown	A_24_P653354	1484917	PDSS2	Homo sapiens prenyl (decaprenyl) diphosphate synthase, subunit 2 (PDSS2), mRNA [NM_020381]	A_23_P134167	1479360	SCN9A	Homo sapiens sodium channel, voltage-gated, type IX, alpha (SCN9A), mRNA [NM_002977]	A_23_P112726	1485993	ASTN2	Homo sapiens astrotactin 2 (ASTN2), transcript variant 1, mRNA [NM_014010]	A_23_P357936
1470172	GPAA1	Homo sapiens glycosylphosphatidylinositol anchor attachment protein 1 homolog (yeast) (GPAA1), mRNA [NM_003801]	A_23_P147383	1487430	PTPN2	Homo sapiens protein tyrosine phosphatase, non-receptor type 2 (PTPN2), transcript variant 3, mRNA [NM_080423]	A_32_P1445	1471868	BLOC1S2	Homo sapiens biogenesis of lysosome-related organelles complex-1, subunit 2 (BLOC1S2), transcript variant 2, mRNA [NM_001001342]	A_23_P23960	1467759	THC2440554	Q60501 (Q60501) Hamster p7 preinsertion DNA, partial (9%) [THC2440554]	A_24_P234554	1497464	PGAP1	Homo sapiens GPI deacylase (PGAP1), mRNA [NM_024989]	A_24_P942850	1500259	SEC14L2	Homo sapiens SEC14-like 2 (S. cerevisiae) (SEC14L2), mRNA [NM_012429]	A_23_P17811	1493745	ATP10A	Homo sapiens ATPase, Class V, type 10A (ATP10A), mRNA [NM_024490]	A_24_P215765
1486782	GPR135	Homo sapiens G protein-coupled receptor 135 (GPR135), mRNA [NM_022571]	A_23_P205575	1469404	RAB11A	Homo sapiens RAB11A, member RAS oncogene family (RAB11A), mRNA [NM_004663]	A_23_P77145	1471384	BM455859	AGENCOURT_6409185 NIH_MGC_85 Homo sapiens cDNA clone IMAGE:5498310 5', mRNA sequence [BM455859]	A_23_P15314	1491723	TLE4	Homo sapiens transducin-like enhancer of split 4 (E(sp1) homolog, Drosophila) (TLE4), mRNA [NM_007005]	A_23_P94494	1496996	PGM1	Homo sapiens phosphoglucomutase 1 (PGM1), mRNA [NM_002633]	A_23_P52031	1475617	SEC31L1	Homo sapiens cDNA FLJ46167 fis, clone TESTI4003179. [AK128047]	A_24_P943802	1495664	ATP10A	Homo sapiens ATPase, Class V, type 10A (ATP10A), mRNA [NM_024490]	A_23_P65659
1465796	GPX4	Homo sapiens glutathione peroxidase 4 (phospholipid hydroperoxidase) (GPX4), transcript variant 1, mRNA [NM_002085]	A_23_P28075	1500014	RACGAP1	Homo sapiens Rac GTPase activating protein 1 (RACGAP1), mRNA [NM_013277]	A_23_P65110	1495379	BM476468	AGENCOURT_6476297 NIH_MGC_85 Homo sapiens cDNA clone IMAGE:5553395 5', mRNA sequence [BM476468]	A_32_P128097	1467394	TMBIM1	Homo sapiens transmembrane BAX inhibitor motif containing 1 (TMBIM1), mRNA [NM_022152]	A_23_P79331	1475498	PHLDA2	Homo sapiens pleckstrin homology-like domain, family A, member 2 (PHLDA2), mRNA [NM_003311]	A_23_P47614	1482928	SFRP1	Homo sapiens secreted frizzled-related protein 1 (SFRP1), mRNA [NM_003012]	A_23_P10127	1474379	ATP1B1	Homo sapiens ATPase, Na+/K+ transporting, beta 1 polypeptide (ATP1B1), transcript variant 1, mRNA [NM_001677]	A_23_P62932
1493779	GRINA	Human NMDA receptor glutamate-binding chain (hnrgw) mRNA, partial cds. [U44954]	A_24_P179615	1496172	RALA	Homo sapiens v-ral simian leukemia viral oncogene homolog A (ras related) (RALA), mRNA [NM_005402]	A_24_P192262	1463711	BM683477	UI-E-EO1-ajb-i-23-0-UI.s1 UI-E-EO1 Homo sapiens cDNA clone UI-E-EO1-ajb-i-23-0-UI 3', mRNA sequence [BM683477]	A_32_P158496	1499761	TMEM106C	Homo sapiens transmembrane protein 106C (TMEM106C), mRNA [NM_024056]	A_23_P48175	1470584	PIK3CD	Homo sapiens phosphoinositide-3-kinase, catalytic, delta polypeptide (PIK3CD), mRNA [NM_005026]	A_24_P71244	1466076	SFRS6	Homo sapiens splicing factor, arginine/serine-rich 6 (SFRS6), mRNA [NM_006275]	A_32_P11786	1488801	AV753543	AV753543 NPD Homo sapiens cDNA clone NPDBEC03 5', mRNA sequence [AV753543]	A_32_P127501
1499460	GRLF1	Homo sapiens glucocorticoid receptor DNA binding factor 1 (GRLF1), mRNA [NM_004491]	A_24_P44845	1468808	RAP2C	Homo sapiens RAP2C, member of RAS oncogene family (RAP2C), mRNA [NM_021183]	A_24_P374319	1496483	BM982926	BM982926 UI-CF-EN1-acs-n-01-0-UI.s1 UI-CF-EN1 Homo sapiens cDNA clone UI-CF-EN1-acs-n-01-0-UI 3', mRNA sequence [BM982926]	A_32_P155512	1494241	TMEM42	Homo sapiens transmembrane protein 42 (TMEM42), mRNA [NM_144638]	A_23_P29836	1500294	PKNOX2	Homo sapiens PBX/knotted 1 homeobox 2 (PKNOX2), mRNA [NM_022062]	A_23_P75529	1465389	SHMT1	Homo sapiens serine hydroxymethyltransferase 1 (soluble) (SHMT1), transcript variant 1, mRNA [NM_004169]	A_23_P502654	1500399	AVIL	Homo sapiens advillin (AVIL), mRNA [NM_006576]	A_23_P390157
1482576	GSDMDC1	Homo sapiens gasdermin domain containing 1 (GSDMDC1), mRNA [NM_024736]	A_23_P112103	1488179	RARRES1	Homo sapiens retinoic acid receptor responder (tazarotene induced) 1 (RARRES1), transcript variant 2, mRNA [NM_002888]	A_23_P18078	1488868	BM983766	BM983766 UI-CF-DU1-aay-k-01-0-UI.s1 UI-CF-DU1 Homo sapiens cDNA clone UI-CF-DU1-aay-k-01-0-UI 3', mRNA sequence [BM983766]	A_32_P23145	1481101	TNFAIP2	Homo sapiens tumor necrosis factor, alpha-induced protein 2 (TNFAIP2), mRNA [NM_006291]	A_23_P421423	1486957	PLA2G4A	Homo sapiens phospholipase A2, group IVA (cytosolic, calcium-dependent) (PLA2G4A), mRNA [NM_024420]	A_23_P11685	1491514	SLC25A13	Homo sapiens solute carrier family 25, member 13 (citrin) (SLC25A13), mRNA [NM_014251]	A_23_P82334	1502922	AVIL	Homo sapiens mRNA; cDNA DKFZp779O1812 (from clone DKFZp779O1812). [BX647344]	A_23_P53257
1489329	GSTM5	Homo sapiens glutathione S-transferase M5 (GSTM5), mRNA [NM_000851]	A_23_P97606	1503151	RBM21	Homo sapiens cDNA FLJ43361 fis, clone NT2RP7015512. [AK125351]	A_32_P128023	1498815	BM984383	UI-CF-DU1-abf-c-10-0-UI.s1 UI-CF-DU1 Homo sapiens cDNA clone UI-CF-DU1-abf-c-10-0-UI 3', mRNA sequence [BM984383]	A_32_P10067	1483473	TOMM34	Homo sapiens translocase of outer mitochondrial membrane 34 (TOMM34), nuclear gene encoding mitochondrial protein, mRNA [NM_006809]	A_24_P199097	1491263	PLAUR	Homo sapiens plasminogen activator, urokinase receptor (PLAUR), transcript variant 3, mRNA [NM_001005377]	A_23_P16469	1464196	SLC25A28	Homo sapiens solute carrier family 25, member 28 (SLC25A28), mRNA [NM_031212]	A_23_P75220	1500732	AW949170	AW949170 QV4-FT0006-110500-206-c01 FT0006 Homo sapiens cDNA, mRNA sequence [AW949170]	A_32_P7176
1497935	GTF2IRD2	Homo sapiens transcription factor GTF2IRD2 isoform 2 (GTF2IRD2) mRNA, complete cds, alternatively spliced. [AY336979]	A_24_P186497	1468161	RCN3	Homo sapiens reticulocalbin 3, EF-hand calcium binding domain (RCN3), mRNA [NM_020650]	A_23_P67339	1474019	BM999343	BM999343 UI-H-DP0-avf-i-24-0-UI.s1 NCI_CGAP_Fs1 Homo sapiens cDNA clone IMAGE:5878751 3', mRNA sequence [BM999343]	A_32_P877	1476443	TRIB2	Homo sapiens tribbles homolog 2 (Drosophila) (TRIB2), mRNA [NM_021643]	A_24_P396753	1480948	PLB1	Homo sapiens phospholipase B1 (PLB1), mRNA [NM_153021]	A_23_P56356	1501263	SLC25A32	Homo sapiens solute carrier family 25, member 32 (SLC25A32), mRNA [NM_030780]	A_24_P69439	1501178	AX721087	Sequence 47 from Patent WO0220754. [AX721087]	A_23_P33511
1470642	GUSBL1	Homo sapiens glucuronidase, beta-like 1 (GUSBL1), mRNA [NM_001033523]	A_24_P84822	1485229	REXO2	Homo sapiens REX2, RNA exonuclease 2 homolog (S. cerevisiae) (REXO2), mRNA [NM_015523]	A_23_P150365	1469429	BMP1	Homo sapiens bone morphogenetic protein 1 (BMP1), transcript variant BMP1-3, mRNA [NM_006129]	A_24_P389409	1488972	TRIM68	Homo sapiens tripartite motif-containing 68 (TRIM68), mRNA [NM_018073]	A_23_P2097	1467013	PMM2	Homo sapiens phosphomannomutase 2 (PMM2), mRNA [NM_000303]	A_23_P432360	1472670	SLC29A3	Homo sapiens solute carrier family 29 (nucleoside transporters), member 3 (SLC29A3), mRNA [NM_018344]	A_23_P46871	1464758	B3GALNT1	Homo sapiens beta-1,3-N-acetylgalactosaminyltransferase 1 (globoside blood group) (B3GALNT1), transcript variant 1, mRNA [NM_003781]	A_23_P41166
1498999	GUSBL1	Homo sapiens glucuronidase, beta-like 1 (GUSBL1), mRNA [NM_001033523]	A_32_P39003	1483225	RFP2	Homo sapiens ret finger protein 2 (RFP2), transcript variant 3, mRNA [NM_213590]	A_23_P87973	1483600	BMP1	Homo sapiens bone morphogenetic protein 1 (BMP1), transcript variant BMP1-2, mRNA [NM_006128]	A_23_P33277	1498378	TSEN54	Homo sapiens cDNA FLJ37147 fis, clone BRACE2025316, weakly similar to tRNA-splicing endonuclease subunit. [AK094466]	A_24_P205008	1472561	POPDC2	Homo sapiens popeye domain containing 2 (POPDC2), mRNA [NM_022135]	A_23_P167017	1478875	SLC38A2	Homo sapiens solute carrier family 38, member 2 (SLC38A2), mRNA [NM_018976]	A_24_P295963	1486281	BAG3	Homo sapiens BCL2-associated athanogene 3 (BAG3), mRNA [NM_004281]	A_23_P47077
1488996	GUSBL2	Homo sapiens glucuronidase, beta-like 2 (GUSBL2), transcript variant 2, mRNA [NM_206908]	A_24_P332739	1502172	RHOBTB3	Homo sapiens Rho-related BTB domain containing 3 (RHOBTB3), mRNA [NM_014899]	A_23_P92710	1481072	BMP2K	Homo sapiens HRIHFB2017 mRNA, partial cds. [AB015331]	A_23_P213126	1478486	TSR2	Homo sapiens TSR2, 20S rRNA accumulation, homolog (S. cerevisiae) (TSR2), mRNA [NM_058163]	A_23_P414269	1479815	PPAPDC1B	Homo sapiens phosphatidic acid phosphatase type 2 domain containing 1B (PPAPDC1B), mRNA [NM_032483]	A_23_P329971	1485844	SLC5A6	Homo sapiens solute carrier family 5 (sodium-dependent vitamin transporter), member 6 (SLC5A6), mRNA [NM_021095]	A_23_P383060	1498458	BAG3	Homo sapiens BCL2-associated athanogene 3 (BAG3), mRNA [NM_004281]	A_23_P52552
1485463	GYPC	Homo sapiens glycophorin C (Gerbich blood group) (GYPC), transcript variant 1, mRNA [NM_002101]	A_24_P139901	1472202	RHOC	Homo sapiens ras homolog gene family, member C (RHOC), mRNA [NM_175744]	A_23_P12514	1494044	BMP6	Homo sapiens bone morphogenetic protein 6 (BMP6), mRNA [NM_001718]	A_23_P19624	1490360	TSTA3	Homo sapiens tissue specific transplantation antigen P35B (TSTA3), mRNA [NM_003313]	A_23_P94301	1486268	PPME1	Homo sapiens protein phosphatase methylesterase 1 (PPME1), mRNA [NM_016147]	A_23_P64567	1468191	SMAP1L	Homo sapiens stromal membrane-associated protein 1-like (SMAP1L), mRNA [NM_022733]	A_23_P406330	1479151	BAHCC1	Homo sapiens BAH domain and coiled-coil containing 1, mRNA (cDNA clone IMAGE:5019335), partial cds. [BC033222]	A_23_P49539
1490379	HABP4	Homo sapiens hyaluronan binding protein 4 (HABP4), mRNA [NM_014282]	A_32_P79366	1494053	RHOJ	Homo sapiens ras homolog gene family, member J (RHOJ), mRNA [NM_020663]	A_23_P316012	1485597	BMPR2	Homo sapiens bone morphogenetic protein receptor, type II (serine/threonine kinase) (BMPR2), mRNA [NM_001204]	A_23_P96144	1500936	TUBB	Homo sapiens tubulin, beta (TUBB), mRNA [NM_178014]	A_23_P81912	1497226	PPME1	Homo sapiens protein phosphatase methylesterase 1 (PPME1), mRNA [NM_016147]	A_24_P4701	1485962	SNAPC1	Homo sapiens small nuclear RNA activating complex, polypeptide 1, 43kDa (SNAPC1), mRNA [NM_003082]	A_23_P37244	1479977	BAI2	Homo sapiens brain-specific angiogenesis inhibitor 2 (BAI2), mRNA [NM_001703]	A_23_P149019
1500389	HAPLN3	Homo sapiens hyaluronan and proteoglycan link protein 3 (HAPLN3), mRNA [NM_178232]	A_23_P14754	1466711	RIMS2	Homo sapiens regulating synaptic membrane exocytosis 2 (RIMS2), mRNA [NM_014677]	A_23_P147786	1478828	BQ002790	UI-H-EI1-ayv-o-09-0-UI.s1 NCI_CGAP_EI1 Homo sapiens cDNA clone IMAGE:5844320 3', mRNA sequence [BQ002790]	A_32_P201976	1501149	TUBB	Homo sapiens tubulin, beta (TUBB), mRNA [NM_178014]	A_32_P78528	1500239	PPP1R14A	Homo sapiens protein phosphatase 1, regulatory (inhibitor) subunit 14A (PPP1R14A), mRNA [NM_033256]	A_24_P296772	1498376	SNF1LK	Homo sapiens SNF1-like kinase (SNF1LK), mRNA [NM_173354]	A_23_P132121	1463470	BARD1	Homo sapiens BRCA1 associated RING domain 1 (BARD1), mRNA [NM_000465]	A_23_P67771
1503136	HBLD1	Homo sapiens HESB like domain containing 1 (HBLD1), mRNA [NM_194279]	A_23_P151746	1489074	RKHD3	Homo sapiens ring finger and KH domain containing 3 (RKHD3), mRNA [NM_032246]	A_23_P163440	1468116	BRCC3	Homo sapiens chromosome X open reading frame 53 (CXorf53), transcript variant 2, mRNA [NM_001018055]	A_24_P144504	1502091	UBAP2	Homo sapiens ubiquitin associated protein 2 (UBAP2), mRNA [NM_018449]	A_23_P60472	1466689	PPP1R14C	Homo sapiens protein phosphatase 1, regulatory (inhibitor) subunit 14C (PPP1R14C), mRNA [NM_030949]	A_23_P45011	1485008	SPG20	Homo sapiens spastic paraplegia 20, spartin (Troyer syndrome) (SPG20), mRNA [NM_015087]	A_23_P392541	1478399	BC000986	Homo sapiens cDNA clone IMAGE:3446313, complete cds. [BC000986]	A_24_P409500
1492654	hCAP-H2	Homo sapiens kleisin beta (hCAP-H2), transcript variant 1, mRNA [NM_014551]	A_23_P369960	1496611	RNF113A	Homo sapiens ring finger protein 113A (RNF113A), mRNA [NM_006978]	A_23_P258071	1467992	BRD1	Homo sapiens bromodomain containing 1 (BRD1), mRNA [NM_014577]	A_23_P166536	1489507	UCHL5	Homo sapiens ubiquitin carboxyl-terminal hydrolase L5 (UCHL5), mRNA [NM_015984]	A_23_P148798	1478947	PRC1	Homo sapiens protein regulator of cytokinesis 1 (PRC1), transcript variant 1, mRNA [NM_003981]	A_23_P206059	1465454	SPOP	Homo sapiens speckle-type POZ protein (SPOP), transcript variant 1, mRNA [NM_001007226]	A_24_P270890	1481433	BC007606	Homo sapiens cDNA clone IMAGE:3351130, complete cds. [BC007606]	A_32_P188921
1480940	HECTD3	Homo sapiens HECT domain containing 3 (HECTD3), mRNA [NM_024602]	A_23_P149221	1463753	RNF122	Homo sapiens ring finger protein 122 (RNF122), mRNA [NM_024787]	A_23_P134744	1463257	BRD4	Homo sapiens bromodomain containing 4 (BRD4), transcript variant long, mRNA [NM_058243]	A_23_P425104	1477012	WSB1	Homo sapiens WD repeat and SOCS box-containing 1 (WSB1), transcript variant 1, mRNA [NM_015626]	A_23_P4353	1495634	PRDM11	Homo sapiens cDNA FLJ40559 fis, clone THYMU2002910. [AK097878]	A_23_P331908	1503018	SPSB1	Homo sapiens splA/ryanodine receptor domain and SOCS box containing 1 (SPSB1), mRNA [NM_025106]	A_24_P96961	1484942	BC013295	Homo sapiens cDNA clone IMAGE:2960340. [BC013295]	A_24_P170874
1492183	HEMK1	Homo sapiens HemK methyltransferase family member 1 (HEMK1), mRNA [NM_016173]	A_24_P308628	1471511	RNF5	Homo sapiens ring finger protein 5 (RNF5), mRNA [NM_006913]	A_23_P8095	1464339	BRI3BP	Homo sapiens BRI3 binding protein (BRI3BP), mRNA [NM_080626]	A_23_P25313	1475769	XBP1	Homo sapiens X-box binding protein 1 (XBP1), mRNA [NM_005080]	A_23_P120845	1482596	PRICKLE2	Homo sapiens prickle-like 2 (Drosophila) (PRICKLE2), mRNA [NM_198859]	A_24_P152188	1477238	SSFA2	Homo sapiens sperm specific antigen 2 (SSFA2), mRNA [NM_006751]	A_24_P924040	1483848	BC013657	Homo sapiens cDNA clone IMAGE:4152983, partial cds. [BC013657]	A_32_P13056
1490088	HINT1	Homo sapiens histidine triad nucleotide binding protein 1 (HINT1), mRNA [NM_005340]	A_32_P336445	1492462	RNF5	Homo sapiens ring finger protein 5 (RNF5), mRNA [NM_006913]	A_32_P114348	1469970	BRMS1L	Homo sapiens breast cancer metastasis-suppressor 1-like (BRMS1L), mRNA [NM_032352]	A_23_P205419	1482807	ZNF500	Homo sapiens zinc finger protein 500 (ZNF500), mRNA [NM_021646]	A_24_P126305	1494786	PROSC	Homo sapiens proline synthetase co-transcribed homolog (bacterial) (PROSC), mRNA [NM_007198]	A_23_P251186	1499879	ST3GAL1	Homo sapiens ST3 beta-galactoside alpha-2,3-sialyltransferase 1 (ST3GAL1), transcript variant 1, mRNA [NM_003033]	A_23_P31896	1495150	BC017721	Homo sapiens, clone IMAGE:4429392, mRNA, partial cds. [BC017721]	A_32_P42705
1487351	HIPK2	Homo sapiens homeodomain interacting protein kinase 2 (HIPK2), mRNA [NM_022740]	A_23_P169756	1499864	RNH1	Homo sapiens ribonuclease/angiogenin inhibitor 1 (RNH1), transcript variant 1, mRNA [NM_002939]	A_23_P202672	1492910	BRWD1	Homo sapiens bromodomain and WD repeat domain containing 1 (BRWD1), transcript variant 3, mRNA [NM_001007246]	A_24_P861009	1499269	ZNF630	Homo sapiens zinc finger protein 630 (ZNF630), mRNA [NM_001037735]	A_23_P390384	1477976	PRP2	Homo sapiens proline-rich protein PRP2 (PRP2), mRNA [NM_173490]	A_32_P110390	1493148	STK19	Homo sapiens serine/threonine kinase 19 (STK19), transcript variant 2, mRNA [NM_032454]	A_23_P19479	1466641	BC018589	Homo sapiens cDNA clone IMAGE:3863301. [BC018589]	A_24_P753592
1478329	HIST1H1C	Homo sapiens histone 1, H1c (HIST1H1C), mRNA [NM_005319]	A_23_P122443	1498979	ROBO1	Homo sapiens roundabout, axon guidance receptor, homolog 1 (Drosophila) (ROBO1), transcript variant 2, mRNA [NM_133631]	A_23_P80503	1467885	BRWD3	Homo sapiens bromodomain and WD repeat domain containing 3 (BRWD3), mRNA [NM_153252]	A_23_P379159					1489593	PSD3	Homo sapiens pleckstrin and Sec7 domain containing 3 (PSD3), transcript variant 1, mRNA [NM_015310]	A_24_P18146	1496166	STMN1	Homo sapiens stathmin 1/oncoprotein 18 (STMN1), transcript variant 1, mRNA [NM_203401]	A_23_P200866	1471335	BC022398	Homo sapiens, clone IMAGE:4689481, mRNA. [BC022398]	A_24_P696924
1469467	HIST1H2AC	Homo sapiens histone 1, H2ac (HIST1H2AC), mRNA [NM_003512]	A_23_P372860	1467851	RTEL1	Homo sapiens regulator of telomere elongation helicase 1 (RTEL1), transcript variant 1, mRNA [NM_016434]	A_23_P378526	1472637	BSG	Homo sapiens basigin (Ok blood group) (BSG), transcript variant 1, mRNA [NM_001728]	A_24_P134266					1489761	PSD3	Homo sapiens pleckstrin and Sec7 domain containing 3 (PSD3), transcript variant 1, mRNA [NM_015310]	A_23_P216167	1465316	SYNCRIP	Homo sapiens synaptotagmin binding, cytoplasmic RNA interacting protein (SYNCRIP), mRNA [NM_006372]	A_23_P214798	1473019	BC029907	Homo sapiens, clone IMAGE:5175565, mRNA. [BC029907]	A_24_P886336
1478181	HIST1H3B	Homo sapiens histone 1, H3b (HIST1H3B), mRNA [NM_003537]	A_23_P93258	1500580	SAMD4B	Homo sapiens sterile alpha motif domain containing 4B (SAMD4B), mRNA [NM_018028]	A_24_P136758	1500500	BSG	Homo sapiens basigin (Ok blood group) (BSG), transcript variant 1, mRNA [NM_001728]	A_24_P202769					1477083	PSMB2	Homo sapiens proteasome (prosome, macropain) subunit, beta type, 2 (PSMB2), mRNA [NM_002794]	A_23_P170058	1472369	SYNGR1	Homo sapiens synaptogyrin 1 (SYNGR1), transcript variant 1c, mRNA [NM_145738]	A_23_P211522	1496860	BC035091	Homo sapiens cDNA clone IMAGE:5261717. [BC035091]	A_24_P576219
1464741	HIST2H4A	Homo sapiens histone 2, H4a (HIST2H4A), mRNA [NM_003548]	A_23_P436281	1473418	SAP130	Homo sapiens Sin3A-associated protein, 130kDa (SAP130), mRNA [NM_024545]	A_23_P154188	1475047	BTBD2	Homo sapiens BTB (POZ) domain containing 2 (BTBD2), mRNA [NM_017797]	A_23_P153698					1492468	PSORS1C1	Homo sapiens psoriasis susceptibility 1 candidate 1 (PSORS1C1), mRNA [NM_014068]	A_23_P133902	1483850	TBC1D8	Homo sapiens TBC1 domain family, member 8 (with GRAM domain) (TBC1D8), mRNA [NM_007063]	A_23_P253281	1471151	BC035377	Homo sapiens cDNA clone IMAGE:4826240. [BC035377]	A_32_P130968
1492437	HPCAL1	Homo sapiens hippocalcin-like 1 (HPCAL1), transcript variant 2, mRNA [NM_134421]	A_23_P5831	1470350	SCD	Homo sapiens stearoyl-CoA desaturase (delta-9-desaturase) (SCD), mRNA [NM_005063]	A_23_P63618	1485160	BTBD7	Homo sapiens BTB (POZ) domain containing 7 (BTBD7), transcript variant 1, mRNA [NM_001002860]	A_24_P230808					1498595	PSPH	Homo sapiens phosphoserine phosphatase (PSPH), mRNA [NM_004577]	A_23_P251984	1489179	TBP	Homo sapiens TATA box binding protein (TBP), mRNA [NM_003194]	A_23_P19313	1487283	BC036599	Homo sapiens cDNA clone IMAGE:5273964. [BC036599]	A_32_P44099
1463798	HRSP12	Homo sapiens heat-responsive protein 12 (HRSP12), mRNA [NM_005836]	A_23_P134714	1481196	SCML1	Homo sapiens sex comb on midleg-like 1 (Drosophila) (SCML1), transcript variant 2, mRNA [NM_006746]	A_24_P162319	1475020	BTN2A2	Homo sapiens butyrophilin, subfamily 2, member A2 (BTN2A2), transcript variant 2, mRNA [NM_181531]	A_24_P346210					1503224	PTGS2	Homo sapiens prostaglandin-endoperoxide synthase 2 (prostaglandin G/H synthase and cyclooxygenase) (PTGS2), mRNA [NM_000963]	A_24_P250922	1473580	TES	Homo sapiens testis derived transcript (3 LIM domains) (TES), transcript variant 2, mRNA [NM_152829]	A_24_P55437	1503265	BC036622	Homo sapiens cDNA clone IMAGE:5286843. [BC036622]	A_32_P6172
1469089	HSPC111	Homo sapiens hypothetical protein HSPC111 (HSPC111), mRNA [NM_016391]	A_23_P144726	1467996	SCOTIN	Homo sapiens scotin (SCOTIN), mRNA [NM_016479]	A_24_P394246	1493921	BTN3A2	Homo sapiens butyrophilin, subfamily 3, member A2 (BTN3A2), mRNA [NM_007047]	A_23_P391264					1469874	PTP4A2	Homo sapiens protein tyrosine phosphatase type IVA, member 2 (PTP4A2), transcript variant 2, mRNA [NM_080392]	A_23_P11713	1491863	TGIF	Homo sapiens TGFB-induced factor (TALE family homeobox) (TGIF), transcript variant 1, mRNA [NM_170695]	A_23_P153197	1476940	BC038432	Homo sapiens cDNA clone IMAGE:5162874, partial cds. [BC038432]	A_24_P551302
1490386	IDS	Homo sapiens iduronate 2-sulfatase (Hunter syndrome) (IDS), transcript variant 2, mRNA [NM_006123]	A_24_P285032	1474165	SCYL1BP1	Homo sapiens SCY1-like 1 binding protein 1 (SCYL1BP1), mRNA [NM_152281]	A_23_P368145	1481104	BUB3	Homo sapiens BUB3 budding uninhibited by benzimidazoles 3 homolog (yeast) (BUB3), transcript variant 1, mRNA [NM_004725]	A_23_P320658					1494066	PTPLAD2	Homo sapiens protein tyrosine phosphatase-like A domain containing 2 (PTPLAD2), mRNA [NM_001010915]	A_32_P101313	1489719	THC2276504	Q9UID7 (Q9UID7) CYR61 protein, partial (87%) [THC2276504]	A_24_P373844	1502043	BC039411	Homo sapiens cDNA clone IMAGE:5301690. [BC039411]	A_32_P168605
1478958	IFI27	Homo sapiens interferon, alpha-inducible protein 27 (IFI27), mRNA [NM_005532]	A_24_P270460	1476642	SERPINB7	Homo sapiens serpin peptidase inhibitor, clade B (ovalbumin), member 7 (SERPINB7), transcript variant 1, mRNA [NM_003784]	A_23_P141802	1484642	BX114143	BX114143 Soares_pregnant_uterus_NbHPU Homo sapiens cDNA clone IMAGp998G234345, mRNA sequence [BX114143]	A_32_P104417					1466458	PTPLB	Homo sapiens protein tyrosine phosphatase-like (proline instead of catalytic arginine), member b (PTPLB), mRNA [NM_198402]	A_23_P155197	1465862	THC2279734	Q6ZPE3 (Q6ZPE3) MKIAA3019 protein (Fragment), partial (61%) [THC2279734]	A_24_P912818	1492036	BC041926	Homo sapiens cDNA clone IMAGE:5300349. [BC041926]	A_24_P681011
1479686	IGF2R	Homo sapiens insulin-like growth factor 2 receptor (IGF2R), mRNA [NM_000876]	A_23_P334021	1501287	SFXN3	Homo sapiens sideroflexin 3 (SFXN3), mRNA [NM_030971]	A_23_P202138	1483814	BX329117	BX329117 BX329117 Homo sapiens PLACENTA COT 25-NORMALIZED Homo sapiens cDNA clone CS0DI084YH16 3-PRIME, mRNA sequence [BX329117]	A_32_P127812					1470295	PTTG2	Homo sapiens pituitary tumor-transforming 2 (PTTG2), mRNA [NM_006607]	A_23_P18579	1471602	THC2307560	Unknown	A_32_P54475	1492699	BC042172	Homo sapiens zinc finger, MYM-type 6, mRNA (cDNA clone MGC:52473 IMAGE:5455214), complete cds. [BC042172]	A_23_P377245
1470696	IKBKAP	Homo sapiens inhibitor of kappa light polypeptide gene enhancer in B-cells, kinase complex-associated protein (IKBKAP), mRNA [NM_003640]	A_23_P169189	1484896	SH3KBP1	Homo sapiens SH3-domain kinase binding protein 1 (SH3KBP1), transcript variant 1, mRNA [NM_031892]	A_23_P374782	1494789	BX393727	BX393727 Homo sapiens NEUROBLASTOMA COT 25-NORMALIZED Homo sapiens cDNA clone CS0DC001YP02 5-PRIME, mRNA sequence [BX393727]	A_32_P47543					1490886	PXK	Homo sapiens PX domain containing serine/threonine kinase (PXK), mRNA [NM_017771]	A_24_P140204	1502881	THC2307600	Q9JJY6 (Q9JJY6) Beta-tubulin (Fragment), partial (46%) [THC2307600]	A_24_P33595	1481381	BC053363	Homo sapiens cDNA clone IMAGE:6141118, partial cds. [BC053363]	A_23_P78244
1484362	IMPA1	Homo sapiens inositol(myo)-1(or 4)-monophosphatase 1 (IMPA1), mRNA [NM_005536]	A_24_P183864	1478105	SH3RF1	Homo sapiens SH3 domain containing ring finger 1 (SH3RF1), mRNA [NM_020870]	A_24_P100551	1471126	BX414807	BX414807 BX414807 Homo sapiens THYMUS Homo sapiens cDNA clone CS0CAP002YP17 3-PRIME, mRNA sequence [BX414807]	A_32_P138666					1492501	RAB27B	Homo sapiens RAB27B, member RAS oncogene family (RAB27B), mRNA [NM_004163]	A_23_P107612	1503777	THC2308876	Unknown	A_32_P94801	1466111	BC060806	Homo sapiens cDNA clone MGC:71628 IMAGE:30336414, complete cds. [BC060806]	A_24_P415208
1481448	IRAK1BP1	Homo sapiens interleukin-1 receptor-associated kinase 1 binding protein 1 (IRAK1BP1), mRNA [NM_001010844]	A_32_P21474	1468524	SH3TC1	Homo sapiens SH3 domain and tetratricopeptide repeats 1 (SH3TC1), mRNA [NM_018986]	A_23_P41390	1491360	BX537816	Homo sapiens mRNA; cDNA DKFZp686M03111 (from clone DKFZp686M03111) [BX537816]	A_32_P55144					1494266	RAB31	Homo sapiens RAB31, member RAS oncogene family (RAB31), mRNA [NM_006868]	A_24_P236799	1481801	THC2315555	ALU7_HUMAN (P39194) Alu subfamily SQ sequence contamination warning entry, partial (21%) [THC2315555]	A_32_P3342	1463184	BC063022	Homo sapiens cDNA clone IMAGE:5246259, partial cds. [BC063022]	A_23_P87421
1474084	IREB2	Homo sapiens iron-responsive element binding protein 2 (IREB2), mRNA [NM_004136]	A_23_P106497	1469821	SHB	Homo sapiens Src homology 2 domain containing adaptor protein B (SHB), mRNA [NM_003028]	A_23_P257743	1493308	BX538051	Homo sapiens mRNA; cDNA DKFZp686F09156 (from clone DKFZp686F09156). [BX538051]	A_23_P46447					1503029	RAB34	Homo sapiens RAB34, member RAS oncogene family (RAB34), mRNA [NM_031934]	A_23_P152876	1482615	THC2317900	Q9H2Q1 (Q9H2Q1) AD031, partial (69%) [THC2317900]	A_23_P161706	1488530	BC063426	Homo sapiens cDNA clone IMAGE:5242392, partial cds. [BC063426]	A_23_P5051
1498003	IRF7	Homo sapiens interferon regulatory factor 7 (IRF7), transcript variant b, mRNA [NM_004029]	A_24_P118892	1479274	SLC20A1	Homo sapiens solute carrier family 20 (phosphate transporter), member 1 (SLC20A1), mRNA [NM_005415]	A_24_P103004	1470514	BX640636	Homo sapiens mRNA; cDNA DKFZp779H2259 (from clone DKFZp779H2259). [BX640636]	A_23_P94889					1489597	RABGEF1	Homo sapiens RAB guanine nucleotide exchange factor (GEF) 1 (RABGEF1), mRNA [NM_014504]	A_24_P861568	1494492	THC2329478	Unknown	A_32_P120330	1503139	BC064969	Homo sapiens cDNA clone IMAGE:6149643, partial cds. [BC064969]	A_23_P3242
1467563	ITGB5	Homo sapiens integrin, beta 5 (ITGB5), mRNA [NM_002213]	A_23_P166633	1473312	SLC25A29	Homo sapiens solute carrier family 25, member 29 (SLC25A29), transcript variant 2, mRNA [NM_152333]	A_23_P77048	1501000	BX648207	Homo sapiens mRNA; cDNA DKFZp686E16168 (from clone DKFZp686E16168). [BX648207]	A_32_P15156					1476001	RAD21	Homo sapiens RAD21 homolog (S. pombe) (RAD21), mRNA [NM_006265]	A_23_P20463	1486983	THC2341060	Unknown	A_32_P174629	1499307	BC070125	Homo sapiens cDNA clone MGC:88103 IMAGE:4693019, complete cds. [BC070125]	A_24_P378581
1490270	ITIH4	Homo sapiens inter-alpha (globulin) inhibitor H4 (plasma Kallikrein-sensitive glycoprotein) (ITIH4), mRNA [NM_002218]	A_23_P109881	1486576	SLC39A10	Homo sapiens solute carrier family 39 (zinc transporter), member 10 (SLC39A10), mRNA [NM_020342]	A_23_P119778	1467914	C10orf118	Homo sapiens chromosome 10 open reading frame 118 (C10orf118), mRNA [NM_018017]	A_24_P335048					1489894	RASSF1	Homo sapiens Ras association (RalGDS/AF-6) domain family 1 (RASSF1), transcript variant G, mRNA [NM_170717]	A_23_P41066	1465656	THC2342112	Unknown	A_32_P181826	1496853	BCAP29	Homo sapiens B-cell receptor-associated protein 29 (BCAP29), transcript variant 4, mRNA [NM_001008407]	A_32_P150735
1491572	ITPR3	Homo sapiens inositol 1,4,5-triphosphate receptor, type 3 (ITPR3), mRNA [NM_002224]	A_23_P19517	1486952	SLC7A1	Homo sapiens solute carrier family 7 (cationic amino acid transporter, y+ system), member 1 (SLC7A1), mRNA [NM_003045]	A_24_P253251	1466109	C10orf6	Homo sapiens chromosome 10 open reading frame 6 (C10orf6), mRNA [NM_018121]	A_32_P143516					1476550	RBM24	Homo sapiens RNA binding motif protein 24 (RBM24), mRNA [NM_153020]	A_23_P167812	1464035	THC2364440	U84B_HUMAN (Q9UH99) Sad1/unc-84-like protein 2 (Rab5 interacting protein) (Rab5IP), partial (12%) [THC2364440]	A_32_P213002	1468431	BCL2L1	Homo sapiens BCL2-like 1 (BCL2L1), nuclear gene encoding mitochondrial protein, transcript variant 1, mRNA [NM_138578]	A_23_P210886
1478336	JTV1	Homo sapiens JTV1 gene (JTV1), mRNA [NM_006303]	A_23_P70991	1484393	SLC7A6OS	Homo sapiens solute carrier family 7, member 6 opposite strand (SLC7A6OS), mRNA [NM_032178]	A_23_P3562	1503665	C10orf77	Homo sapiens chromosome 10 open reading frame 77 (C10orf77), mRNA [NM_024789]	A_23_P337729					1489419	RBM6	Homo sapiens RNA binding motif protein 6 (RBM6), mRNA [NM_005777]	A_23_P57941	1481269	THC2366591	ALU7_HUMAN (P39194) Alu subfamily SQ sequence contamination warning entry, partial (12%) [THC2366591]	A_24_P630916	1478351	BCL3	Homo sapiens B-cell CLL/lymphoma 3 (BCL3), mRNA [NM_005178]	A_23_P4662
1488549	JUB	Homo sapiens jub, ajuba homolog (Xenopus laevis) (JUB), transcript variant 1, mRNA [NM_032876]	A_23_P54055	1474042	SLC7A7	Homo sapiens solute carrier family 7 (cationic amino acid transporter, y+ system), member 7 (SLC7A7), mRNA [NM_003982]	A_23_P99642	1494541	C10orf83	Homo sapiens chromosome 10 open reading frame 83 (C10orf83), mRNA [NM_178832]	A_23_P430902					1464530	RFC2	Homo sapiens replication factor C (activator 1) 2, 40kDa (RFC2), transcript variant 1, mRNA [NM_181471]	A_23_P93823	1487365	THC2370681	Unknown	A_23_P169766	1496736	BDH1	Homo sapiens 3-hydroxybutyrate dehydrogenase, type 1 (BDH1), nuclear gene encoding mitochondrial protein, transcript variant 2, mRNA [NM_203315]	A_23_P29754
1471911	KATNAL1	Homo sapiens katanin p60 subunit A-like 1 (KATNAL1), transcript variant 1, mRNA [NM_032116]	A_32_P75284	1495600	SMC3	Homo sapiens structural maintenance of chromosomes 3 (SMC3), mRNA [NM_005445]	A_23_P138631	1493346	C10orf9	Homo sapiens chromosome 10 open reading frame 9 (C10orf9), transcript variant 1, mRNA [NM_145012]	A_23_P300905					1467846	RHBDL2	Homo sapiens rhomboid, veinlet-like 2 (Drosophila) (RHBDL2), mRNA [NM_017821]	A_23_P63432	1482195	THC2375753	ALU8_HUMAN (P39195) Alu subfamily SX sequence contamination warning entry, partial (12%) [THC2375753]	A_32_P125687	1477578	BDKRB1	Homo sapiens bradykinin receptor B1 (BDKRB1), mRNA [NM_000710]	A_23_P128744
1484244	KCTD3	Homo sapiens potassium channel tetramerisation domain containing 3 (KCTD3), mRNA [NM_016121]	A_23_P160406	1479150	SNX26	Homo sapiens sorting nexin 26 (SNX26), mRNA [NM_052948]	A_23_P404730	1478994	C11orf46	Homo sapiens chromosome 11 open reading frame 46 (C11orf46), mRNA [NM_152316]	A_24_P73036					1485395	RHEB	Homo sapiens Ras homolog enriched in brain (RHEB), mRNA [NM_005614]	A_23_P134247	1472974	THC2405019	Q6UZF6 (Q6UZF6) Ceramide kinase-like protein, partial (4%) [THC2405019]	A_24_P915464	1500917	BDKRB1	Homo sapiens bradykinin receptor B1 (BDKRB1), mRNA [NM_000710]	A_24_P919850
1465907	KEAP1	Homo sapiens kelch-like ECH-associated protein 1 (KEAP1), transcript variant 1, mRNA [NM_203500]	A_23_P119141	1486479	SORCS2	Homo sapiens sortilin-related VPS10 domain containing receptor 2 (SORCS2), mRNA [NM_020777]	A_23_P121665	1494607	C11orf63	Homo sapiens chromosome 11 open reading frame 63 (C11orf63), transcript variant 1, mRNA [NM_024806]	A_23_P83751					1486812	RNASE4	Homo sapiens ribonuclease, RNase A family, 4 (RNASE4), transcript variant 1, mRNA [NM_194430]	A_23_P205531	1481496	THC2416690	Q9EQG5 (Q9EQG5) Nedd4-binding brain specific protein BEAN (Fragment), partial (5%) [THC2416690]	A_32_P125568	1496384	BE004814	BE004814 MR2-BN0114-020500-006-e07 BN0114 Homo sapiens cDNA, mRNA sequence [BE004814]	A_32_P226525
1501601	KIAA0528	Homo sapiens KIAA0528 (KIAA0528), mRNA [NM_014802]	A_23_P367628	1475026	SPHK1	Homo sapiens sphingosine kinase 1 (SPHK1), transcript variant 1, mRNA [NM_021972]	A_23_P38106	1498257	C11orf77	Homo sapiens chromosome 11 open reading frame 77 (C11orf77), mRNA [NM_173811]	A_23_P135465					1485867	RND3	Homo sapiens Rho family GTPase 3 (RND3), mRNA [NM_005168]	A_23_P142849	1481971	THC2439773	Unknown	A_32_P221631	1469990	BE175081	BE175081 QV2-HT0577-250400-166-d10 HT0577 Homo sapiens cDNA, mRNA sequence [BE175081]	A_32_P60632
1480509	KIAA1033	Homo sapiens KIAA1033 (KIAA1033), mRNA [NM_015275]	A_23_P394545	1471060	SPOP	Homo sapiens speckle-type POZ protein (SPOP), transcript variant 1, mRNA [NM_001007226]	A_23_P107257	1469045	C12orf49	Homo sapiens chromosome 12 open reading frame 49 (C12orf49), mRNA [NM_024738]	A_23_P13797					1497291	RP5-1022P6.2	Homo sapiens hypothetical protein KIAA1434 (KIAA1434), mRNA [NM_019593]	A_23_P353704	1501112	THC2446045	Unknown	A_32_P198295	1491548	BE614051	601503980F1 NIH_MGC_71 Homo sapiens cDNA clone IMAGE:3905899 5', mRNA sequence [BE614051]	A_32_P209909
1501677	KIAA1652	Homo sapiens mRNA for KIAA1652 protein, partial cds. [AB051439]	A_24_P247920	1484295	SPRY4	Homo sapiens sprouty homolog 4 (Drosophila) (SPRY4), mRNA [NM_030964]	A_24_P269062	1467522	C14orf101	Homo sapiens chromosome 14 open reading frame 101 (C14orf101), mRNA [NM_017799]	A_23_P205607					1477512	RP5-875H10.1	Homo sapiens SAM domain containing 1 (LOC389432), mRNA [NM_001030060]	A_24_P602871	1486166	THC2450500	Unknown	A_32_P159176	1497826	BE893137	601437034F1 NIH_MGC_72 Homo sapiens cDNA clone IMAGE:3922112 5', mRNA sequence [BE893137]	A_23_P135568
1488741	KLHDC5	Homo sapiens kelch domain containing 5 (KLHDC5), mRNA [NM_020782]	A_24_P645765	1497231	SSR1	Homo sapiens signal sequence receptor, alpha (translocon-associated protein alpha) (SSR1), mRNA [NM_003144]	A_32_P89755	1473511	C14orf106	Homo sapiens chromosome 14 open reading frame 106 (C14orf106), mRNA [NM_018353]	A_23_P106162					1478054	RPESP	Homo sapiens RPE-spondin (RPESP), mRNA [NM_153225]	A_23_P170649	1486324	TJP1	Homo sapiens tight junction protein 1 (zona occludens 1) (TJP1), transcript variant 1, mRNA [NM_003257]	A_24_P193435	1492201	BET1	Homo sapiens BET1 homolog (S. cerevisiae) (BET1), mRNA [NM_005868]	A_23_P59700
1489631	L07392	Human retinal pigment epithelium mRNA. [L07392]	A_24_P845881	1499478	ST3GAL4	Homo sapiens cDNA FLJ11867 fis, clone HEMBA1006976, weakly similar to H.sapiens mRNA for Gal-beta(1-3/1-4)GlcNAc alpha-2.3-sialyltransferase. [AK021929]	A_23_P393856	1502478	C14orf143	Homo sapiens chromosome 14 open reading frame 143 (C14orf143), mRNA [NM_145231]	A_23_P129014					1502168	RPP25	Homo sapiens ribonuclease P 25kDa subunit (RPP25), mRNA [NM_017793]	A_23_P3424	1496013	TLE6	Homo sapiens transducin-like enhancer of split 6 (E(sp1) homolog, Drosophila) (TLE6), mRNA [NM_024760]	A_23_P208937	1480639	BF326811	BF326811 QV0-BN0042-140900-388-e04 BN0042 Homo sapiens cDNA, mRNA sequence [BF326811]	A_32_P151937
1484850	L3MBTL3	Homo sapiens l(3)mbt-like 3 (Drosophila) (L3MBTL3), transcript variant 1, mRNA [NM_032438]	A_23_P311885	1467617	STK32B	Homo sapiens serine/threonine kinase 32B (STK32B), mRNA [NM_018401]	A_32_P85676	1484620	C14orf153	Homo sapiens chromosome 14 open reading frame 153 (C14orf153), mRNA [NM_032374]	A_23_P162879					1477484	RPUSD4	Homo sapiens RNA pseudouridylate synthase domain containing 4 (RPUSD4), mRNA [NM_032795]	A_24_P318073	1490135	TMEM155	Homo sapiens transmembrane protein 155 (TMEM155), mRNA [NM_152399]	A_32_P210472	1494651	BFSP1	Homo sapiens beaded filament structural protein 1, filensin (BFSP1), mRNA [NM_001195]	A_23_P109171
1483278	LARP4	Homo sapiens La ribonucleoprotein domain family, member 4 (LARP4), transcript variant 3, mRNA [NM_199190]	A_32_P81334	1496309	TAGLN2	Homo sapiens transgelin 2 (TAGLN2), mRNA [NM_003564]	A_23_P74138	1499385	C14orf37	Homo sapiens chromosome 14 open reading frame 37 (C14orf37), mRNA [NM_001001872]	A_24_P181295					1503667	RRM2	Homo sapiens ribonucleotide reductase M2 polypeptide (RRM2), mRNA [NM_001034]	A_24_P225616	1466499	TMTC4	Homo sapiens transmembrane and tetratricopeptide repeat containing 4 (TMTC4), mRNA [NM_032813]	A_23_P65230	1469796	BG114486	602285795F1 NIH_MGC_86 Homo sapiens cDNA clone IMAGE:4373207 5', mRNA sequence [BG114486]	A_32_P2354
1485881	LDHA	Homo sapiens lactate dehydrogenase A (LDHA), mRNA [NM_005566]	A_23_P47565	1487564	TANC1	Homo sapiens tetratricopeptide repeat, ankyrin repeat and coiled-coil containing 1 (TANC1), mRNA [NM_033394]	A_23_P388400	1502885	C14orf43	Homo sapiens chromosome 14 open reading frame 43 (C14orf43), mRNA [NM_194278]	A_24_P85200					1501574	RSC1A1	Homo sapiens regulatory solute carrier protein, family 1, member 1 (RSC1A1), mRNA [NM_006511]	A_23_P395534	1477909	TNS3	Homo sapiens tensin 3 (TNS3), mRNA [NM_022748]	A_24_P346431	1480369	BG163514	602338531F1 NIH_MGC_89 Homo sapiens cDNA clone IMAGE:4446534 5', mRNA sequence [BG163514]	A_32_P37474
1488017	LDHA	Homo sapiens lactate dehydrogenase A (LDHA), mRNA [NM_005566]	A_32_P44568	1474674	TBC1D16	Homo sapiens cDNA FLJ20748 fis, clone HEP05772. [AK000755]	A_23_P428326	1479145	C14orf65	Homo sapiens chromosome 14 open reading frame 65, mRNA (cDNA clone MGC:21009 IMAGE:4746548), complete cds. [BC031990]	A_24_P201960					1475001	RTDR1	Homo sapiens rhabdoid tumor deletion region gene 1 (RTDR1), mRNA [NM_014433]	A_23_P29153	1489496	TNS3	Homo sapiens tensin 3 (TNS3), mRNA [NM_022748]	A_23_P215642	1488904	BG542103	602571323F1 NIH_MGC_77 Homo sapiens cDNA clone IMAGE:4695748 5', mRNA sequence [BG542103]	A_32_P1166
1464944	LENG4	Homo sapiens leukocyte receptor cluster (LRC) member 4 (LENG4), mRNA [NM_024298]	A_32_P123788	1477519	TBX2	Homo sapiens T-box 2 (TBX2), mRNA [NM_005994]	A_23_P164451	1490917	C15orf29	Homo sapiens chromosome 15 open reading frame 29 (C15orf29), mRNA [NM_024713]	A_32_P58163					1472784	S73202	argininosuccinate synthetase [human, Japanese classical citrullinemia patient A82, mRNA Partial Mutant, 91 nt]. [S73202]	A_24_P929818	1468985	TOP1P2	Homo sapiens topoisomerase (DNA) I pseudogene 2 (TOP1P2) on chromosome 22 [NR_001283]	A_24_P374382	1466231	BG950086	BG950086 CM1-CT0377-020101-710-g05 CT0377 Homo sapiens cDNA, mRNA sequence [BG950086]	A_32_P171488
1480752	LENG8	Homo sapiens leukocyte receptor cluster (LRC) member 8 (LENG8), mRNA [NM_052925]	A_24_P40055	1493222	TCEAL2	Homo sapiens transcription elongation factor A (SII)-like 2 (TCEAL2), mRNA [NM_080390]	A_23_P85140	1483365	C15orf39	Homo sapiens chromosome 15 open reading frame 39, mRNA (cDNA clone IMAGE:4121832), complete cds. [BC011905]	A_23_P37514					1484776	SAT2	Homo sapiens spermidine/spermine N1-acetyltransferase 2 (SAT2), mRNA [NM_133491]	A_23_P15402	1466127	TOR1AIP2	Homo sapiens torsin A interacting protein 2 (TOR1AIP2), mRNA [NM_145034]	A_23_P336644	1496552	BHLHB2	Homo sapiens basic helix-loop-helix domain containing, class B, 2 (BHLHB2), mRNA [NM_003670]	A_24_P268676
1470764	LOC142937	Homo sapiens cDNA clone IMAGE:3454038. [BC008131]	A_23_P402164	1492402	TCF3	Homo sapiens transcription factor 3 (E2A immunoglobulin enhancer binding factors E12/E47) (TCF3), mRNA [NM_003200]	A_23_P67708	1488592	C16orf45	Homo sapiens chromosome 16 open reading frame 45 (C16orf45), mRNA [NM_033201]	A_23_P326319					1471442	SCUBE2	Homo sapiens signal peptide, CUB domain, EGF-like 2 (SCUBE2), mRNA [NM_020974]	A_23_P105144	1478007	TRAF1	Homo sapiens TNF receptor-associated factor 1 (TRAF1), mRNA [NM_005658]	A_23_P216970	1476568	BIRC4BP	Homo sapiens XIAP associated factor-1 (BIRC4BP), transcript variant 1, mRNA [NM_017523]	A_23_P4286
1477639	LOC150759	PREDICTED: Homo sapiens hypothetical protein LOC150759 (LOC150759), misc RNA [XR_000661]	A_24_P738130	1466582	TCF7	Homo sapiens transcription factor 7 (T-cell specific, HMG-box) (TCF7), transcript variant 1, mRNA [NM_003202]	A_23_P7582	1476804	C16orf70	Homo sapiens chromosome 16 open reading frame 70 (C16orf70), mRNA [NM_025187]	A_24_P292831					1497678	SEC13L1	Homo sapiens SEC13-like 1 (S. cerevisiae) (SEC13L1), transcript variant 2, mRNA [NM_183352]	A_23_P29555	1474067	TRAK2	Homo sapiens trafficking protein, kinesin binding 2 (TRAK2), mRNA [NM_015049]	A_23_P209426	1470742	BIRC5	Homo sapiens baculoviral IAP repeat-containing 5 (survivin) (BIRC5), transcript variant 3, mRNA [NM_001012271]	A_23_P118815
1481082	LOC150759	Homo sapiens cDNA FLJ33034 fis, clone THYMU2000236. [AK057596]	A_24_P391591	1497729	THC2238625	Q86V87 (Q86V87) RAI16 protein (Fragment), partial (15%) [THC2238625]	A_24_P76120	1474329	C17orf56	Homo sapiens chromosome 17 open reading frame 56 (C17orf56), mRNA [NM_144679]	A_23_P301340					1463743	SELM	Homo sapiens selenoprotein M (SELM), mRNA [NM_080430]	A_23_P6413	1481408	TRAM1L1	Homo sapiens translocation associated membrane protein 1-like 1 (TRAM1L1), mRNA [NM_152402]	A_23_P372974	1494721	BM129308	if20d02.x1 Melton Normalized Human Islet 4 N4-HIS 1 Homo sapiens cDNA clone IMAGE:5677082 3', mRNA sequence [BM129308]	A_32_P192842
1491092	LOC150759	Homo sapiens cDNA FLJ33034 fis, clone THYMU2000236. [AK057596]	A_32_P122136	1483115	THC2249577	Q5VWB9 (Q5VWB9) Phosphatidylinositol 4-kinase, catalytic, beta polypeptide , complete [THC2249577]	A_23_P103824	1482082	C17orf63	Homo sapiens chromosome 17 open reading frame 63 (C17orf63), mRNA [NM_018182]	A_23_P141484					1488900	SEMA3A	Homo sapiens sema domain, immunoglobulin domain (Ig), short basic domain, secreted, (semaphorin) 3A (SEMA3A), mRNA [NM_006080]	A_23_P317591	1484692	TRIM46	Homo sapiens tripartite motif-containing 46, mRNA (cDNA clone MGC:97085 IMAGE:7262300), complete cds. [BC069416]	A_23_P46222	1477554	BM461836	AGENCOURT_6418378 NIH_MGC_71 Homo sapiens cDNA clone IMAGE:5533889 5', mRNA sequence [BM461836]	A_32_P42236
1478664	LOC153222	Homo sapiens adult retina protein (LOC153222), mRNA [NM_153607]	A_23_P404606	1477469	THC2282652	Q9RW53 (Q9RW53) Mg(2+) transport ATPase-related protein, partial (8%) [THC2282652]	A_32_P207420	1485272	C19orf36	Homo sapiens chromosome 19 open reading frame 36 (C19orf36), transcript variant 3, mRNA [NM_001039846]	A_24_P32295					1497552	SEMA3A	Homo sapiens sema domain, immunoglobulin domain (Ig), short basic domain, secreted, (semaphorin) 3A (SEMA3A), mRNA [NM_006080]	A_24_P192301	1465180	TSPAN2	Homo sapiens tetraspanin 2 (TSPAN2), mRNA [NM_005725]	A_23_P201193	1496831	BM929882	BM929882 UI-E-EJ1-aji-p-11-0-UI.r1 UI-E-EJ1 Homo sapiens cDNA clone UI-E-EJ1-aji-p-11-0-UI 5', mRNA sequence [BM929882]	A_32_P41153
1495158	LOC283767	Homo sapiens cDNA FLJ40198 fis, clone TESTI2019975, weakly similar to TRICHOHYALIN. [AK097517]	A_24_P50972	1489432	THC2288797	Q753E4 (Q753E4) AFR372Wp, partial (3%) [THC2288797]	A_32_P162537	1479441	C1orf114	Homo sapiens chromosome 1 open reading frame 114 (C1orf114), mRNA [NM_021179]	A_23_P468					1500434	SEPX1	Homo sapiens selenoprotein X, 1 (SEPX1), mRNA [NM_016332]	A_23_P129486	1473101	TTC14	Homo sapiens tetratricopeptide repeat domain 14 (TTC14), mRNA [NM_133462]	A_23_P212511	1486016	BMPR2	Homo sapiens bone morphogenetic protein receptor, type II (serine/threonine kinase) (BMPR2), mRNA [NM_001204]	A_24_P753161
1476956	LOC285958	Homo sapiens cDNA FLJ38860 fis, clone MESAN2011977. [AK096179]	A_24_P506977	1483680	THC2317093	Unknown	A_32_P30717	1474879	C1orf66	Homo sapiens chromosome 1 open reading frame 66 (C1orf66), mRNA [NM_015997]	A_23_P12010					1486766	SERINC5	Homo sapiens serine incorporator 5 (SERINC5), mRNA [NM_178276]	A_23_P423457	1489346	TUBA3	Homo sapiens tubulin, alpha 3 (TUBA3), mRNA [NM_006009]	A_23_P139547	1477721	BPHL	Homo sapiens biphenyl hydrolase-like (serine hydrolase; breast epithelial mucin-associated antigen) (BPHL), mRNA [NM_004332]	A_23_P42087
1475166	LOC348262	Homo sapiens hypothetical protein LOC348262 (LOC348262), mRNA [NM_207368]	A_24_P237878	1503059	THC2339791	Unknown	A_24_P887092	1471299	C1orf71	Homo sapiens chromosome 1 open reading frame 71 (C1orf71), mRNA [NM_152609]	A_23_P405175					1476993	SERPINE2	Homo sapiens serpin peptidase inhibitor, clade E (nexin, plasminogen activator inhibitor type 1), member 2 (SERPINE2), mRNA [NM_006216]	A_23_P50919	1477897	TUBB2A	Homo sapiens tubulin, beta 2A (TUBB2A), mRNA [NM_001069]	A_23_P501276	1474352	BQ010172	BQ010172 UI-H-ED0-axz-j-15-0-UI.s1 NCI_CGAP_ED0 Homo sapiens cDNA clone IMAGE:5835758 3', mRNA sequence [BQ010172]	A_32_P35906
1465397	LOC349114	Homo sapiens hypothetical protein LOC349114, mRNA (cDNA clone IMAGE:6379934), partial cds. [BC053841]	A_24_P583225	1490983	THC2348985	T32824 EST54797 Human Brain Homo sapiens cDNA 3' end similar to None., mRNA sequence [T32824]	A_32_P114020	1494028	C1orf96	Homo sapiens chromosome 1 open reading frame 96 (C1orf96), mRNA [NM_145257]	A_32_P83776					1466217	SGCD	Homo sapiens sarcoglycan, delta (35kDa dystrophin-associated glycoprotein) (SGCD), transcript variant 1, mRNA [NM_000337]	A_23_P147647	1482379	TUBG2	Homo sapiens tubulin, gamma 2 (TUBG2), mRNA [NM_016437]	A_23_P78014	1472176	BQ184357	UI-E-EJ1-ajs-n-23-0-UI.s1 UI-E-EJ1 Homo sapiens cDNA clone UI-E-EJ1-ajs-n-23-0-UI 3', mRNA sequence [BQ184357]	A_32_P166693
1490401	LOC400509	Homo sapiens cDNA FLJ13765 fis, clone PLACE4000128, weakly similar to Mus musculus putative transcription factor mRNA. [AK023827]	A_32_P62106	1483478	THC2363646	AJHYNG asparagine synthase (glutamine-hydrolysing) [similarity] - golden hamster {Mesocricetus auratus;} , partial (17%) [THC2363646]	A_32_P49284	1503604	C1QDC1	Homo sapiens C1q domain containing 1 (C1QDC1), transcript variant 2, mRNA [NM_023925]	A_24_P400675					1474451	SGCD	Homo sapiens sarcoglycan, delta (35kDa dystrophin-associated glycoprotein) (SGCD), transcript variant 2, mRNA [NM_172244]	A_23_P136254	1477562	UBL3	Homo sapiens ubiquitin-like 3 (UBL3), mRNA [NM_007106]	A_24_P330234	1472585	BQ379494	BQ379494 CM0-UT0003-031100-582-b09 UT0003 Homo sapiens cDNA, mRNA sequence [BQ379494]	A_32_P156628
1499769	LOC440248	Homo sapiens hypothetical LOC440248 (LOC440248), mRNA [NM_199045]	A_32_P211080	1492838	THC2373490	AMPH_CHICK (P50478) Amphiphysin, partial (3%) [THC2373490]	A_32_P36136	1493395	C20orf12	Homo sapiens chromosome 20 open reading frame 12 (C20orf12), mRNA [NM_018152]	A_23_P40315					1478113	SH2D5	Homo sapiens cDNA FLJ42879 fis, clone BRHIP3001283. [AK124869]	A_24_P686965	1473697	VEGF	Homo sapiens vascular endothelial growth factor (VEGF), transcript variant 2, mRNA [NM_003376]	A_23_P70398	1476188	BQ717518	AGENCOURT_8478230 Lupski_sympathetic_trunk Homo sapiens cDNA clone IMAGE:6196840 5', mRNA sequence [BQ717518]	A_24_P924681
1464130	LOC440295	Homo sapiens hypothetical protein LOC440295 (LOC440295), mRNA [NM_198181]	A_24_P153880	1478640	TIAM2	Homo sapiens T-cell lymphoma invasion and metastasis 2 (TIAM2), transcript variant 1, mRNA [NM_012454]	A_24_P303454	1494047	C20orf23	Homo sapiens chromosome 20 open reading frame 23 (C20orf23), mRNA [NM_024704]	A_24_P59361					1502107	SH3MD4	Homo sapiens mRNA; cDNA DKFZp547G0613 (from clone DKFZp547G0613). [AL831825]	A_24_P589266	1479246	VPS13A	Homo sapiens vacuolar protein sorting 13 homolog A (S. cerevisiae) (VPS13A), transcript variant A, mRNA [NM_033305]	A_23_P9472	1486212	BRRN1	Homo sapiens barren homolog 1 (Drosophila) (BRRN1), mRNA [NM_015341]	A_23_P415443
1491392	LOC440295	Homo sapiens hypothetical protein LOC440295 (LOC440295), mRNA [NM_198181]	A_32_P231086	1500490	TLE1	Homo sapiens transducin-like enhancer of split 1 (E(sp1) homolog, Drosophila) (TLE1), mRNA [NM_005077]	A_23_P135239	1469294	C20orf94	Homo sapiens chromosome 20 open reading frame 94 (C20orf94), mRNA [NM_001009608]	A_23_P364766					1490327	SHC1	Homo sapiens SHC (Src homology 2 domain containing) transforming protein 1 (SHC1), transcript variant 2, mRNA [NM_003029]	A_23_P200443	1493274	VPS13A	Homo sapiens vacuolar protein sorting 13 homolog A (S. cerevisiae) (VPS13A), transcript variant B, mRNA [NM_015186]	A_23_P377141	1471013	BTG1	Homo sapiens B-cell translocation gene 1, anti-proliferative (BTG1), mRNA [NM_001731]	A_23_P87560
1500253	LOC440895	Homo sapiens cDNA FLJ13403 fis, clone PLACE1001517, moderately similar to Homo sapiens gene for glycosylphosphatidylinositol anchor attachment 1 (GPAA1). [AK023465]	A_24_P595369	1472354	TLN2	Homo sapiens talin 2 (TLN2), mRNA [NM_015059]	A_24_P347566	1486884	C21orf88	Homo sapiens cDNA clone MGC:99480 IMAGE:4874993, complete cds. [BC080530]	A_32_P34826					1501690	SHCBP1	Homo sapiens SHC SH2-domain binding protein 1 (SHCBP1), mRNA [NM_024745]	A_32_P96719	1490336	VPS25	Homo sapiens vacuolar protein sorting 25 homolog (S. cerevisiae) (VPS25), mRNA [NM_032353]	A_23_P66599	1472743	BTRC	Homo sapiens beta-transducin repeat containing (BTRC), transcript variant 1, mRNA [NM_033637]	A_23_P46819
1473047	LOC554175	Homo sapiens hypothetical LOC554175, mRNA (cDNA clone MGC:11077 IMAGE:3688915), complete cds. [BC006530]	A_24_P680606	1463293	TMEM123	Homo sapiens transmembrane protein 123 (TMEM123), mRNA [NM_052932]	A_23_P202964	1500688	C2orf3	Homo sapiens chromosome 2 open reading frame 3 (C2orf3), mRNA [NM_003203]	A_23_P120062					1473519	SHRM	Homo sapiens shroom (SHRM), mRNA [NM_020859]	A_23_P58117	1465525	YAP1	Homo sapiens Yes-associated protein 1, 65kDa (YAP1), mRNA [NM_006106]	A_23_P104762	1485035	BU687083	BU687083 UI-CF-DU1-ado-p-03-0-UI.s1 UI-CF-DU1 Homo sapiens cDNA clone UI-CF-DU1-ado-p-03-0-UI 3', mRNA sequence [BU687083]	A_32_P61538
1470306	LOC642711	PREDICTED: Homo sapiens similar to junction-mediating and regulatory protein, transcript variant 5 (LOC642711), mRNA [XM_931285]	A_24_P524262	1488588	TMEM38A	Homo sapiens transmembrane protein 38A (TMEM38A), mRNA [NM_024074]	A_23_P101392	1469698	C3orf19	Homo sapiens chromosome 3 open reading frame 19 (C3orf19), mRNA [NM_016474]	A_24_P144481					1503568	SIX4	Homo sapiens sine oculis homeobox homolog 4 (Drosophila) (SIX4), mRNA [NM_017420]	A_32_P204205	1473884	YEATS2	Homo sapiens YEATS domain containing 2 (YEATS2), mRNA [NM_018023]	A_23_P69437	1489245	BUB1B	Homo sapiens BUB1 budding uninhibited by benzimidazoles 1 homolog beta (yeast) (BUB1B), mRNA [NM_001211]	A_23_P163481
1470611	LOC643406	Homo sapiens hypothetical protein LOC643406, mRNA (cDNA clone IMAGE:5164807), complete cds. [BC031676]	A_32_P212897	1486071	TMEM87B	Homo sapiens transmembrane protein 87B (TMEM87B), mRNA [NM_032824]	A_23_P303155	1476888	C4orf8	Homo sapiens chromosome 4 open reading frame 8 (C4orf8), mRNA [NM_003704]	A_24_P131785					1470002	SLC20A2	Homo sapiens solute carrier family 20 (phosphate transporter), member 2 (SLC20A2), mRNA [NM_006749]	A_23_P94921	1501158	YKT6	Homo sapiens YKT6 v-SNARE homolog (S. cerevisiae) (YKT6), mRNA [NM_006555]	A_24_P372048	1496910	BX097190	BX097190 Soares placenta Nb2HP Homo sapiens cDNA clone IMAGp998G19212, mRNA sequence [BX097190]	A_32_P42224
1485984	LOC650766	PREDICTED: Homo sapiens similar to Williams Beuren syndrome chromosome region 19 (LOC650766), mRNA [XM_939847]	A_32_P88817	1502721	TMSB4X	Homo sapiens thymosin, beta 4, X-linked (TMSB4X), mRNA [NM_021109]	A_24_P374516	1480872	C5orf4	Homo sapiens chromosome 5 open reading frame 4 (C5orf4), transcript variant 2, mRNA [NM_032385]	A_23_P501831					1495315	SLC25A19	Homo sapiens solute carrier family 25 (mitochondrial deoxynucleotide carrier), member 19 (SLC25A19), mRNA [NM_021734]	A_23_P55045	1463431	ZBED1	Homo sapiens zinc finger, BED-type containing 1 (ZBED1), mRNA [NM_004729]	A_23_P217507	1490760	BX115350	BX115350 Soares fetal liver spleen 1NFLS Homo sapiens cDNA clone IMAGp998L11127, mRNA sequence [BX115350]	A_32_P228886
1486394	LOC652408	PREDICTED: Homo sapiens similar to myosin light chain kinase isoform 1 (LOC652408), mRNA [XM_941843]	A_24_P600036	1483947	TMSL3	Homo sapiens thymosin-like 3 (TMSL3), mRNA [NM_183049]	A_24_P143189	1479921	C5orf5	Homo sapiens chromosome 5 open reading frame 5 (C5orf5), mRNA [NM_016603]	A_23_P136460					1480410	SLC25A22	Homo sapiens solute carrier family 25 (mitochondrial carrier: glutamate), member 22 (SLC25A22), mRNA [NM_024698]	A_23_P409386	1502385	ZDHHC11	Homo sapiens zinc finger, DHHC-type containing 11 (ZDHHC11), mRNA [NM_024786]	A_24_P153456	1490014	BX115897	BX115897 BX115897 Soares_multiple_sclerosis_2NbHMSP Homo sapiens cDNA clone IMAGp998J16611 ; IMAGE:276975, mRNA sequence [BX115897]	A_32_P19797
1480097	LOC653639	PREDICTED: Homo sapiens similar to Acyl-protein thioesterase 2 (Lysophospholipase II) (LPL-I), transcript variant 3 (LOC653639), mRNA [XM_934787]	A_24_P66270	1481932	TPBG	Homo sapiens trophoblast glycoprotein (TPBG), mRNA [NM_006670]	A_23_P59261	1479871	C6orf106	Homo sapiens chromosome 6 open reading frame 106 (C6orf106), transcript variant 1, mRNA [NM_024294]	A_23_P122582					1465992	SLC25A4	Homo sapiens solute carrier family 25 (mitochondrial carrier; adenine nucleotide translocator), member 4 (SLC25A4), nuclear gene encoding mitochondrial protein, mRNA [NM_001151]	A_24_P206047	1464627	ZFP64	Homo sapiens zinc finger protein 64 homolog (mouse) (ZFP64), transcript variant 4, mRNA [NM_199427]	A_23_P120467	1498381	BX377179	BX377179 Homo sapiens PLACENTA COT 25-NORMALIZED Homo sapiens cDNA clone CS0DI003YC14 5-PRIME, mRNA sequence [BX377179]	A_24_P524462
1491228	LRP8	Homo sapiens low density lipoprotein receptor-related protein 8, apolipoprotein e receptor (LRP8), transcript variant 2, mRNA [NM_033300]	A_23_P200222	1463010	TPMT	Homo sapiens thiopurine S-methyltransferase (TPMT), mRNA [NM_000367]	A_24_P67375	1479379	C6orf173	Homo sapiens chromosome 6 open reading frame 173 (C6orf173), mRNA [NM_001012507]	A_24_P462899					1488652	SLC26A10	Homo sapiens solute carrier family 26, member 10 (SLC26A10), transcript variant 1, mRNA [NM_001018084]	A_23_P203807	1468928	ZGPAT	Homo sapiens zinc finger, CCCH-type with G patch domain (ZGPAT), transcript variant 2, mRNA [NM_181484]	A_23_P218654	1484978	BX538250	Homo sapiens mRNA; cDNA DKFZp686A1429 (from clone DKFZp686A1429). [BX538250]	A_32_P24489
1494618	LRRC44	Homo sapiens leucine rich repeat containing 44 (LRRC44), mRNA [NM_145258]	A_23_P331072	1485823	TPMT	Homo sapiens thiopurine S-methyltransferase (TPMT), mRNA [NM_000367]	A_23_P214108	1480402	C6orf182	Homo sapiens chromosome 6 open reading frame 182 (C6orf182), mRNA [NM_173830]	A_23_P59358					1477511	SLC27A1	Homo sapiens solute carrier family 27 (fatty acid transporter), member 1 (SLC27A1), mRNA [NM_198580]	A_24_P382489	1471376	ZNF25	Homo sapiens zinc finger protein 25 (ZNF25), mRNA [NM_145011]	A_23_P381577	1477292	BX640843	Homo sapiens mRNA; cDNA DKFZp686B14224 (from clone DKFZp686B14224). [BX640843]	A_24_P68908
1468953	LRRC8A	Homo sapiens leucine rich repeat containing 8 family, member A (LRRC8A), mRNA [NM_019594]	A_24_P376287	1498275	TPST2	Homo sapiens tyrosylprotein sulfotransferase 2 (TPST2), transcript variant 1, mRNA [NM_001008566]	A_23_P132226	1501136	C6orf26	Homo sapiens chromosome 6 open reading frame 26 (C6orf26), mRNA [NM_001039651]	A_24_P3804					1484704	SLC31A1	Homo sapiens solute carrier family 31 (copper transporters), member 1 (SLC31A1), mRNA [NM_001859]	A_23_P253405	1496599	ZNF336	Homo sapiens zinc finger protein 336 (ZNF336), mRNA [NM_022482]	A_24_P156288	1479442	BX640843	Homo sapiens mRNA; cDNA DKFZp686B14224 (from clone DKFZp686B14224). [BX640843]	A_23_P136724
1486636	LSM14A	Homo sapiens LSM14 homolog A (SCD6, S. cerevisiae) (LSM14A), mRNA [NM_015578]	A_24_P365327	1490073	TUBB	Homo sapiens tubulin, beta (TUBB), mRNA [NM_178014]	A_23_P387057	1494050	C7orf10	Homo sapiens chromosome 7 open reading frame 10 (C7orf10), mRNA [NM_024728]	A_23_P145711					1495592	SLC31A2	Homo sapiens solute carrier family 31 (copper transporters), member 2 (SLC31A2), mRNA [NM_001860]	A_23_P217109	1473972	ZWILCH	Homo sapiens Zwilch, kinetochore associated, homolog (Drosophila) (ZWILCH), mRNA [NM_017975]	A_23_P112673	1503256	BX647358	Homo sapiens mRNA; cDNA DKFZp686B0962 (from clone DKFZp686B0962). [BX647358]	A_32_P216872
1470007	LSP1	Homo sapiens clone pp9372 unknown mRNA. [AF289610]	A_24_P118211	1500074	UBE1L	Homo sapiens ubiquitin-activating enzyme E1-like (UBE1L), mRNA [NM_003335]	A_23_P21207	1467774	C7orf11	Homo sapiens chromosome 7 open reading frame 11 (C7orf11), mRNA [NM_138701]	A_24_P411815					1476393	SLC39A7	Homo sapiens solute carrier family 39 (zinc transporter), member 7 (SLC39A7), mRNA [NM_006979]	A_23_P70571					1494020	BX647685	Homo sapiens mRNA; cDNA DKFZp686J0581 (from clone DKFZp686J0581). [BX647685]	A_32_P17484
1480246	LSR	Homo sapiens lipolysis stimulated lipoprotein receptor (LSR), transcript variant 2, mRNA [NM_205834]	A_23_P142389	1469156	UBE2E1	Homo sapiens ubiquitin-conjugating enzyme E2E 1 (UBC4/5 homolog, yeast) (UBE2E1), transcript variant 1, mRNA [NM_003341]	A_23_P6963	1475882	C8orf30A	Homo sapiens chromosome 8 open reading frame 30A (C8orf30A), mRNA [NM_016458]	A_23_P61268					1494373	SLC40A1	Homo sapiens solute carrier family 40 (iron-regulated transporter), member 1 (SLC40A1), mRNA [NM_014585]	A_23_P102391					1481024	BX648591	Homo sapiens mRNA; cDNA DKFZp686G14198 (from clone DKFZp686G14198). [BX648591]	A_23_P204541
1474020	LUZP5	Homo sapiens cDNA FLJ20311 fis, clone HEP07319. [AK000318]	A_23_P168747	1500316	ULBP2	Homo sapiens UL16 binding protein 2 (ULBP2), mRNA [NM_025217]	A_23_P168259	1477410	C8orf70	Homo sapiens chromosome 8 open reading frame 70 (C8orf70), mRNA [NM_016010]	A_23_P20363					1499007	SLC4A7	Homo sapiens solute carrier family 4, sodium bicarbonate cotransporter, member 7 (SLC4A7), mRNA [NM_003615]	A_24_P368575					1498460	BY798288	BY798288 Homo sapiens eye Homo sapiens cDNA clone HE3347.seq 5', mRNA sequence [BY798288]	A_23_P129856
1468363	LYAR	Homo sapiens hypothetical protein FLJ20425 (LYAR), mRNA [NM_017816]	A_23_P41327	1500627	W60781	W60781 zd26f05.r1 Soares_fetal_heart_NbHH19W Homo sapiens cDNA clone IMAGE:341793 5' similar to gb:J02874 FATTY ACID-BINDING PROTEIN, ADIPOCYTE (HUMAN);, mRNA sequence [W60781]	A_23_P8812	1492257	C9orf39	Homo sapiens cDNA FLJ25636 fis, clone STM04338. [AK098502]	A_32_P95082					1464724	SLC6A19	Homo sapiens cDNA FLJ38735 fis, clone KIDNE2010973, moderately similar to Mus musculus orphan transporter isoform B9 (Xtrp2) mRNA. [AK096054]	A_23_P62070					1476716	BZW2	Homo sapiens basic leucine zipper and W2 domains 2 (BZW2), mRNA [NM_014038]	A_23_P157215
1481994	LYNX1	Homo sapiens Ly6/neurotoxin 1 (LYNX1), transcript variant 3, mRNA [NM_177457]	A_23_P111981	1463932	WDR39	Homo sapiens WD repeat domain 39 (WDR39), mRNA [NM_004804]	A_23_P410059	1477745	C9orf80	Homo sapiens chromosome 9 open reading frame 80 (C9orf80), mRNA [NM_021218]	A_23_P397899					1476190	SLIT2	Homo sapiens slit homolog 2 (Drosophila) (SLIT2), mRNA [NM_004787]	A_23_P144348					1474906	C10orf10	Homo sapiens chromosome 10 open reading frame 10 (C10orf10), mRNA [NM_007021]	A_23_P35597
1501787	MAFG	Homo sapiens v-maf musculoaponeurotic fibrosarcoma oncogene homolog G (avian) (MAFG), transcript variant 1, mRNA [NM_002359]	A_23_P390044	1470825	WDR75	Homo sapiens WD repeat domain 75 (WDR75), mRNA [NM_032168]	A_32_P217510	1497323	C9orf86	Homo sapiens chromosome 9 open reading frame 86 (C9orf86), mRNA [NM_024718]	A_24_P143888					1486255	SLMAP	Homo sapiens sarcolemma associated protein (SLMAP), mRNA [NM_007159]	A_24_P942773					1498823	C10orf10	Homo sapiens chromosome 10 open reading frame 10 (C10orf10), mRNA [NM_007021]	A_24_P329795
1464500	MAN2A1	Homo sapiens mannosidase, alpha, class 2A, member 1 (MAN2A1), mRNA [NM_002372]	A_23_P360769	1489437	WDR78	Homo sapiens WD repeat domain 78 (WDR78), transcript variant 2, mRNA [NM_207014]	A_23_P200670	1487363	C9orf88	Homo sapiens MEG3 (MEG3) mRNA, complete cds. [AF151783]	A_23_P417404					1496286	SLMAP	Homo sapiens sarcolemma associated protein (SLMAP), mRNA [NM_007159]	A_23_P29441					1483132	C10orf116	Homo sapiens chromosome 10 open reading frame 116 (C10orf116), mRNA [NM_006829]	A_23_P161439
1481956	MAN2A1	Homo sapiens mannosidase, alpha, class 2A, member 1 (MAN2A1), mRNA [NM_002372]	A_23_P18931	1494288	YPEL1	Homo sapiens yippee-like 1 (Drosophila) (YPEL1), mRNA [NM_013313]	A_23_P40548	1468848	C9orf93	Homo sapiens chromosome 9 open reading frame 93 (C9orf93), mRNA [NM_173550]	A_32_P166480					1499335	SMC2	Homo sapiens structural maintenance of chromosomes 2 (SMC2), transcript variant 3, mRNA [NM_006444]	A_23_P60271					1465997	C10orf125	Homo sapiens chromosome 10 open reading frame 125 (C10orf125), mRNA [NM_198472]	A_23_P97952
1503495	MANSC1	Homo sapiens MANSC domain containing 1 (MANSC1), mRNA [NM_018050]	A_23_P162211	1474638	ZFP106	Homo sapiens zinc finger protein 106 homolog (mouse) (ZFP106), mRNA [NM_022473]	A_23_P77310	1499045	CA312250	CA312250 UI-CF-FN0-afm-d-23-0-UI.s1 UI-CF-FN0 Homo sapiens cDNA clone UI-CF-FN0-afm-d-23-0-UI 3', mRNA sequence [CA312250]	A_32_P53338					1495691	SNCA	Homo sapiens synuclein, alpha (non A4 component of amyloid precursor) (SNCA), transcript variant NACP112, mRNA [NM_007308]	A_23_P29939					1474809	C10orf26	Homo sapiens chromosome 10 open reading frame 26 (C10orf26), mRNA [NM_017787]	A_23_P1248
1484900	MAP3K5	Homo sapiens mitogen-activated protein kinase kinase kinase 5 (MAP3K5), mRNA [NM_005923]	A_23_P134125	1498744	ZHX2	Homo sapiens zinc fingers and homeoboxes 2 (ZHX2), mRNA [NM_014943]	A_23_P168951	1465686	CA314451	CA314451 UI-CF-FN0-afh-a-09-0-UI.s1 UI-CF-FN0 Homo sapiens cDNA clone UI-CF-FN0-afh-a-09-0-UI 3', mRNA sequence [CA314451]	A_32_P113472					1491944	SNRPA1	Homo sapiens small nuclear ribonucleoprotein polypeptide A' (SNRPA1), mRNA [NM_003090]	A_32_P28685					1503721	C10orf47	Homo sapiens chromosome 10 open reading frame 47 (C10orf47), mRNA [NM_153256]	A_23_P352402
1482972	MAPK11	Homo sapiens mitogen-activated protein kinase 11 (MAPK11), transcript variant 1, mRNA [NM_002751]	A_23_P502274	1480322	ZNF277	Homo sapiens zinc finger protein 277 (ZNF277), mRNA [NM_021994]	A_24_P243776	1499538	CA5B	Homo sapiens carbonic anhydrase VB, mitochondrial (CA5B), nuclear gene encoding mitochondrial protein, mRNA [NM_007220]	A_23_P307346					1470491	SNTA1	Homo sapiens syntrophin, alpha 1 (dystrophin-associated protein A1, 59kDa, acidic component) (SNTA1), mRNA [NM_003098]	A_23_P57227					1489613	C10orf78	Homo sapiens chromosome 10 open reading frame 78 (C10orf78), transcript variant 2, mRNA [NM_145247]	A_23_P413193
1483904	MAPKAPK2	Homo sapiens mitogen-activated protein kinase-activated protein kinase 2 (MAPKAPK2), transcript variant 1, mRNA [NM_004759]	A_23_P201483	1491698	ZNF513	Homo sapiens zinc finger protein 513 (ZNF513), mRNA [NM_144631]	A_23_P142671	1467373	CABIN1	Homo sapiens calcineurin binding protein 1 (CABIN1), mRNA [NM_012295]	A_24_P102512					1496835	SNTB1	Homo sapiens syntrophin, beta 1 (dystrophin-associated protein A1, 59kDa, basic component 1) (SNTB1), mRNA [NM_021021]	A_23_P95029					1478312	C11orf24	Homo sapiens chromosome 11 open reading frame 24 (C11orf24), mRNA [NM_022338]	A_23_P12911
1476003	MAT2A	Homo sapiens methionine adenosyltransferase II, alpha (MAT2A), mRNA [NM_005911]	A_32_P87703	1502098	ZNF532	Homo sapiens zinc finger protein 532 (ZNF532), mRNA [NM_018181]	A_23_P346421	1466957	CALD1	Homo sapiens caldesmon 1 (CALD1), transcript variant 1, mRNA [NM_033138]	A_24_P921366					1487912	SNX5	Homo sapiens sorting nexin 5 (SNX5), transcript variant 2, mRNA [NM_014426]	A_23_P131954					1474354	C11orf52	Homo sapiens chromosome 11 open reading frame 52 (C11orf52), mRNA [NM_080659]	A_23_P1722
1490443	MDK	Homo sapiens midkine (neurite growth-promoting factor 2) (MDK), transcript variant 1, mRNA [NM_001012334]	A_23_P116235	1485548	ZNF588	Homo sapiens zinc finger protein 588 (ZNF588), transcript variant 1, mRNA [NM_016220]	A_24_P209378	1497563	CAMKK2	Homo sapiens calcium/calmodulin-dependent protein kinase kinase 2, beta (CAMKK2), transcript variant 6, mRNA [NM_172215]	A_23_P408830					1492384	SOCS5	Homo sapiens suppressor of cytokine signaling 5 (SOCS5), transcript variant 2, mRNA [NM_144949]	A_23_P5813					1501651	C11orf75	Homo sapiens chromosome 11 open reading frame 75 (C11orf75), mRNA [NM_020179]	A_23_P75430
1469528	MDM1	Homo sapiens Mdm4, transformed 3T3 cell double minute 1, p53 binding protein (mouse) (MDM1), transcript variant 2, mRNA [NM_020128]	A_23_P204782	1499746	ZNF618	Homo sapiens zinc finger protein 618 (ZNF618), mRNA [NM_133374]	A_23_P43679	1479953	CAMLG	Homo sapiens calcium modulating ligand (CAMLG), mRNA [NM_001745]	A_23_P213728					1492331	SOX4	Homo sapiens SRY (sex determining region Y)-box 4 (SOX4), mRNA [NM_003107]	A_23_P82169					1489587	C12orf46	Homo sapiens chromosome 12 open reading frame 46 (C12orf46), mRNA [NM_152321]	A_23_P139687
1492431	ME3	Homo sapiens malic enzyme 3, NADP(+)-dependent, mitochondrial (ME3), nuclear gene encoding mitochondrial protein, transcript variant 2, mRNA [NM_001014811]	A_23_P116614	1487425	ZWINT	Homo sapiens ZW10 interactor (ZWINT), transcript variant 4, mRNA [NM_001005414]	A_23_P63789	1499259	CAPZB	Homo sapiens capping protein (actin filament) muscle Z-line, beta (CAPZB), mRNA [NM_004930]	A_23_P126752					1498846	SPOCD1	Homo sapiens cDNA FLJ39908 fis, clone SPLEN2017620. [AK097227]	A_24_P932887					1477079	C13orf1	Homo sapiens chromosome 13 open reading frame 1 (C13orf1), mRNA [NM_020456]	A_23_P368718
1493545	MED25	Homo sapiens mediator of RNA polymerase II transcription, subunit 25 homolog (S. cerevisiae) (MED25), mRNA [NM_030973]	A_23_P153510					1472381	CASC4	Homo sapiens cancer susceptibility candidate 4 (CASC4), transcript variant 2, mRNA [NM_177974]	A_24_P284213					1475986	SPRY2	Homo sapiens sprouty homolog 2 (Drosophila) (SPRY2), mRNA [NM_005842]	A_23_P128698					1487071	C13orf1	Homo sapiens chromosome 13 open reading frame 1 (C13orf1), mRNA [NM_020456]	A_24_P116233
1465335	MEF2D	Homo sapiens MADS box transcription enhancer factor 2, polypeptide D (myocyte enhancer factor 2D) (MEF2D), mRNA [NM_005920]	A_23_P51679					1503657	CASP3	Homo sapiens caspase 3, apoptosis-related cysteine peptidase (CASP3), transcript variant alpha, mRNA [NM_004346]	A_23_P92410					1492281	SSBP3	Homo sapiens single stranded DNA binding protein 3 (SSBP3), transcript variant 1, mRNA [NM_145716]	A_23_P500333					1490246	C13orf3	Homo sapiens chromosome 13 open reading frame 3, mRNA (cDNA clone MGC:4832 IMAGE:3604003), complete cds. [BC013418]	A_23_P340909
1489033	MEGF11	Homo sapiens multiple EGF-like-domains 11 (MEGF11), mRNA [NM_032445]	A_23_P54340					1472175	CASP7	Homo sapiens caspase 7, apoptosis-related cysteine peptidase (CASP7), transcript variant gamma, mRNA [NM_033339]	A_23_P12572					1487385	ST7OT1	Homo sapiens ST7 overlapping transcript 1 (antisense non-coding RNA) (ST7OT1) on chromosome 7 [NR_002330]	A_32_P181297					1464397	C14orf10	Homo sapiens cDNA FLJ46718 fis, clone TRACH3018240. [AK128559]	A_32_P18357
1480977	METRNL	Homo sapiens meteorin, glial cell differentiation regulator-like (METRNL), mRNA [NM_001004431]	A_23_P10591					1501294	CBL	Homo sapiens Cas-Br-M (murine) ecotropic retroviral transforming sequence (CBL), mRNA [NM_005188]	A_23_P339191					1494612	STAT1	Homo sapiens signal transducer and activator of transcription 1, 91kDa (STAT1), transcript variant beta, mRNA [NM_139266]	A_24_P274270					1466924	C14orf129	Homo sapiens chromosome 14 open reading frame 129 (C14orf129), mRNA [NM_016472]	A_23_P205336
1480623	METTL5	Homo sapiens methyltransferase like 5 (METTL5), mRNA [NM_014168]	A_23_P142634					1496700	CBLB	Homo sapiens Cas-Br-M (murine) ecotropic retroviral transforming sequence b (CBLB), mRNA [NM_170662]	A_23_P212715					1487485	SYNPO2	Homo sapiens mRNA; cDNA DKFZp451G189 (from clone DKFZp451G189). [AL833294]	A_24_P119665					1499854	C14orf149	Homo sapiens chromosome 14 open reading frame 149 (C14orf149), mRNA [NM_144581]	A_23_P14458
1489980	METTL7B	Homo sapiens methyltransferase like 7B (METTL7B), mRNA [NM_152637]	A_24_P64653					1482730	CBX1	Homo sapiens chromobox homolog 1 (HP1 beta homolog Drosophila ) (CBX1), mRNA [NM_006807]	A_24_P298174					1464482	TAF15	Homo sapiens TAF15 RNA polymerase II, TATA box binding protein (TBP)-associated factor, 68kDa (TAF15), transcript variant 1, mRNA [NM_139215]	A_23_P159305					1497811	C14orf24	Homo sapiens chromosome 14 open reading frame 24 (C14orf24), mRNA [NM_173607]	A_23_P2935
1480455	METTL9	Homo sapiens methyltransferase like 9 (METTL9), mRNA [NM_016025]	A_23_P206347					1497899	CBX1	Homo sapiens chromobox homolog 1 (HP1 beta homolog Drosophila ) (CBX1), mRNA [NM_006807]	A_23_P107507					1487765	TBC1D1	Homo sapiens TBC1 (tre-2/USP6, BUB2, cdc16) domain family, member 1 (TBC1D1), mRNA [NM_015173]	A_23_P73023					1475217	C14orf44	Homo sapiens chromosome 14 open reading frame 44 (C14orf44), mRNA [NM_152445]	A_23_P365226
1479311	MFAP4	Homo sapiens microfibrillar-associated protein 4 (MFAP4), mRNA [NM_002404]	A_23_P164057					1480438	CCDC101	Homo sapiens coiled-coil domain containing 101 (CCDC101), mRNA [NM_138414]	A_23_P388914					1498638	TBC1D8B	Homo sapiens FLJ20298 protein (FLJ20298), transcript variant 1, mRNA [NM_017752]	A_23_P114172					1502204	C14orf62	Homo sapiens chromosome 14 open reading frame 62 (C14orf62) on chromosome 14 [NR_001459]	A_32_P82475
1468121	MFSD3	Homo sapiens major facilitator superfamily domain containing 3 (MFSD3), mRNA [NM_138431]	A_23_P406350					1502034	CCDC109A	Homo sapiens coiled-coil domain containing 109A (CCDC109A), mRNA [NM_138357]	A_23_P346405					1499568	TEAD1	Homo sapiens TEA domain family member 1 (SV40 transcriptional enhancer factor) (TEAD1), mRNA [NM_021961]	A_23_P362893					1501495	C14orf93	Homo sapiens chromosome 14 open reading frame 93 (C14orf93), mRNA [NM_021944]	A_23_P48581
1468862	MGC11257	Homo sapiens hypothetical protein MGC11257 (MGC11257), mRNA [NM_032350]	A_23_P134477					1470597	CCDC24	Homo sapiens coiled-coil domain containing 24 (CCDC24), mRNA [NM_152499]	A_24_P379353					1495645	TEKT2	Homo sapiens tektin 2 (testicular) (TEKT2), mRNA [NM_014466]	A_23_P45955					1474443	C15orf41	Homo sapiens chromosome 15 open reading frame 41 (C15orf41), mRNA [NM_032499]	A_23_P77201
1490219	MGC13017	Homo sapiens similar to RIKEN cDNA A430101B06 gene (MGC13017), mRNA [NM_080656]	A_23_P250644					1481116	CCDC25	Homo sapiens coiled-coil domain containing 25 (CCDC25), mRNA [NM_018246]	A_24_P158142					1495077	TESK1	Homo sapiens testis-specific kinase 1 (TESK1), mRNA [NM_006285]	A_23_P169178					1501486	C16orf48	Homo sapiens chromosome 16 open reading frame 48 (C16orf48), mRNA [NM_032140]	A_23_P14975
1479937	MGC13379	Homo sapiens HSPC244 (MGC13379), mRNA [NM_016499]	A_23_P203389					1483990	CCDC5	Homo sapiens coiled-coil domain containing 5 (spindle associated) (CCDC5), mRNA [NM_138443]	A_23_P413796					1491264	TGFB3	Homo sapiens transforming growth factor, beta 3 (TGFB3), mRNA [NM_003239]	A_23_P88404					1468834	C16orf59	Homo sapiens chromosome 16 open reading frame 59 (C16orf59), mRNA [NM_025108]	A_23_P26557
1470892	MGC16384	Homo sapiens hypothetical protein MGC16384, mRNA (cDNA clone MGC:16384 IMAGE:3937896), complete cds. [BC009492]	A_24_P301954					1475850	CCDC55	Homo sapiens coiled-coil domain containing 55 (CCDC55), transcript variant 1, mRNA [NM_032141]	A_24_P382130					1503616	TGFBI	Homo sapiens transforming growth factor, beta-induced, 68kDa (TGFBI), mRNA [NM_000358]	A_23_P156327					1497279	C16orf75	Homo sapiens chromosome 16 open reading frame 75 (C16orf75), mRNA [NM_152308]	A_23_P353717
1464941	MGC27345	Homo sapiens hypothetical protein MGC27345, mRNA (cDNA clone MGC:27345 IMAGE:4670552), complete cds. [BC024231]	A_23_P336218					1484843	CCDC59	Homo sapiens coiled-coil domain containing 59 (CCDC59), mRNA [NM_014167]	A_23_P105664					1472560	THAP10	Homo sapiens THAP domain containing 10 (THAP10), mRNA [NM_020147]	A_23_P106391					1487419	C17orf79	Homo sapiens chromosome 17 open reading frame 79 (C17orf79), mRNA [NM_018405]	A_24_P130296
1490946	MGC4294	Homo sapiens hypothetical protein MGC4294, mRNA (cDNA clone MGC:4294 IMAGE:3636069), complete cds. [BC002831]	A_23_P102681					1500898	CCDC75	Homo sapiens coiled-coil domain containing 75 (CCDC75), mRNA [NM_174931]	A_23_P339633					1475845	THC2276324	Unknown	A_24_P227350					1464391	C19orf36	Homo sapiens chromosome 19 open reading frame 36 (C19orf36), transcript variant 1, mRNA [NM_001031735]	A_23_P50674
1491600	MGC4655	Homo sapiens hypothetical protein MGC4655 (MGC4655), mRNA [NM_033309]	A_23_P66050					1477396	CCDC76	Homo sapiens coiled-coil domain containing 76 (CCDC76), mRNA [NM_019083]	A_24_P396557					1473751	THC2280739	ALU7_HUMAN (P39194) Alu subfamily SQ sequence contamination warning entry, partial (19%) [THC2280739]	A_32_P213930					1491691	C1orf112	Homo sapiens chromosome 1 open reading frame 112 (C1orf112), mRNA [NM_018186]	A_23_P11862
1502687	MGC87631	Homo sapiens similar to hypothetical protein FLJ36492 (MGC87631), mRNA [NM_001004306]	A_32_P109214					1484637	CCDC91	Homo sapiens coiled-coil domain containing 91 (CCDC91), mRNA [NM_018318]	A_24_P372959					1466806	THC2282475	Unknown	A_32_P149158					1464208	C1orf21	Homo sapiens chromosome 1 open reading frame 21 (C1orf21), mRNA [NM_030806]	A_23_P113161
1481230	MMP19	Homo sapiens matrix metallopeptidase 19 (MMP19), transcript variant 1, mRNA [NM_002429]	A_23_P203888					1496594	CCDC91	Homo sapiens coiled-coil domain containing 91 (CCDC91), mRNA [NM_018318]	A_32_P184003					1484292	THC2300907	Unknown	A_24_P896373					1479009	C1orf21	Homo sapiens chromosome 1 open reading frame 21 (C1orf21), mRNA [NM_030806]	A_24_P173754
1481233	MMP19	Homo sapiens matrix metallopeptidase 19 (MMP19), transcript variant 1, mRNA [NM_002429]	A_23_P203882					1503549	CCDC91	Homo sapiens coiled-coil domain containing 91 (CCDC91), mRNA [NM_018318]	A_23_P162279					1485339	THC2308587	1AK7 Destrin, Nmr, 20 Structures. {Sus scrofa;} , partial (37%) [THC2308587]	A_24_P925422					1469014	C1orf51	Homo sapiens chromosome 1 open reading frame 51 (C1orf51), mRNA [NM_144697]	A_23_P410717
1476688	MORC2	Homo sapiens MORC family CW-type zinc finger 2 (MORC2), mRNA [NM_014941]	A_24_P100234					1466414	CCND2	Homo sapiens cyclin D2 (CCND2), mRNA [NM_001759]	A_24_P278747					1481766	THC2313065	MNN4_YEAST (P36044) MNN4 protein, partial (3%) [THC2313065]	A_23_P44942					1491832	C1orf63	Homo sapiens chromosome 1 open reading frame 63, transcript variant 2, mRNA (cDNA clone MGC:1827 IMAGE:3534629), complete cds. [BC001892]	A_24_P2584
1478754	MPPE1	Homo sapiens metallophosphoesterase 1 (MPPE1), mRNA [NM_023075]	A_23_P27285					1476871	CCNG1	Homo sapiens cyclin G1 (CCNG1), transcript variant 1, mRNA [NM_004060]	A_23_P58606					1497785	THC2316236	Unknown	A_32_P109835					1475812	C1QL1	Homo sapiens complement component 1, q subcomponent-like 1 (C1QL1), mRNA [NM_006688]	A_23_P77993
1491788	MRAS	Homo sapiens muscle RAS oncogene homolog (MRAS), mRNA [NM_012219]	A_24_P88850					1469798	CCNK	Homo sapiens cyclin K (CCNK), mRNA [NM_003858]	A_24_P348925					1466654	THC2317110	Unknown	A_32_P171793					1501223	C1QTNF2	Homo sapiens C1q and tumor necrosis factor related protein 2 (C1QTNF2), mRNA [NM_031908]	A_23_P92903
1475148	MRPL24	Homo sapiens mitochondrial ribosomal protein L24 (MRPL24), nuclear gene encoding mitochondrial protein, transcript variant 1, mRNA [NM_145729]	A_23_P137848					1499083	CD3EAP	Homo sapiens CD3e molecule, epsilon associated protein (CD3EAP), mRNA [NM_012099]	A_23_P208310					1487155	THC2344033	Unknown	A_32_P168701					1501767	C1QTNF2	Homo sapiens C1q and tumor necrosis factor related protein 2 (C1QTNF2), mRNA [NM_031908]	A_23_P92899
1489500	MRPL34	Homo sapiens mitochondrial ribosomal protein L34 (MRPL34), nuclear gene encoding mitochondrial protein, mRNA [NM_023937]	A_23_P5266					1501475	CD3EAP	Homo sapiens CD3e molecule, epsilon associated protein (CD3EAP), mRNA [NM_012099]	A_24_P267452					1496468	THC2366170	ALU5_HUMAN (P39192) Alu subfamily SC sequence contamination warning entry, partial (3%) [THC2366170]	A_32_P123527					1467818	C1RL	Homo sapiens complement component 1, r subcomponent-like (C1RL), mRNA [NM_016546]	A_23_P363968
1480215	MSX2	Homo sapiens msh homeobox homolog 2 (Drosophila) (MSX2), mRNA [NM_002449]	A_24_P132006					1475873	CD86	Homo sapiens CD86 molecule (CD86), transcript variant 2, mRNA [NM_006889]	A_24_P131589					1487789	THC2371798	Unknown	A_24_P37903					1487332	C20orf100	Homo sapiens chromosome 20 open reading frame 100 (C20orf100), mRNA [NM_032883]	A_23_P154566
1470059	MSX2P	Homo sapiens msh homeobox homolog 2 (Drosophila) pseudogene (MSX2P) on chromosome 17 [NR_002307]	A_32_P169179					1475036	CDC14B	Homo sapiens CDC14 cell division cycle 14 homolog B (S. cerevisiae) (CDC14B), transcript variant 1, mRNA [NM_003671]	A_23_P20622					1500811	THC2377128	Unknown	A_32_P109653					1492998	C20orf103	Homo sapiens chromosome 20 open reading frame 103 (C20orf103), mRNA [NM_012261]	A_23_P40295
1492391	MT1A	Homo sapiens metallothionein 1A (functional) (MT1A), mRNA [NM_005946]	A_23_P54840					1471534	CDC14C	Homo sapiens CDC14 cell division cycle 14 homolog C (S. cerevisiae), mRNA (cDNA clone IMAGE:4826219), partial cds. [BC028690]	A_23_P367043					1479181	TLL2	Homo sapiens tolloid-like 2 (TLL2), mRNA [NM_012465]	A_23_P404778					1465829	C20orf111	Homo sapiens chromosome 20 open reading frame 111 (C20orf111), mRNA [NM_016470]	A_23_P79818
1484795	MT1B	Homo sapiens metallothionein 1B (functional) (MT1B), mRNA [NM_005947]	A_23_P37983					1489406	CDC2L2	Homo sapiens cell division cycle 2-like 2 (PITSLRE proteins) (CDC2L2), transcript variant 6, mRNA [NM_033532]	A_24_P355772					1490272	TM4SF1	Homo sapiens transmembrane 4 L six family member 1 (TM4SF1), mRNA [NM_014220]	A_32_P231617					1478211	C21orf34	Homo sapiens chromosome 21 open reading frame 34 (C21orf34), transcript variant 1, mRNA [NM_001005732]	A_32_P188953
1485378	MT1E	Homo sapiens unknown mRNA. [AF495759]	A_23_P420942					1467911	CDC40	Homo sapiens cell division cycle 40 homolog (S. cerevisiae) (CDC40), mRNA [NM_015891]	A_23_P351320					1465144	TM4SF18	Homo sapiens transmembrane 4 L six family member 18 (TM4SF18), mRNA [NM_138786]	A_24_P120251					1498219	C21orf45	Homo sapiens chromosome 21 open reading frame 45 (C21orf45), mRNA [NM_018944]	A_23_P252335
1473925	MT1G	Homo sapiens metallothionein 1G (MT1G), mRNA [NM_005950]	A_23_P60933					1467645	CDC42	Homo sapiens cell division cycle 42 (GTP binding protein, 25kDa) (CDC42), transcript variant 1, mRNA [NM_001791]	A_32_P115015					1484383	TMEM102	Homo sapiens transmembrane protein 102 (TMEM102), mRNA [NM_178518]	A_32_P112380					1475744	C22orf16	Homo sapiens chromosome 22 open reading frame 16 (C22orf16), mRNA [NM_213720]	A_24_P6083
1490633	MT1H	Homo sapiens metallothionein 1H (MT1H), mRNA [NM_005951]	A_23_P163782					1482929	CDC42BPA	Homo sapiens CDC42 binding protein kinase alpha (DMPK-like) (CDC42BPA), transcript variant A, mRNA [NM_014826]	A_23_P256190					1478487	TMEM142B	Homo sapiens transmembrane protein 142B (TMEM142B), mRNA [NM_032831]	A_23_P70915					1482822	C3orf60	Homo sapiens chromosome 3 open reading frame 60 (C3orf60), transcript variant 5, mRNA [NM_199417]	A_23_P256172
1491305	MT1H	Homo sapiens metallothionein 1H (MT1H), mRNA [NM_005951]	A_23_P414343					1466614	CDC42EP1	Homo sapiens CDC42 effector protein (Rho GTPase binding) 1 (CDC42EP1), transcript variant 1, mRNA [NM_152243]	A_23_P166453					1471259	TMEM150	Homo sapiens transmembrane protein 150 (TMEM150), transcript variant 2, mRNA [NM_153342]	A_24_P291401					1464667	C4orf18	Homo sapiens chromosome 4 open reading frame 18 (C4orf18), transcript variant 2, mRNA [NM_016613]	A_23_P218928
1468583	MT1L	H.sapiens mRNA for metallothionein isoform 1R. [X97261]	A_23_P427703					1478343	CDIPT	Homo sapiens CDP-diacylglycerol--inositol 3-phosphatidyltransferase (phosphatidylinositol synthase) (CDIPT), transcript variant 2, mRNA [NM_145752]	A_23_P501339					1471747	TMEM26	Homo sapiens transmembrane protein 26 (TMEM26), mRNA [NM_178505]	A_32_P75264					1491725	C5orf13	Homo sapiens chromosome 5 open reading frame 13 (C5orf13), mRNA [NM_004772]	A_24_P149124
1467547	MT1X	Homo sapiens metallothionein 1X (MT1X), mRNA [NM_005952]	A_24_P125096					1469443	CDK2	Homo sapiens cyclin-dependent kinase 2 (CDK2), transcript variant 1, mRNA [NM_001798]	A_23_P98898					1494477	TMEM77	Homo sapiens transmembrane protein 77 (TMEM77), mRNA [NM_178454]	A_23_P74550					1492587	C5orf25	Homo sapiens chromosome 5 open reading frame 25 (C5orf25), mRNA [NM_198567]	A_24_P392060
1486569	MT1X	Homo sapiens metallothionein 1X (MT1X), mRNA [NM_005952]	A_23_P303242					1493092	CDK6	Homo sapiens cyclin-dependent kinase 6 (CDK6), mRNA [NM_001259]	A_24_P166663					1489870	TNIK	Homo sapiens mRNA for KIAA0551 protein, partial cds. [AB011123]	A_24_P350576					1465880	C6orf115	Homo sapiens chromosome 6 open reading frame 115, mRNA (cDNA clone IMAGE:4849571), complete cds. [BC014953]	A_32_P160972
1472819	MT2A	Homo sapiens metallothionein 2A (MT2A), mRNA [NM_005953]	A_24_P361896					1486707	CDKL3	Homo sapiens cyclin-dependent kinase-like 3 (CDKL3), mRNA [NM_016508]	A_23_P110643					1487263	TNIP1	Homo sapiens TNFAIP3 interacting protein 1 (TNIP1), mRNA [NM_006058]	A_23_P30435					1485880	C6orf128	Homo sapiens chromosome 6 open reading frame 128 (C6orf128), mRNA [NM_145316]	A_23_P334870
1476016	MT2A	Homo sapiens metallothionein 2A (MT2A), mRNA [NM_005953]	A_23_P106844					1473161	CENPC1	Homo sapiens centromere protein C 1 (CENPC1), mRNA [NM_001812]	A_23_P167194					1500171	TNS1	Homo sapiens tensin 1 (TNS1), mRNA [NM_022648]	A_24_P136454					1495875	C6orf128	Homo sapiens chromosome 6 open reading frame 128 (C6orf128), mRNA [NM_145316]	A_32_P95757
1498628	MTERFD2	Homo sapiens MTERF domain containing 2 (MTERFD2), mRNA [NM_182501]	A_24_P186124					1487135	CENPK	Homo sapiens centromere protein K (CENPK), mRNA [NM_022145]	A_23_P155989					1464696	TP53I11	Homo sapiens cDNA FLJ38857 fis, clone MESAN2011597. [AK096176]	A_23_P150281					1488248	C6orf145	Homo sapiens chromosome 6 open reading frame 145 (C6orf145), mRNA [NM_183373]	A_24_P272290
1503677	MYBL2	Homo sapiens v-myb myeloblastosis viral oncogene homolog (avian)-like 2 (MYBL2), mRNA [NM_002466]	A_23_P143190					1492783	CENPN	Homo sapiens centromere protein N (CENPN), mRNA [NM_018455]	A_23_P88740					1472684	TP53I11	Homo sapiens Pig11 (PIG11) mRNA, complete cds. [AF010315]	A_23_P368028					1498201	C6orf149	Homo sapiens chromosome 6 open reading frame 149 (C6orf149), mRNA [NM_020408]	A_23_P32328
1497928	MYO6	Homo sapiens myosin VI (MYO6), mRNA [NM_004999]	A_24_P283225					1485938	CENTA2	Homo sapiens centaurin, alpha 2 (CENTA2), mRNA [NM_018404]	A_24_P373562					1478002	TP53TG3	Homo sapiens TP53TG3 protein (TP53TG3), mRNA [NM_016212]	A_23_P49391					1468364	C6orf173	Homo sapiens chromosome 6 open reading frame 173 (C6orf173), mRNA [NM_001012507]	A_32_P143245
1469264	NAGS	Homo sapiens N-acetylglutamate synthase (NAGS), mRNA [NM_153006]	A_23_P406187					1464374	CENTB2	Homo sapiens centaurin, beta 2 (CENTB2), mRNA [NM_012287]	A_23_P211773					1498927	TPK1	Homo sapiens thiamin pyrophosphokinase 1 (TPK1), transcript variant 1, mRNA [NM_022445]	A_23_P145957					1464348	C6orf32	Homo sapiens mRNA for KIAA0386 gene, partial cds. [AB002384]	A_24_P941359
1503311	NAGS	Homo sapiens N-acetylglutamate synthase (NAGS), mRNA [NM_153006]	A_23_P405794					1466038	CENTD3	Homo sapiens centaurin, delta 3 (CENTD3), mRNA [NM_022481]	A_23_P167389					1464444	TPX2	Homo sapiens TPX2, microtubule-associated, homolog (Xenopus laevis) (TPX2), mRNA [NM_012112]	A_23_P68610					1466911	C6orf85	Homo sapiens chromosome 6 open reading frame 85, mRNA (cDNA clone IMAGE:3846727), complete cds. [BC022217]	A_23_P7882
1484651	NARG2	Homo sapiens NMDA receptor regulated 2 (NARG2), transcript variant 1, mRNA [NM_024611]	A_23_P54389					1476652	CEP250	Homo sapiens centrosomal protein 250kDa (CEP250), transcript variant 1, mRNA [NM_007186]	A_24_P162287					1503648	TRAK2	Homo sapiens trafficking protein, kinesin binding 2 (TRAK2), mRNA [NM_015049]	A_24_P122874					1483961	C7orf11	Homo sapiens chromosome 7 open reading frame 11 (C7orf11), mRNA [NM_138701]	A_23_P134314
1487713	NAV1	Homo sapiens neuron navigator 1 (NAV1), mRNA [NM_020443]	A_24_P102880					1493352	CEP290	Homo sapiens centrosomal protein 290kDa (CEP290), mRNA [NM_025114]	A_24_P51067					1480909	TRERF1	Homo sapiens transcriptional regulating factor 1 (TRERF1), transcript variant 1, mRNA [NM_033502]	A_23_P59022					1487613	C8orf55	Homo sapiens chromosome 8 open reading frame 55 (C8orf55), mRNA [NM_016647]	A_23_P257057
1490634	NECAP2	Homo sapiens NECAP endocytosis associated 2 (NECAP2), mRNA [NM_018090]	A_23_P97296					1476420	CEP63	Homo sapiens centrosomal protein 63kDa (CEP63), transcript variant 1, mRNA [NM_025180]	A_32_P32585					1477314	TRIM14	Homo sapiens tripartite motif-containing 14 (TRIM14), transcript variant 1, mRNA [NM_014788]	A_23_P216655					1490342	C8orf57	Homo sapiens mRNA; cDNA DKFZp761D112 (from clone DKFZp761D112). [AL136588]	A_23_P123448
1475884	NFATC1	Homo sapiens nuclear factor of activated T-cells, cytoplasmic, calcineurin-dependent 1 (NFATC1), transcript variant 1, mRNA [NM_172390]	A_24_P258846					1491230	CEPT1	Homo sapiens choline/ethanolamine phosphotransferase 1 (CEPT1), transcript variant 2, mRNA [NM_001007794]	A_24_P233944					1500279	TRIOBP	Homo sapiens TRIO and F-actin binding protein (TRIOBP), transcript variant 1, mRNA [NM_007032]	A_23_P17855					1478213	C9orf140	Homo sapiens chromosome 9 open reading frame 140 (C9orf140), mRNA [NM_178448]	A_24_P100517
1501196	NFKB2	Homo sapiens nuclear factor of kappa light polypeptide gene enhancer in B-cells 2 (p49/p100) (NFKB2), mRNA [NM_002502]	A_23_P202156					1471058	CF143262	CF143262 UI-HF-BR0p-aqt-a-11-0-UI.r1 NIH_MGC_52 Homo sapiens cDNA clone IMAGE:3101469 5', mRNA sequence [CF143262]	A_32_P157471					1502854	TRIOBP	Homo sapiens TRIO and F-actin binding protein (TRIOBP), transcript variant 2, mRNA [NM_138632]	A_23_P408328					1485445	C9orf150	Homo sapiens chromosome 9 open reading frame 150 (C9orf150), mRNA [NM_203403]	A_23_P83007
1498851	NME4	Homo sapiens non-metastatic cells 4, protein expressed in (NME4), mRNA [NM_005009]	A_24_P210829					1495223	CF528315	CF528315 UI-1-BC0-aen-f-04-0-UI.s1 NCI_CGAP_Pl1 Homo sapiens cDNA clone UI-1-BC0-aen-f-04-0-UI 3', mRNA sequence [CF528315]	A_32_P108387					1474744	TRIT1	Homo sapiens tRNA isopentenyltransferase 1 (TRIT1), mRNA [NM_017646]	A_23_P12062					1494710	C9orf5	Homo sapiens chromosome 9 open reading frame 5 (C9orf5), mRNA [NM_032012]	A_24_P12904
1486647	NNMT	Homo sapiens nicotinamide N-methyltransferase (NNMT), mRNA [NM_006169]	A_23_P127584					1470736	CFL2	Homo sapiens cofilin 2 (muscle) (CFL2), transcript variant 1, mRNA [NM_021914]	A_24_P373152					1498005	TRO	Homo sapiens trophinin (TRO), transcript variant 3, mRNA [NM_016157]	A_23_P217228					1499437	C9orf5	Homo sapiens chromosome 9 open reading frame 5 (C9orf5), mRNA [NM_032012]	A_23_P146417
1498459	NOC2L	Homo sapiens nucleolar complex associated 2 homolog (S. cerevisiae) (NOC2L), mRNA [NM_015658]	A_23_P138058					1484275	CGGBP1	Homo sapiens CGG triplet repeat binding protein 1 (CGGBP1), transcript variant 1, mRNA [NM_001008390]	A_23_P155276					1501314	TUBA6	Homo sapiens tubulin, alpha 6 (TUBA6), mRNA [NM_032704]	A_24_P188071					1471476	C9orf91	Homo sapiens chromosome 9 open reading frame 91 (C9orf91), mRNA [NM_153045]	A_24_P4373
1478096	NOL1	Homo sapiens nucleolar protein 1, 120kDa (NOL1), transcript variant 1, mRNA [NM_006170]	A_23_P204364					1473982	CHD1	Homo sapiens chromodomain helicase DNA binding protein 1 (CHD1), mRNA [NM_001270]	A_23_P70201					1485515	TUBB2C	Homo sapiens tubulin, beta 2C (TUBB2C), mRNA [NM_006088]	A_32_P187327					1485850	C9orf94	Homo sapiens chromosome 9 open reading frame 94 (C9orf94), mRNA [NM_001040272]	A_23_P342138
1480439	NOL3	Homo sapiens nucleolar protein 3 (apoptosis repressor with CARD domain) (NOL3), mRNA [NM_003946]	A_23_P206371					1477173	CHD6	Homo sapiens chromodomain helicase DNA binding protein 6 (CHD6), mRNA [NM_032221]	A_24_P943575					1484802	UACA	Homo sapiens uveal autoantigen with coiled-coil domains and ankyrin repeats (UACA), transcript variant 2, mRNA [NM_001008224]	A_23_P360340					1488637	CA12	Homo sapiens cDNA FLJ20151 fis, clone COL08412. [AK000158]	A_23_P163338
1482357	NOX4	Homo sapiens NADPH oxidase 4 (NOX4), mRNA [NM_016931]	A_24_P739344					1483309	CHD6	Homo sapiens chromodomain helicase DNA binding protein 6 (CHD6), mRNA [NM_032221]	A_23_P91217					1499255	UCN	Homo sapiens urocortin (UCN), mRNA [NM_003353]	A_24_P62883					1488639	CA12	Homo sapiens cDNA FLJ20151 fis, clone COL08412. [AK000158]	A_23_P163336
1482128	NPAS1	Homo sapiens neuronal PAS domain protein 1 (NPAS1), mRNA [NM_002517]	A_23_P27734					1485242	CHD8	Homo sapiens chromodomain helicase DNA binding protein 8 (CHD8), mRNA [NM_020920]	A_24_P361167					1463623	USP11	Homo sapiens ubiquitin specific peptidase 11 (USP11), mRNA [NM_004651]	A_23_P171366					1469813	CA14	Homo sapiens carbonic anhydrase XIV (CA14), mRNA [NM_012113]	A_23_P63379
1463342	NPR3	Homo sapiens natriuretic peptide receptor C/guanylate cyclase C (atrionatriuretic peptide receptor C) (NPR3), mRNA [NM_000908]	A_23_P253536					1479781	CHD9	Homo sapiens chromodomain helicase DNA binding protein 9 (CHD9), mRNA [NM_025134]	A_23_P372638					1472625	VEGFC	Homo sapiens vascular endothelial growth factor C (VEGFC), mRNA [NM_005429]	A_23_P167096					1475615	CA4	Homo sapiens carbonic anhydrase IV (CA4), mRNA [NM_000717]	A_23_P4096
1477071	NPR3	Homo sapiens natriuretic peptide receptor C/guanylate cyclase C (atrionatriuretic peptide receptor C) (NPR3), mRNA [NM_000908]	A_23_P327451					1495513	CHFR	Homo sapiens checkpoint with forkhead and ring finger domains (CHFR), mRNA [NM_018223]	A_23_P344037					1488705	VEPH1	Homo sapiens ventricular zone expressed PH domain homolog 1 (zebrafish) (VEPH1), mRNA [NM_024621]	A_23_P380208					1494950	CABC1	Homo sapiens chaperone, ABC1 activity of bc1 complex like (S. pombe) (CABC1), nuclear gene encoding mitochondrial protein, mRNA [NM_020247]	A_23_P85598
1481883	NQO1	Homo sapiens NAD(P)H dehydrogenase, quinone 1 (NQO1), transcript variant 1, mRNA [NM_000903]	A_23_P206661					1481787	CHMP4B	Homo sapiens chromatin modifying protein 4B (CHMP4B), mRNA [NM_176812]	A_23_P28969					1497383	VGLL3	Homo sapiens vestigial like 3 (Drosophila) (VGLL3), mRNA [NM_016206]	A_23_P132763					1476211	CABLES1	Homo sapiens Cdk5 and Abl enzyme substrate 1 (CABLES1), mRNA [NM_138375]	A_23_P422851
1490863	NR0B1	Homo sapiens nuclear receptor subfamily 0, group B, member 1 (NR0B1), mRNA [NM_000475]	A_23_P73632					1494180	CHST10	Homo sapiens carbohydrate sulfotransferase 10 (CHST10), mRNA [NM_004854]	A_23_P102351					1466961	WEE1	Homo sapiens WEE1 homolog (S. pombe) (WEE1), mRNA [NM_003390]	A_23_P127926					1492070	CACNB2	Homo sapiens calcium channel, voltage-dependent, beta 2 subunit (CACNB2), transcript variant 1, mRNA [NM_000724]	A_23_P326852
1473130	NR2F6	Homo sapiens nuclear receptor subfamily 2, group F, member 6 (NR2F6), mRNA [NM_005234]	A_23_P108326					1495454	CHST5	Homo sapiens carbohydrate (N-acetylglucosamine 6-O) sulfotransferase 5, mRNA (cDNA clone MGC:16805 IMAGE:4214587), complete cds. [BC010609]	A_23_P359497					1478269	YPEL1	Homo sapiens yippee-like 1 (Drosophila) (YPEL1), mRNA [NM_013313]	A_32_P88120					1463301	CALCOCO2	Homo sapiens calcium binding and coiled-coil domain 2 (CALCOCO2), mRNA [NM_005831]	A_24_P322191
1464539	NRG1	Homo sapiens neuregulin 1 (NRG1), transcript variant HRG-beta2, mRNA [NM_013957]	A_23_P360777					1485337	CHST7	Homo sapiens carbohydrate (N-acetylglucosamine 6-O) sulfotransferase 7 (CHST7), mRNA [NM_019886]	A_23_P319617					1503131	ZCCHC6	Homo sapiens zinc finger, CCHC domain containing 6 (ZCCHC6), mRNA [NM_024617]	A_23_P123727					1476383	CALCOCO2	Homo sapiens calcium binding and coiled-coil domain 2 (CALCOCO2), mRNA [NM_005831]	A_23_P4223
1490602	NRGN	Homo sapiens neurogranin (protein kinase C substrate, RC3) (NRGN), mRNA [NM_006176]	A_23_P116264					1475362	CHURC1	Homo sapiens churchill domain containing 1 (CHURC1), mRNA [NM_145165]	A_24_P227617					1486949	ZDHHC7	Homo sapiens zinc finger, DHHC-type containing 7 (ZDHHC7), mRNA [NM_017740]	A_24_P373297					1480890	CALCOCO2	Homo sapiens calcium binding and coiled-coil domain 2 (CALCOCO2), mRNA [NM_005831]	A_24_P330773
1467686	NRP1	Homo sapiens neuropilin 1 (NRP1), transcript variant 1, mRNA [NM_003873]	A_24_P928052					1478531	CIRBP	Homo sapiens cDNA FLJ46566 fis, clone THYMU3040829, moderately similar to Cold-inducible RNA-binding protein. [AK128423]	A_23_P312652					1481412	ZFAND5	Homo sapiens zinc finger, AN1-type domain 5 (ZFAND5), mRNA [NM_006007]	A_23_P71752					1483120	CALM3	Homo sapiens calmodulin 3 (phosphorylase kinase, delta) (CALM3), mRNA [NM_005184]	A_24_P219785
1496540	NRP1	Homo sapiens neuropilin 1 (NRP1), transcript variant 1, mRNA [NM_003873]	A_24_P135322					1463153	CITED2	Homo sapiens Cbp/p300-interacting transactivator, with Glu/Asp-rich carboxy-terminal domain, 2 (CITED2), mRNA [NM_006079]	A_23_P214969					1488445	ZFAND5	Homo sapiens zinc finger, AN1-type domain 5 (ZFAND5), mRNA [NM_006007]	A_24_P290354					1501493	CAMK1D	Homo sapiens calcium/calmodulin-dependent protein kinase ID (CAMK1D), transcript variant 2, mRNA [NM_153498]	A_32_P208120
1502133	NRSN2	Homo sapiens neurensin 2 (NRSN2), mRNA [NM_024958]	A_23_P143274					1478517	CITED4	Homo sapiens Cbp/p300-interacting transactivator, with Glu/Asp-rich carboxy-terminal domain, 4 (CITED4), mRNA [NM_133467]	A_23_P306804					1497724	ZFAND5	Homo sapiens zinc finger, AN1-type domain 5 (ZFAND5), mRNA [NM_006007]	A_32_P109817					1480102	CAP2	Homo sapiens CAP, adenylate cyclase-associated protein, 2 (yeast) (CAP2), mRNA [NM_006366]	A_23_P421664
1480560	NSUN5B	Homo sapiens NOL1/NOP2/Sun domain family, member 5B (NSUN5B), transcript variant 2, mRNA [NM_145645]	A_23_P82412					1481484	CKS2	Homo sapiens CDC28 protein kinase regulatory subunit 2 (CKS2), mRNA [NM_001827]	A_23_P71727					1472134	ZFP36L1	Homo sapiens zinc finger protein 36, C3H type-like 1 (ZFP36L1), mRNA [NM_004926]	A_23_P99540					1473782	CAPN3	Homo sapiens calpain 3, (p94) (CAPN3), transcript variant 1, mRNA [NM_000070]	A_23_P218190
1468581	NUDT14	Homo sapiens nudix (nucleoside diphosphate linked moiety X)-type motif 14 (NUDT14), mRNA [NM_177533]	A_32_P5976					1494235	CLCF1	Homo sapiens cardiotrophin-like cytokine factor 1 (CLCF1), mRNA [NM_013246]	A_23_P138760					1498755	ZFPM2	Homo sapiens zinc finger protein, multitype 2 (ZFPM2), mRNA [NM_012082]	A_23_P168909					1469744	CAPS	Homo sapiens calcyphosine (CAPS), transcript variant 1, mRNA [NM_004058]	A_24_P313993
1496134	OGG1	Homo sapiens 8-oxoguanine DNA glycosylase (OGG1), nuclear gene encoding mitochondrial protein, transcript variant 1a, mRNA [NM_002542]	A_23_P344392					1492269	CLDN3	Homo sapiens claudin 3 (CLDN3), mRNA [NM_001306]	A_24_P35109					1487881	ZNF185	Homo sapiens zinc finger protein 185 (LIM domain) (ZNF185), mRNA [NM_007150]	A_23_P11025					1481081	CAPS	Homo sapiens calcyphosine (CAPS), transcript variant 1, mRNA [NM_004058]	A_23_P78958
1464437	OLFM2	Homo sapiens olfactomedin 2 (OLFM2), mRNA [NM_058164]	A_23_P67151					1483918	CLEC2D	Homo sapiens C-type lectin domain family 2, member D (CLEC2D), transcript variant 2, mRNA [NM_001004419]	A_32_P80068					1474230	ZNF468	Homo sapiens zinc finger protein ZNF468 (ZNF468), transcript variant 1, mRNA [NM_199132]	A_24_P109854					1471509	CAT	Homo sapiens catalase (CAT), mRNA [NM_001752]	A_23_P105138
1500338	PALMD	Homo sapiens palmdelphin (PALMD), mRNA [NM_017734]	A_24_P188231					1473814	CLEC3B	Homo sapiens C-type lectin domain family 3, member B (CLEC3B), mRNA [NM_003278]	A_23_P69497					1498886	ZNF503	Homo sapiens zinc finger protein 503 (ZNF503), mRNA [NM_032772]	A_23_P202484					1486259	CBS	Homo sapiens cystathionine-beta-synthase (CBS), mRNA [NM_000071]	A_24_P48856
1471741	PAQR8	Homo sapiens progestin and adipoQ receptor family member VIII (PAQR8), mRNA [NM_133367]	A_23_P214281					1503529	CLIC4	Homo sapiens chloride intracellular channel 4 (CLIC4), mRNA [NM_013943]	A_23_P135499					1502029	ZNF609	Homo sapiens zinc finger protein 609 (ZNF609), mRNA [NM_015042]	A_24_P145047					1487995	CBS	Homo sapiens cystathionine-beta-synthase (CBS), mRNA [NM_000071]	A_23_P166306
1483348	PBX2	Homo sapiens pre-B-cell leukemia transcription factor 2 (PBX2), mRNA [NM_002586]	A_32_P141664					1469143	CLMN	Homo sapiens calmin (calponin-like, transmembrane) (CLMN), mRNA [NM_024734]	A_23_P25706					1498919	ZNF628	Homo sapiens zinc finger protein 628 (ZNF628), mRNA [NM_033113]	A_32_P409222					1488331	CBX5	Homo sapiens chromobox homolog 5 (HP1 alpha homolog, Drosophila) (CBX5), mRNA [NM_012117]	A_23_P2355
1494084	PCDH9	Homo sapiens protocadherin 9 (PCDH9), transcript variant 2, mRNA [NM_020403]	A_24_P187218					1485551	CLN3	Homo sapiens ceroid-lipofuscinosis, neuronal 3, juvenile (Batten, Spielmeyer-Vogt disease) (CLN3), transcript variant 2, mRNA [NM_000086]	A_23_P88971					1485021	ZNF70	Homo sapiens zinc finger protein 70 (ZNF70), mRNA [NM_021916]	A_24_P941625					1464701	CCDC107	Homo sapiens coiled-coil domain containing 107 (CCDC107), mRNA [NM_174923]	A_23_P387045
1475081	PCK2	Homo sapiens phosphoenolpyruvate carboxykinase 2 (mitochondrial) (PCK2), nuclear gene encoding mitochondrial protein, transcript variant 1, mRNA [NM_004563]	A_23_P128817					1492198	CLN3	Homo sapiens ceroid-lipofuscinosis, neuronal 3, juvenile (Batten, Spielmeyer-Vogt disease) (CLN3), transcript variant 2, mRNA [NM_000086]	A_24_P187651					1491927	ZRANB1	Homo sapiens zinc finger, RAN-binding domain containing 1 (ZRANB1), mRNA [NM_017580]	A_24_P9809					1472754	CCDC19	Homo sapiens coiled-coil domain containing 19 (CCDC19), mRNA [NM_012337]	A_23_P62642
1490451	PEG10	Homo sapiens paternally expressed 10 (PEG10), transcript variant 2, mRNA [NM_001040152]	A_23_P82503					1500636	CLN3	Homo sapiens ceroid-lipofuscinosis, neuronal 3, juvenile (Batten, Spielmeyer-Vogt disease) (CLN3), transcript variant 2, mRNA [NM_000086]	A_24_P296424													1473172	CCDC28B	Homo sapiens coiled-coil domain containing 28B (CCDC28B), mRNA [NM_024296]	A_23_P62764
1492686	PF4	Homo sapiens platelet factor 4 (chemokine (C-X-C motif) ligand 4) (PF4), mRNA [NM_002619]	A_24_P79403					1484206	CLN8	Homo sapiens ceroid-lipofuscinosis, neuronal 8 (epilepsy, progressive with mental retardation) (CLN8), mRNA [NM_018941]	A_23_P253738													1499967	CCDC45	Homo sapiens coiled-coil domain containing 45 (CCDC45), mRNA [NM_138363]	A_23_P307400
1473066	PF4V1	Homo sapiens platelet factor 4 variant 1 (PF4V1), mRNA [NM_002620]	A_24_P63347					1484211	CLN8	Homo sapiens ceroid-lipofuscinosis, neuronal 8 (epilepsy, progressive with mental retardation) (CLN8), mRNA [NM_018941]	A_23_P253734													1497606	CCDC69	Homo sapiens coiled-coil domain containing 69 (CCDC69), mRNA [NM_015621]	A_24_P97825
1489262	PHC2	Homo sapiens polyhomeotic-like 2 (Drosophila) (PHC2), transcript variant 1, mRNA [NM_198040]	A_23_P423864					1474407	CLPTM1	Homo sapiens cleft lip and palate associated transmembrane protein 1 (CLPTM1), mRNA [NM_001294]	A_23_P50241													1488527	CCDC80	Homo sapiens coiled-coil domain containing 80 (CCDC80), transcript variant 1, mRNA [NM_199511]	A_24_P8116
1480133	PHF1	Homo sapiens PHD finger protein 1 (PHF1), transcript variant 2, mRNA [NM_024165]	A_23_P156732					1472301	CNN1	Homo sapiens calponin 1, basic, smooth muscle (CNN1), mRNA [NM_001299]	A_23_P125233													1501284	CCDC84	Homo sapiens coiled-coil domain containing 84 (CCDC84), mRNA [NM_198489]	A_24_P636332
1499934	PHF11	Homo sapiens PHD finger protein 11 (PHF11), transcript variant 1, mRNA [NM_001040443]	A_23_P65174					1490382	CNN2	Homo sapiens calponin 2 (CNN2), transcript variant 1, mRNA [NM_004368]	A_23_P16673													1464669	CCDC85B	Homo sapiens coiled-coil domain containing 85B (CCDC85B), mRNA [NM_006848]	A_23_P150249
1496872	PHF15	Homo sapiens cDNA: FLJ21348 fis, clone COL02733. [AK025001]	A_24_P927883					1480057	CNTNAP2	Homo sapiens contactin associated protein-like 2 (CNTNAP2), mRNA [NM_014141]	A_23_P84399													1464245	CCDC96	Homo sapiens coiled-coil domain containing 96 (CCDC96), mRNA [NM_153376]	A_32_P69930
1464940	PHF19	Homo sapiens PHD finger protein 19 (PHF19), transcript variant 1, mRNA [NM_015651]	A_23_P21436					1465403	COG7	Homo sapiens component of oligomeric golgi complex 7 (COG7), mRNA [NM_153603]	A_23_P329361													1484754	CCL2	Homo sapiens chemokine (C-C motif) ligand 2 (CCL2), mRNA [NM_002982]	A_23_P89431
1484886	PHKG1	Homo sapiens phosphorylase kinase, gamma 1 (muscle) (PHKG1), mRNA [NM_006213]	A_23_P304446					1490770	COL14A1	Homo sapiens collagen, type XIV, alpha 1 (undulin) (COL14A1), mRNA [NM_021110]	A_24_P254789													1497059	CCNB2	Homo sapiens cyclin B2 (CCNB2), mRNA [NM_004701]	A_23_P65757
1474436	PHLDA3	Homo sapiens pleckstrin homology-like domain, family A, member 3 (PHLDA3), mRNA [NM_012396]	A_23_P62959					1482056	COL5A2	Homo sapiens collagen, type V, alpha 2 (COL5A2), mRNA [NM_000393]	A_32_P218734													1482246	CCND1	Homo sapiens cyclin D1 (CCND1), mRNA [NM_053056]	A_24_P193011
1491240	PHYHIP	Homo sapiens phytanoyl-CoA 2-hydroxylase interacting protein (PHYHIP), mRNA [NM_014759]	A_23_P433229					1488022	COL5A2	Homo sapiens collagen, type V, alpha 2 (COL5A2), mRNA [NM_000393]	A_23_P33196													1492149	CCND3	Homo sapiens cyclin D3 (CCND3), mRNA [NM_001760]	A_23_P361773
1476838	PITX1	Homo sapiens paired-like homeodomain transcription factor 1 (PITX1), mRNA [NM_002653]	A_23_P58642					1472994	COL6A2	Homo sapiens collagen, type VI, alpha 2 (COL6A2), transcript variant 2C2, mRNA [NM_001849]	A_23_P211233													1486215	CCNG2	Homo sapiens cyclin G2 (CCNG2), mRNA [NM_004354]	A_23_P110122
1465852	PKD2	Homo sapiens polycystic kidney disease 2 (autosomal dominant) (PKD2), mRNA [NM_000297]	A_23_P167324					1490856	COL9A2	Homo sapiens collagen, type IX, alpha 2 (COL9A2), mRNA [NM_001852]	A_23_P45786													1485656	CCNJL	Homo sapiens cyclin J-like (CCNJL), mRNA [NM_024565]	A_23_P7684
1477417	PLAG1	Homo sapiens pleiomorphic adenoma gene 1 (PLAG1), mRNA [NM_002655]	A_23_P411723					1495403	COMMD2	Homo sapiens COMM domain containing 2 (COMMD2), mRNA [NM_016094]	A_23_P40782													1491008	CCNL2	Homo sapiens cyclin L2 (CCNL2), transcript variant 1, mRNA [NM_030937]	A_24_P51588
1484991	PLCB1	Homo sapiens phospholipase C, beta 1 (phosphoinositide-specific) (PLCB1), transcript variant 2, mRNA [NM_182734]	A_24_P941643					1474277	COQ10A	Homo sapiens coenzyme Q10 homolog A (S. cerevisiae) (COQ10A), mRNA [NM_144576]	A_23_P354798													1500857	CCNL2	Homo sapiens cyclin L2 (CCNL2), transcript variant 2, mRNA [NM_001039577]	A_23_P217899
1502224	PLEK2	Homo sapiens pleckstrin 2 (PLEK2), mRNA [NM_016445]	A_23_P151506					1487620	COVA1	Homo sapiens cytosolic ovarian carcinoma antigen 1 (COVA1), transcript variant 2, mRNA [NM_182314]	A_24_P391468													1468885	CCRL1	Homo sapiens chemokine (C-C motif) receptor-like 1 (CCRL1), transcript variant 1, mRNA [NM_178445]	A_23_P6909
1498449	PLEKHN1	Homo sapiens pleckstrin homology domain containing, family N member 1 (PLEKHN1), mRNA [NM_032129]	A_23_P23616					1485835	COX11	Homo sapiens COX11 homolog, cytochrome c oxidase assembly protein (yeast) (COX11), nuclear gene encoding mitochondrial protein, mRNA [NM_004375]	A_24_P404204													1480702	CD242823	AGENCOURT_14126724 NIH_MGC_179 Homo sapiens cDNA clone IMAGE:30385216 5', mRNA sequence [CD242823]	A_24_P910050
1502164	PLGLB2	Homo sapiens plasminogen-like B2 (PLGLB2), mRNA [NM_002665]	A_23_P359630					1472522	CPEB1	Homo sapiens cytoplasmic polyadenylation element binding protein 1 (CPEB1), mRNA [NM_030594]	A_23_P106322													1498140	CD248	Homo sapiens CD248 molecule, endosialin (CD248), mRNA [NM_020404]	A_23_P52697
1474812	PLK2	Homo sapiens polo-like kinase 2 (Drosophila) (PLK2), mRNA [NM_006622]	A_23_P30254					1468432	CPNE1	Homo sapiens copine I (CPNE1), transcript variant 7, mRNA [NM_152930]	A_23_P218726													1465511	CD302	Homo sapiens CD302 molecule (CD302), mRNA [NM_014880]	A_23_P131435
1491967	PMS1	Homo sapiens PMS1 postmeiotic segregation increased 1 (S. cerevisiae) (PMS1), mRNA [NM_000534]	A_23_P40059					1465181	CPT1B	Homo sapiens carnitine palmitoyltransferase 1B (muscle) (CPT1B), nuclear gene encoding mitochondrial protein, transcript variant 3, mRNA [NM_152246]	A_23_P218817													1476457	CD302	Homo sapiens CD302 molecule (CD302), mRNA [NM_014880]	A_24_P396702
1483359	PNKP	Homo sapiens polynucleotide kinase 3'-phosphatase (PNKP), mRNA [NM_007254]	A_23_P164883					1484948	CPT2	Homo sapiens carnitine palmitoyltransferase II (CPT2), nuclear gene encoding mitochondrial protein, mRNA [NM_000098]	A_23_P148919													1496542	CD44	Homo sapiens CD44 molecule (Indian blood group) (CD44), transcript variant 1, mRNA [NM_000610]	A_23_P24870
1472492	PNMA1	Homo sapiens paraneoplastic antigen MA1 (PNMA1), mRNA [NM_006029]	A_23_P99771					1498170	CR603437	full-length cDNA clone CS0DA007YG07 of Neuroblastoma of Homo sapiens (human). [CR603437]	A_32_P171313													1487745	CD52	Homo sapiens CD52 molecule (CD52), mRNA [NM_001803]	A_23_P85800
1472793	PPAP2B	Homo sapiens phosphatidic acid phosphatase type 2B (PPAP2B), transcript variant 1, mRNA [NM_003713]	A_23_P201808					1462981	CR603803	full-length cDNA clone CS0DI004YI20 of Placenta Cot 25-normalized of Homo sapiens (human). [CR603803]	A_32_P61308													1473438	CD521096	CD521096 AGENCOURT_14355292 NIH_MGC_191 Homo sapiens cDNA clone IMAGE:30410815 5', mRNA sequence [CD521096]	A_32_P69136
1466887	PPAPDC2	Homo sapiens phosphatidic acid phosphatase type 2 domain containing 2 (PPAPDC2), mRNA [NM_203453]	A_24_P40907					1497673	CR612518	full-length cDNA clone CS0DF004YF08 of Fetal brain of Homo sapiens (human). [CR612518]	A_24_P311845													1474237	CD55	Homo sapiens CD55 molecule, decay accelerating factor for complement (Cromer blood group) (CD55), mRNA [NM_000574]	A_23_P374862
1492990	PPM1H	Homo sapiens mRNA for KIAA1157 protein, partial cds. [AB032983]	A_23_P391443					1494001	CR622844	full-length cDNA clone CS0DF026YC16 of Fetal brain of Homo sapiens (human). [CR622844]	A_24_P579780													1476110	CD82	Homo sapiens CD82 molecule (CD82), transcript variant 1, mRNA [NM_002231]	A_23_P1782
1502203	PPP1R3F	Homo sapiens protein phosphatase 1, regulatory (inhibitor) subunit 3F (PPP1R3F), mRNA [NM_033215]	A_23_P125541					1488702	CR625518	full-length cDNA clone CS0DL012YA17 of B cells (Ramos cell line) Cot 25-normalized of Homo sapiens (human). [CR625518]	A_32_P118532													1500011	CDADC1	Homo sapiens cytidine and dCMP deaminase domain containing 1 (CDADC1), mRNA [NM_030911]	A_23_P48295
1481961	PPP1R9B	Homo sapiens protein phosphatase 1, regulatory subunit 9B, spinophilin (PPP1R9B), mRNA [NM_032595]	A_24_P376309					1495755	CR627135	Homo sapiens mRNA; cDNA DKFZp779J0122 (from clone DKFZp779J0122). [CR627135]	A_32_P36715													1497587	CDC2	Homo sapiens cell division cycle 2, G1 to S and G2 to M (CDC2), transcript variant 1, mRNA [NM_001786]	A_23_P138507
1502144	PPP2R4	Homo sapiens protein phosphatase 2A, regulatory subunit B' (PR 53) (PPP2R4), transcript variant 1, mRNA [NM_178001]	A_23_P60458					1484550	CRAMP1L	Homo sapiens Crm, cramped-like (Drosophila) (CRAMP1L), mRNA [NM_020825]	A_32_P151437													1468627	CDC42	Homo sapiens cell division cycle 42 (GTP binding protein, 25kDa) (CDC42), transcript variant 2, mRNA [NM_044472]	A_24_P42633
1486068	PRELP	Homo sapiens proline/arginine-rich end leucine-rich repeat protein (PRELP), transcript variant 1, mRNA [NM_002725]	A_23_P51499					1481913	CRI1	Homo sapiens CREBBP/EP300 inhibitor 1 (CRI1), mRNA [NM_014335]	A_24_P30806													1467183	CDC42EP4	Homo sapiens CDC42 effector protein (Rho GTPase binding) 4 (CDC42EP4), mRNA [NM_012121]	A_24_P19054
1490197	PRKAB2	Homo sapiens protein kinase, AMP-activated, beta 2 non-catalytic subunit (PRKAB2), mRNA [NM_005399]	A_24_P105564					1489638	CRI1	Homo sapiens CREBBP/EP300 inhibitor 1 (CRI1), mRNA [NM_014335]	A_23_P54283													1495591	CDC45L	Homo sapiens CDC45 cell division cycle 45-like (S. cerevisiae) (CDC45L), mRNA [NM_003504]	A_23_P57379
1485939	PRKACA	Homo sapiens protein kinase, cAMP-dependent, catalytic, alpha (PRKACA), transcript variant 1, mRNA [NM_002730]	A_24_P399630					1469603	CRIM1	Homo sapiens cysteine rich transmembrane BMP regulator 1 (chordin-like) (CRIM1), mRNA [NM_016441]	A_23_P51105													1473217	CDC6	Homo sapiens CDC6 cell division cycle 6 homolog (S. cerevisiae) (CDC6), mRNA [NM_001254]	A_23_P49972
1498922	PRKCBP1	Homo sapiens mRNA; cDNA DKFZp564P1772 (from clone DKFZp564P1772). [AL137703]	A_23_P369666					1490390	CRTAP	Homo sapiens cartilage associated protein (CRTAP), mRNA [NM_006371]	A_24_P140171													1489012	CDC7	Homo sapiens CDC7 cell division cycle 7 (S. cerevisiae) (CDC7), mRNA [NM_003503]	A_23_P148807
1472950	PRMT2	Homo sapiens protein arginine methyltransferase 2 (PRMT2), transcript variant 1, mRNA [NM_206962]	A_23_P211247					1474254	CRTC2	Homo sapiens CREB regulated transcription coactivator 2 (CRTC2), mRNA [NM_181715]	A_23_P12178													1496453	CDCA1	Homo sapiens cell division cycle associated 1 (CDCA1), transcript variant 1, mRNA [NM_145697]	A_23_P74349
1465212	PRPF4B	Homo sapiens PRP4 pre-mRNA processing factor 4 homolog B (yeast) (PRPF4B), mRNA [NM_003913]	A_24_P941787					1474258	CRTC2	Homo sapiens CREB regulated transcription coactivator 2 (CRTC2), mRNA [NM_181715]	A_23_P12173													1467720	CDCA2	Homo sapiens cell division cycle associated 2 (CDCA2), mRNA [NM_152562]	A_23_P385861
1479476	PSCA	Homo sapiens prostate stem cell antigen (PSCA), mRNA [NM_005672]	A_23_P71379					1467207	CSF1	Homo sapiens colony stimulating factor 1 (macrophage) (CSF1), transcript variant 2, mRNA [NM_172210]	A_23_P407012													1464457	CDCA3	Homo sapiens cell division cycle associated 3 (CDCA3), mRNA [NM_031299]	A_23_P162476
1466831	PSCD2	Homo sapiens pleckstrin homology, Sec7 and coiled-coil domains 2 (cytohesin-2) (PSCD2), transcript variant 2, mRNA [NM_004228]	A_23_P119377					1488304	CSPP1	Homo sapiens centrosome and spindle pole associated protein 1 (CSPP1), mRNA [NM_024790]	A_23_P169558													1498775	CDCA3	Homo sapiens cell division cycle associated 3 (CDCA3), mRNA [NM_031299]	A_24_P218979
1467555	PTD008	Homo sapiens PTD008 protein (PTD008), mRNA [NM_016145]	A_24_P108442					1468425	CST3	Homo sapiens cystatin C (amyloid angiopathy and cerebral hemorrhage) (CST3), mRNA [NM_000099]	A_24_P216294													1474645	CDCA5	Homo sapiens cell division cycle associated 5 (CDCA5), mRNA [NM_080668]	A_23_P104651
1469688	PTD008	Homo sapiens PTD008 protein (PTD008), mRNA [NM_016145]	A_23_P218486					1467632	CTA-246H3.1	Homo sapiens similar to omega protein (LOC91353), mRNA [NM_001013618]	A_24_P239076													1482918	CDCA8	Homo sapiens cell division cycle associated 8 (CDCA8), mRNA [NM_018101]	A_23_P375
1479397	PTGER1	Homo sapiens prostaglandin E receptor 1 (subtype EP1), 42kDa (PTGER1), mRNA [NM_000955]	A_23_P4808					1491928	CTCF	Homo sapiens CCCTC-binding factor (zinc finger protein) (CTCF), mRNA [NM_006565]	A_24_P356254													1479684	CDH11	Homo sapiens cadherin 11, type 2, OB-cadherin (osteoblast) (CDH11), mRNA [NM_001797]	A_23_P152305
1485952	PTOV1	Homo sapiens prostate tumor overexpressed gene 1 (PTOV1), mRNA [NM_017432]	A_23_P325080					1471785	CTDSPL2	Homo sapiens CTD (carboxy-terminal domain, RNA polymerase II, polypeptide A) small phosphatase like 2 (CTDSPL2), mRNA [NM_016396]	A_23_P151856													1480321	CDH6	Homo sapiens cadherin 6, type 2, K-cadherin (fetal kidney) (CDH6), mRNA [NM_004932]	A_24_P687
1482005	PTPDC1	Homo sapiens protein tyrosine phosphatase domain containing 1 (PTPDC1), transcript variant 2, mRNA [NM_177995]	A_23_P20876					1498455	CTSD	Homo sapiens cathepsin D (lysosomal aspartyl peptidase) (CTSD), mRNA [NM_001909]	A_23_P52556													1486296	CDH6	Homo sapiens cadherin 6, type 2, K-cadherin (fetal kidney) (CDH6), mRNA [NM_004932]	A_23_P214011
1484051	PTPN11	Homo sapiens protein tyrosine phosphatase, non-receptor type 11 (Noonan syndrome 1) (PTPN11), mRNA [NM_002834]	A_23_P105436					1492982	CTSZ	Homo sapiens cathepsin Z (CTSZ), mRNA [NM_001336]	A_23_P40240													1481919	CDKN1A	Homo sapiens cyclin-dependent kinase inhibitor 1A (p21, Cip1) (CDKN1A), transcript variant 1, mRNA [NM_000389]	A_23_P59210
1467458	PUS1	Homo sapiens pseudouridylate synthase 1 (PUS1), transcript variant 1, mRNA [NM_025215]	A_24_P335358					1476205	CTTNBP2NL	Homo sapiens CTTNBP2 N-terminal like (CTTNBP2NL), mRNA [NM_018704]	A_23_P318420													1468882	CDKN1C	Homo sapiens cyclin-dependent kinase inhibitor 1C (p57, Kip2) (CDKN1C), mRNA [NM_000076]	A_23_P428129
1495677	PUS1	Homo sapiens pseudouridylate synthase 1 (PUS1), transcript variant 1, mRNA [NM_025215]	A_23_P251771					1484735	CXorf15	Homo sapiens chromosome X open reading frame 15 (CXorf15), mRNA [NM_018360]	A_23_P146997													1472904	CDKN2B	Homo sapiens cyclin-dependent kinase inhibitor 2B (p15, inhibits CDK4) (CDKN2B), transcript variant 2, mRNA [NM_078487]	A_24_P360674
1483515	PVRL1	Homo sapiens poliovirus receptor-related 1 (herpesvirus entry mediator C; nectin) (PVRL1), transcript variant 3, mRNA [NM_203286]	A_23_P76034					1477301	CXorf26	Homo sapiens chromosome X open reading frame 26 (CXorf26), mRNA [NM_016500]	A_23_P125837													1501994	CDKN3	Homo sapiens cyclin-dependent kinase inhibitor 3 (CDK2-associated dual specificity phosphatase) (CDKN3), mRNA [NM_005192]	A_23_P48669
1476295	PYCRL	Homo sapiens pyrroline-5-carboxylate reductase-like (PYCRL), mRNA [NM_023078]	A_23_P383278					1498660	CXorf26	Homo sapiens chromosome X open reading frame 26 (CXorf26), mRNA [NM_016500]	A_23_P217785													1473108	CDT1	Homo sapiens chromatin licensing and DNA replication factor 1 (CDT1), mRNA [NM_030928]	A_24_P176374
1485746	PYDC1	Homo sapiens PYD (pyrin domain) containing 1 (PYDC1), mRNA [NM_152901]	A_23_P407614					1500354	CXXC5	Homo sapiens CXXC finger 5 (CXXC5), mRNA [NM_016463]	A_23_P399001													1486477	CDT1	Homo sapiens chromatin licensing and DNA replication factor 1 (CDT1), mRNA [NM_030928]	A_23_P37704
1484801	RAB10	Homo sapiens RAB10, member RAS oncogene family (RAB10), mRNA [NM_016131]	A_23_P165879					1466386	CYP2D6	Homo sapiens cytochrome P450, family 2, subfamily D, polypeptide 6 (CYP2D6), transcript variant 1, mRNA [NM_000106]	A_23_P155123													1486002	CEACAM19	Homo sapiens cDNA FLJ46368 fis, clone TESTI4051504. [AK128234]	A_23_P78518
1464955	RAB1B	Homo sapiens RAB1B, member RAS oncogene family (RAB1B), mRNA [NM_030981]	A_32_P129288					1470891	CYP51A1	Homo sapiens cytochrome P450, family 51, subfamily A, polypeptide 1 (CYP51A1), mRNA [NM_000786]	A_24_P130041													1499688	CEBPB	Homo sapiens CCAAT/enhancer binding protein (C/EBP), beta (CEBPB), mRNA [NM_005194]	A_23_P411296
1468491	RAB43	Homo sapiens RAB43, member RAS oncogene family (RAB43), mRNA [NM_198490]	A_32_P205859					1497684	D2HGDH	Homo sapiens D-2-hydroxyglutarate dehydrogenase (D2HGDH), mRNA [NM_152783]	A_23_P376627													1502083	CEBPB	Homo sapiens CCAAT/enhancer binding protein (C/EBP), beta (CEBPB), mRNA [NM_005194]	A_23_P143242
1492883	RAB9A	Homo sapiens RAB9A, member RAS oncogene family (RAB9A), mRNA [NM_004251]	A_23_P45389					1471391	DAG1	Homo sapiens dystroglycan 1 (dystrophin-associated glycoprotein 1) (DAG1), mRNA [NM_004393]	A_23_P212579													1500008	CEBPD	Homo sapiens CCAAT/enhancer binding protein (C/EBP), delta (CEBPD), mRNA [NM_005195]	A_23_P31810
1494091	RABGGTB	Homo sapiens Rab geranylgeranyltransferase, beta subunit (RABGGTB), mRNA [NM_004582]	A_23_P85371					1497397	DAPK1	Homo sapiens death-associated protein kinase 1 (DAPK1), mRNA [NM_004938]	A_23_P252163													1499097	CECR4	Homo sapiens Cat eye syndrome critical region candidate gene number 4 (CECR4) mRNA, partial cds. [AF307448]	A_32_P131143
1491043	RAD50	Homo sapiens RAD50 homolog (S. cerevisiae) (RAD50), transcript variant 1, mRNA [NM_005732]	A_23_P250404					1480010	DCBLD1	Homo sapiens discoidin, CUB and LCCL domain containing 1 (DCBLD1), mRNA [NM_173674]	A_23_P409462													1495593	CECR5	Homo sapiens cat eye syndrome chromosome region, candidate 5 (CECR5), transcript variant 2, mRNA [NM_033070]	A_23_P57370
1497346	RAG1AP1	Homo sapiens recombination activating gene 1 activating protein 1 (RAG1AP1), mRNA [NM_018845]	A_24_P88565					1477708	DCXR	Homo sapiens dicarbonyl/L-xylulose reductase (DCXR), mRNA [NM_016286]	A_23_P44166													1484059	CENPF	Homo sapiens centromere protein F, 350/400ka (mitosin) (CENPF), mRNA [NM_016343]	A_23_P401
1492441	RARG	Homo sapiens retinoic acid receptor, gamma (RARG), mRNA [NM_000966]	A_23_P387552					1491146	DDEF1	Homo sapiens development and differentiation enhancing factor 1 (DDEF1), mRNA [NM_018482]	A_23_P216278													1463834	CENPO	Homo sapiens cDNA FLJ14953 fis, clone PLACE3000160. [AK027859]	A_24_P276888
1474779	RASD1	Homo sapiens RAS, dexamethasone-induced 1 (RASD1), mRNA [NM_016084]	A_24_P348006					1470557	DDX24	Homo sapiens DEAD (Asp-Glu-Ala-Asp) box polypeptide 24 (DDX24), mRNA [NM_020414]	A_24_P238878													1498063	CENPP	Homo sapiens centromere protein P (CENPP), mRNA [NM_001012267]	A_32_P119174
1498946	RAXL1	Homo sapiens retina and anterior neural fold homeobox like 1 (RAXL1), mRNA [NM_032753]	A_23_P56150					1483269	DDX39	Homo sapiens DEAD (Asp-Glu-Ala-Asp) box polypeptide 39 (DDX39), mRNA [NM_005804]	A_23_P78664													1502310	CEP55	Homo sapiens centrosomal protein 55kDa (CEP55), mRNA [NM_018131]	A_23_P115872
1469943	RBCK1	Homo sapiens RanBP-type and C3HC4-type zinc finger containing 1 (RBCK1), transcript variant 2, mRNA [NM_031229]	A_23_P166051					1486753	DDX52	Homo sapiens cDNA: FLJ22068 fis, clone HEP11588, highly similar to AF077033 Homo sapiens putative ATP-dependent RNA helicase ROK1 mRNA. [AK025721]	A_32_P153423													1492673	CFH	Homo sapiens complement factor H (CFH), transcript variant 2, mRNA [NM_001014975]	A_23_P200160
1480606	RBKS	Homo sapiens ribokinase (RBKS), mRNA [NM_022128]	A_23_P9523					1491048	DDX52	Homo sapiens DEAD (Asp-Glu-Ala-Asp) box polypeptide 52 (DDX52), transcript variant 2, mRNA [NM_152300]	A_24_P1929													1501414	CFHR1	Homo sapiens complement factor H-related 1 (CFHR1), mRNA [NM_002113]	A_23_P114740
1480145	RBL2	Homo sapiens retinoblastoma-like 2 (p130) (RBL2), mRNA [NM_005611]	A_24_P416159					1493343	DENND1A	Homo sapiens DENN/MADD domain containing 1A (DENND1A), transcript variant 1, mRNA [NM_020946]	A_32_P23854													1492237	CHEK2	Homo sapiens CHK2 checkpoint homolog (S. pombe) (CHEK2), transcript variant 3, mRNA [NM_001005735]	A_23_P109452
1493907	REPS2	Homo sapiens RALBP1 associated Eps domain containing 2 (REPS2), mRNA [NM_004726]	A_23_P251387					1467409	DENND2A	Homo sapiens DENN/MADD domain containing 2A (DENND2A), mRNA [NM_015689]	A_23_P257583													1473352	ChGn	Homo sapiens chondroitin beta1,4 N-acetylgalactosaminyltransferase (ChGn), mRNA [NM_018371]	A_23_P134835
1487646	RGS19	Homo sapiens regulator of G-protein signalling 19 (RGS19), transcript variant 1, mRNA [NM_005873]	A_23_P257014					1498838	DENND2A	Homo sapiens DENN/MADD domain containing 2A (DENND2A), mRNA [NM_015689]	A_24_P334726													1490755	ChGn	Homo sapiens chondroitin beta1,4 N-acetylgalactosaminyltransferase (ChGn), mRNA [NM_018371]	A_24_P406525
1463544	RGS5	Homo sapiens regulator of G-protein signalling 5 (RGS5), mRNA [NM_003617]	A_23_P46045					1470952	DFFA	Homo sapiens DNA fragmentation factor, 45kDa, alpha polypeptide (DFFA), transcript variant 1, mRNA [NM_004401]	A_24_P222758													1474887	CHI3L2	Homo sapiens chitinase 3-like 2 (CHI3L2), transcript variant 1, mRNA [NM_004000]	A_23_P12082
1482771	RHOF	Homo sapiens ras homolog gene family, member F (in filopodia) (RHOF), mRNA [NM_019034]	A_23_P203983					1499089	DGCR14	Homo sapiens DiGeorge syndrome critical region gene 14 (DGCR14), mRNA [NM_022719]	A_23_P102973													1488779	CHKA	Homo sapiens choline kinase alpha (CHKA), transcript variant 1, mRNA [NM_001277]	A_23_P124742
1498110	RHOF	Homo sapiens ras homolog gene family, member F (in filopodia) (RHOF), mRNA [NM_019034]	A_24_P104119					1486373	DHX37	Homo sapiens DEAH (Asp-Glu-Ala-His) box polypeptide 37 (DHX37), mRNA [NM_032656]	A_23_P13914													1467002	CHRDL2	Homo sapiens chordin-like 2 (CHRDL2), mRNA [NM_015424]	A_24_P335202
1491173	RKHD1	Homo sapiens ring finger and KH domain containing 1 (RKHD1), mRNA [NM_203304]	A_23_P39453					1478606	DHX40	Homo sapiens DEAH (Asp-Glu-Ala-His) box polypeptide 40 (DHX40), mRNA [NM_024612]	A_23_P390343													1493589	CHRM2	Homo sapiens cholinergic receptor, muscarinic 2 (CHRM2), transcript variant 1, mRNA [NM_001006630]	A_23_P145606
1478981	RNF103	Homo sapiens ring finger protein 103 (RNF103), mRNA [NM_005667]	A_23_P56709					1484983	DIAPH3	Homo sapiens diaphanous homolog 3 (Drosophila) (DIAPH3), transcript variant 2, mRNA [NM_030932]	A_23_P162719													1471085	CHRM3	Homo sapiens cholinergic receptor, muscarinic 3 (CHRM3), mRNA [NM_000740]	A_23_P401472
1468097	RNH1	Homo sapiens ribonuclease/angiogenin inhibitor 1 (RNH1), transcript variant 1, mRNA [NM_002939]	A_24_P415601					1486378	DIAPH3	Homo sapiens diaphanous homolog 3 (Drosophila) (DIAPH3), transcript variant 2, mRNA [NM_030932]	A_23_P419254													1492405	CHRNA5	Homo sapiens cholinergic receptor, nicotinic, alpha 5 (CHRNA5), mRNA [NM_000745]	A_23_P88691
1500024	RNMTL1	Homo sapiens RNA methyltransferase like 1 (RNMTL1), mRNA [NM_018146]	A_23_P135357					1502414	DIAPH3	Homo sapiens diaphanous homolog 3 (Drosophila) (DIAPH3), transcript variant 1, mRNA [NM_001042517]	A_32_P150891													1477352	CHST6	Homo sapiens carbohydrate (N-acetylglucosamine 6-O) sulfotransferase 6 (CHST6), mRNA [NM_021615]	A_23_P106922
1501578	RORA	Homo sapiens RAR-related orphan receptor A (RORA), transcript variant 2, mRNA [NM_134260]	A_23_P26124					1481309	DICER1	Homo sapiens Dicer1, Dcr-1 homolog (Drosophila) (DICER1), transcript variant 1, mRNA [NM_177438]	A_23_P37111													1492912	CIC	Homo sapiens capicua homolog (Drosophila) (CIC), mRNA [NM_015125]	A_23_P55731
1468723	RP3-402G11.5	Homo sapiens selenoprotein O (SELO), mRNA [NM_031454]	A_23_P341065					1487728	DICER1	Homo sapiens Dicer1, Dcr-1 homolog (Drosophila) (DICER1), transcript variant 1, mRNA [NM_177438]	A_24_P22163													1472010	CIT	Homo sapiens citron (rho-interacting, serine/threonine kinase 21) (CIT), mRNA [NM_007174]	A_23_P420551
1502581	RP4-691N24.1	Homo sapiens KIAA0980 protein (KIAA0980), mRNA [NM_025176]	A_23_P143374					1468963	DIP2C	Homo sapiens DIP2 disco-interacting protein 2 homolog C (Drosophila) (DIP2C), mRNA [NM_014974]	A_24_P360722													1495098	CITED4	Homo sapiens Cbp/p300-interacting transactivator, with Glu/Asp-rich carboxy-terminal domain, 4 (CITED4), mRNA [NM_133467]	A_32_P209230
1497181	RRAD	Homo sapiens Ras-related associated with diabetes (RRAD), mRNA [NM_004165]	A_23_P88849					1466155	DKFZP434B0335	Homo sapiens DKFZP434B0335 protein (DKFZP434B0335), mRNA [NM_015395]	A_32_P194072													1502715	CKAP2	Homo sapiens cytoskeleton associated protein 2 (CKAP2), mRNA [NM_018204]	A_23_P151405
1500256	RRAD	Homo sapiens Ras-related associated with diabetes (RRAD), mRNA [NM_004165]	A_24_P262127					1465030	DKFZP586P0123	Homo sapiens mRNA; cDNA DKFZp586P0123 (from clone DKFZp586P0123). [AL080220]	A_23_P150741													1484907	CKS1B	Homo sapiens CDC28 protein kinase regulatory subunit 1B (CKS1B), mRNA [NM_001826]	A_32_P206698
1466710	RRM1	Homo sapiens ribonucleotide reductase M1 polypeptide (RRM1), mRNA [NM_001033]	A_23_P87351					1483532	DKFZP686A01247	Homo sapiens hypothetical protein (DKFZP686A01247), mRNA [NM_014988]	A_23_P83403													1495667	CKS1B	Homo sapiens CDC28 protein kinase regulatory subunit 1B (CKS1B), mRNA [NM_001826]	A_23_P45917
1480210	RSHL2	Homo sapiens radial spokehead-like 2 (RSHL2), mRNA [NM_031924]	A_23_P59397					1497050	DKK3	Homo sapiens dickkopf homolog 3 (Xenopus laevis) (DKK3), transcript variant 1, mRNA [NM_015881]	A_24_P261417													1496725	CKS1B	Homo sapiens CDC28 protein kinase regulatory subunit 1B (CKS1B), mRNA [NM_001826]	A_32_P192430
1482644	RTTN	Homo sapiens rotatin (RTTN), mRNA [NM_173630]	A_24_P108301					1502575	DKK3	Homo sapiens dickkopf homolog 3 (Xenopus laevis) (DKK3), transcript variant 1, mRNA [NM_015881]	A_23_P162047													1492801	CLDN11	Homo sapiens claudin 11 (oligodendrocyte transmembrane protein) (CLDN11), mRNA [NM_005602]	A_23_P405088
1465282	RUFY2	Homo sapiens RUN and FYVE domain containing 2 (RUFY2), transcript variant 2, mRNA [NM_001042417]	A_24_P941708					1476543	DLC1	Homo sapiens deleted in liver cancer 1 (DLC1), transcript variant 1, mRNA [NM_182643]	A_24_P940115													1494291	CLDN11	Homo sapiens claudin 11 (oligodendrocyte transmembrane protein) (CLDN11), mRNA [NM_005602]	A_23_P29800
1479055	RWDD4A	Homo sapiens RWD domain containing 4A (RWDD4A), mRNA [NM_152682]	A_23_P394276					1468247	DLGAP4	Homo sapiens discs, large (Drosophila) homolog-associated protein 4 (DLGAP4), transcript variant 1, mRNA [NM_014902]	A_24_P216253													1469011	CLEC2D	Homo sapiens C-type lectin domain family 2, member D (CLEC2D), transcript variant 2, mRNA [NM_001004419]	A_23_P204689
1479612	S80864	cytochrome c-like polypeptide [human, lung adenocarcinoma A549, mRNA, 1041 nt]. [S80864]	A_24_P403501					1470516	DLL1	Homo sapiens delta-like 1 (Drosophila) (DLL1), mRNA [NM_005618]	A_23_P167920													1503526	CLIC4	Homo sapiens chloride intracellular channel 4 (CLIC4), mRNA [NM_013943]	A_23_P135494
1467096	SAMD14	Homo sapiens sterile alpha motif domain containing 14 (SAMD14), mRNA [NM_174920]	A_24_P185186					1467606	DLST	Homo sapiens dihydrolipoamide S-succinyltransferase (E2 component of 2-oxo-glutarate complex) (DLST), mRNA [NM_001933]	A_23_P205697													1467271	CLN3	Homo sapiens ceroid-lipofuscinosis, neuronal 3, juvenile (Batten, Spielmeyer-Vogt disease), mRNA (cDNA clone MGC:102840 IMAGE:5764535), complete cds. [BC111068]	A_24_P567408
1493419	SART2	Homo sapiens squamous cell carcinoma antigen recognized by T cells 2 (SART2), mRNA [NM_013352]	A_23_P19226					1500384	DNAJA5	Homo sapiens DnaJ homology subfamily A member 5 (DNAJA5), transcript variant 1, mRNA [NM_194283]	A_24_P177987													1501016	CLN3	Homo sapiens ceroid-lipofuscinosis, neuronal 3, juvenile (Batten, Spielmeyer-Vogt disease), mRNA (cDNA clone MGC:102840 IMAGE:5764535), complete cds. [BC111068]	A_32_P53713
1483516	SCOTIN	Homo sapiens scotin (SCOTIN), mRNA [NM_016479]	A_24_P46159					1479384	DNAJC3	Homo sapiens DnaJ (Hsp40) homolog, subfamily C, member 3 (DNAJC3), mRNA [NM_006260]	A_23_P36962													1483588	CLTCL1	Homo sapiens clathrin, heavy polypeptide-like 1 (CLTCL1), transcript variant 2, mRNA [NM_007098]	A_23_P143559
1496301	SDHAL2	Homo sapiens cDNA clone IMAGE:6494968, containing frame-shift errors. [BC062438]	A_24_P489480					1485960	DPF2	Homo sapiens D4, zinc and double PHD fingers family 2 (DPF2), mRNA [NM_006268]	A_23_P127446													1497145	CMTM3	Homo sapiens CKLF-like MARVEL transmembrane domain containing 3 (CMTM3), transcript variant 1, mRNA [NM_144601]	A_23_P88865
1473084	SDS	Homo sapiens serine dehydratase (SDS), mRNA [NM_006843]	A_24_P304439					1470438	DPY19L1P1	Homo sapiens cDNA: FLJ23115 fis, clone LNG07933. [AK026768]	A_24_P652033													1478340	CMTM6	Homo sapiens CKLF-like MARVEL transmembrane domain containing 6 (CMTM6), mRNA [NM_017801]	A_24_P97526
1474745	SEC31L2	Homo sapiens SEC31-like 2 (S. cerevisiae) (SEC31L2), transcript variant 1, mRNA [NM_015490]	A_23_P35564					1475677	DRG2	Homo sapiens developmentally regulated GTP binding protein 2 (DRG2), mRNA [NM_001388]	A_23_P141656													1493626	CMTM6	Homo sapiens CKLF-like MARVEL transmembrane domain containing 6 (CMTM6), mRNA [NM_017801]	A_23_P57736
1493874	SELENBP1	Homo sapiens selenium binding protein 1 (SELENBP1), mRNA [NM_003944]	A_23_P74619					1470414	DST	Homo sapiens dystonin (DST), transcript variant 1eA, mRNA [NM_015548]	A_23_P42530													1468778	CMTM7	Homo sapiens mRNA; cDNA DKFZp434I2129 (from clone DKFZp434I2129). [AL832450]	A_24_P937546
1499904	SEMA4F	Homo sapiens sema domain, immunoglobulin domain (Ig), transmembrane domain (TM) and short cytoplasmic domain, (semaphorin) 4F (SEMA4F), mRNA [NM_004263]	A_23_P165608					1482569	DST	Homo sapiens dystonin (DST), transcript variant 1eB, mRNA [NM_020388]	A_23_P348159													1481275	CMTM7	Homo sapiens CKLF-like MARVEL transmembrane domain containing 7 (CMTM7), transcript variant 1, mRNA [NM_138410]	A_23_P256413
1482164	SEPW1	Homo sapiens selenoprotein W, 1 (SEPW1), mRNA [NM_003009]	A_23_P27724					1477953	DUSP23	Homo sapiens dual specificity phosphatase 23 (DUSP23), mRNA [NM_017823]	A_23_P103232													1495708	CMTM8	Homo sapiens CKLF-like MARVEL transmembrane domain containing 8 (CMTM8), mRNA [NM_178868]	A_23_P40880
1477082	SERHL2	Homo sapiens serine hydrolase-like 2 (SERHL2), mRNA [NM_014509]	A_23_P120953					1469422	DUSP4	Homo sapiens dual specificity phosphatase 4 (DUSP4), transcript variant 1, mRNA [NM_001394]	A_23_P134935													1496981	CNN3	Homo sapiens calponin 3, acidic (CNN3), mRNA [NM_001839]	A_23_P138168
1477249	SERTAD3	Homo sapiens SERTA domain containing 3 (SERTAD3), transcript variant 2, mRNA [NM_203344]	A_23_P141960					1480006	DYNC1LI2	Homo sapiens dynein, cytoplasmic 1, light intermediate chain 2 (DYNC1LI2), mRNA [NM_006141]	A_23_P9688													1474454	CNTNAP1	Homo sapiens contactin associated protein 1 (CNTNAP1), mRNA [NM_003632]	A_23_P411113
1499525	SETD7	Homo sapiens SET domain containing (lysine methyltransferase) 7 (SETD7), mRNA [NM_030648]	A_24_P251841					1471925	DYNLT1	Homo sapiens dynein, light chain, Tctex-type 1 (DYNLT1), mRNA [NM_006519]	A_23_P8185													1481722	CNTROB	Homo sapiens centrobin, centrosomal BRCA2 interacting protein (CNTROB), transcript variant 1, mRNA [NM_053051]	A_23_P9761
1480649	SF1	Homo sapiens splicing factor 1 (SF1), transcript variant 4, mRNA [NM_201997]	A_24_P235783					1494117	DYRK2	Homo sapiens dual-specificity tyrosine-(Y)-phosphorylation regulated kinase 2 (DYRK2), transcript variant 2, mRNA [NM_006482]	A_24_P249824													1491746	COL11A1	Homo sapiens collagen, type XI, alpha 1 (COL11A1), transcript variant B, mRNA [NM_080629]	A_23_P11806
1470670	SFRP4	Homo sapiens secreted frizzled-related protein 4 (SFRP4), mRNA [NM_003014]	A_23_P215328					1467357	DZIP3	Homo sapiens zinc finger DAZ interacting protein 3 (DZIP3), mRNA [NM_014648]	A_24_P102504													1477887	COL13A1	Homo sapiens collagen, type XIII, alpha 1 (COL13A1), transcript variant 1, mRNA [NM_005203]	A_23_P1331
1486879	SFRS11	Homo sapiens splicing factor, arginine/serine-rich 11 (SFRS11), mRNA [NM_004768]	A_23_P11664					1487097	EDEM2	Homo sapiens ER degradation enhancer, mannosidase alpha-like 2 (EDEM2), mRNA [NM_018217]	A_23_P166193													1467571	COL14A1	Homo sapiens collagen, type XIV, alpha 1 (undulin) (COL14A1), mRNA [NM_021110]	A_32_P80850
1496744	SFRS12	Homo sapiens mRNA for splicing factor, arginine/serine-rich 12 variant protein. [AB209694]	A_24_P595877					1492764	EDG3	Homo sapiens endothelial differentiation, sphingolipid G-protein-coupled receptor, 3 (EDG3), mRNA [NM_005226]	A_23_P112820													1474859	COL14A1	Homo sapiens collagen, type XIV, alpha 1 (undulin) (COL14A1), mRNA [NM_021110]	A_23_P216361
1490683	SGCA	Homo sapiens sarcoglycan, alpha (50kDa dystrophin-associated glycoprotein) (SGCA), mRNA [NM_000023]	A_23_P66637					1473747	EDIL3	Homo sapiens EGF-like repeats and discoidin I-like domains 3 (EDIL3), mRNA [NM_005711]	A_23_P401606													1476865	COL17A1	Homo sapiens collagen, type XVII, alpha 1 (COL17A1), transcript variant long, mRNA [NM_000494]	A_23_P501010
1486737	SH3BP5	Homo sapiens SH3-domain binding protein 5 (BTK-associated) (SH3BP5), transcript variant 1, mRNA [NM_004844]	A_23_P143964					1495970	EEF1D	Homo sapiens eukaryotic translation elongation factor 1 delta (guanine nucleotide exchange protein) (EEF1D), transcript variant 1, mRNA [NM_032378]	A_23_P389708													1468602	COL7A1	Homo sapiens collagen, type VII, alpha 1 (epidermolysis bullosa, dystrophic, dominant and recessive) (COL7A1), mRNA [NM_000094]	A_23_P144071
1481856	SH3PXD2B	Homo sapiens SH3 and PX domains 2B (SH3PXD2B), mRNA [NM_001017995]	A_23_P122104					1467388	EEF2K	Homo sapiens eukaryotic elongation factor-2 kinase (EEF2K), mRNA [NM_013302]	A_24_P125067													1486132	COL8A1	Homo sapiens collagen, type VIII, alpha 1 (COL8A1), transcript variant 1, mRNA [NM_001850]	A_23_P69030
1479027	SLC22A17	Homo sapiens solute carrier family 22 (organic cation transporter), member 17 (SLC22A17), transcript variant 2, mRNA [NM_016609]	A_24_P330385					1502945	EFHA1	Homo sapiens EF-hand domain family, member A1 (EFHA1), mRNA [NM_152726]	A_23_P76598													1480098	COLEC12	Homo sapiens collectin sub-family member 12 (COLEC12), transcript variant II, mRNA [NM_030781]	A_23_P27306
1503388	SLC25A36	Homo sapiens mRNA; cDNA DKFZp564C053 (from clone DKFZp564C053). [AL049246]	A_23_P408455					1469644	EFHA2	Homo sapiens EF-hand domain family, member A2 (EFHA2), mRNA [NM_181723]	A_32_P202502													1474419	CORO1A	Homo sapiens coronin, actin binding protein, 1A (CORO1A), mRNA [NM_007074]	A_23_P106761
1469971	SLC2A4RG	Homo sapiens SLC2A4 regulator (SLC2A4RG), mRNA [NM_020062]	A_24_P365442					1483325	EFHC1	Homo sapiens EF-hand domain (C-terminal) containing 1 (EFHC1), mRNA [NM_018100]	A_23_P214291													1492743	CORO2B	Homo sapiens coronin, actin binding protein, 2B (CORO2B), mRNA [NM_006091]	A_23_P117694
1472477	SLC35C2	Homo sapiens solute carrier family 35, member C2 (SLC35C2), transcript variant 1, mRNA [NM_173179]	A_23_P68452					1499153	EFTUD1	Homo sapiens elongation factor Tu GTP binding domain containing 1 (EFTUD1), transcript variant 1, mRNA [NM_024580]	A_23_P152055													1494890	CORO6	Homo sapiens coronin 6 (CORO6), mRNA [NM_032854]	A_23_P107322
1476429	SLC39A4	Homo sapiens solute carrier family 39 (zinc transporter), member 4 (SLC39A4), transcript variant 2, mRNA [NM_130849]	A_23_P20502					1485118	EHBP1	Homo sapiens EH domain binding protein 1 (EHBP1), mRNA [NM_015252]	A_24_P194886													1498578	CR595522	full-length cDNA clone CS0DC001YI12 of Neuroblastoma Cot 25-normalized of Homo sapiens (human). [CR595522]	A_24_P879740
1503448	SMARCB1	Homo sapiens SWI/SNF related, matrix associated, actin dependent regulator of chromatin, subfamily b, member 1 (SMARCB1), transcript variant 1, mRNA [NM_003073]	A_23_P68824					1475389	EHMT2	Homo sapiens euchromatic histone-lysine N-methyltransferase 2 (EHMT2), transcript variant NG36/G9a-SPI, mRNA [NM_025256]	A_24_P303390													1465579	CR596712	full-length cDNA clone CS0DI028YF10 of Placenta Cot 25-normalized of Homo sapiens (human). [CR596712]	A_32_P46840
1475915	SMARCD1	Homo sapiens SWI/SNF related, matrix associated, actin dependent regulator of chromatin, subfamily d, member 1 (SMARCD1), transcript variant 2, mRNA [NM_139071]	A_24_P232696					1482083	EIF2AK2	Homo sapiens eukaryotic translation initiation factor 2-alpha kinase 2 (EIF2AK2), mRNA [NM_002759]	A_23_P142750													1467124	CR601835	full-length cDNA clone CS0DF019YG19 of Fetal brain of Homo sapiens (human). [CR601835]	A_24_P942068
1486599	SMG1	Homo sapiens PI-3-kinase-related kinase SMG-1 (SMG1), mRNA [NM_015092]	A_32_P116323					1493181	EIF2B3	Homo sapiens eukaryotic translation initiation factor 2B, subunit 3 gamma, 58kDa (EIF2B3), mRNA [NM_020365]	A_23_P115046													1483610	CR613736	full-length cDNA clone CS0DI072YA21 of Placenta Cot 25-normalized of Homo sapiens (human). [CR613736]	A_32_P175098
1478972	SMO	Homo sapiens smoothened homolog (Drosophila) (SMO), mRNA [NM_005631]	A_23_P70818					1468621	EIF2S3	Homo sapiens eukaryotic translation initiation factor 2, subunit 3 gamma, 52kDa (EIF2S3), mRNA [NM_001415]	A_23_P137031													1464747	CR616309	full-length cDNA clone CS0DF015YK23 of Fetal brain of Homo sapiens (human). [CR616309]	A_24_P930963
1482139	SMYD3	Homo sapiens SET and MYND domain containing 3 (SMYD3), mRNA [NM_022743]	A_32_P103291					1466978	EIF3S10	Homo sapiens eukaryotic translation initiation factor 3, subunit 10 theta, 150/170kDa (EIF3S10), mRNA [NM_003750]	A_23_P86550													1484008	CR616748	full-length cDNA clone CS0DK007YM08 of HeLa cells Cot 25-normalized of Homo sapiens (human). [CR616748]	A_23_P210015
1479048	SMYD4	Homo sapiens mRNA for KIAA1936 protein, partial cds. [AB067523]	A_24_P359145					1498735	EIF4B	Homo sapiens eukaryotic translation initiation factor 4B (EIF4B), mRNA [NM_001417]	A_24_P218970													1466709	CR621132	full-length cDNA clone CS0DC015YK09 of Neuroblastoma Cot 25-normalized of Homo sapiens (human). [CR621132]	A_24_P234701
1480359	SNN	Homo sapiens stannin (SNN), mRNA [NM_003498]	A_24_P30923					1468023	EIF4EBP1	Homo sapiens eukaryotic translation initiation factor 4E binding protein 1 (EIF4EBP1), mRNA [NM_004095]	A_23_P22224													1482256	CR621710	full-length cDNA clone CS0DL008YP09 of B cells (Ramos cell line) Cot 25-normalized of Homo sapiens (human). [CR621710]	A_23_P91076
1497703	SNN	Homo sapiens stannin (SNN), mRNA [NM_003498]	A_23_P152160					1503662	EIF4G3	Homo sapiens eukaryotic translation initiation factor 4 gamma, 3 (EIF4G3), mRNA [NM_003760]	A_24_P383850													1493231	CRABP2	Homo sapiens cellular retinoic acid binding protein 2 (CRABP2), mRNA [NM_001878]	A_23_P115064
1470563	SORBS1	Homo sapiens sorbin and SH3 domain containing 1 (SORBS1), transcript variant 2, mRNA [NM_015385]	A_24_P326511					1484325	ELF4	Homo sapiens E74-like factor 4 (ets domain transcription factor) (ELF4), mRNA [NM_001421]	A_24_P340066													1473053	CREB5	Homo sapiens cAMP responsive element binding protein 5 (CREB5), transcript variant 1, mRNA [NM_182898]	A_24_P532232
1487552	SP100	Homo sapiens nuclear autoantigen mRNA, partial cds; alternatively spliced. [L79986]	A_24_P915158					1500526	EML4	Homo sapiens echinoderm microtubule associated protein like 4 (EML4), mRNA [NM_019063]	A_24_P273413													1472980	CRISPLD2	Homo sapiens cysteine-rich secretory protein LCCL domain containing 2 (CRISPLD2), mRNA [NM_031476]	A_23_P106602
1493693	SPON2	Homo sapiens spondin 2, extracellular matrix protein (SPON2), mRNA [NM_012445]	A_23_P121533					1473543	ENPP4	Homo sapiens ectonucleotide pyrophosphatase/phosphodiesterase 4 (putative function) (ENPP4), mRNA [NM_014936]	A_23_P70318													1501667	CROP	Homo sapiens cisplatin resistance-associated overexpressed protein (CROP), transcript variant 1, mRNA [NM_016424]	A_23_P207493
1497336	SPRN	Homo sapiens shadow of prion protein homolog (zebrafish) (SPRN), mRNA [NM_001012508]	A_24_P576506					1481639	ENST00000239730	PREDICTED: Homo sapiens similar to septin 7, transcript variant 1 (LOC644162), mRNA [XM_376342]	A_24_P66398													1502229	CROT	Homo sapiens carnitine O-octanoyltransferase (CROT), mRNA [NM_021151]	A_23_P168669
1488277	SRD5A1	Homo sapiens steroid-5-alpha-reductase, alpha polypeptide 1 (3-oxo-5 alpha-steroid delta 4-dehydrogenase alpha 1) (SRD5A1), mRNA [NM_001047]	A_23_P30223					1467498	ENST00000244221	Homo sapiens cDNA FLJ37016 fis, clone BRACE2010632. [AK094335]	A_24_P860797													1485726	CRY2	Homo sapiens cryptochrome 2 (photolyase-like) (CRY2), mRNA [NM_021117]	A_23_P127394
1482353	SRPX	Homo sapiens sushi-repeat-containing protein, X-linked (SRPX), mRNA [NM_006307]	A_23_P96383					1463791	ENST00000246083	Unknown	A_24_P109191													1482167	CRYAB	Homo sapiens crystallin, alpha B (CRYAB), mRNA [NM_001885]	A_24_P206776
1480600	SRPX2	Homo sapiens sushi-repeat-containing protein, X-linked 2 (SRPX2), mRNA [NM_014467]	A_23_P136978					1482159	ENST00000261569	Human mRNA for KIAA0303 gene, partial cds. [AB002301]	A_23_P110571													1464876	CRYGS	Homo sapiens crystallin, gamma S (CRYGS), mRNA [NM_017541]	A_24_P414205
1490623	SS18L1	Homo sapiens synovial sarcoma translocation gene on chromosome 18-like 1 (SS18L1), transcript variant 1, mRNA [NM_198935]	A_23_P423926					1494668	ENST00000262811	Homo sapiens mRNA for KIAA0561 protein, partial cds. [AB011133]	A_23_P426196													1497285	CRYGS	Homo sapiens crystallin, gamma S (CRYGS), mRNA [NM_017541]	A_23_P132738
1487645	SSFA2	Homo sapiens sperm specific antigen 2 (SSFA2), mRNA [NM_006751]	A_24_P920823					1472423	ENST00000298453	Homo sapiens mRNA; cDNA DKFZp586K1924 (from clone DKFZp586K1924); partial cds. [AL117661]	A_32_P153892													1484960	CRYZ	Homo sapiens crystallin, zeta (quinone reductase) (CRYZ), mRNA [NM_001889]	A_23_P114662
1467225	STAC	Homo sapiens SH3 and cysteine rich domain (STAC), mRNA [NM_003149]	A_24_P234415					1476725	ENST00000298453	Homo sapiens TAF3 RNA polymerase II, TATA box binding protein (TBP)-associated factor, 140kDa, mRNA (cDNA clone IMAGE:4368368), partial cds. [BC073884]	A_23_P422922													1476453	CSPG2	Homo sapiens chondroitin sulfate proteoglycan 2 (versican) (CSPG2), mRNA [NM_004385]	A_23_P144959
1476462	STARD10	Homo sapiens START domain containing 10 (STARD10), mRNA [NM_006645]	A_23_P36345					1471882	ENST00000311040	Unknown	A_24_P366495													1496234	CSPG4	Homo sapiens chondroitin sulfate proteoglycan 4 (melanoma-associated) (CSPG4), mRNA [NM_001897]	A_23_P21976
1502820	STAT3	Homo sapiens signal transducer and activator of transcription 3 (acute-phase response factor) (STAT3), transcript variant 3, mRNA [NM_213662]	A_23_P100795					1497827	ENST00000311630	Homo sapiens cDNA: FLJ22044 fis, clone HEP09141. [AK025697]	A_23_P400794													1478859	CSRP2BP	Homo sapiens CSRP2 binding protein (CSRP2BP), transcript variant 1, mRNA [NM_020536]	A_23_P501435
1474246	STEAP2	Homo sapiens six transmembrane epithelial antigen of the prostate 2 (STEAP2), transcript variant 1, mRNA [NM_152999]	A_23_P428260					1466366	ENST00000317720	Homo sapiens partial partial mRNA for NICE-4 protein, clone 3114f17. [AJ243670]	A_24_P933838													1479158	CTGLF1	Homo sapiens centaurin, gamma-like family, member 1 (CTGLF1), mRNA [NM_133446]	A_32_P41526
1476257	STK36	Homo sapiens serine/threonine kinase 36 (fused homolog, Drosophila) (STK36), mRNA [NM_015690]	A_23_P335905					1501611	ENST00000320831	Homo sapiens cDNA FLJ39207 fis, clone OCBBF2005956. [AK096526]	A_24_P323421													1495981	CTGLF1	Homo sapiens centaurin, gamma-like family, member 1 (CTGLF1), mRNA [NM_133446]	A_23_P138394
1487188	STX16	Homo sapiens syntaxin 16 (STX16), transcript variant 1, mRNA [NM_001001433]	A_24_P936122					1468617	ENST00000320876	Homo sapiens, clone IMAGE:4285740, mRNA. [BC006008]	A_24_P400997													1489514	CTPS	Homo sapiens CTP synthase (CTPS), mRNA [NM_001905]	A_23_P21706
1494016	STX5	Homo sapiens syntaxin 5 (STX5), mRNA [NM_003164]	A_23_P24755					1475412	ENST00000321464	Homo sapiens cDNA FLJ35036 fis, clone OCBBF2016690, weakly similar to ZINC FINGER PROTEIN CLONE 647. [AK092355]	A_24_P221323													1496045	CUGBP2	Homo sapiens CUG triplet repeat, RNA binding protein 2 (CUGBP2), transcript variant 2, mRNA [NM_006561]	A_23_P115645
1488749	STXBP4	Homo sapiens syntaxin binding protein 4 (STXBP4), mRNA [NM_178509]	A_32_P90483					1502517	ENST00000323013	Homo sapiens, Similar to CGI-96 protein, clone IMAGE:4394667, mRNA, partial cds. [BC031838]	A_23_P420038													1500773	CUGBP2	Homo sapiens CUG triplet repeat, RNA binding protein 2 (CUGBP2), transcript variant 2, mRNA [NM_006561]	A_23_P202071
1469586	SURF5	Homo sapiens surfeit 5 (SURF5), transcript variant b, mRNA [NM_133640]	A_24_P55719					1466392	ENST00000327423	Homo sapiens cDNA: FLJ23059 fis, clone LNG03912. [AK026712]	A_24_P404628													1465730	CUTA	Homo sapiens cutA divalent cation tolerance homolog (E. coli) (CUTA), transcript variant 2, mRNA [NM_015921]	A_23_P214678
1480498	SURF5	Homo sapiens surfeit 5 (SURF5), transcript variant b, mRNA [NM_133640]	A_23_P501790					1502876	ENST00000329627	Homo sapiens cDNA FLJ20058 fis, clone COL01338. [AK000065]	A_24_P142973													1484974	CUTC	Homo sapiens cutC copper transporter homolog (E. coli) (CUTC), mRNA [NM_015960]	A_23_P98015
1472704	SUV39H2	Homo sapiens suppressor of variegation 3-9 homolog 2 (Drosophila) (SUV39H2), mRNA [NM_024670]	A_23_P202392					1468493	ENST00000332127	Unknown	A_24_P289447													1471283	CUTL1	Homo sapiens cut-like 1, CCAAT displacement protein (Drosophila) (CUTL1), transcript variant 2, mRNA [NM_001913]	A_23_P253375
1497298	SYTL4	Homo sapiens synaptotagmin-like 4 (granuphilin-a) (SYTL4), mRNA [NM_080737]	A_24_P122337					1499900	ENST00000333392	Unknown	A_24_P247596													1470455	CXADR	Homo sapiens coxsackie virus and adenovirus receptor (CXADR), mRNA [NM_001338]	A_23_P57268
1464123	TACR2	Homo sapiens tachykinin receptor 2 (TACR2), mRNA [NM_001057]	A_23_P24135					1483898	ENST00000334564	Homo sapiens cDNA FLJ10495 fis, clone NT2RP2000297, moderately similar to ZINC FINGER PROTEIN 184. [AK001357]	A_24_P926783													1486946	CXADR	Homo sapiens coxsackie virus and adenovirus receptor (CXADR), mRNA [NM_001338]	A_32_P29632
1481599	TAGLN2	Homo sapiens transgelin 2 (TAGLN2), mRNA [NM_003564]	A_32_P194848					1466266	ENST00000334770	Homo sapiens cDNA FLJ16078 fis, clone NT2NE2003252, weakly similar to Human putative serine/threonine protein kinase PRK (prk) mRNA. [AK122648]	A_32_P50223													1498845	CXCL12	Homo sapiens chemokine (C-X-C motif) ligand 12 (stromal cell-derived factor 1) (CXCL12), transcript variant 1, mRNA [NM_199168]	A_23_P202448
1479648	TAPBP	Homo sapiens TAP binding protein (tapasin) (TAPBP), transcript variant 3, mRNA [NM_172209]	A_23_P315336					1480536	ENST00000335571	Homo sapiens cDNA FLJ25974 fis, clone TST06804. [AK098840]	A_23_P385980													1480032	CXCL14	Homo sapiens chemokine (C-X-C motif) ligand 14 (CXCL14), mRNA [NM_004887]	A_23_P213745
1495440	TCAP	Homo sapiens titin-cap (telethonin) (TCAP), mRNA [NM_003673]	A_23_P107051					1491605	ENST00000342841	Unknown	A_24_P593733													1487962	CYB5A	Homo sapiens cytochrome b5 type A (microsomal) (CYB5A), transcript variant 2, mRNA [NM_001914]	A_23_P101208
1464312	TETRAN	Homo sapiens tetracycline transporter-like protein (TETRAN), mRNA [NM_001120]	A_23_P41246					1503196	ENST00000344035	Homo sapiens BM-008 mRNA, complete cds. [AF208850]	A_24_P188460													1471107	CYYR1	Homo sapiens cysteine/tyrosine-rich 1 (CYYR1), mRNA [NM_052954]	A_24_P391230
1476150	THC2273031	Unknown	A_24_P667838					1495575	ENST00000346165	Homo sapiens cDNA FLJ16723 fis, clone UTERU3004418, highly similar to Zinc finger protein 275. [AK122976]	A_23_P217135													1497299	CYYR1	Homo sapiens cysteine/tyrosine-rich 1 (CYYR1), mRNA [NM_052954]	A_23_P17620
1502526	THC2280062	Unknown	A_32_P122468					1474111	ENST00000349014	AGENCOURT_7909707 NIH_MGC_71 Homo sapiens cDNA clone IMAGE:6156396 5', mRNA sequence [BQ425510]	A_24_P134319													1488098	DAAM1	Homo sapiens dishevelled associated activator of morphogenesis 1 (DAAM1), mRNA [NM_014992]	A_23_P54116
1489769	THC2280913	ALU1_HUMAN (P39188) Alu subfamily J sequence contamination warning entry, partial (12%) [THC2280913]	A_24_P488352					1465128	ENST00000357603	Homo sapiens cDNA FLJ36824 fis, clone ASTRO2007221, weakly similar to PERIAXIN. [AK094143]	A_24_P178618													1478645	DAAM2	Homo sapiens dishevelled associated activator of morphogenesis 2 (DAAM2), mRNA [NM_015345]	A_32_P52785
1502022	THC2284074	HSU52965 ENX-1 {Homo sapiens;} , partial (9%) [THC2284074]	A_32_P122579					1493477	ENST00000360548	AL582488 Homo sapiens B CELLS (RAMOS CELL LINE) COT 25-NORMALIZED Homo sapiens cDNA clone CS0DL001YC23 3-PRIME, mRNA sequence [AL582488]	A_32_P64461													1463569	DAB2IP	Homo sapiens DAB2 interacting protein (DAB2IP), transcript variant 1, mRNA [NM_032552]	A_23_P123848
1493447	THC2286259	Q8L685 (Q8L685) Pherophorin-dz1 protein precursor, partial (3%) [THC2286259]	A_32_P161913					1503698	ENST00000360796	Homo sapiens heterogeneous nuclear ribonucleoprotein U-like 2, mRNA (cDNA clone IMAGE:4384978), containing frame-shift errors. [BC029105]	A_24_P917449													1466953	DACT1	Homo sapiens dapper, antagonist of beta-catenin, homolog 1 (Xenopus laevis) (DACT1), mRNA [NM_016651]	A_23_P65518
1483150	THC2290002	Unknown	A_24_P497843					1495705	ENST00000360934	Homo sapiens STGC3 mRNA, complete cds. [AY078383]	A_24_P375761													1496029	DB381305	DB381305 PLACE3 Homo sapiens cDNA clone PLACE3000400 3', mRNA sequence [DB381305]	A_32_P48256
1470052	THC2302865	FABE_HUMAN (Q01469) Fatty acid-binding protein, epidermal (E-FABP) (Psoriasis-associated fatty acid-binding protein homolog) (PA-FABP), partial (53%) [THC2302865]	A_32_P40744					1478344	ENST00000361565	Homo sapiens mRNA; cDNA DKFZp761M1547 (from clone DKFZp761M1547). [AL834323]	A_32_P145276													1491399	DBC1	Homo sapiens deleted in bladder cancer 1 (DBC1), mRNA [NM_014618]	A_23_P94517
1496845	THC2311946	UB30_HUMAN (Q70CQ3) Ubiquitin carboxyl-terminal hydrolase 30 (Ubiquitin thiolesterase 30) (Ubiquitin-specific processing protease 30) (Deubiquitinating enzyme 30) , partial (4%) [THC2311946]	A_32_P56249					1489606	ENST00000361681	Unknown	A_23_P317056													1466764	DBP	Homo sapiens D site of albumin promoter (albumin D-box) binding protein (DBP), mRNA [NM_001352]	A_23_P130753
1490368	THC2315069	Unknown	A_32_P172545					1502710	ENST00000361859	Unknown	A_24_P323682													1479826	DC2	Homo sapiens DC2 protein (DC2), mRNA [NM_021227]	A_23_P411814
1484841	THC2316936	Unknown	A_32_P133780					1472581	ENST00000367001	Human hbc647 mRNA sequence. [U68494]	A_24_P937095													1464284	DCAMKL2	Homo sapiens doublecortin and CaM kinase-like 2 (DCAMKL2), transcript variant 1, mRNA [NM_001040260]	A_23_P304524
1498388	THC2321585	Unknown	A_32_P226941					1481031	ENST00000368192	O13760 (O13760) SPAC17A2.10c protein, partial (12%) [THC2277104]	A_24_P849245													1478260	DCBLD2	Homo sapiens discoidin, CUB and LCCL domain containing 2 (DCBLD2), mRNA [NM_080927]	A_23_P91829
1488672	THC2336861	Q96FJ6 (Q96FJ6) Zinc binding alcohol dehydrogenase, domain containing 2, complete [THC2336861]	A_24_P22746					1482717	ENST00000368426	Homo sapiens cDNA FLJ45990 fis, clone RECTM2001519. [AK127884]	A_24_P19884													1493355	DCBLD2	Homo sapiens discoidin, CUB and LCCL domain containing 2 (DCBLD2), mRNA [NM_080927]	A_24_P51061
1464238	THC2343678	Q6E5T4 (Q6E5T4) Claudin 2, partial (5%) [THC2343678]	A_32_P38093					1497183	ENST00000369326	Unknown	A_24_P101072													1471943	DCHS1	Homo sapiens dachsous 1 (Drosophila) (DCHS1), mRNA [NM_003737]	A_23_P98645
1493249	THC2351317	Unknown	A_32_P215475					1480263	ENST00000369334	Unknown	A_24_P161293													1490866	DC-UbP	Homo sapiens dendritic cell-derived ubiquitin-like protein (DC-UbP), mRNA [NM_152277]	A_24_P12181
1475380	THC2375310	Unknown	A_32_P77252					1480514	ENST00000369731	Homo sapiens mRNA; cDNA DKFZp434B187 (from clone DKFZp434B187). [AL117443]	A_24_P393658													1472491	DCUN1D1	Homo sapiens RP42 protein mRNA, complete cds. [AF292100]	A_23_P144145
1500880	THC2376027	Unknown	A_32_P203939					1485157	ENST00000370128	AGENCOURT_10294432 NIH_MGC_126 Homo sapiens cDNA clone IMAGE:6567406 5', mRNA sequence [BU537444]	A_32_P213624													1482453	DDEF1	Homo sapiens development and differentiation enhancing factor 1 (DDEF1), mRNA [NM_018482]	A_23_P71526
1476517	THC2378635	Unknown	A_23_P149938					1465533	ENST00000371655	Unknown	A_24_P548966													1464464	DDIT4	Homo sapiens DNA-damage-inducible transcript 4 (DDIT4), mRNA [NM_019058]	A_23_P104318
1464695	THC2379201	Unknown	A_32_P233379					1477911	ENST00000372583	Homo sapiens cDNA clone IMAGE:6254031. [BC080552]	A_32_P59302													1491795	DEPDC1	Homo sapiens DEP domain containing 1 (DEPDC1), mRNA [NM_017779]	A_23_P200310
1484924	THC2384975	ALU7_HUMAN (P39194) Alu subfamily SQ sequence contamination warning entry, partial (6%) [THC2384975]	A_32_P77665					1485845	ENST00000372604	Homo sapiens cDNA clone IMAGE:5274429, containing frame-shift errors. [BC041336]	A_24_P126139													1489990	DEPDC4	Homo sapiens cDNA FLJ33505 fis, clone BRAMY2004542. [AK090824]	A_23_P305137
1472119	THC2402058	Q5T974 (Q5T974) OTTHUMP00000016218 (Fragment), partial (64%) [THC2402058]	A_23_P8123					1475303	ENST00000373218	Homo sapiens cDNA FLJ11074 fis, clone PLACE1005027. [AK001936]	A_24_P913374													1476160	DERA	Homo sapiens 2-deoxyribose-5-phosphate aldolase homolog (C. elegans) (DERA), mRNA [NM_015954]	A_23_P25253
1479596	THC2405434	Q6YSY6 (Q6YSY6) Mucin-like protein, partial (6%) [THC2405434]	A_32_P151747					1486582	ENST00000373264	Unknown	A_32_P309929													1473862	DES	Homo sapiens desmin (DES), mRNA [NM_001927]	A_23_P90710
1485343	THC2405710	Unknown	A_24_P678620					1502764	ENST00000374279	BP398053 Homo sapiens pancreatic islet Homo sapiens cDNA clone htp-09-88 3', mRNA sequence [BP398053]	A_23_P123645													1487309	DHCR24	Homo sapiens 24-dehydrocholesterol reductase (DHCR24), mRNA [NM_014762]	A_23_P379475
1474390	THC2406026	ALU8_HUMAN (P39195) Alu subfamily SX sequence contamination warning entry, partial (10%) [THC2406026]	A_32_P43855					1480443	ENST00000376573	full-length cDNA clone CS0DC028YI02 of Neuroblastoma Cot 25-normalized of Homo sapiens (human). [CR616529]	A_24_P673786													1501092	DHCR24	Homo sapiens 24-dehydrocholesterol reductase (DHCR24), mRNA [NM_014762]	A_23_P217820
1482545	THC2419011	ALU5_HUMAN (P39192) Alu subfamily SC sequence contamination warning entry, partial (12%) [THC2419011]	A_24_P668572					1481080	ENST00000376611	Homo sapiens mRNA; cDNA DKFZp686D0521 (from clone DKFZp686D0521). [AL832747]	A_23_P136693													1497454	DHRS1	Homo sapiens dehydrogenase/reductase (SDR family) member 1 (DHRS1), mRNA [NM_138452]	A_23_P48747
1478062	THC2432288	Q15694 (Q15694) Protein immuno-reactive with anti-PTH polyclonal antibodies (Fragment), partial (59%) [THC2432288]	A_24_P128741					1472984	ENST00000377275	full-length cDNA clone CS0DL002YL19 of B cells (Ramos cell line) Cot 25-normalized of Homo sapiens (human). [CR625971]	A_24_P389612													1488083	DHRS8	Homo sapiens dehydrogenase/reductase (SDR family) member 8 (DHRS8), mRNA [NM_016245]	A_23_P21644
1499626	THC2441761	ALU6_HUMAN (P39193) Alu subfamily SP sequence contamination warning entry, partial (18%) [THC2441761]	A_24_P914649					1483896	ENST00000377479	Homo sapiens DNb-5 mRNA, partial cds. [AF118274]	A_32_P223059													1502528	DHRS8	Homo sapiens dehydrogenase/reductase (SDR family) member 8 (DHRS8), mRNA [NM_016245]	A_23_P408271
1485912	THC2443836	Unknown	A_32_P126259					1491834	ENST00000377711	Homo sapiens cDNA clone IMAGE:5768818, partial cds. [BC065226]	A_32_P161661													1482017	DIAPH1	Homo sapiens diaphanous homolog 1 (Drosophila) (DIAPH1), mRNA [NM_005219]	A_23_P213344
1472969	THC2453189	PEBB_HUMAN (Q13951) Core-binding factor, beta subunit (CBF-beta) (Polyomavirus enhancer binding protein 2 beta subunit) (PEBP2-beta) (PEA2-beta) (SL3-3 enhancer factor 1 beta subunit) (SL3/AKV core-binding factor beta subunit), partial (43%) [THC2453189]	A_32_P111266					1499777	ENST00000379187	Unknown	A_24_P358425													1491104	DIDO1	Homo sapiens death inducer-obliterator 1 (DIDO1), transcript variant 3, mRNA [NM_080797]	A_24_P944144
1487083	THRAP2	Homo sapiens thyroid hormone receptor associated protein 2 (THRAP2), mRNA [NM_015335]	A_23_P47991					1475872	ENST00000379870	Homo sapiens cDNA FLJ13571 fis, clone PLACE1008405. [AK023633]	A_32_P69475													1480449	DIRAS3	Homo sapiens DIRAS family, GTP-binding RAS-like 3 (DIRAS3), mRNA [NM_004675]	A_23_P149121
1473393	TINF2	Homo sapiens TERF1 (TRF1)-interacting nuclear factor 2 (TINF2), mRNA [NM_012461]	A_23_P77020					1477363	ENST00000380248	Homo sapiens mRNA for KIAA0305 gene, partial cds. [AB002303]	A_24_P286054													1495627	DISC1	Homo sapiens disrupted in schizophrenia 1 (DISC1), transcript variant L, mRNA [NM_018662]	A_23_P62967
1502102	TMED1	Homo sapiens transmembrane emp24 protein transport domain containing 1 (TMED1), mRNA [NM_006858]	A_24_P164731					1464531	ENST00000380985	Unknown	A_32_P99690													1499098	DISP2	Homo sapiens dispatched homolog 2 (Drosophila) (DISP2), mRNA [NM_033510]	A_23_P324340
1477055	TMED5	Homo sapiens transmembrane emp24 protein transport domain containing 5 (TMED5), mRNA [NM_016040]	A_24_P54178					1476365	ENST00000381298	full-length cDNA clone CS0DC029YJ02 of Neuroblastoma Cot 25-normalized of Homo sapiens (human). [CR621148]	A_32_P140656													1477202	DKFZp434F142	Homo sapiens mRNA; cDNA DKFZp434F142 (from clone DKFZp434F142). [AL136837]	A_23_P111797
1464121	TMEM106B	Homo sapiens transmembrane protein 106B (TMEM106B), mRNA [NM_018374]	A_32_P353072					1492739	ENST00000381325	Homo sapiens cDNA FLJ39000 fis, clone NT2RI2022468. [AK096319]	A_24_P166168													1467698	DKFZp434K191	Homo sapiens hypothetical protein DKFZp434K191 (DKFZp434K191), mRNA [NM_001029950]	A_24_P687305
1497579	TMEM111	Homo sapiens transmembrane protein 111 (TMEM111), mRNA [NM_018447]	A_23_P69218					1482182	ENST00000381577	Unknown	A_23_P256487													1466390	DKFZP434P211	Homo sapiens mRNA; cDNA DKFZp434P211 (from clone DKFZp434P211). [AL117401]	A_23_P91636
1468823	TMEM142A	Homo sapiens cDNA FLJ14466 fis, clone MAMMA1000416. [AK027372]	A_23_P150919					1482695	ENY2	Homo sapiens cDNA FLJ38332 fis, clone FCBBF3025528. [AK095651]	A_24_P81149													1501926	DKFZp667E0512	Homo sapiens mRNA; cDNA DKFZp667E0512 (from clone DKFZp667E0512). [AL713660]	A_24_P282377
1465915	TMEM153	Homo sapiens transmembrane protein 153 (TMEM153), mRNA [NM_033200]	A_32_P527232					1466326	EP300	Homo sapiens E1A binding protein p300 (EP300), mRNA [NM_001429]	A_24_P7887													1499503	DKFZP761M1511	Homo sapiens cDNA FLJ39342 fis, clone OCBBF2018873. [AK096661]	A_32_P198731
1496003	TMEM160	Homo sapiens transmembrane protein 160 (TMEM160), mRNA [NM_017854]	A_23_P107994					1467155	EP400	Homo sapiens E1A binding protein p400 (EP400), mRNA [NM_015409]	A_24_P298939													1468487	DLG7	Homo sapiens discs, large homolog 7 (Drosophila) (DLG7), mRNA [NM_014750]	A_23_P88331
1494578	TMEM58	Homo sapiens transmembrane protein 58 (TMEM58), mRNA [NM_198149]	A_23_P115573					1492704	EPC1	Homo sapiens enhancer of polycomb homolog 1 (Drosophila) (EPC1), mRNA [NM_025209]	A_23_P46725													1483204	DMD	Homo sapiens dystrophin (muscular dystrophy, Duchenne and Becker types) (DMD), transcript variant Dp427p2, mRNA [NM_004010]	A_24_P185854
1477217	TMEM88	Homo sapiens transmembrane protein 88 (TMEM88), mRNA [NM_203411]	A_23_P77859					1489239	ERGIC2	Homo sapiens ERGIC and golgi 2 (ERGIC2), mRNA [NM_016570]	A_23_P139509													1488532	DMN	Homo sapiens desmuslin (DMN), transcript variant A, mRNA [NM_145728]	A_24_P104407
1466600	TncRNA	Human clone 137308 mRNA, partial cds. [U60873]	A_24_P290999					1476665	ESRRA	Homo sapiens estrogen-related receptor alpha (ESRRA), mRNA [NM_004451]	A_23_P1585													1503573	DMTF1	Homo sapiens cyclin D binding myb-like transcription factor 1 (DMTF1), mRNA [NM_021145]	A_23_P8664
1485672	TncRNA	Homo sapiens trophoblast-derived noncoding RNA (TncRNA) on chromosome 11 [NR_002802]	A_24_P566916					1477205	ETV5	Homo sapiens ets variant gene 5 (ets-related molecule) (ETV5), mRNA [NM_004454]	A_23_P9836													1470446	DNAH7	Homo sapiens dynein, axonemal, heavy polypeptide 7 (DNAH7), mRNA [NM_018897]	A_23_P33583
1465841	TNFAIP1	Homo sapiens tumor necrosis factor, alpha-induced protein 1 (endothelial) (TNFAIP1), mRNA [NM_021137]	A_23_P38446					1491621	EXOC5	Homo sapiens exocyst complex component 5 (EXOC5), mRNA [NM_006544]	A_24_P392265													1479448	DNAJA4	Homo sapiens DnaJ (Hsp40) homolog, subfamily A, member 4 (DNAJA4), mRNA [NM_018602]	A_23_P206140
1466706	TP53I13	Homo sapiens tumor protein p53 inducible protein 13 (TP53I13), mRNA [NM_138349]	A_24_P185207					1498860	EXOC5	Homo sapiens exocyst complex component 5 (EXOC5), mRNA [NM_006544]	A_24_P224219													1501047	DNAJB12	Homo sapiens DnaJ (Hsp40) homolog, subfamily B, member 12 (DNAJB12), transcript variant 1, mRNA [NM_001002762]	A_24_P244096
1490929	TP53I3	Homo sapiens tumor protein p53 inducible protein 3 (TP53I3), transcript variant 1, mRNA [NM_004881]	A_23_P5392					1473749	FADS2	Homo sapiens fatty acid desaturase 2 (FADS2), mRNA [NM_004265]	A_24_P150160													1473064	DNAJB4	Homo sapiens DnaJ (Hsp40) homolog, subfamily B, member 4 (DNAJB4), mRNA [NM_007034]	A_23_P51339
1478448	TRA2A	Homo sapiens hAWMS1 mRNA, complete cds. [AB052759]	A_24_P929807					1473373	FALZ	Homo sapiens fetal Alzheimer antigen (FALZ), transcript variant 1, mRNA [NM_182641]	A_23_P428548													1482926	DNAJB5	Homo sapiens DnaJ (Hsp40) homolog, subfamily B, member 5 (DNAJB5), mRNA [NM_012266]	A_23_P112241
1503041	TRIB3	Homo sapiens tribbles homolog 3 (Drosophila) (TRIB3), mRNA [NM_021158]	A_23_P210690					1495984	FAM100A	Homo sapiens family with sequence similarity 100, member A (FAM100A), mRNA [NM_145253]	A_23_P402787													1497893	DOC1	Homo sapiens downregulated in ovarian cancer 1 (DOC1), transcript variant 1, mRNA [NM_182909]	A_23_P252052
1498996	TRIM16	Homo sapiens tripartite motif-containing 16 (TRIM16), mRNA [NM_006470]	A_23_P129903					1480020	FAM119A	Homo sapiens family with sequence similarity 119, member A (FAM119A), mRNA [NM_145280]	A_24_P162929													1496238	DOCK11	Homo sapiens dedicator of cytokinesis 11 (DOCK11), mRNA [NM_144658]	A_23_P148584
1475490	TRIM22	Homo sapiens tripartite motif-containing 22 (TRIM22), mRNA [NM_006074]	A_23_P203498					1470210	FAM120A	Homo sapiens family with sequence similarity 120A (FAM120A), mRNA [NM_014612]	A_24_P138022													1491363	DOK1	Homo sapiens docking protein 1, 62kDa (downstream of tyrosine kinase 1) (DOK1), mRNA [NM_001381]	A_23_P5601
1493435	TTC7A	Homo sapiens tetratricopeptide repeat domain 7A (TTC7A), mRNA [NM_020458]	A_24_P337000					1485503	FAM120A	Homo sapiens family with sequence similarity 120A (FAM120A), mRNA [NM_014612]	A_24_P941505													1491379	DOK1	Homo sapiens docking protein 1, 62kDa (downstream of tyrosine kinase 1) (DOK1), mRNA [NM_001381]	A_23_P5610
1478751	TUBB8	Homo sapiens tubulin, beta 8 (TUBB8), mRNA [NM_177987]	A_24_P813147					1498856	FAM120A	Homo sapiens family with sequence similarity 120A (FAM120A), mRNA [NM_014612]	A_23_P32294													1466438	DOK6	Homo sapiens docking protein 6 (DOK6), mRNA [NM_152721]	A_23_P352484
1485045	TXN	Homo sapiens thioredoxin (TXN), mRNA [NM_003329]	A_24_P175519					1499287	FAM13C1	Homo sapiens family with sequence similarity 13, member C1 (FAM13C1), transcript variant 2, mRNA [NM_001001971]	A_24_P205252													1466995	DOK6	Homo sapiens docking protein 6 (DOK6), mRNA [NM_152721]	A_32_P160561
1499295	TXN	Homo sapiens thioredoxin (TXN), mRNA [NM_003329]	A_23_P60248					1473748	FAM44A	Homo sapiens family with sequence similarity 44, member A (FAM44A), mRNA [NM_148894]	A_24_P264928													1499680	DPF3	Homo sapiens D4, zinc and double PHD fingers, family 3 (DPF3), mRNA [NM_012074]	A_23_P307392
1492039	U72516	Human C6f mRNA, partial 3'UTR. [U72516]	A_24_P681016					1479810	FAM44A	Homo sapiens family with sequence similarity 44, member A (FAM44A), mRNA [NM_148894]	A_24_P231057													1465277	DPYSL2	Homo sapiens dihydropyrimidinase-like 2 (DPYSL2), mRNA [NM_001386]	A_24_P38347
1482768	UBC	Homo sapiens ubiquitin C (UBC), mRNA [NM_021009]	A_24_P266880					1475913	FAM46A	Homo sapiens family with sequence similarity 46, member A (FAM46A), mRNA [NM_017633]	A_23_P70660													1477565	DPYSL2	Homo sapiens dihydropyrimidinase-like 2 (DPYSL2), mRNA [NM_001386]	A_23_P20337
1499702	UBE2O	Homo sapiens ubiquitin-conjugating enzyme E2O (UBE2O), mRNA [NM_022066]	A_24_P172993					1493015	FAM63B	Homo sapiens family with sequence similarity 63, member B (FAM63B), transcript variant 2, mRNA [NM_001040453]	A_24_P392333													1497172	DPYSL2	Homo sapiens dihydropyrimidinase-like 2 (DPYSL2), mRNA [NM_001386]	A_23_P350824
1482366	UHMK1	Homo sapiens U2AF homology motif (UHM) kinase 1 (UHMK1), mRNA [NM_175866]	A_23_P342067					1485642	FAM84A	Homo sapiens family with sequence similarity 84, member A (FAM84A), mRNA [NM_145175]	A_24_P413920													1492254	DPYSL3	Homo sapiens dihydropyrimidinase-like 3 (DPYSL3), mRNA [NM_001387]	A_24_P149036
1495405	UHRF1	Homo sapiens ubiquitin-like, containing PHD and RING finger domains, 1 (UHRF1), mRNA [NM_013282]	A_32_P101235					1491825	FAM89B	Homo sapiens family with sequence similarity 89, member B (FAM89B), mRNA [NM_152832]	A_23_P124962													1471440	DRAP1	Homo sapiens DR1-associated protein 1 (negative cofactor 2 alpha) (DRAP1), mRNA [NM_006442]	A_23_P138856
1491113	USP40	Homo sapiens ubiquitin specific peptidase 40 (USP40), mRNA [NM_018218]	A_24_P314688					1484029	FAM91A1	Homo sapiens family with sequence similarity 91, member A1 (FAM91A1), mRNA [NM_144963]	A_24_P845072													1502099	DRAP1	Homo sapiens DR1-associated protein 1 (negative cofactor 2 alpha) (DRAP1), mRNA [NM_006442]	A_24_P107277
1498311	VDAC2	Homo sapiens voltage-dependent anion channel 2 (VDAC2), mRNA [NM_003375]	A_32_P41292					1470979	FAM98A	Homo sapiens family with sequence similarity 98, member A (FAM98A), mRNA [NM_015475]	A_24_P119002													1472375	DRP2	Homo sapiens dystrophin related protein 2 (DRP2), mRNA [NM_001939]	A_23_P62196
1502843	VEGFB	Homo sapiens vascular endothelial growth factor B (VEGFB), mRNA [NM_003377]	A_24_P55971					1485860	FASTKD1	Homo sapiens FAST kinase domains 1 (FASTKD1), mRNA [NM_024622]	A_23_P28590													1501402	DSTN	Homo sapiens destrin (actin depolymerizing factor) (DSTN), transcript variant 2, mRNA [NM_001011546]	A_23_P408095
1498738	VHL	Homo sapiens full length insert cDNA clone ZD86C03. [AF088066]	A_23_P132611					1483095	FBF1	Homo sapiens cDNA FLJ32699 fis, clone TESTI2000435, weakly similar to CALDESMON. [AK057261]	A_24_P73848													1485050	DSU	Homo sapiens dilute suppressor (DSU), mRNA [NM_018000]	A_23_P108948
1497133	VPS13A	Homo sapiens vacuolar protein sorting 13 homolog A (S. cerevisiae) (VPS13A), transcript variant A, mRNA [NM_033305]	A_23_P217098					1484659	FBLIM1	Homo sapiens filamin binding LIM protein 1 (FBLIM1), transcript variant 1, mRNA [NM_017556]	A_23_P337934													1475720	DTL	Homo sapiens denticleless homolog (Drosophila) (DTL), mRNA [NM_016448]	A_23_P10385
1479998	VPS37D	Homo sapiens vacuolar protein sorting 37 homolog D (S. cerevisiae), mRNA (cDNA clone IMAGE:5590230), complete cds. [BC064621]	A_23_P409417					1495882	FBLN5	Homo sapiens fibulin 5 (FBLN5), mRNA [NM_006329]	A_24_P364591													1503182	DTWD1	Homo sapiens x 009 protein mRNA, complete cds. [AF168717]	A_23_P3215
1501760	WASF1	Homo sapiens WAS protein family, member 1 (WASF1), transcript variant 1, mRNA [NM_003931]	A_23_P168306					1486183	FBN2	Homo sapiens fibrillin 2 (congenital contractural arachnodactyly) (FBN2), mRNA [NM_001999]	A_23_P214026													1470907	DUSP1	Homo sapiens dual specificity phosphatase 1 (DUSP1), mRNA [NM_004417]	A_23_P110712
1501685	WBP1	Homo sapiens WW domain binding protein 1 (WBP1), mRNA [NM_012477]	A_23_P252808					1470329	FBXL3	Homo sapiens F-box and leucine-rich repeat protein 3 (FBXL3), mRNA [NM_012158]	A_23_P140069													1477533	DUSP10	Homo sapiens dual specificity phosphatase 10 (DUSP10), transcript variant 1, mRNA [NM_007207]	A_23_P51856
1489332	WBSCR18	Homo sapiens Williams Beuren syndrome chromosome region 18 (WBSCR18), mRNA [NM_032317]	A_24_P218006					1466317	FBXO11	Homo sapiens F-box protein 11 (FBXO11), transcript variant 3, mRNA [NM_012167]	A_23_P356101													1479296	DUSP10	Homo sapiens dual specificity phosphatase 10 (DUSP10), transcript variant 1, mRNA [NM_007207]	A_24_P182494
1482365	WDR12	Homo sapiens WD repeat domain 12 (WDR12), mRNA [NM_018256]	A_23_P28625					1482470	FBXO11	Homo sapiens F-box protein 11 (FBXO11), transcript variant 3, mRNA [NM_012167]	A_24_P357536													1495313	DUSP14	Homo sapiens dual specificity phosphatase 14 (DUSP14), mRNA [NM_007026]	A_23_P207537
1470869	WDR19	Homo sapiens WD repeat domain 19 (WDR19), mRNA [NM_025132]	A_24_P394361					1490788	FBXO17	Homo sapiens F-box protein 17 (FBXO17), transcript variant 2, mRNA [NM_024907]	A_23_P101871													1487289	DUSP5	Homo sapiens dual specificity phosphatase 5 (DUSP5), mRNA [NM_004419]	A_23_P150018
1500232	WDR3	Homo sapiens WD repeat domain 3 (WDR3), mRNA [NM_006784]	A_24_P122524					1476032	FBXO33	Homo sapiens F-box protein 33 (FBXO33), mRNA [NM_203301]	A_32_P87769													1488282	DUSP6	Homo sapiens dual specificity phosphatase 6 (DUSP6), transcript variant 1, mRNA [NM_001946]	A_23_P139704
1501862	WDR3	Homo sapiens WD repeat domain 3 (WDR3), mRNA [NM_006784]	A_23_P23318					1475747	FBXO38	Homo sapiens F-box protein 38 (FBXO38), transcript variant 1, mRNA [NM_030793]	A_23_P386331													1500596	E2F1	Homo sapiens E2F transcription factor 1 (E2F1), mRNA [NM_005225]	A_23_P80032
1476648	WDR51A	Homo sapiens WD repeat domain 51A (WDR51A), mRNA [NM_015426]	A_23_P212284					1491413	FBXO4	Homo sapiens F-box protein 4 (FBXO4), transcript variant 1, mRNA [NM_012176]	A_24_P171873													1498108	E2F2	Homo sapiens E2F transcription factor 2 (E2F2), mRNA [NM_004091]	A_23_P408955
1476133	WDR60	Homo sapiens WD repeat domain 60 (WDR60), mRNA [NM_018051]	A_23_P157361					1474155	FBXO9	Homo sapiens F-box protein 9 (FBXO9), transcript variant 3, mRNA [NM_033481]	A_23_P254120													1475225	E2F7	Homo sapiens E2F transcription factor 7 (E2F7), mRNA [NM_203394]	A_32_P210202
1484732	WWP1	Homo sapiens WW domain containing E3 ubiquitin protein ligase 1 (WWP1), mRNA [NM_007013]	A_23_P146990					1490521	FER1L3	Homo sapiens fer-1-like 3, myoferlin (C. elegans) (FER1L3), transcript variant 2, mRNA [NM_133337]	A_24_P282309													1472664	EDEM2	Homo sapiens ER degradation enhancer, mannosidase alpha-like 2 (EDEM2), mRNA [NM_018217]	A_24_P627306
1477113	XPNPEP1	Homo sapiens X-prolyl aminopeptidase (aminopeptidase P) 1, soluble (XPNPEP1), mRNA [NM_020383]	A_23_P24193					1476952	FEZ1	Homo sapiens fasciculation and elongation protein zeta 1 (zygin I) (FEZ1), transcript variant 1, mRNA [NM_005103]	A_24_P201552													1468006	EDG1	Homo sapiens endothelial differentiation, sphingolipid G-protein-coupled receptor, 1 (EDG1), mRNA [NM_001400]	A_23_P404481
1483386	YIF1A	Homo sapiens Yip1 interacting factor homolog A (S. cerevisiae) (YIF1A), mRNA [NM_020470]	A_23_P47226					1481365	FGFR1	Homo sapiens fibroblast growth factor receptor 1 (fms-related tyrosine kinase 2, Pfeiffer syndrome) (FGFR1), transcript variant 1, mRNA [NM_023110]	A_23_P372923													1482036	EFCAB2	Homo sapiens EF-hand calcium binding domain 2 (EFCAB2), mRNA [NM_032328]	A_23_P149476
1499279	YIPF2	Homo sapiens Yip1 domain family, member 2 (YIPF2), mRNA [NM_024029]	A_23_P107894					1472594	FGFR2	Homo sapiens fibroblast growth factor receptor 2 (bacteria-expressed kinase, keratinocyte growth factor receptor, craniofacial dysostosis 1, Crouzon syndrome, Pfeiffer syndrome, Jackson-Weiss syndrome) (FGFR2), transcript variant 2, mRNA [NM_022970]	A_23_P202334													1470083	EFHD2	Homo sapiens EF-hand domain family, member D2 (EFHD2), mRNA [NM_024329]	A_24_P251053
1481750	ZAK	Homo sapiens sterile alpha motif and leucine zipper containing kinase AZK (ZAK), transcript variant 1, mRNA [NM_016653]	A_23_P366394					1493366	FGFR3	Homo sapiens fibroblast growth factor receptor 3 (achondroplasia, thanatophoric dwarfism) (FGFR3), transcript variant 1, mRNA [NM_000142]	A_23_P500501													1482906	EFNA4	Homo sapiens ephrin-A4 (EFNA4), transcript variant 1, mRNA [NM_005227]	A_23_P322
1474026	ZBTB1	Homo sapiens zinc finger and BTB domain containing 1 (ZBTB1), mRNA [NM_014950]	A_23_P99693					1475919	FLJ10120	Homo sapiens hypothetical protein FLJ10120, mRNA (cDNA clone IMAGE:6171379), containing frame-shift errors. [BC088374]	A_23_P4101													1467192	EGFL8	Homo sapiens EGF-like-domain, multiple 8 (EGFL8), mRNA [NM_030652]	A_23_P424582
1490824	ZC3H10	Homo sapiens zinc finger CCCH-type containing 10 (ZC3H10), mRNA [NM_032786]	A_23_P139455					1467249	FLJ10986	Homo sapiens hypothetical protein FLJ10986 (FLJ10986), mRNA [NM_018291]	A_32_P209094													1488221	EGFR	Homo sapiens epidermal growth factor receptor (erythroblastic leukemia viral (v-erb-b) oncogene homolog, avian) (EGFR), transcript variant 1, mRNA [NM_005228]	A_23_P215790
1464136	ZCCHC11	Homo sapiens zinc finger, CCHC domain containing 11 (ZCCHC11), transcript variant 1, mRNA [NM_001009881]	A_23_P34433					1485588	FLJ12993	Homo sapiens cDNA FLJ12993 fis, clone NT2RP3000197. [AK023055]	A_23_P110412													1486399	EGR1	Homo sapiens early growth response 1 (EGR1), mRNA [NM_001964]	A_23_P214080
1483284	ZDHHC11	Homo sapiens zinc finger, DHHC-type containing 11 (ZDHHC11), mRNA [NM_024786]	A_23_P256008					1463466	FLJ13236	Homo sapiens hypothetical protein FLJ13236 (FLJ13236), mRNA [NM_024902]	A_23_P253661													1491090	EGR3	Homo sapiens early growth response 3 (EGR3), mRNA [NM_004430]	A_23_P216225
1479902	ZFAND2B	Homo sapiens zinc finger, AN1-type domain 2B (ZFAND2B), mRNA [NM_138802]	A_23_P131299					1501085	FLJ14640	Homo sapiens hypothetical protein FLJ14640 (FLJ14640), mRNA [NM_032816]	A_24_P145229													1488462	EMCN	Homo sapiens endomucin (EMCN), mRNA [NM_016242]	A_23_P382065
1501783	ZFYVE28	Homo sapiens zinc finger, FYVE domain containing 28 (ZFYVE28), mRNA [NM_020972]	A_23_P302914					1464609	FLJ14668	Homo sapiens hypothetical protein FLJ14668 (FLJ14668), mRNA [NM_032822]	A_23_P108641													1467773	EMILIN2	Homo sapiens elastin microfibril interfacer 2 (EMILIN2), mRNA [NM_032048]	A_23_P27315
1469193	ZMYM2	Homo sapiens mRNA; cDNA DKFZp564B162 (from clone DKFZp564B162). [AL136621]	A_24_P237757					1502319	FLJ20273	Homo sapiens RNA-binding protein (FLJ20273), mRNA [NM_019027]	A_23_P132910													1480480	ENC1	Homo sapiens ectodermal-neural cortex (with BTB-like domain) (ENC1), mRNA [NM_003633]	A_23_P213424
1481413	ZNF10	Homo sapiens zinc finger protein 10 (ZNF10), mRNA [NM_015394]	A_23_P203829					1476099	FLJ20920	Homo sapiens hypothetical protein FLJ20920 (FLJ20920), mRNA [NM_025149]	A_23_P4190													1503031	ENC1	Homo sapiens ectodermal-neural cortex (with BTB-like domain) (ENC1), mRNA [NM_003633]	A_24_P69095
1480027	ZNF135	Homo sapiens zinc finger protein 135 (ZNF135), mRNA [NM_003436]	A_23_P348227					1470495	FLJ21908	Homo sapiens hypothetical protein FLJ21908 (FLJ21908), mRNA [NM_024604]	A_23_P2683													1496585	ENG	Homo sapiens endoglin (Osler-Rendu-Weber syndrome 1) (ENG), mRNA [NM_000118]	A_23_P83328
1500252	ZNF195	Homo sapiens zinc finger protein 195 (ZNF195), mRNA [NM_007152]	A_23_P252748					1496885	FLJ23436	Homo sapiens hypothetical protein FLJ23436 (FLJ23436), mRNA [NM_024671]	A_23_P15218													1489803	ENO3	Homo sapiens enolase 3 (beta, muscle) (ENO3), transcript variant 1, mRNA [NM_001976]	A_23_P130149
1489897	ZNF334	Homo sapiens zinc finger protein 334 (ZNF334), transcript variant 2, mRNA [NM_199441]	A_23_P91250					1469894	FLJ25222	Homo sapiens CXYorf1-related protein (FLJ25222), mRNA [NM_199163]	A_23_P11742													1491937	ENST00000222390	Human mRNA for hepatocyte growth factor (HGF). [X16323]	A_24_P944788
1496026	ZNF346	Homo sapiens zinc finger protein 346 (ZNF346), mRNA [NM_012279]	A_23_P258124					1463152	FLJ30655	Homo sapiens hypothetical protein FLJ30655 (FLJ30655), mRNA [NM_144643]	A_24_P137563													1476775	ENST00000235345	Human mRNA for KIAA0260 gene, partial cds. [D87449]	A_24_P208091
1492855	ZNF668	Homo sapiens zinc finger protein 668 (ZNF668), mRNA [NM_024706]	A_23_P66289					1497119	FLJ36031	Homo sapiens hypothetical protein FLJ36031 (FLJ36031), mRNA [NM_175884]	A_23_P377982													1474920	ENST00000244221	Homo sapiens mRNA for KIAA1155 protein, partial cds. [AB032981]	A_23_P301051
1493730	ZNF83	Homo sapiens zinc finger protein 83 (ZNF83), mRNA [NM_018300]	A_23_P89145					1474635	FLJ36868	Homo sapiens hypothetical protein LOC642198 (FLJ36868), mRNA [NM_001039757]	A_23_P212649													1502076	ENST00000255741	Q06976 (Q06976) GTP binding protein (Fragment), complete [THC2336884]	A_24_P75008
1469693	ZNF93	Homo sapiens cDNA FLJ39023 fis, clone NT2RP7004348, highly similar to ZINC FINGER PROTEIN 93. [AK096342]	A_23_P158885					1487291	FLJ38663	Homo sapiens hypothetical protein FLJ38663 (FLJ38663), mRNA [NM_152269]	A_32_P11899													1483462	ENST00000261364	Homo sapiens PR-domain zinc finger protein 6 isoform A (PRDM6) mRNA, partial cds; alternatively spliced. [AF272898]	A_32_P222684
1465612	ZXDC	Homo sapiens ZXD family zinc finger C (ZXDC), transcript variant 1, mRNA [NM_025112]	A_23_P303317					1487297	FLJ38663	Homo sapiens hypothetical protein FLJ38663 (FLJ38663), mRNA [NM_152269]	A_32_P11894													1491688	ENST00000270031	Unknown	A_24_P254933
1502774	ZZEF1	Homo sapiens zinc finger, ZZ-type with EF-hand domain 1 (ZZEF1), mRNA [NM_015113]	A_24_P282108					1501872	FLJ38663	Homo sapiens hypothetical protein FLJ38663 (FLJ38663), mRNA [NM_152269]	A_23_P339003													1465497	ENST00000278934	Homo sapiens mRNA for KIAA1867 protein, partial cds. [AB058770]	A_23_P104741
								1490656	FLJ38723	Homo sapiens hypothetical protein FLJ38723 (FLJ38723), mRNA [NM_173805]	A_24_P940551													1487954	ENST00000282169	Homo sapiens cDNA: FLJ23015 fis, clone LNG00818. [AK026668]	A_32_P84389
								1495856	FLJ40092	Homo sapiens cDNA FLJ40092 fis, clone TESTI2003756. [AK097411]	A_24_P550973													1483306	ENST00000285206	full-length cDNA clone CS0DC001YP09 of Neuroblastoma Cot 25-normalized of Homo sapiens (human). [CR592493]	A_23_P421843
								1477375	FLJ40432	Homo sapiens hypothetical protein FLJ40432 (FLJ40432), mRNA [NM_152523]	A_23_P90634													1476595	ENST00000288548	Homo sapiens cDNA FLJ37281 fis, clone BRAMY2013200. [AK094600]	A_23_P209360
								1470621	FLOT1	Homo sapiens flotillin 1 (FLOT1), mRNA [NM_005803]	A_23_P314526													1481901	ENST00000290607	full-length cDNA clone CS0DF022YL07 of Fetal brain of Homo sapiens (human). [CR622393]	A_32_P130641
								1487107	FLYWCH1	Homo sapiens FLYWCH-type zinc finger 1 (FLYWCH1), transcript variant 2, mRNA [NM_020912]	A_24_P313445													1468742	ENST00000292562	Homo sapiens cDNA FLJ14380 fis, clone HEMBA1001819, moderately similar to ZINC FINGER PROTEIN 184. [AK027286]	A_24_P49517
								1475405	FMR1	Homo sapiens fragile X mental retardation 1 (FMR1), mRNA [NM_002024]	A_24_P93967													1479734	ENST00000294485	Homo sapiens cDNA PSEC0258 fis, clone NT2RP3003731. [AK075558]	A_24_P68008
								1501472	FNBP1L	Homo sapiens formin binding protein 1-like (FNBP1L), transcript variant 2, mRNA [NM_017737]	A_24_P366967													1494953	ENST00000307662	Homo sapiens mRNA for KIAA1029 protein, partial cds. [AB028952]	A_23_P344531
								1484951	FNDC3B	Homo sapiens fibronectin type III domain containing 3B (FNDC3B), mRNA [NM_022763]	A_23_P253434													1499722	ENST00000308077	Homo sapiens pentatricopeptide repeat domain 2, mRNA (cDNA clone MGC:31807 IMAGE:4552964), complete cds. [BC018720]	A_23_P121939
								1473553	FOS	Homo sapiens v-fos FBJ murine osteosarcoma viral oncogene homolog (FOS), mRNA [NM_005252]	A_23_P106194													1494357	ENST00000315293	Unknown	A_24_P392496
								1484972	FOXD2	Homo sapiens forkhead box D2 (FOXD2), mRNA [NM_004474]	A_23_P413585													1484833	ENST00000316149	Unknown	A_24_P46659
								1469793	FOXP1	Homo sapiens forkhead box P1 (FOXP1), transcript variant 1, mRNA [NM_032682]	A_24_P362737													1475689	ENST00000325151	full-length cDNA clone CS0DI020YO01 of Placenta Cot 25-normalized of Homo sapiens (human). [CR625131]	A_23_P418199
								1464201	FRAG1	Homo sapiens FGF receptor activating protein 1 (FRAG1), mRNA [NM_014489]	A_23_P64560													1497565	ENST00000326320	Unknown	A_24_P88583
								1502910	FRAT2	Homo sapiens frequently rearranged in advanced T-cell lymphomas 2 (FRAT2), mRNA [NM_012083]	A_23_P12784													1487787	ENST00000330777	Homo sapiens full length insert cDNA YO73E04. [AF075060]	A_23_P250212
								1473284	FRMD4A	Homo sapiens cDNA FLJ25099 fis, clone CBR01272. [AK057828]	A_24_P374741													1463629	ENST00000332844	PREDICTED: Homo sapiens similar to unc-93 homolog B1 (LOC285479), mRNA [XM_211908]	A_24_P178963
								1480689	FRYL	Homo sapiens furry homolog-like (Drosophila), transcript variant 3, mRNA (cDNA clone IMAGE:4498553), complete cds. [BC021803]	A_24_P68229													1477276	ENST00000333309	GRIK2=GluR6 kainate receptor {3' untranslated region, TAA trinucleotide repeats} [human, caudate/putamen, mRNA Partial, 540 nt]. [S75105]	A_24_P935839
								1492759	FRYL	Homo sapiens mRNA; cDNA DKFZp313M0542 (from clone DKFZp313M0542). [AL833444]	A_24_P187131													1499079	ENST00000336283	Homo sapiens cDNA FLJ30398 fis, clone BRACE2008402, highly similar to Homo sapiens steroid receptor RNA activator isoform 3 mRNA. [AK054960]	A_24_P20753
								1495383	FRYL	Homo sapiens mRNA for KIAA0826 protein, partial cds. [AB020633]	A_24_P342316													1495228	ENST00000340455	Homo sapiens cDNA FLJ46111 fis, clone TESTI2034913, moderately similar to Keratin, type II cytoskeletal 8. [AK127993]	A_24_P489695
								1496376	FTH1	Homo sapiens ferritin, heavy polypeptide 1 (FTH1), mRNA [NM_002032]	A_24_P919330													1497671	ENST00000343149	Unknown	A_24_P177795
								1490682	FUSIP1	Homo sapiens FUS interacting protein (serine/arginine-rich) 1 (FUSIP1), transcript variant 1, mRNA [NM_006625]	A_23_P45737													1474977	ENST00000344320	Homo sapiens, clone IMAGE:5138712, mRNA. [BC027487]	A_32_P183970
								1496830	G31710	sWSS2257 Eric D. Green Homo sapiens STS cDNA, sequence tagged site. [G31710]	A_32_P150748													1496504	ENST00000354442	Homo sapiens clone 23620 mRNA sequence. [AF052107]	A_32_P119096
								1464244	G3BP2	Homo sapiens Ras-GTPase activating protein SH3 domain-binding protein 2 (G3BP2), transcript variant 1, mRNA [NM_203505]	A_23_P41255													1471179	ENST00000357303	Homo sapiens cDNA FLJ37034 fis, clone BRACE2011478. [AK094353]	A_23_P364504
								1492558	GABPA	Homo sapiens GA binding protein transcription factor, alpha subunit 60kDa (GABPA), mRNA [NM_002040]	A_23_P166219													1475289	ENST00000357979	Homo sapiens cDNA FLJ14754 fis, clone NT2RP3003133, highly similar to Homo sapiens ZK1 mRNA for Kruppel-type zinc finger protein. [AK027660]	A_23_P90079
								1470433	GALNT7	Homo sapiens UDP-N-acetyl-alpha-D-galactosamine:polypeptide N-acetylgalactosaminyltransferase 7 (GalNAc-T7) (GALNT7), mRNA [NM_017423]	A_23_P144384													1498075	ENST00000358356	Homo sapiens mRNA for AML1a protein, complete cds. [D43967]	A_24_P34155
								1470375	GAPVD1	Homo sapiens GTPase activating protein and VPS9 domains 1 (GAPVD1), mRNA [NM_015635]	A_23_P417575													1485743	ENST00000359236	Homo sapiens cDNA FLJ20674 fis, clone KAIA4450. [AK000681]	A_23_P72059
								1479799	GAPVD1	Homo sapiens GTPase activating protein and VPS9 domains 1 (GAPVD1), mRNA [NM_015635]	A_23_P372660													1486203	ENST00000360514	Homo sapiens cDNA FLJ38790 fis, clone LIVER2002842. [AK096109]	A_24_P160413
								1495576	GAPVD1	Homo sapiens GTPase activating protein and VPS9 domains 1 (GAPVD1), mRNA [NM_015635]	A_24_P306209													1474262	ENST00000360954	Homo sapiens cDNA FLJ13661 fis, clone PLACE1011635, highly similar to Homo sapiens heparan sulfate D-glucosaminyl 3-O-sulfotransferase-3B (3OST3B1) mRNA. [AK023723]	A_24_P23625
								1466133	GATA2	Homo sapiens GATA binding protein 2 (GATA2), mRNA [NM_032638]	A_23_P110022													1494009	ENST00000361080	UI-H-BI1-acx-h-03-0-UI.s1 NCI_CGAP_Sub3 Homo sapiens cDNA clone IMAGE:2715893 3', mRNA sequence [AW136529]	A_24_P479510
								1490453	GATAD1	Homo sapiens GATA zinc finger domain containing 1 (GATAD1), mRNA [NM_021167]	A_23_P82509													1475060	ENST00000361989	full-length cDNA clone CS0DC016YI17 of Neuroblastoma Cot 25-normalized of Homo sapiens (human). [CR610652]	A_32_P183904
								1489312	GCC2	Homo sapiens GRIP and coiled-coil domain containing 2 (GCC2), transcript variant 1, mRNA [NM_181453]	A_24_P290502													1496150	ENST00000366569	Q7PKG0 (Q7PKG0) ENSANGP00000024462 (Fragment), partial (36%) [THC2375456]	A_23_P200843
								1469199	GEMIN5	Homo sapiens gem (nuclear organelle) associated protein 5 (GEMIN5), mRNA [NM_015465]	A_23_P336513													1502039	ENST00000366569	Homo sapiens cDNA FLJ38396 fis, clone FEBRA2007957. [AK095715]	A_24_P817236
								1478773	GIYD1	Homo sapiens GIY-YIG domain containing 1 (GIYD1), transcript variant 1, mRNA [NM_001014999]	A_23_P501451													1484963	ENST00000366716	Unknown	A_24_P336441
								1470307	GLI2	Homo sapiens GLI-Kruppel family member GLI2 (GLI2), mRNA [NM_005270]	A_23_P500034													1498125	ENST00000366930	Homo sapiens cDNA FLJ11812 fis, clone HEMBA1006364. [AK021874]	A_24_P148261
								1466698	GLO1	Homo sapiens glyoxalase I (GLO1), mRNA [NM_006708]	A_23_P214411													1499988	ENST00000367012	Homo sapiens cDNA FLJ11363 fis, clone HEMBA1000251. [AK021425]	A_24_P62668
[truncated: 1,242 more rows]

## Sheet: TM-93
Unique to FA	Unique to FA	Unique to FA	Unique to FA	Unique to TAA	Unique to TAA	Unique to TAA	Unique to TAA	Unique to Dex	Unique to Dex	Unique to Dex	Unique to Dex	Unique to FA and TAA	Unique to FA and TAA	Unique to FA and TAA	Unique to FA and TAA	Unique to TAA and Dex	Unique to TAA and Dex	Unique to TAA and Dex	Unique to TAA and Dex	Unique to FA and Dex	Unique to FA and Dex	Unique to FA and Dex	Unique to FA and Dex	Common to All Treatments	Common to All Treatments	Common to All Treatments	Common to All Treatments
[truncated: 2,294 more rows]
