# Supplementary material for: Glucocorticoids with different chemical structures but similar glucocorticoid receptor potency regulate subsets of common and unique genes in human trabecular meshwork cells
Source: BMC Med Genomics. 2009 Sep 10;2:58. doi: 10.1186/1755-8794-2-58 (PMC2749862; doi:10.1186/1755-8794-2-58)
Supplement: Additional file 2 — The "change" list of enriched gene ontological processes in response to DEX in TM 86. A list of biological processes (and associated statistical enrichment values) representing the entire list of transcripts and negating the directionality of the change. The list was sorted by p-value. [file 1755-8794-2-58-S2.xls]

## Sheet: TM86_unique_to_Dex.txt.change
HYPERLINKED GO CATEGORY	TOTAL GENES	CHANGED GENES	ENRICHMENT	LOG10(p)	CUMULATIVE NUMBER OF CATEGORIES	CUMULATIVE RANDOMS LOWER BOUND	CUMULATIVE RANDOMS MEAN	CUMULATIVE RANDOMS UPPER BOUND	FALSE DISCOVERY RATE
GO:0016043_cellular_component_organization_and_biogenesis	1591	183	1.57484	-10.355	1	0	0	0	0
GO:0006996_organelle_organization_and_biogenesis	1004	127	1.73191	-9.66049	2	0	0	0	0
GO:0043283_biopolymer_metabolic_process	4157	379	1.24829	-7.75627	3	0	0	0	0
GO:0051276_chromosome_organization_and_biogenesis	324	51	2.15517	-6.89651	4	0	0	0	0
GO:0016568_chromatin_modification	179	34	2.60065	-6.69735	5	0	0	0	0
GO:0043170_macromolecule_metabolic_process	5042	439	1.19212	-6.66278	6	0	0	0	0
GO:0006325_establishment_and_or_maintenance_of_chromatin_architecture	266	44	2.26479	-6.64432	7	0	0	0	0
GO:0016070_RNA_metabolic_process	2392	234	1.3394	-6.60644	8	0	0	0	0
GO:0010467_gene_expression	2815	268	1.3035	-6.60149	9	0	0	0	0
GO:0031323_regulation_of_cellular_metabolic_process	2385	227	1.30315	-5.45453	10	0	0	0	0
GO:0019222_regulation_of_metabolic_process	2448	232	1.29758	-5.4442	11	0	0	0	0
GO:0009059_macromolecule_biosynthetic_process	2793	258	1.26475	-5.2067	12	0	0	0	0
GO:0006350_transcription	2110	203	1.31726	-5.15175	13	0	0	0	0
GO:0010468_regulation_of_gene_expression	2166	207	1.30848	-5.05968	14	-0.09	0.01	0.11	0.000714
GO:0006139_nucleobase__nucleoside__nucleotide_and_nucleic_acid_metabolic_process	3022	275	1.24593	-5.0515	15	-0.09	0.01	0.11	0.000667
GO:0060255_regulation_of_macromolecule_metabolic_process	2331	219	1.28635	-4.84708	16	-0.09	0.01	0.11	0.000625
GO:0043284_biopolymer_biosynthetic_process	2372	222	1.28143	-4.80172	17	-0.09	0.01	0.11	0.000588
GO:0009889_regulation_of_biosynthetic_process	2181	206	1.29321	-4.6939	18	-0.18	0.02	0.22	0.001111
GO:0019219_regulation_of_nucleobase__nucleoside__nucleotide_and_nucleic_acid_metabolic_process	2088	198	1.29835	-4.61317	19	-0.18	0.02	0.22	0.001053
GO:0051252_regulation_of_RNA_metabolic_process	1918	184	1.31349	-4.57871	20	-0.18	0.02	0.22	0.001
GO:0010556_regulation_of_macromolecule_biosynthetic_process	2154	203	1.29035	-4.56085	21	-0.18	0.02	0.22	0.000952
GO:0006351_transcription__DNA-dependent	1957	187	1.3083	-4.55003	22	-0.18	0.02	0.22	0.000909
GO:0032774_RNA_biosynthetic_process	1961	187	1.30563	-4.49652	23	-0.18	0.02	0.22	0.00087
GO:0006355_regulation_of_transcription__DNA-dependent	1906	182	1.30739	-4.4093	24	-0.18	0.02	0.22	0.000833
GO:0045449_regulation_of_transcription	2030	192	1.29497	-4.40095	25	-0.18	0.02	0.22	0.0008
GO:0006403_RNA_localization	79	17	2.94631	-4.35906	26	-0.192702	0.03	0.252702	0.001154
GO:0045934_negative_regulation_of_nucleobase__nucleoside__nucleotide_and_nucleic_acid_metabolic_process	290	40	1.88851	-4.15945	27	-0.247294	0.05	0.347294	0.001852
GO:0009058_biosynthetic_process	3245	286	1.20672	-4.14142	28	-0.247294	0.05	0.347294	0.001786
GO:0044238_primary_metabolic_process	5883	483	1.1241	-4.13093	29	-0.247294	0.05	0.347294	0.001724
GO:0051028_mRNA_transport	69	15	2.97645	-3.96784	30	-0.338646	0.09	0.518646	0.003
GO:0050657_nucleic_acid_transport	78	16	2.80855	-3.8755	33	-0.333953	0.13	0.593953	0.003939
GO:0050658_RNA_transport	78	16	2.80855	-3.8755	33	-0.333953	0.13	0.593953	0.003939
GO:0051236_establishment_of_RNA_localization	78	16	2.80855	-3.8755	33	-0.333953	0.13	0.593953	0.003939
GO:0016481_negative_regulation_of_transcription	263	36	1.87414	-3.73554	34	-0.35	0.15	0.65	0.004412
GO:0006366_transcription_from_RNA_polymerase_II_promoter	581	66	1.55534	-3.71405	35	-0.35	0.15	0.65	0.004286
GO:0006396_RNA_processing	398	49	1.68566	-3.69217	36	-0.350482	0.2	0.750482	0.005556
GO:0051128_regulation_of_cellular_component_organization_and_biogenesis	246	34	1.89234	-3.64075	37	-0.341024	0.22	0.781024	0.005946
GO:0030029_actin_filament-based_process	207	30	1.9843	-3.63953	38	-0.341024	0.22	0.781024	0.005789
GO:0051253_negative_regulation_of_RNA_metabolic_process	188	28	2.03918	-3.63568	39	-0.341024	0.22	0.781024	0.005641
GO:0010629_negative_regulation_of_gene_expression	267	36	1.84607	-3.60491	40	-0.407129	0.25	0.907129	0.00625
GO:0030036_actin_cytoskeleton_organization_and_biogenesis	190	28	2.01772	-3.55772	41	-0.466563	0.27	1.00656	0.006585
GO:0031324_negative_regulation_of_cellular_metabolic_process	395	48	1.6638	-3.49595	42	-0.459642	0.28	1.01964	0.006667
GO:0010605_negative_regulation_of_macromolecule_metabolic_process	356	44	1.69223	-3.40993	43	-0.401878	0.43	1.26188	0.01
GO:0009892_negative_regulation_of_metabolic_process	399	48	1.64712	-3.39532	44	-0.401878	0.43	1.26188	0.009773
GO:0010558_negative_regulation_of_macromolecule_biosynthetic_process	295	38	1.76367	-3.36962	45	-0.381917	0.5	1.38192	0.011111
GO:0045892_negative_regulation_of_transcription__DNA-dependent	186	27	1.9875	-3.34566	46	-0.417671	0.53	1.47767	0.011522
GO:0006357_regulation_of_transcription_from_RNA_polymerase_II_promoter	412	49	1.62838	-3.33942	47	-0.417671	0.53	1.47767	0.011277
GO:0009890_negative_regulation_of_biosynthetic_process	307	39	1.73933	-3.32151	48	-0.417671	0.53	1.47767	0.011042
GO:0048522_positive_regulation_of_cellular_process	958	97	1.38632	-3.31247	49	-0.417671	0.53	1.47767	0.010816
GO:0045941_positive_regulation_of_transcription	291	37	1.74087	-3.18794	50	-0.399885	0.72	1.83988	0.0144
GO:0030100_regulation_of_endocytosis	35	9	3.52071	-3.14967	51	-0.463313	0.8	2.06331	0.015686
GO:0033036_macromolecule_localization	735	77	1.43436	-3.14377	52	-0.450872	0.81	2.07087	0.015577
GO:0045893_positive_regulation_of_transcription__DNA-dependent	233	31	1.82164	-3.08709	53	-0.447823	0.85	2.14782	0.016038
GO:0015931_nucleobase__nucleoside__nucleotide_and_nucleic_acid_transport	91	16	2.40733	-3.08303	54	-0.505507	0.87	2.24551	0.016111
GO:0006677_glycosylceramide_metabolic_process	7	4	7.82381	-3.08252	56	-0.365203	1.02	2.4052	0.018214
GO:0046513_ceramide_biosynthetic_process	7	4	7.82381	-3.08252	56	-0.365203	1.02	2.4052	0.018214
GO:0051254_positive_regulation_of_RNA_metabolic_process	235	31	1.80614	-3.02487	57	-0.42242	1.19	2.80242	0.020877
GO:0010628_positive_regulation_of_gene_expression	298	37	1.69997	-2.99464	58	-0.426796	1.2	2.8268	0.02069
GO:0040029_regulation_of_gene_expression__epigenetic	37	9	3.3304	-2.96097	59	-0.399683	1.38	3.15968	0.02339
GO:0045935_positive_regulation_of_nucleobase__nucleoside__nucleotide_and_nucleic_acid_metabolic_process	313	38	1.66225	-2.8782	60	-0.379951	1.59	3.55995	0.0265
GO:0031325_positive_regulation_of_cellular_metabolic_process	422	48	1.55735	-2.86089	61	-0.392663	1.64	3.67266	0.026885
GO:0044237_cellular_metabolic_process	6065	485	1.09488	-2.85193	62	-0.380154	1.67	3.72015	0.026935
GO:0048523_negative_regulation_of_cellular_process	1014	99	1.33676	-2.83971	63	-0.380154	1.67	3.72015	0.026508
GO:0008380_RNA_splicing	232	30	1.77047	-2.80738	64	-0.37312	1.69	3.75312	0.026406
GO:0046520_sphingoid_biosynthetic_process	8	4	6.84583	-2.80731	65	-0.26931	1.91	4.08931	0.029385
GO:0016192_vesicle-mediated_transport	458	51	1.52462	-2.80245	66	-0.26202	1.92	4.10202	0.029091
GO:0048519_negative_regulation_of_biological_process	1079	104	1.31968	-2.7748	67	-0.155904	2.07	4.2959	0.030896
GO:0008152_metabolic_process	6506	516	1.0859	-2.76719	68	-0.135177	2.09	4.31518	0.030735
GO:0044249_cellular_biosynthetic_process	2665	230	1.18165	-2.74935	69	-0.112897	2.16	4.4329	0.031304
GO:0009891_positive_regulation_of_biosynthetic_process	352	41	1.59477	-2.71394	70	-0.098693	2.28	4.65869	0.032571
GO:0043412_biopolymer_modification	1268	119	1.28494	-2.69434	71	-0.109996	2.3	4.71	0.032394
GO:0009893_positive_regulation_of_metabolic_process	430	48	1.52837	-2.69158	72	-0.134102	2.31	4.7541	0.032083
GO:0043687_post-translational_protein_modification	942	92	1.33719	-2.67525	73	-0.148173	2.39	4.92817	0.03274
GO:0000375_RNA_splicing__via_transesterification_reactions	137	20	1.99878	-2.65593	76	-0.149073	2.43	5.00907	0.031974
GO:0000377_RNA_splicing__via_transesterification_reactions_with_bulged_adenosine_as_nucleophile	137	20	1.99878	-2.65593	76	-0.149073	2.43	5.00907	0.031974
GO:0000398_nuclear_mRNA_splicing__via_spliceosome	137	20	1.99878	-2.65593	76	-0.149073	2.43	5.00907	0.031974
GO:0048518_positive_regulation_of_biological_process	1056	101	1.30953	-2.60163	77	0.03714	2.74	5.44286	0.035584
GO:0006260_DNA_replication	199	26	1.78886	-2.57025	78	0.189157	3.14	6.09084	0.040256
GO:0010604_positive_regulation_of_macromolecule_metabolic_process	392	44	1.53682	-2.55814	79	0.212024	3.23	6.24798	0.040886
GO:0022613_ribonucleoprotein_complex_biogenesis_and_assembly	173	23	1.82028	-2.4321	80	0.942556	4.83	8.71744	0.060375
GO:0051301_cell_division	204	26	1.74502	-2.42213	81	0.914236	4.93	8.94576	0.060864
GO:0010557_positive_regulation_of_macromolecule_biosynthetic_process	333	38	1.56241	-2.40348	82	0.809242	5.01	9.21076	0.061098
GO:0006397_mRNA_processing	258	31	1.64512	-2.38369	83	0.862221	5.28	9.69778	0.063614
GO:0001666_response_to_hypoxia	53	10	2.58333	-2.34811	84	1.13758	5.88	10.6224	0.07
GO:0007264_small_GTPase_mediated_signal_transduction	405	44	1.48749	-2.29635	85	1.01226	6.47	11.9277	0.076118
GO:0006464_protein_modification_process	1220	112	1.25694	-2.25459	86	1.2579	7.04	12.8221	0.08186
GO:0006333_chromatin_assembly_or_disassembly	119	17	1.95595	-2.24324	87	1.2879	7.11	12.9321	0.081724
GO:0007010_cytoskeleton_organization_and_biogenesis	443	47	1.45261	-2.22259	88	1.30138	7.23	13.1586	0.082159
GO:0046907_intracellular_transport	595	60	1.38067	-2.20005	89	1.88949	8.09	14.2905	0.090899
GO:0016570_histone_modification	39	8	2.80855	-2.19926	90	1.91881	8.13	14.3412	0.090333
GO:0016071_mRNA_metabolic_process	288	33	1.56884	-2.18529	91	2.03885	8.3	14.5612	0.091209
GO:0021575_hindbrain_morphogenesis	6	3	6.84583	-2.18264	92	2.92723	9.57	16.2128	0.104022
GO:0043414_biopolymer_methylation	32	7	2.99505	-2.13977	93	3.02576	10.07	17.1142	0.10828
GO:0006261_DNA-dependent_DNA_replication	66	11	2.28194	-2.10747	95	3.25084	10.39	17.5292	0.109368
GO:0051130_positive_regulation_of_cellular_component_organization_and_biogenesis	66	11	2.28194	-2.10747	95	3.25084	10.39	17.5292	0.109368
GO:0030148_sphingolipid_biosynthetic_process	18	5	3.80324	-2.10266	97	3.45019	10.72	17.9898	0.110515
GO:0048332_mesoderm_morphogenesis	18	5	3.80324	-2.10266	97	3.45019	10.72	17.9898	0.110515
GO:0016569_covalent_chromatin_modification	41	8	2.67155	-2.06407	99	3.6988	11.1	18.5012	0.112121
GO:0030509_BMP_signaling_pathway	41	8	2.67155	-2.06407	99	3.6988	11.1	18.5012	0.112121
GO:0016567_protein_ubiquitination	67	11	2.24789	-2.05833	100	4.23365	12.21	20.1863	0.1221
GO:0015031_protein_transport	641	63	1.34567	-2.0444	101	4.29271	12.36	20.4273	0.122376
GO:0045184_establishment_of_protein_localization	642	63	1.34357	-2.03027	102	4.38028	12.49	20.5997	0.122451
GO:0006664_glycolipid_metabolic_process	26	6	3.15962	-2.01373	103	4.49548	12.74	20.9845	0.123689
GO:0001840_neural_plate_development	19	5	3.60307	-1.99646	107	4.81814	13.26	21.7019	0.123925
GO:0006298_mismatch_repair	19	5	3.60307	-1.99646	107	4.81814	13.26	21.7019	0.123925
GO:0045005_maintenance_of_fidelity_during_DNA-dependent_DNA_replication	19	5	3.60307	-1.99646	107	4.81814	13.26	21.7019	0.123925
GO:0051017_actin_filament_bundle_formation	19	5	3.60307	-1.99646	107	4.81814	13.26	21.7019	0.123925
GO:0051049_regulation_of_transport	147	19	1.76967	-1.97604	108	4.88684	13.54	22.1932	0.12537
GO:0008104_protein_localization	696	67	1.31802	-1.94675	109	5.81568	15.59	25.3643	0.143028
GO:0032879_regulation_of_localization	148	19	1.75771	-1.94603	110	5.82062	15.6	25.3794	0.141818
GO:0051056_regulation_of_small_GTPase_mediated_signal_transduction	180	22	1.67343	-1.92776	111	6.17909	16.22	26.2609	0.146126
GO:0006305_DNA_alkylation	13	4	4.21282	-1.92616	113	6.87832	17.08	27.2817	0.15115
GO:0006306_DNA_methylation	13	4	4.21282	-1.92616	113	6.87832	17.08	27.2817	0.15115
GO:0032259_methylation	35	7	2.73833	-1.92187	114	6.96818	17.21	27.4518	0.150965
GO:0051641_cellular_localization	771	73	1.29636	-1.91466	115	6.96025	17.35	27.7398	0.15087
GO:0030902_hindbrain_development	20	5	3.42292	-1.89788	116	7.38656	17.97	28.5534	0.154914
GO:0045944_positive_regulation_of_transcription_from_RNA_polymerase_II_promoter	150	19	1.73428	-1.88727	117	7.53952	18.18	28.8205	0.155385
GO:0051129_negative_regulation_of_cellular_component_organization_and_biogenesis	71	11	2.12124	-1.87368	118	7.75339	18.48	29.2066	0.15661
GO:0006839_mitochondrial_transport	53	9	2.325	-1.86354	119	7.86124	18.8	29.7388	0.157983
GO:0007242_intracellular_signaling_cascade	1271	113	1.21728	-1.85881	120	7.93196	18.89	29.848	0.157417
GO:0051271_negative_regulation_of_cell_motility	28	6	2.93393	-1.85387	121	8.23076	19.33	30.4292	0.159752
GO:0006897_endocytosis	183	22	1.64599	-1.84942	123	8.28909	19.39	30.4909	0.157642
GO:0010324_membrane_invagination	183	22	1.64599	-1.84942	123	8.28909	19.39	30.4909	0.157642
GO:0032446_protein_modification_by_small_protein_conjugation	72	11	2.09178	-1.8303	124	8.4487	19.56	30.6713	0.157742
GO:0006338_chromatin_remodeling	45	8	2.43407	-1.8223	125	8.54365	19.72	30.8963	0.15776
GO:0048193_Golgi_vesicle_transport	82	12	2.00366	-1.81018	126	8.62646	20.07	31.5135	0.159286
GO:0006304_DNA_modification	21	5	3.25992	-1.80608	127	9.04448	20.49	31.9355	0.161339
GO:0007265_Ras_protein_signal_transduction	218	25	1.57014	-1.78792	128	10.0752	22.08	34.0848	0.1725
GO:0007016_cytoskeletal_anchoring_at_plasma_membrane	8	3	5.13438	-1.78357	133	11.4486	23.72	35.9914	0.178346
GO:0016571_histone_methylation	8	3	5.13438	-1.78357	133	11.4486	23.72	35.9914	0.178346
GO:0032231_regulation_of_actin_filament_bundle_formation	8	3	5.13438	-1.78357	133	11.4486	23.72	35.9914	0.178346
GO:0032365_intracellular_lipid_transport	8	3	5.13438	-1.78357	133	11.4486	23.72	35.9914	0.178346
GO:0051492_regulation_of_stress_fiber_formation	8	3	5.13438	-1.78357	133	11.4486	23.72	35.9914	0.178346
GO:0006672_ceramide_metabolic_process	29	6	2.83276	-1.78013	134	11.6614	24.04	36.4186	0.179403
GO:0043933_macromolecular_complex_subunit_organization	567	55	1.32812	-1.74634	135	12.0887	24.81	37.5313	0.183778
GO:0050789_regulation_of_biological_process	5480	430	1.07435	-1.74611	136	12.0901	24.83	37.5699	0.182574
GO:0044419_interspecies_interaction_between_organisms	209	24	1.57225	-1.7434	137	12.0877	24.84	37.5923	0.181314
GO:0016331_morphogenesis_of_embryonic_epithelium	22	5	3.11174	-1.72035	138	12.9742	25.91	38.8458	0.187754
GO:0001649_osteoblast_differentiation	30	6	2.73833	-1.7101	139	13.3743	26.57	39.7657	0.191151
GO:0009987_cellular_process	9780	735	1.02897	-1.70885	140	13.3759	26.58	39.7841	0.189857
GO:0019538_protein_metabolic_process	2329	194	1.14048	-1.70855	141	13.3745	26.59	39.8055	0.188582
GO:0043193_positive_regulation_of_gene-specific_transcription	23	5	2.97645	-1.64008	142	15.3873	30.07	44.7527	0.211761
GO:0007067_mitosis	181	21	1.58854	-1.63264	143	15.4716	30.17	44.8684	0.210979
GO:0016236_macroautophagy	9	3	4.56389	-1.63138	145	17.0813	32.16	47.2387	0.221793
GO:0043149_stress_fiber_formation	9	3	4.56389	-1.63138	145	17.0813	32.16	47.2387	0.221793
GO:0044267_cellular_protein_metabolic_process	2290	190	1.13599	-1.61728	146	17.3733	32.51	47.6467	0.222671
GO:0022604_regulation_of_cell_morphogenesis	40	7	2.39604	-1.61595	147	17.5088	32.71	47.9112	0.222517
GO:0001707_mesoderm_formation	16	4	3.42292	-1.59634	148	18.5996	34.56	50.5204	0.233514
GO:0006323_DNA_packaging	98	13	1.81624	-1.59106	149	18.763	34.68	50.597	0.232752
GO:0007178_transmembrane_receptor_protein_serine_threonine_kinase_signaling_pathway	78	11	1.93088	-1.59096	150	18.8201	34.78	50.7399	0.231867
GO:0000087_M_phase_of_mitotic_cell_cycle	183	21	1.57117	-1.58576	151	19.0654	35.07	51.0746	0.232252
GO:0046519_sphingoid_metabolic_process	32	6	2.56719	-1.58012	152	19.3208	35.49	51.6592	0.233487
GO:0007369_gastrulation	24	5	2.85243	-1.56474	154	20.1036	36.59	53.0764	0.237597
GO:0030336_negative_regulation_of_cell_migration	24	5	2.85243	-1.56474	154	20.1036	36.59	53.0764	0.237597
GO:0046467_membrane_lipid_biosynthetic_process	89	12	1.84607	-1.55398	155	20.7055	37.63	54.5545	0.242774
GO:0009790_embryonic_development	218	24	1.50734	-1.547	156	20.8609	37.86	54.8591	0.242692
GO:0006259_DNA_metabolic_process	415	41	1.35267	-1.53839	157	20.9849	38	55.0151	0.242038
GO:0051246_regulation_of_protein_metabolic_process	299	31	1.41954	-1.52177	158	21.1936	38.47	55.7464	0.243481
GO:0065003_macromolecular_complex_assembly	513	49	1.30778	-1.50535	159	21.9326	39.65	57.3674	0.249371
GO:0001838_embryonic_epithelial_tube_formation	17	4	3.22157	-1.505	164	22.6251	40.66	58.6949	0.247927
GO:0001839_neural_plate_morphogenesis	17	4	3.22157	-1.505	164	22.6251	40.66	58.6949	0.247927
GO:0001841_neural_tube_formation	17	4	3.22157	-1.505	164	22.6251	40.66	58.6949	0.247927
GO:0018105_peptidyl-serine_phosphorylation	17	4	3.22157	-1.505	164	22.6251	40.66	58.6949	0.247927
GO:0050792_regulation_of_viral_reproduction	17	4	3.22157	-1.505	164	22.6251	40.66	58.6949	0.247927
GO:0034621_cellular_macromolecular_complex_subunit_organization	406	40	1.34893	-1.49649	165	25.0305	43.35	61.6695	0.262727
GO:0035023_regulation_of_Rho_protein_signal_transduction	61	9	2.02008	-1.49524	166	25.1583	43.63	62.1017	0.262831
GO:0022603_regulation_of_anatomical_structure_morphogenesis	71	10	1.9284	-1.48514	167	25.9243	44.73	63.5357	0.267844
GO:0007266_Rho_protein_signal_transduction	92	12	1.78587	-1.45548	168	26.4782	46.03	65.5818	0.273988
GO:0051649_establishment_of_localization_in_cell	738	67	1.24301	-1.44809	169	26.8047	46.46	66.1153	0.274911
GO:0006665_sphingolipid_metabolic_process	53	8	2.06667	-1.42962	170	27.2238	47.32	67.4162	0.278353
GO:0009966_regulation_of_signal_transduction	483	46	1.30397	-1.42483	171	27.776	48.15	68.524	0.281579
GO:0001704_formation_of_primary_germ_layer	18	4	3.04259	-1.42094	180	29.4274	49.81	70.1926	0.276722
GO:0006687_glycosphingolipid_metabolic_process	18	4	3.04259	-1.42094	180	29.4274	49.81	70.1926	0.276722
GO:0006891_intra-Golgi_vesicle-mediated_transport	18	4	3.04259	-1.42094	180	29.4274	49.81	70.1926	0.276722
GO:0007040_lysosome_organization_and_biogenesis	18	4	3.04259	-1.42094	180	29.4274	49.81	70.1926	0.276722
GO:0007368_determination_of_left_right_symmetry	18	4	3.04259	-1.42094	180	29.4274	49.81	70.1926	0.276722
GO:0009799_determination_of_symmetry	18	4	3.04259	-1.42094	180	29.4274	49.81	70.1926	0.276722
GO:0009855_determination_of_bilateral_symmetry	18	4	3.04259	-1.42094	180	29.4274	49.81	70.1926	0.276722
GO:0045667_regulation_of_osteoblast_differentiation	18	4	3.04259	-1.42094	180	29.4274	49.81	70.1926	0.276722
GO:0045807_positive_regulation_of_endocytosis	18	4	3.04259	-1.42094	180	29.4274	49.81	70.1926	0.276722
GO:0006886_intracellular_protein_transport	352	35	1.36139	-1.41956	181	29.4256	49.87	70.3144	0.275525
GO:0000122_negative_regulation_of_transcription_from_RNA_polymerase_II_promoter	125	15	1.643	-1.41231	182	29.6487	50.3	70.9513	0.276374
GO:0006470_protein_amino_acid_dephosphorylation	115	14	1.66681	-1.39415	183	30.6386	51.63	72.6214	0.282131
GO:0006986_response_to_unfolded_protein	54	8	2.0284	-1.38748	185	30.8499	51.96	73.0701	0.280865
GO:0051789_response_to_protein_stimulus	54	8	2.0284	-1.38748	185	30.8499	51.96	73.0701	0.280865
GO:0007004_telomere_maintenance_via_telomerase	11	3	3.73409	-1.38566	187	32.6534	54.24	75.8266	0.290053
GO:0019218_regulation_of_steroid_metabolic_process	11	3	3.73409	-1.38566	187	32.6534	54.24	75.8266	0.290053
GO:0050794_regulation_of_cellular_process	5319	413	1.06311	-1.37396	188	33.0488	54.76	76.4712	0.291277
GO:0032268_regulation_of_cellular_protein_metabolic_process	250	26	1.42393	-1.36904	189	33.1469	54.87	76.5931	0.290317
GO:0007179_transforming_growth_factor_beta_receptor_signaling_pathway	45	7	2.12981	-1.36548	190	33.3856	55.22	77.0544	0.290632
GO:0002521_leukocyte_differentiation	95	12	1.72947	-1.36305	191	33.9734	56.24	78.5066	0.29445
GO:0006913_nucleocytoplasmic_transport	127	15	1.61713	-1.36057	192	34.0382	56.3	78.5618	0.293229
GO:0046578_regulation_of_Ras_protein_signal_transduction	138	16	1.58744	-1.35711	193	34.0801	56.35	78.6199	0.291969
GO:0006974_response_to_DNA_damage_stimulus	274	28	1.39915	-1.35468	194	34.1298	56.42	78.7102	0.290825
GO:0007015_actin_filament_organization	36	6	2.28194	-1.35441	195	34.4409	56.85	79.2591	0.291538
GO:0006892_post-Golgi_vesicle-mediated_transport	19	4	2.88246	-1.34328	198	35.9844	58.68	81.3756	0.296364
GO:0007033_vacuole_organization_and_biogenesis	19	4	2.88246	-1.34328	198	35.9844	58.68	81.3756	0.296364
GO:0030262_apoptotic_nuclear_changes	19	4	2.88246	-1.34328	198	35.9844	58.68	81.3756	0.296364
GO:0010608_posttranscriptional_regulation_of_gene_expression	117	14	1.63832	-1.34054	199	36.2406	59.11	81.9794	0.297035
GO:0005984_disaccharide_metabolic_process	5	2	5.47667	-1.33786	215	44.6841	69.85	95.0159	0.324884
GO:0015909_long-chain_fatty_acid_transport	5	2	5.47667	-1.33786	215	44.6841	69.85	95.0159	0.324884
GO:0016574_histone_ubiquitination	5	2	5.47667	-1.33786	215	44.6841	69.85	95.0159	0.324884
GO:0016584_nucleosome_positioning	5	2	5.47667	-1.33786	215	44.6841	69.85	95.0159	0.324884
GO:0019080_viral_genome_expression	5	2	5.47667	-1.33786	215	44.6841	69.85	95.0159	0.324884
GO:0019083_viral_transcription	5	2	5.47667	-1.33786	215	44.6841	69.85	95.0159	0.324884
GO:0021515_cell_differentiation_in_spinal_cord	5	2	5.47667	-1.33786	215	44.6841	69.85	95.0159	0.324884
GO:0021587_cerebellum_morphogenesis	5	2	5.47667	-1.33786	215	44.6841	69.85	95.0159	0.324884
GO:0021696_cerebellar_cortex_morphogenesis	5	2	5.47667	-1.33786	215	44.6841	69.85	95.0159	0.324884
GO:0031268_pseudopodium_organization_and_biogenesis	5	2	5.47667	-1.33786	215	44.6841	69.85	95.0159	0.324884
GO:0031269_pseudopodium_formation	5	2	5.47667	-1.33786	215	44.6841	69.85	95.0159	0.324884
GO:0031272_regulation_of_pseudopodium_formation	5	2	5.47667	-1.33786	215	44.6841	69.85	95.0159	0.324884
GO:0031274_positive_regulation_of_pseudopodium_formation	5	2	5.47667	-1.33786	215	44.6841	69.85	95.0159	0.324884
GO:0042462_eye_photoreceptor_cell_development	5	2	5.47667	-1.33786	215	44.6841	69.85	95.0159	0.324884
GO:0045668_negative_regulation_of_osteoblast_differentiation	5	2	5.47667	-1.33786	215	44.6841	69.85	95.0159	0.324884
GO:0048069_eye_pigmentation	5	2	5.47667	-1.33786	215	44.6841	69.85	95.0159	0.324884
GO:0051169_nuclear_transport	128	15	1.60449	-1.33536	216	44.8143	69.98	95.1457	0.323981
GO:0030097_hemopoiesis	162	18	1.5213	-1.31283	217	45.5357	71.05	96.5643	0.327419
GO:0002520_immune_system_development	185	20	1.48018	-1.30169	218	47.0897	73.03	98.9703	0.335
GO:0007005_mitochondrion_organization_and_biogenesis	87	11	1.73113	-1.28963	219	47.4153	73.49	99.5647	0.335571
GO:0000209_protein_polyubiquitination	12	3	3.42292	-1.28432	222	50.6592	77.91	105.161	0.350946
GO:0043681_protein_import_into_mitochondrion	12	3	3.42292	-1.28432	222	50.6592	77.91	105.161	0.350946
GO:0046320_regulation_of_fatty_acid_oxidation	12	3	3.42292	-1.28432	222	50.6592	77.91	105.161	0.350946
GO:0048534_hemopoietic_or_lymphoid_organ_development	175	19	1.48652	-1.27528	223	51.2798	78.67	106.06	0.35278
GO:0034622_cellular_macromolecular_complex_assembly	350	34	1.33005	-1.27405	224	51.2823	78.72	106.158	0.351429
GO:0018209_peptidyl-serine_modification	20	4	2.73833	-1.27129	228	52.8026	80.33	107.857	0.352325
GO:0021915_neural_tube_development	20	4	2.73833	-1.27129	228	52.8026	80.33	107.857	0.352325
GO:0031669_cellular_response_to_nutrient_levels	20	4	2.73833	-1.27129	228	52.8026	80.33	107.857	0.352325
GO:0045216_cell-cell_junction_assembly_and_maintenance	20	4	2.73833	-1.27129	228	52.8026	80.33	107.857	0.352325
GO:0006275_regulation_of_DNA_replication	38	6	2.16184	-1.25592	229	54.4574	82.36	110.263	0.359651
GO:0006405_RNA_export_from_nucleus	29	5	2.36063	-1.24816	230	55.1355	83.54	111.945	0.363217
GO:0065007_biological_regulation	5813	447	1.05284	-1.2373	231	55.6508	84.41	113.169	0.365411
GO:0006281_DNA_repair	224	23	1.40584	-1.21566	232	56.7373	85.82	114.903	0.369914
GO:0006643_membrane_lipid_metabolic_process	178	19	1.46147	-1.21509	233	57.0168	86.14	115.263	0.3697
GO:0008360_regulation_of_cell_shape	39	6	2.10641	-1.20977	234	57.3284	86.51	115.692	0.369701
GO:0000723_telomere_maintenance	21	4	2.60794	-1.20436	237	58.8596	88.3	117.74	0.372574
GO:0032200_telomere_organization_and_biogenesis	21	4	2.60794	-1.20436	237	58.8596	88.3	117.74	0.372574
GO:0051495_positive_regulation_of_cytoskeleton_organization_and_biogenesis	21	4	2.60794	-1.20436	237	58.8596	88.3	117.74	0.372574
GO:0051235_maintenance_of_location	49	7	1.95595	-1.1962	238	59.6743	89.43	119.186	0.375756
GO:0002573_myeloid_leukocyte_differentiation	30	5	2.28194	-1.19471	239	60.8343	90.95	121.066	0.380544
GO:0001843_neural_tube_closure	13	3	3.15962	-1.19386	245	64.1092	95.07	126.031	0.388041
GO:0006278_RNA-dependent_DNA_replication	13	3	3.15962	-1.19386	245	64.1092	95.07	126.031	0.388041
GO:0009247_glycolipid_biosynthetic_process	13	3	3.15962	-1.19386	245	64.1092	95.07	126.031	0.388041
GO:0014020_primary_neural_tube_formation	13	3	3.15962	-1.19386	245	64.1092	95.07	126.031	0.388041
GO:0045069_regulation_of_viral_genome_replication	13	3	3.15962	-1.19386	245	64.1092	95.07	126.031	0.388041
GO:0045814_negative_regulation_of_gene_expression__epigenetic	13	3	3.15962	-1.19386	245	64.1092	95.07	126.031	0.388041
GO:0001754_eye_photoreceptor_cell_differentiation	6	2	4.56389	-1.18297	258	74.0666	106.77	139.473	0.413837
GO:0006895_Golgi_to_endosome_transport	6	2	4.56389	-1.18297	258	74.0666	106.77	139.473	0.413837
GO:0015879_carnitine_transport	6	2	4.56389	-1.18297	258	74.0666	106.77	139.473	0.413837
GO:0016579_protein_deubiquitination	6	2	4.56389	-1.18297	258	74.0666	106.77	139.473	0.413837
GO:0021695_cerebellar_cortex_development	6	2	4.56389	-1.18297	258	74.0666	106.77	139.473	0.413837
GO:0031344_regulation_of_cell_projection_organization_and_biogenesis	6	2	4.56389	-1.18297	258	74.0666	106.77	139.473	0.413837
GO:0031346_positive_regulation_of_cell_projection_organization_and_biogenesis	6	2	4.56389	-1.18297	258	74.0666	106.77	139.473	0.413837
GO:0031398_positive_regulation_of_protein_ubiquitination	6	2	4.56389	-1.18297	258	74.0666	106.77	139.473	0.413837
GO:0046580_negative_regulation_of_Ras_protein_signal_transduction	6	2	4.56389	-1.18297	258	74.0666	106.77	139.473	0.413837
GO:0048524_positive_regulation_of_viral_reproduction	6	2	4.56389	-1.18297	258	74.0666	106.77	139.473	0.413837
GO:0050684_regulation_of_mRNA_processing	6	2	4.56389	-1.18297	258	74.0666	106.77	139.473	0.413837
GO:0050810_regulation_of_steroid_biosynthetic_process	6	2	4.56389	-1.18297	258	74.0666	106.77	139.473	0.413837
GO:0051058_negative_regulation_of_small_GTPase_mediated_signal_transduction	6	2	4.56389	-1.18297	258	74.0666	106.77	139.473	0.413837
GO:0007049_cell_cycle	702	62	1.20924	-1.18245	259	74.0678	106.81	139.552	0.412394
GO:0022618_ribonucleoprotein_complex_assembly	91	11	1.65504	-1.17436	260	74.4253	107.32	140.215	0.412769
GO:0006937_regulation_of_muscle_contraction	40	6	2.05375	-1.16554	262	75.1355	108.27	141.405	0.413244
GO:0030198_extracellular_matrix_organization_and_biogenesis	40	6	2.05375	-1.16554	262	75.1355	108.27	141.405	0.413244
GO:0008361_regulation_of_cell_size	181	19	1.43725	-1.15736	263	75.8938	109.39	142.886	0.415932
GO:0007243_protein_kinase_cascade	371	35	1.29167	-1.15229	264	76.1619	109.74	143.318	0.415682
GO:0009101_glycoprotein_biosynthetic_process	114	13	1.56133	-1.14257	265	77.0084	110.73	144.452	0.417849
GO:0031497_chromatin_assembly	82	10	1.66972	-1.12702	266	80.1185	114.16	148.201	0.429173
GO:0007259_JAK-STAT_cascade	41	6	2.00366	-1.12312	268	81.118	115.55	149.982	0.431157
GO:0051168_nuclear_export	41	6	2.00366	-1.12312	268	81.118	115.55	149.982	0.431157
GO:0031326_regulation_of_cellular_biosynthetic_process	126	14	1.5213	-1.12192	269	81.1956	115.67	150.144	0.43
GO:0032392_DNA_geometric_change	14	3	2.93393	-1.1125	272	85.7053	120.8	155.895	0.444118
GO:0032508_DNA_duplex_unwinding	14	3	2.93393	-1.1125	272	85.7053	120.8	155.895	0.444118
GO:0046488_phosphatidylinositol_metabolic_process	14	3	2.93393	-1.1125	272	85.7053	120.8	155.895	0.444118
GO:0006997_nuclear_organization_and_biogenesis	32	5	2.13932	-1.0958	275	87.2604	122.61	157.96	0.445855
GO:0030521_androgen_receptor_signaling_pathway	32	5	2.13932	-1.0958	275	87.2604	122.61	157.96	0.445855
GO:0032583_regulation_of_gene-specific_transcription	32	5	2.13932	-1.0958	275	87.2604	122.61	157.96	0.445855
GO:0050793_regulation_of_developmental_process	737	64	1.18896	-1.09204	276	87.4402	123.08	158.72	0.445942
GO:0006284_base-excision_repair	23	4	2.38116	-1.08368	279	90.3718	126.27	162.168	0.452581
GO:0032312_regulation_of_ARF_GTPase_activity	23	4	2.38116	-1.08368	279	90.3718	126.27	162.168	0.452581
GO:0035282_segmentation	23	4	2.38116	-1.08368	279	90.3718	126.27	162.168	0.452581
GO:0044260_cellular_macromolecule_metabolic_process	2406	192	1.0926	-1.07943	280	90.8972	126.95	163.003	0.453393
GO:0016311_dephosphorylation	128	14	1.49753	-1.07797	281	91.3127	127.49	163.667	0.453701
GO:0006605_protein_targeting	174	18	1.41638	-1.07312	282	91.4097	127.84	164.27	0.453333
GO:0065002_intracellular_protein_transport_across_a_membrane	63	8	1.73862	-1.06229	283	92.6428	129.36	166.077	0.457102
GO:0006303_double-strand_break_repair_via_nonhomologous_end_joining	7	2	3.9119	-1.05791	294	102.044	140.74	179.436	0.478707
GO:0006353_transcription_termination	7	2	3.9119	-1.05791	294	102.044	140.74	179.436	0.478707
GO:0006596_polyamine_biosynthetic_process	7	2	3.9119	-1.05791	294	102.044	140.74	179.436	0.478707
GO:0010552_positive_regulation_of_specific_transcription_from_RNA_polymerase_II_promoter	7	2	3.9119	-1.05791	294	102.044	140.74	179.436	0.478707
GO:0021549_cerebellum_development	7	2	3.9119	-1.05791	294	102.044	140.74	179.436	0.478707
GO:0022037_metencephalon_development	7	2	3.9119	-1.05791	294	102.044	140.74	179.436	0.478707
GO:0035020_regulation_of_Rac_protein_signal_transduction	7	2	3.9119	-1.05791	294	102.044	140.74	179.436	0.478707
GO:0042461_photoreceptor_cell_development	7	2	3.9119	-1.05791	294	102.044	140.74	179.436	0.478707
GO:0042771_DNA_damage_response__signal_transduction_by_p53_class_mediator_resulting_in_induction_of_apoptosis	7	2	3.9119	-1.05791	294	102.044	140.74	179.436	0.478707
GO:0046889_positive_regulation_of_lipid_biosynthetic_process	7	2	3.9119	-1.05791	294	102.044	140.74	179.436	0.478707
GO:0048259_regulation_of_receptor-mediated_endocytosis	7	2	3.9119	-1.05791	294	102.044	140.74	179.436	0.478707
GO:0000910_cytokinesis	33	5	2.0745	-1.04997	297	103.049	142.17	181.291	0.478687
GO:0008286_insulin_receptor_signaling_pathway	33	5	2.0745	-1.04997	297	103.049	142.17	181.291	0.478687
GO:0051651_maintenance_of_location_in_cell	33	5	2.0745	-1.04997	297	103.049	142.17	181.291	0.478687
GO:0019058_viral_infectious_cycle	53	7	1.80833	-1.04935	298	103.874	143.07	182.266	0.480101
GO:0051493_regulation_of_cytoskeleton_organization_and_biogenesis	85	10	1.61078	-1.04508	299	104.511	143.83	183.149	0.481037
GO:0019216_regulation_of_lipid_metabolic_process	43	6	1.91047	-1.04332	300	105.322	144.78	184.238	0.4826
GO:0001756_somitogenesis	15	3	2.73833	-1.03887	304	107.657	147.41	187.163	0.484901
GO:0007043_cell-cell_junction_assembly	15	3	2.73833	-1.03887	304	107.657	147.41	187.163	0.484901
GO:0009267_cellular_response_to_starvation	15	3	2.73833	-1.03887	304	107.657	147.41	187.163	0.484901
GO:0045444_fat_cell_differentiation	15	3	2.73833	-1.03887	304	107.657	147.41	187.163	0.484901
GO:0016044_membrane_organization_and_biogenesis	283	27	1.30627	-1.03546	305	107.89	147.76	187.63	0.484459
GO:0002009_morphogenesis_of_an_epithelium	64	8	1.71146	-1.03137	306	108.173	148.11	188.047	0.48402
GO:0010638_positive_regulation_of_organelle_organization_and_biogenesis	24	4	2.28194	-1.02909	309	109.956	149.88	189.804	0.485049
GO:0031668_cellular_response_to_extracellular_stimulus	24	4	2.28194	-1.02909	309	109.956	149.88	189.804	0.485049
GO:0034330_cell_junction_assembly_and_maintenance	24	4	2.28194	-1.02909	309	109.956	149.88	189.804	0.485049
GO:0042254_ribosome_biogenesis	75	9	1.643	-1.02234	310	110.625	151	191.375	0.487097
GO:0006413_translational_initiation	54	7	1.77485	-1.0157	311	111.595	151.96	192.325	0.488617
GO:0006793_phosphorus_metabolic_process	848	72	1.1625	-1.01478	313	111.745	152.1	192.455	0.485942
GO:0006796_phosphate_metabolic_process	848	72	1.1625	-1.01478	313	111.745	152.1	192.455	0.485942
GO:0007389_pattern_specification_process	120	13	1.48326	-1.00707	314	111.985	152.68	193.375	0.486242
GO:0045185_maintenance_of_protein_location	34	5	2.01348	-1.00635	315	112.624	153.51	194.396	0.487333
GO:0006644_phospholipid_metabolic_process	132	14	1.45215	-0.994681	316	114.542	155.85	197.158	0.493196
GO:0009952_anterior_posterior_pattern_formation	55	7	1.74258	-0.983175	317	115.982	157.5	199.018	0.496845
GO:0000387_spliceosomal_snRNP_biogenesis	25	4	2.19067	-0.977876	321	117.85	159.76	201.67	0.497695
GO:0007568_aging	25	4	2.19067	-0.977876	321	117.85	159.76	201.67	0.497695
GO:0007585_respiratory_gaseous_exchange	25	4	2.19067	-0.977876	321	117.85	159.76	201.67	0.497695
GO:0009880_embryonic_pattern_specification	25	4	2.19067	-0.977876	321	117.85	159.76	201.67	0.497695
GO:0006468_protein_amino_acid_phosphorylation	598	52	1.19058	-0.977825	322	117.862	159.77	201.678	0.49618
GO:0000059_protein_import_into_nucleus__docking	16	3	2.56719	-0.971855	326	122.174	164.89	207.606	0.505798
GO:0008156_negative_regulation_of_DNA_replication	16	3	2.56719	-0.971855	326	122.174	164.89	207.606	0.505798
GO:0008630_DNA_damage_response__signal_transduction_resulting_in_induction_of_apoptosis	16	3	2.56719	-0.971855	326	122.174	164.89	207.606	0.505798
GO:0042475_odontogenesis_of_dentine-containing_tooth	16	3	2.56719	-0.971855	326	122.174	164.89	207.606	0.505798
GO:0006310_DNA_recombination	88	10	1.55587	-0.968883	327	122.791	165.82	208.849	0.507095
GO:0006457_protein_folding	145	15	1.41638	-0.966228	328	123.242	166.44	209.638	0.507439
GO:0000045_autophagic_vacuole_formation	8	2	3.42292	-0.953883	342	134.901	180.3	225.699	0.527193
GO:0006266_DNA_ligation	8	2	3.42292	-0.953883	342	134.901	180.3	225.699	0.527193
GO:0006359_regulation_of_transcription_from_RNA_polymerase_III_promoter	8	2	3.42292	-0.953883	342	134.901	180.3	225.699	0.527193
GO:0007032_endosome_organization_and_biogenesis	8	2	3.42292	-0.953883	342	134.901	180.3	225.699	0.527193
GO:0007213_acetylcholine_receptor_signaling__muscarinic_pathway	8	2	3.42292	-0.953883	342	134.901	180.3	225.699	0.527193
GO:0019047_provirus_integration	8	2	3.42292	-0.953883	342	134.901	180.3	225.699	0.527193
GO:0021510_spinal_cord_development	8	2	3.42292	-0.953883	342	134.901	180.3	225.699	0.527193
GO:0030069_lysogeny	8	2	3.42292	-0.953883	342	134.901	180.3	225.699	0.527193
GO:0031532_actin_cytoskeleton_reorganization	8	2	3.42292	-0.953883	342	134.901	180.3	225.699	0.527193
GO:0032350_regulation_of_hormone_metabolic_process	8	2	3.42292	-0.953883	342	134.901	180.3	225.699	0.527193
GO:0042516_regulation_of_tyrosine_phosphorylation_of_Stat3_protein	8	2	3.42292	-0.953883	342	134.901	180.3	225.699	0.527193
GO:0045932_negative_regulation_of_muscle_contraction	8	2	3.42292	-0.953883	342	134.901	180.3	225.699	0.527193
GO:0046638_positive_regulation_of_alpha-beta_T_cell_differentiation	8	2	3.42292	-0.953883	342	134.901	180.3	225.699	0.527193
GO:0048863_stem_cell_differentiation	8	2	3.42292	-0.953883	342	134.901	180.3	225.699	0.527193
GO:0032956_regulation_of_actin_cytoskeleton_organization_and_biogenesis	56	7	1.71146	-0.951725	344	135.349	180.85	226.351	0.525727
GO:0051050_positive_regulation_of_transport	56	7	1.71146	-0.951725	344	135.349	180.85	226.351	0.525727
GO:0006417_regulation_of_translation	89	10	1.53839	-0.944681	345	136.052	181.73	227.408	0.526754
GO:0031589_cell-substrate_adhesion	78	9	1.57981	-0.942317	346	136.602	182.56	228.518	0.52763
GO:0018193_peptidyl-amino_acid_modification	112	12	1.46696	-0.935587	347	136.884	183.03	229.176	0.527464
GO:0007167_enzyme_linked_receptor_protein_signaling_pathway	291	27	1.27036	-0.929302	348	139.115	185.8	232.485	0.533908
GO:0006446_regulation_of_translational_initiation	36	5	1.90162	-0.925172	349	140.33	187.05	233.77	0.53596
GO:0022607_cellular_component_assembly	124	13	1.43542	-0.925014	350	140.54	187.22	233.9	0.534914
GO:0008632_apoptotic_program	90	10	1.5213	-0.921052	351	141.131	187.91	234.689	0.535356
GO:0030099_myeloid_cell_differentiation	79	9	1.55981	-0.917019	353	142.071	189.05	236.029	0.535552
GO:0051270_regulation_of_cell_motility	79	9	1.55981	-0.917019	353	142.071	189.05	236.029	0.535552
GO:0000086_G2_M_transition_of_mitotic_cell_cycle	17	3	2.41618	-0.91059	356	146.236	193.87	241.504	0.544579
GO:0031023_microtubule_organizing_center_organization_and_biogenesis	17	3	2.41618	-0.91059	356	146.236	193.87	241.504	0.544579
GO:0051297_centrosome_organization_and_biogenesis	17	3	2.41618	-0.91059	356	146.236	193.87	241.504	0.544579
GO:0016049_cell_growth	172	17	1.35325	-0.904704	357	146.813	194.56	242.307	0.544986
GO:0030518_steroid_hormone_receptor_signaling_pathway	47	6	1.74787	-0.901616	358	147.462	195.29	243.118	0.545503
GO:0009100_glycoprotein_metabolic_process	137	14	1.39915	-0.898653	360	148.271	196.09	243.909	0.544694
GO:0010627_regulation_of_protein_kinase_cascade	137	14	1.39915	-0.898653	360	148.271	196.09	243.909	0.544694
GO:0032011_ARF_protein_signal_transduction	37	5	1.85023	-0.887367	363	151.108	199.49	247.872	0.549559
GO:0032012_regulation_of_ARF_protein_signal_transduction	37	5	1.85023	-0.887367	363	151.108	199.49	247.872	0.549559
GO:0032386_regulation_of_intracellular_transport	37	5	1.85023	-0.887367	363	151.108	199.49	247.872	0.549559
GO:0000726_non-recombinational_repair	9	2	3.04259	-0.865508	375	166.656	216.59	266.524	0.577573
GO:0001947_heart_looping	9	2	3.04259	-0.865508	375	166.656	216.59	266.524	0.577573
GO:0002026_regulation_of_the_force_of_heart_contraction	9	2	3.04259	-0.865508	375	166.656	216.59	266.524	0.577573
GO:0006688_glycosphingolipid_biosynthetic_process	9	2	3.04259	-0.865508	375	166.656	216.59	266.524	0.577573
GO:0006970_response_to_osmotic_stress	9	2	3.04259	-0.865508	375	166.656	216.59	266.524	0.577573
GO:0007628_adult_walking_behavior	9	2	3.04259	-0.865508	375	166.656	216.59	266.524	0.577573
GO:0009299_mRNA_transcription	9	2	3.04259	-0.865508	375	166.656	216.59	266.524	0.577573
GO:0030514_negative_regulation_of_BMP_signaling_pathway	9	2	3.04259	-0.865508	375	166.656	216.59	266.524	0.577573
GO:0031116_positive_regulation_of_microtubule_polymerization	9	2	3.04259	-0.865508	375	166.656	216.59	266.524	0.577573
GO:0042503_tyrosine_phosphorylation_of_Stat3_protein	9	2	3.04259	-0.865508	375	166.656	216.59	266.524	0.577573
GO:0046530_photoreceptor_cell_differentiation	9	2	3.04259	-0.865508	375	166.656	216.59	266.524	0.577573
GO:0046579_positive_regulation_of_Ras_protein_signal_transduction	9	2	3.04259	-0.865508	375	166.656	216.59	266.524	0.577573
GO:0006730_one-carbon_compound_metabolic_process	70	8	1.56476	-0.863896	376	167.112	217.12	267.128	0.577447
GO:0032970_regulation_of_actin_filament-based_process	59	7	1.62444	-0.863421	377	167.48	217.68	267.88	0.577401
GO:0045595_regulation_of_cell_differentiation	163	16	1.34397	-0.857535	378	168.166	218.5	268.834	0.578042
GO:0007612_learning	18	3	2.28194	-0.854355	380	173.265	224.45	275.635	0.590658
GO:0051180_vitamin_transport	18	3	2.28194	-0.854355	380	173.265	224.45	275.635	0.590658
GO:0009792_embryonic_development_ending_in_birth_or_egg_hatching	93	10	1.47222	-0.853459	383	173.477	224.79	276.103	0.586919
GO:0043009_chordate_embryonic_development	93	10	1.47222	-0.853459	383	173.477	224.79	276.103	0.586919
GO:0048598_embryonic_morphogenesis	93	10	1.47222	-0.853459	383	173.477	224.79	276.103	0.586919
GO:0000278_mitotic_cell_cycle	322	29	1.2331	-0.85298	384	173.504	224.87	276.236	0.585599
GO:0051260_protein_homooligomerization	38	5	1.80154	-0.851271	385	175.12	226.51	277.9	0.588338
GO:0009062_fatty_acid_catabolic_process	28	4	1.95595	-0.841745	386	177.738	229.73	281.722	0.595155
GO:0006334_nucleosome_assembly	71	8	1.54272	-0.838728	387	178.414	230.44	282.466	0.595452
GO:0018108_peptidyl-tyrosine_phosphorylation	49	6	1.67653	-0.83859	389	178.835	231.07	283.305	0.59401
GO:0030031_cell_projection_biogenesis	49	6	1.67653	-0.83859	389	178.835	231.07	283.305	0.59401
GO:0032270_positive_regulation_of_cellular_protein_metabolic_process	83	9	1.48464	-0.822202	390	180.251	233.28	286.309	0.598154
GO:0044257_cellular_protein_catabolic_process	190	18	1.2971	-0.812517	391	181.258	234.83	288.402	0.600588
GO:0022415_viral_reproductive_process	61	7	1.57117	-0.809212	392	182.418	236.18	289.942	0.6025
GO:0031401_positive_regulation_of_protein_modification_process	50	6	1.643	-0.808826	393	183.037	236.9	290.763	0.602799
GO:0034470_ncRNA_processing	107	11	1.40755	-0.803487	394	183.286	237.39	291.494	0.602513
GO:0051094_positive_regulation_of_developmental_process	339	30	1.21165	-0.803105	395	183.348	237.44	291.532	0.601114
GO:0006479_protein_amino_acid_methylation	19	3	2.16184	-0.802556	400	186.266	240.7	295.134	0.60175
GO:0008213_protein_amino_acid_alkylation	19	3	2.16184	-0.802556	400	186.266	240.7	295.134	0.60175
GO:0030048_actin_filament-based_movement	19	3	2.16184	-0.802556	400	186.266	240.7	295.134	0.60175
GO:0034329_cell_junction_assembly	19	3	2.16184	-0.802556	400	186.266	240.7	295.134	0.60175
GO:0042594_response_to_starvation	19	3	2.16184	-0.802556	400	186.266	240.7	295.134	0.60175
GO:0003007_heart_morphogenesis	29	4	1.88851	-0.801445	403	188.368	243.39	298.412	0.603945
GO:0032507_maintenance_of_protein_location_in_cell	29	4	1.88851	-0.801445	403	188.368	243.39	298.412	0.603945
GO:0046822_regulation_of_nucleocytoplasmic_transport	29	4	1.88851	-0.801445	403	188.368	243.39	298.412	0.603945
GO:0007160_cell-matrix_adhesion	73	8	1.50046	-0.790521	404	190.644	246.01	301.376	0.608936
GO:0006376_mRNA_splice_site_selection	10	2	2.73833	-0.789219	416	201.464	258.41	315.356	0.621178
GO:0006595_polyamine_metabolic_process	10	2	2.73833	-0.789219	416	201.464	258.41	315.356	0.621178
GO:0010551_regulation_of_specific_transcription_from_RNA_polymerase_II_promoter	10	2	2.73833	-0.789219	416	201.464	258.41	315.356	0.621178
GO:0015908_fatty_acid_transport	10	2	2.73833	-0.789219	416	201.464	258.41	315.356	0.621178
GO:0016573_histone_acetylation	10	2	2.73833	-0.789219	416	201.464	258.41	315.356	0.621178
GO:0030199_collagen_fibril_organization	10	2	2.73833	-0.789219	416	201.464	258.41	315.356	0.621178
GO:0031112_positive_regulation_of_microtubule_polymerization_or_depolymerization	10	2	2.73833	-0.789219	416	201.464	258.41	315.356	0.621178
GO:0031113_regulation_of_microtubule_polymerization	10	2	2.73833	-0.789219	416	201.464	258.41	315.356	0.621178
GO:0032569_specific_transcription_from_RNA_polymerase_II_promoter	10	2	2.73833	-0.789219	416	201.464	258.41	315.356	0.621178
GO:0042384_cilium_biogenesis	10	2	2.73833	-0.789219	416	201.464	258.41	315.356	0.621178
GO:0046635_positive_regulation_of_alpha-beta_T_cell_activation	10	2	2.73833	-0.789219	416	201.464	258.41	315.356	0.621178
GO:0051057_positive_regulation_of_small_GTPase_mediated_signal_transduction	10	2	2.73833	-0.789219	416	201.464	258.41	315.356	0.621178
GO:0030163_protein_catabolic_process	241	22	1.24986	-0.785376	417	201.836	258.78	315.724	0.620576
GO:0018212_peptidyl-tyrosine_modification	51	6	1.61078	-0.780157	418	204.419	261.87	319.321	0.626483
GO:0033043_regulation_of_organelle_organization_and_biogenesis	97	10	1.41151	-0.770523	419	205.567	263.59	321.613	0.629093
GO:0022402_cell_cycle_process	418	36	1.17919	-0.770048	420	205.627	263.62	321.613	0.627667
GO:0006486_protein_amino_acid_glycosylation	109	11	1.38173	-0.765657	422	206.379	264.6	322.821	0.627014
GO:0043413_biopolymer_glycosylation	109	11	1.38173	-0.765657	422	206.379	264.6	322.821	0.627014
GO:0043122_regulation_of_I-kappaB_kinase_NF-kappaB_cascade	86	9	1.43285	-0.757293	423	210.048	268.8	327.552	0.635461
GO:0006635_fatty_acid_beta-oxidation	20	3	2.05375	-0.754698	426	213.308	272.71	332.112	0.640164
GO:0008633_activation_of_pro-apoptotic_gene_products	20	3	2.05375	-0.754698	426	213.308	272.71	332.112	0.640164
GO:0046631_alpha-beta_T_cell_activation	20	3	2.05375	-0.754698	426	213.308	272.71	332.112	0.640164
GO:0007498_mesoderm_development	41	5	1.66972	-0.752288	428	215.581	275.25	334.919	0.643107
GO:0045333_cellular_respiration	41	5	1.66972	-0.752288	428	215.581	275.25	334.919	0.643107
GO:0000279_M_phase	244	22	1.23449	-0.748663	429	215.864	275.57	335.276	0.642354
GO:0009968_negative_regulation_of_signal_transduction	110	11	1.36917	-0.747355	430	216.199	275.93	335.661	0.641698
GO:0065004_protein-DNA_complex_assembly	146	14	1.3129	-0.746198	431	216.561	276.28	335.999	0.641021
GO:0051247_positive_regulation_of_protein_metabolic_process	87	9	1.41638	-0.736752	432	218.111	278.08	338.049	0.643704
GO:0030183_B_cell_differentiation	31	4	1.76667	-0.727344	433	220.358	280.63	340.902	0.648106
GO:0006364_rRNA_processing	53	6	1.55	-0.725918	434	221.769	282.15	342.531	0.650115
GO:0006509_membrane_protein_ectodomain_proteolysis	11	2	2.48939	-0.722541	444	232.822	293.92	355.018	0.661982
GO:0015807_L-amino_acid_transport	11	2	2.48939	-0.722541	444	232.822	293.92	355.018	0.661982
GO:0016601_Rac_protein_signal_transduction	11	2	2.48939	-0.722541	444	232.822	293.92	355.018	0.661982
GO:0016998_cell_wall_catabolic_process	11	2	2.48939	-0.722541	444	232.822	293.92	355.018	0.661982
GO:0030225_macrophage_differentiation	11	2	2.48939	-0.722541	444	232.822	293.92	355.018	0.661982
GO:0033619_membrane_protein_proteolysis	11	2	2.48939	-0.722541	444	232.822	293.92	355.018	0.661982
GO:0043462_regulation_of_ATPase_activity	11	2	2.48939	-0.722541	444	232.822	293.92	355.018	0.661982
GO:0045104_intermediate_filament_cytoskeleton_organization_and_biogenesis	11	2	2.48939	-0.722541	444	232.822	293.92	355.018	0.661982
GO:0045429_positive_regulation_of_nitric_oxide_biosynthetic_process	11	2	2.48939	-0.722541	444	232.822	293.92	355.018	0.661982
GO:0046785_microtubule_polymerization	11	2	2.48939	-0.722541	444	232.822	293.92	355.018	0.661982
GO:0009967_positive_regulation_of_signal_transduction	160	15	1.28359	-0.718402	445	234.152	295.54	356.928	0.664135
GO:0035239_tube_morphogenesis	88	9	1.40028	-0.716735	446	234.426	295.88	357.334	0.663408
GO:0016310_phosphorylation	708	58	1.12163	-0.715265	447	234.62	296.13	357.64	0.662483
GO:0017038_protein_import	100	10	1.36917	-0.713285	448	235.008	296.59	358.172	0.662031
GO:0006406_mRNA_export_from_nucleus	21	3	1.95595	-0.71036	454	240.046	302.31	364.574	0.665881
GO:0019059_initiation_of_viral_infection	21	3	1.95595	-0.71036	454	240.046	302.31	364.574	0.665881
GO:0019217_regulation_of_fatty_acid_metabolic_process	21	3	1.95595	-0.71036	454	240.046	302.31	364.574	0.665881
GO:0051016_barbed-end_actin_filament_capping	21	3	1.95595	-0.71036	454	240.046	302.31	364.574	0.665881
GO:0051053_negative_regulation_of_DNA_metabolic_process	21	3	1.95595	-0.71036	454	240.046	302.31	364.574	0.665881
GO:0051693_actin_filament_capping	21	3	1.95595	-0.71036	454	240.046	302.31	364.574	0.665881
GO:0030522_intracellular_receptor-mediated_signaling_pathway	54	6	1.5213	-0.70026	455	242.24	305.14	368.04	0.670637
GO:0006511_ubiquitin-dependent_protein_catabolic_process	186	17	1.25139	-0.698847	456	242.396	305.25	368.104	0.669408
GO:0016054_organic_acid_catabolic_process	32	4	1.71146	-0.693237	458	245.69	309.11	372.53	0.674913
GO:0046395_carboxylic_acid_catabolic_process	32	4	1.71146	-0.693237	458	245.69	309.11	372.53	0.674913
GO:0016197_endosome_transport	43	5	1.59205	-0.693229	460	246.768	310.5	374.232	0.675
GO:0030324_lung_development	43	5	1.59205	-0.693229	460	246.768	310.5	374.232	0.675
GO:0019941_modification-dependent_protein_catabolic_process	187	17	1.2447	-0.685803	462	248.743	312.74	376.737	0.676926
GO:0043632_modification-dependent_macromolecule_catabolic_process	187	17	1.2447	-0.685803	462	248.743	312.74	376.737	0.676926
GO:0034623_cellular_macromolecular_complex_disassembly	55	6	1.49364	-0.675521	465	252.536	317.38	382.224	0.682538
GO:0043624_cellular_protein_complex_disassembly	55	6	1.49364	-0.675521	465	252.536	317.38	382.224	0.682538
GO:0051716_cellular_response_to_stimulus	55	6	1.49364	-0.675521	465	252.536	317.38	382.224	0.682538
GO:0051603_proteolysis_involved_in_cellular_protein_catabolic_process	188	17	1.23808	-0.672964	466	252.954	317.91	382.866	0.68221
GO:0006810_transport	2242	173	1.05649	-0.670726	467	253.195	318.21	383.225	0.681392
GO:0006270_DNA_replication_initiation	22	3	1.86705	-0.669185	474	257.811	323	388.189	0.681435
GO:0006612_protein_targeting_to_membrane	22	3	1.86705	-0.669185	474	257.811	323	388.189	0.681435
GO:0006626_protein_targeting_to_mitochondrion	22	3	1.86705	-0.669185	474	257.811	323	388.189	0.681435
GO:0006914_autophagy	22	3	1.86705	-0.669185	474	257.811	323	388.189	0.681435
GO:0030835_negative_regulation_of_actin_filament_depolymerization	22	3	1.86705	-0.669185	474	257.811	323	388.189	0.681435
GO:0042476_odontogenesis	22	3	1.86705	-0.669185	474	257.811	323	388.189	0.681435
GO:0045580_regulation_of_T_cell_differentiation	22	3	1.86705	-0.669185	474	257.811	323	388.189	0.681435
GO:0016032_viral_reproduction	67	7	1.43047	-0.66608	476	258.811	324.23	389.649	0.681155
GO:0060249_anatomical_structure_homeostasis	67	7	1.43047	-0.66608	476	258.811	324.23	389.649	0.681155
GO:0051494_negative_regulation_of_cytoskeleton_organization_and_biogenesis	44	5	1.55587	-0.665561	477	260.171	325.58	390.989	0.682558
GO:0001952_regulation_of_cell-matrix_adhesion	12	2	2.28194	-0.663683	499	277.622	345.33	413.038	0.692044
GO:0006268_DNA_unwinding_during_replication	12	2	2.28194	-0.663683	499	277.622	345.33	413.038	0.692044
GO:0006342_chromatin_silencing	12	2	2.28194	-0.663683	499	277.622	345.33	413.038	0.692044
GO:0006942_regulation_of_striated_muscle_contraction	12	2	2.28194	-0.663683	499	277.622	345.33	413.038	0.692044
GO:0007047_cell_wall_organization_and_biogenesis	12	2	2.28194	-0.663683	499	277.622	345.33	413.038	0.692044
GO:0007098_centrosome_cycle	12	2	2.28194	-0.663683	499	277.622	345.33	413.038	0.692044
GO:0010382_cell_wall_metabolic_process	12	2	2.28194	-0.663683	499	277.622	345.33	413.038	0.692044
GO:0015074_DNA_integration	12	2	2.28194	-0.663683	499	277.622	345.33	413.038	0.692044
GO:0021983_pituitary_gland_development	12	2	2.28194	-0.663683	499	277.622	345.33	413.038	0.692044
GO:0030261_chromosome_condensation	12	2	2.28194	-0.663683	499	277.622	345.33	413.038	0.692044
GO:0030510_regulation_of_BMP_signaling_pathway	12	2	2.28194	-0.663683	499	277.622	345.33	413.038	0.692044
GO:0031396_regulation_of_protein_ubiquitination	12	2	2.28194	-0.663683	499	277.622	345.33	413.038	0.692044
GO:0031507_heterochromatin_formation	12	2	2.28194	-0.663683	499	277.622	345.33	413.038	0.692044
GO:0042246_tissue_regeneration	12	2	2.28194	-0.663683	499	277.622	345.33	413.038	0.692044
GO:0042982_amyloid_precursor_protein_metabolic_process	12	2	2.28194	-0.663683	499	277.622	345.33	413.038	0.692044
GO:0045103_intermediate_filament-based_process	12	2	2.28194	-0.663683	499	277.622	345.33	413.038	0.692044
GO:0045582_positive_regulation_of_T_cell_differentiation	12	2	2.28194	-0.663683	499	277.622	345.33	413.038	0.692044
GO:0046637_regulation_of_alpha-beta_T_cell_differentiation	12	2	2.28194	-0.663683	499	277.622	345.33	413.038	0.692044
GO:0046847_filopodium_formation	12	2	2.28194	-0.663683	499	277.622	345.33	413.038	0.692044
GO:0051173_positive_regulation_of_nitrogen_compound_metabolic_process	12	2	2.28194	-0.663683	499	277.622	345.33	413.038	0.692044
GO:0051238_sequestering_of_metal_ion	12	2	2.28194	-0.663683	499	277.622	345.33	413.038	0.692044
GO:0060048_cardiac_muscle_contraction	12	2	2.28194	-0.663683	499	277.622	345.33	413.038	0.692044
GO:0048729_tissue_morphogenesis	79	8	1.3865	-0.661394	500	279.028	346.81	414.592	0.69362
GO:0009060_aerobic_respiration	33	4	1.6596	-0.660914	501	280.46	348.54	416.62	0.695689
GO:0008154_actin_polymerization_and_or_depolymerization	56	6	1.46696	-0.651664	504	283.056	351.36	419.664	0.697143
GO:0016072_rRNA_metabolic_process	56	6	1.46696	-0.651664	504	283.056	351.36	419.664	0.697143
GO:0043241_protein_complex_disassembly	56	6	1.46696	-0.651664	504	283.056	351.36	419.664	0.697143
GO:0007507_heart_development	104	10	1.31651	-0.643023	505	285.335	354.18	423.025	0.701347
GO:0043123_positive_regulation_of_I-kappaB_kinase_NF-kappaB_cascade	80	8	1.36917	-0.641932	506	285.952	354.74	423.528	0.701067
GO:0001503_ossification	92	9	1.3394	-0.641631	508	286.285	355.07	423.855	0.698957
GO:0031214_biomineral_formation	92	9	1.3394	-0.641631	508	286.285	355.07	423.855	0.698957
GO:0010562_positive_regulation_of_phosphorus_metabolic_process	45	5	1.5213	-0.639051	511	287.844	356.74	425.636	0.698121
GO:0030323_respiratory_tube_development	45	5	1.5213	-0.639051	511	287.844	356.74	425.636	0.698121
GO:0045937_positive_regulation_of_phosphate_metabolic_process	45	5	1.5213	-0.639051	511	287.844	356.74	425.636	0.698121
GO:0051234_establishment_of_localization	2291	176	1.05183	-0.637088	512	288.326	357.16	425.994	0.697578
GO:0006826_iron_ion_transport	23	3	1.78587	-0.630865	516	293.508	363.04	432.572	0.703566
GO:0030042_actin_filament_depolymerization	23	3	1.78587	-0.630865	516	293.508	363.04	432.572	0.703566
GO:0030834_regulation_of_actin_filament_depolymerization	23	3	1.78587	-0.630865	516	293.508	363.04	432.572	0.703566
GO:0032886_regulation_of_microtubule-based_process	23	3	1.78587	-0.630865	516	293.508	363.04	432.572	0.703566
GO:0030098_lymphocyte_differentiation	69	7	1.38901	-0.62413	517	297.839	367.97	438.101	0.711741
GO:0032269_negative_regulation_of_cellular_protein_metabolic_process	81	8	1.35226	-0.623013	518	298.815	368.98	439.145	0.712317
GO:0000079_regulation_of_cyclin-dependent_protein_kinase_activity	46	5	1.48822	-0.61364	520	300.498	371.27	442.042	0.713981
GO:0008033_tRNA_processing	46	5	1.48822	-0.61364	520	300.498	371.27	442.042	0.713981
GO:0006607_NLS-bearing_substrate_import_into_nucleus	13	2	2.10641	-0.611304	534	314.995	387.09	459.185	0.724888
GO:0007224_smoothened_signaling_pathway	13	2	2.10641	-0.611304	534	314.995	387.09	459.185	0.724888
GO:0007569_cell_aging	13	2	2.10641	-0.611304	534	314.995	387.09	459.185	0.724888
GO:0017157_regulation_of_exocytosis	13	2	2.10641	-0.611304	534	314.995	387.09	459.185	0.724888
GO:0019674_NAD_metabolic_process	13	2	2.10641	-0.611304	534	314.995	387.09	459.185	0.724888
GO:0030035_microspike_biogenesis	13	2	2.10641	-0.611304	534	314.995	387.09	459.185	0.724888
GO:0030501_positive_regulation_of_bone_mineralization	13	2	2.10641	-0.611304	534	314.995	387.09	459.185	0.724888
GO:0030879_mammary_gland_development	13	2	2.10641	-0.611304	534	314.995	387.09	459.185	0.724888
GO:0042491_auditory_receptor_cell_differentiation	13	2	2.10641	-0.611304	534	314.995	387.09	459.185	0.724888
GO:0045669_positive_regulation_of_osteoblast_differentiation	13	2	2.10641	-0.611304	534	314.995	387.09	459.185	0.724888
GO:0045834_positive_regulation_of_lipid_metabolic_process	13	2	2.10641	-0.611304	534	314.995	387.09	459.185	0.724888
GO:0046890_regulation_of_lipid_biosynthetic_process	13	2	2.10641	-0.611304	534	314.995	387.09	459.185	0.724888
GO:0048041_focal_adhesion_formation	13	2	2.10641	-0.611304	534	314.995	387.09	459.185	0.724888
GO:0051592_response_to_calcium_ion	13	2	2.10641	-0.611304	534	314.995	387.09	459.185	0.724888
GO:0032984_macromolecular_complex_disassembly	58	6	1.41638	-0.606452	535	315.984	388.3	460.616	0.725794
GO:0030334_regulation_of_cell_migration	70	7	1.36917	-0.604126	536	317.605	390.16	462.715	0.72791
GO:0010038_response_to_metal_ion	35	4	1.56476	-0.601152	537	320.349	393.18	466.011	0.732179
GO:0006099_tricarboxylic_acid_cycle	24	3	1.71146	-0.595134	539	325.923	399.84	473.757	0.741818
GO:0046356_acetyl-CoA_catabolic_process	24	3	1.71146	-0.595134	539	325.923	399.84	473.757	0.741818
GO:0006461_protein_complex_assembly	284	24	1.15704	-0.591563	540	326.483	400.46	474.437	0.741593
GO:0051248_negative_regulation_of_protein_metabolic_process	83	8	1.31968	-0.586737	541	328.438	402.9	477.362	0.744732
GO:0008654_phospholipid_biosynthetic_process	71	7	1.34988	-0.58474	542	330.618	405.2	479.782	0.747601
GO:0043285_biopolymer_catabolic_process	337	28	1.13759	-0.578411	543	332.243	406.82	481.397	0.749208
GO:0019395_fatty_acid_oxidation	36	4	1.5213	-0.573508	545	335.078	409.67	484.262	0.751688
GO:0034440_lipid_oxidation	36	4	1.5213	-0.573508	545	335.078	409.67	484.262	0.751688
GO:0000080_G1_phase_of_mitotic_cell_cycle	14	2	1.95595	-0.564377	558	348.505	424.45	500.395	0.760663
GO:0021536_diencephalon_development	14	2	1.95595	-0.564377	558	348.505	424.45	500.395	0.760663
GO:0030330_DNA_damage_response__signal_transduction_by_p53_class_mediator	14	2	1.95595	-0.564377	558	348.505	424.45	500.395	0.760663
GO:0031099_regeneration	14	2	1.95595	-0.564377	558	348.505	424.45	500.395	0.760663
GO:0032273_positive_regulation_of_protein_polymerization	14	2	1.95595	-0.564377	558	348.505	424.45	500.395	0.760663
GO:0045229_external_encapsulating_structure_organization_and_biogenesis	14	2	1.95595	-0.564377	558	348.505	424.45	500.395	0.760663
GO:0045428_regulation_of_nitric_oxide_biosynthetic_process	14	2	1.95595	-0.564377	558	348.505	424.45	500.395	0.760663
GO:0045621_positive_regulation_of_lymphocyte_differentiation	14	2	1.95595	-0.564377	558	348.505	424.45	500.395	0.760663
GO:0045778_positive_regulation_of_ossification	14	2	1.95595	-0.564377	558	348.505	424.45	500.395	0.760663
GO:0046634_regulation_of_alpha-beta_T_cell_activation	14	2	1.95595	-0.564377	558	348.505	424.45	500.395	0.760663
GO:0048066_pigmentation_during_development	14	2	1.95595	-0.564377	558	348.505	424.45	500.395	0.760663
GO:0048146_positive_regulation_of_fibroblast_proliferation	14	2	1.95595	-0.564377	558	348.505	424.45	500.395	0.760663
GO:0051181_cofactor_transport	14	2	1.95595	-0.564377	558	348.505	424.45	500.395	0.760663
GO:0006383_transcription_from_RNA_polymerase_III_promoter	25	3	1.643	-0.561761	561	354.167	430.82	507.473	0.76795
GO:0006695_cholesterol_biosynthetic_process	25	3	1.643	-0.561761	561	354.167	430.82	507.473	0.76795
GO:0043543_protein_amino_acid_acylation	25	3	1.643	-0.561761	561	354.167	430.82	507.473	0.76795
GO:0035295_tube_development	122	11	1.23449	-0.556408	562	356.042	432.67	509.298	0.769875
GO:0051179_localization	2611	198	1.03828	-0.554542	563	356.243	432.88	509.517	0.768881
GO:0003002_regionalization	85	8	1.28863	-0.552447	564	357.395	434.3	511.205	0.770035
GO:0043065_positive_regulation_of_apoptosis	237	20	1.15542	-0.549442	565	358.289	435.23	512.171	0.770319
GO:0008610_lipid_biosynthetic_process	250	21	1.1501	-0.548176	567	358.716	435.77	512.824	0.768554
GO:0040007_growth	250	21	1.1501	-0.548176	567	358.716	435.77	512.824	0.768554
GO:0001558_regulation_of_cell_growth	148	13	1.20265	-0.545532	568	362.51	439.71	516.91	0.774137
GO:0022403_cell_cycle_phase	303	25	1.12967	-0.536798	569	366.443	444.02	521.597	0.780351
GO:0009109_coenzyme_catabolic_process	26	3	1.57981	-0.53054	572	372.204	450.15	528.096	0.786976
GO:0016458_gene_silencing	26	3	1.57981	-0.53054	572	372.204	450.15	528.096	0.786976
GO:0048754_branching_morphogenesis_of_a_tube	26	3	1.57981	-0.53054	572	372.204	450.15	528.096	0.786976
GO:0031145_anaphase-promoting_complex-dependent_proteasomal_ubiquitin-dependent_protein_catabolic_process	62	6	1.325	-0.525148	574	374.939	453.16	531.381	0.789477
GO:0051436_negative_regulation_of_ubiquitin-protein_ligase_activity_during_mitotic_cell_cycle	62	6	1.325	-0.525148	574	374.939	453.16	531.381	0.789477
GO:0006487_protein_amino_acid_N-linked_glycosylation	38	4	1.44123	-0.522242	579	378.593	456.95	535.307	0.789206
GO:0006898_receptor-mediated_endocytosis	38	4	1.44123	-0.522242	579	378.593	456.95	535.307	0.789206
GO:0031328_positive_regulation_of_cellular_biosynthetic_process	38	4	1.44123	-0.522242	579	378.593	456.95	535.307	0.789206
GO:0042770_DNA_damage_response__signal_transduction	38	4	1.44123	-0.522242	579	378.593	456.95	535.307	0.789206
GO:0048839_inner_ear_development	38	4	1.44123	-0.522242	579	378.593	456.95	535.307	0.789206
GO:0016202_regulation_of_striated_muscle_development	15	2	1.82556	-0.522096	586	386.273	464.95	543.627	0.79343
GO:0031032_actomyosin_structure_organization_and_biogenesis	15	2	1.82556	-0.522096	586	386.273	464.95	543.627	0.79343
GO:0042490_mechanoreceptor_differentiation	15	2	1.82556	-0.522096	586	386.273	464.95	543.627	0.79343
GO:0045740_positive_regulation_of_DNA_replication	15	2	1.82556	-0.522096	586	386.273	464.95	543.627	0.79343
GO:0050821_protein_stabilization	15	2	1.82556	-0.522096	586	386.273	464.95	543.627	0.79343
GO:0051318_G1_phase	15	2	1.82556	-0.522096	586	386.273	464.95	543.627	0.79343
GO:0060113_inner_ear_receptor_cell_differentiation	15	2	1.82556	-0.522096	586	386.273	464.95	543.627	0.79343
GO:0030384_phosphoinositide_metabolic_process	50	5	1.36917	-0.521962	587	387.5	466.22	544.94	0.794242
GO:0043068_positive_regulation_of_programmed_cell_death	240	20	1.14097	-0.520597	588	387.87	466.72	545.57	0.793741
GO:0046942_carboxylic_acid_transport	75	7	1.27789	-0.512982	589	390.144	469.22	548.296	0.796638
GO:0006869_lipid_transport	100	9	1.23225	-0.512719	590	390.371	469.42	548.469	0.795627
GO:0048646_anatomical_structure_formation	151	13	1.17875	-0.509366	591	391.507	470.71	549.913	0.796464
GO:0051352_negative_regulation_of_ligase_activity	63	6	1.30397	-0.506554	593	392.81	472.29	551.77	0.796442
GO:0051444_negative_regulation_of_ubiquitin-protein_ligase_activity	63	6	1.30397	-0.506554	593	392.81	472.29	551.77	0.796442
GO:0010639_negative_regulation_of_organelle_organization_and_biogenesis	51	5	1.34232	-0.501304	594	395.787	475.57	555.353	0.800623
GO:0000245_spliceosome_assembly	27	3	1.5213	-0.501293	598	400.635	480.52	560.405	0.803545
GO:0006084_acetyl-CoA_metabolic_process	27	3	1.5213	-0.501293	598	400.635	480.52	560.405	0.803545
GO:0045619_regulation_of_lymphocyte_differentiation	27	3	1.5213	-0.501293	598	400.635	480.52	560.405	0.803545
GO:0051272_positive_regulation_of_cell_motility	27	3	1.5213	-0.501293	598	400.635	480.52	560.405	0.803545
GO:0000076_DNA_replication_checkpoint	5	1	2.73833	-0.500802	647	457.159	542.13	627.101	0.837913
GO:0002064_epithelial_cell_development	5	1	2.73833	-0.500802	647	457.159	542.13	627.101	0.837913
GO:0002076_osteoblast_development	5	1	2.73833	-0.500802	647	457.159	542.13	627.101	0.837913
GO:0006337_nucleosome_disassembly	5	1	2.73833	-0.500802	647	457.159	542.13	627.101	0.837913
GO:0006467_protein_thiol-disulfide_exchange	5	1	2.73833	-0.500802	647	457.159	542.13	627.101	0.837913
GO:0006906_vesicle_fusion	5	1	2.73833	-0.500802	647	457.159	542.13	627.101	0.837913
GO:0007341_penetration_of_zona_pellucida	5	1	2.73833	-0.500802	647	457.159	542.13	627.101	0.837913
GO:0007386_compartment_specification	5	1	2.73833	-0.500802	647	457.159	542.13	627.101	0.837913
GO:0007439_ectodermal_gut_development	5	1	2.73833	-0.500802	647	457.159	542.13	627.101	0.837913
GO:0007598_blood_coagulation__extrinsic_pathway	5	1	2.73833	-0.500802	647	457.159	542.13	627.101	0.837913
GO:0008306_associative_learning	5	1	2.73833	-0.500802	647	457.159	542.13	627.101	0.837913
GO:0015721_bile_acid_and_bile_salt_transport	5	1	2.73833	-0.500802	647	457.159	542.13	627.101	0.837913
GO:0015904_tetracycline_transport	5	1	2.73833	-0.500802	647	457.159	542.13	627.101	0.837913
GO:0016255_attachment_of_GPI_anchor_to_protein	5	1	2.73833	-0.500802	647	457.159	542.13	627.101	0.837913
GO:0018106_peptidyl-histidine_phosphorylation	5	1	2.73833	-0.500802	647	457.159	542.13	627.101	0.837913
GO:0018345_protein_palmitoylation	5	1	2.73833	-0.500802	647	457.159	542.13	627.101	0.837913
GO:0019642_anaerobic_glycolysis	5	1	2.73833	-0.500802	647	457.159	542.13	627.101	0.837913
GO:0019934_cGMP-mediated_signaling	5	1	2.73833	-0.500802	647	457.159	542.13	627.101	0.837913
GO:0021511_spinal_cord_patterning	5	1	2.73833	-0.500802	647	457.159	542.13	627.101	0.837913
GO:0022614_membrane_to_membrane_docking	5	1	2.73833	-0.500802	647	457.159	542.13	627.101	0.837913
GO:0031498_chromatin_disassembly	5	1	2.73833	-0.500802	647	457.159	542.13	627.101	0.837913
GO:0031529_ruffle_organization_and_biogenesis	5	1	2.73833	-0.500802	647	457.159	542.13	627.101	0.837913
GO:0031670_cellular_response_to_nutrient	5	1	2.73833	-0.500802	647	457.159	542.13	627.101	0.837913
GO:0032272_negative_regulation_of_protein_polymerization	5	1	2.73833	-0.500802	647	457.159	542.13	627.101	0.837913
GO:0032297_negative_regulation_of_DNA_replication_initiation	5	1	2.73833	-0.500802	647	457.159	542.13	627.101	0.837913
GO:0032366_intracellular_sterol_transport	5	1	2.73833	-0.500802	647	457.159	542.13	627.101	0.837913
GO:0032367_intracellular_cholesterol_transport	5	1	2.73833	-0.500802	647	457.159	542.13	627.101	0.837913
GO:0032412_regulation_of_ion_transmembrane_transporter_activity	5	1	2.73833	-0.500802	647	457.159	542.13	627.101	0.837913
GO:0032986_protein-DNA_complex_disassembly	5	1	2.73833	-0.500802	647	457.159	542.13	627.101	0.837913
GO:0033135_regulation_of_peptidyl-serine_phosphorylation	5	1	2.73833	-0.500802	647	457.159	542.13	627.101	0.837913
GO:0033138_positive_regulation_of_peptidyl-serine_phosphorylation	5	1	2.73833	-0.500802	647	457.159	542.13	627.101	0.837913
GO:0033209_tumor_necrosis_factor-mediated_signaling_pathway	5	1	2.73833	-0.500802	647	457.159	542.13	627.101	0.837913
GO:0035303_regulation_of_dephosphorylation	5	1	2.73833	-0.500802	647	457.159	542.13	627.101	0.837913
GO:0042347_negative_regulation_of_NF-kappaB_import_into_nucleus	5	1	2.73833	-0.500802	647	457.159	542.13	627.101	0.837913
GO:0042522_regulation_of_tyrosine_phosphorylation_of_Stat5_protein	5	1	2.73833	-0.500802	647	457.159	542.13	627.101	0.837913
GO:0043044_ATP-dependent_chromatin_remodeling	5	1	2.73833	-0.500802	647	457.159	542.13	627.101	0.837913
GO:0043124_negative_regulation_of_I-kappaB_kinase_NF-kappaB_cascade	5	1	2.73833	-0.500802	647	457.159	542.13	627.101	0.837913
GO:0043254_regulation_of_protein_complex_assembly	5	1	2.73833	-0.500802	647	457.159	542.13	627.101	0.837913
GO:0043488_regulation_of_mRNA_stability	5	1	2.73833	-0.500802	647	457.159	542.13	627.101	0.837913
GO:0045064_T-helper_2_cell_differentiation	5	1	2.73833	-0.500802	647	457.159	542.13	627.101	0.837913
GO:0045071_negative_regulation_of_viral_genome_replication	5	1	2.73833	-0.500802	647	457.159	542.13	627.101	0.837913
GO:0045822_negative_regulation_of_heart_contraction	5	1	2.73833	-0.500802	647	457.159	542.13	627.101	0.837913
GO:0046716_muscle_maintenance	5	1	2.73833	-0.500802	647	457.159	542.13	627.101	0.837913
GO:0046835_carbohydrate_phosphorylation	5	1	2.73833	-0.500802	647	457.159	542.13	627.101	0.837913
GO:0048340_paraxial_mesoderm_morphogenesis	5	1	2.73833	-0.500802	647	457.159	542.13	627.101	0.837913
GO:0048567_ectodermal_gut_morphogenesis	5	1	2.73833	-0.500802	647	457.159	542.13	627.101	0.837913
GO:0050432_catecholamine_secretion	5	1	2.73833	-0.500802	647	457.159	542.13	627.101	0.837913
GO:0050433_regulation_of_catecholamine_secretion	5	1	2.73833	-0.500802	647	457.159	542.13	627.101	0.837913
GO:0050856_regulation_of_T_cell_receptor_signaling_pathway	5	1	2.73833	-0.500802	647	457.159	542.13	627.101	0.837913
GO:0001822_kidney_development	39	4	1.40427	-0.498462	648	458.03	543.24	628.45	0.838333
GO:0015849_organic_acid_transport	76	7	1.26107	-0.496397	650	459.233	544.74	630.247	0.838062
GO:0051340_regulation_of_ligase_activity	76	7	1.26107	-0.496397	650	459.233	544.74	630.247	0.838062
GO:0008344_adult_locomotory_behavior	16	2	1.71146	-0.483817	663	474.242	560.54	646.838	0.84546
GO:0009126_purine_nucleoside_monophosphate_metabolic_process	16	2	1.71146	-0.483817	663	474.242	560.54	646.838	0.84546
GO:0009127_purine_nucleoside_monophosphate_biosynthetic_process	16	2	1.71146	-0.483817	663	474.242	560.54	646.838	0.84546
GO:0009167_purine_ribonucleoside_monophosphate_metabolic_process	16	2	1.71146	-0.483817	663	474.242	560.54	646.838	0.84546
GO:0009168_purine_ribonucleoside_monophosphate_biosynthetic_process	16	2	1.71146	-0.483817	663	474.242	560.54	646.838	0.84546
GO:0010212_response_to_ionizing_radiation	16	2	1.71146	-0.483817	663	474.242	560.54	646.838	0.84546
GO:0034105_positive_regulation_of_tissue_remodeling	16	2	1.71146	-0.483817	663	474.242	560.54	646.838	0.84546
GO:0042509_regulation_of_tyrosine_phosphorylation_of_STAT_protein	16	2	1.71146	-0.483817	663	474.242	560.54	646.838	0.84546
GO:0043648_dicarboxylic_acid_metabolic_process	16	2	1.71146	-0.483817	663	474.242	560.54	646.838	0.84546
GO:0046852_positive_regulation_of_bone_remodeling	16	2	1.71146	-0.483817	663	474.242	560.54	646.838	0.84546
GO:0048144_fibroblast_proliferation	16	2	1.71146	-0.483817	663	474.242	560.54	646.838	0.84546
GO:0048145_regulation_of_fibroblast_proliferation	16	2	1.71146	-0.483817	663	474.242	560.54	646.838	0.84546
GO:0048634_regulation_of_muscle_development	16	2	1.71146	-0.483817	663	474.242	560.54	646.838	0.84546
GO:0043062_extracellular_structure_organization_and_biogenesis	77	7	1.2447	-0.480319	664	476.724	563.02	649.316	0.847922
GO:0010035_response_to_inorganic_substance	40	4	1.36917	-0.475821	665	479.319	565.91	652.501	0.850992
GO:0015980_energy_derivation_by_oxidation_of_organic_compounds	90	8	1.21704	-0.4747	666	480.36	567.09	653.82	0.851486
GO:0001709_cell_fate_determination	28	3	1.46696	-0.473859	667	484.438	571.46	658.482	0.856762
GO:0051052_regulation_of_DNA_metabolic_process	65	6	1.26385	-0.471266	668	485.142	572.28	659.418	0.856707
GO:0006606_protein_import_into_nucleus	78	7	1.22874	-0.464732	669	488.327	575.48	662.633	0.860209
GO:0001654_eye_development	41	4	1.33577	-0.454256	672	497.327	584.63	671.933	0.869985
GO:0008016_regulation_of_heart_contraction	41	4	1.33577	-0.454256	672	497.327	584.63	671.933	0.869985
GO:0043583_ear_development	41	4	1.33577	-0.454256	672	497.327	584.63	671.933	0.869985
GO:0006297_nucleotide-excision_repair__DNA_gap_filling	17	2	1.61078	-0.449018	678	508.715	597.17	685.625	0.880782
GO:0017015_regulation_of_transforming_growth_factor_beta_receptor_signaling_pathway	17	2	1.61078	-0.449018	678	508.715	597.17	685.625	0.880782
GO:0022600_digestive_system_process	17	2	1.61078	-0.449018	678	508.715	597.17	685.625	0.880782
GO:0030004_cellular_monovalent_inorganic_cation_homeostasis	17	2	1.61078	-0.449018	678	508.715	597.17	685.625	0.880782
GO:0046632_alpha-beta_T_cell_differentiation	17	2	1.61078	-0.449018	678	508.715	597.17	685.625	0.880782
GO:0051604_protein_maturation	17	2	1.61078	-0.449018	678	508.715	597.17	685.625	0.880782
GO:0019079_viral_genome_replication	29	3	1.41638	-0.448096	683	513.792	602.85	691.908	0.88265
GO:0032271_regulation_of_protein_polymerization	29	3	1.41638	-0.448096	683	513.792	602.85	691.908	0.88265
GO:0033554_cellular_response_to_stress	29	3	1.41638	-0.448096	683	513.792	602.85	691.908	0.88265
GO:0046148_pigment_biosynthetic_process	29	3	1.41638	-0.448096	683	513.792	602.85	691.908	0.88265
GO:0055088_lipid_homeostasis	29	3	1.41638	-0.448096	683	513.792	602.85	691.908	0.88265
GO:0045596_negative_regulation_of_cell_differentiation	67	6	1.22612	-0.438358	685	518.532	608.09	697.648	0.887723
GO:0051259_protein_oligomerization	67	6	1.22612	-0.438358	685	518.532	608.09	697.648	0.887723
GO:0002218_activation_of_innate_immune_response	6	1	2.28194	-0.436935	741	572.313	665.37	758.427	0.897935
GO:0002702_positive_regulation_of_production_of_molecular_mediator_of_immune_response	6	1	2.28194	-0.436935	741	572.313	665.37	758.427	0.897935
GO:0002720_positive_regulation_of_cytokine_production_during_immune_response	6	1	2.28194	-0.436935	741	572.313	665.37	758.427	0.897935
GO:0002758_innate_immune_response-activating_signal_transduction	6	1	2.28194	-0.436935	741	572.313	665.37	758.427	0.897935
GO:0003085_negative_regulation_of_systemic_arterial_blood_pressure	6	1	2.28194	-0.436935	741	572.313	665.37	758.427	0.897935
GO:0006108_malate_metabolic_process	6	1	2.28194	-0.436935	741	572.313	665.37	758.427	0.897935
GO:0006285_base-excision_repair__AP_site_formation	6	1	2.28194	-0.436935	741	572.313	665.37	758.427	0.897935
GO:0006474_N-terminal_protein_amino_acid_acetylation	6	1	2.28194	-0.436935	741	572.313	665.37	758.427	0.897935
GO:0006477_protein_amino_acid_sulfation	6	1	2.28194	-0.436935	741	572.313	665.37	758.427	0.897935
GO:0006614_SRP-dependent_cotranslational_protein_targeting_to_membrane	6	1	2.28194	-0.436935	741	572.313	665.37	758.427	0.897935
GO:0007020_microtubule_nucleation	6	1	2.28194	-0.436935	741	572.313	665.37	758.427	0.897935
GO:0007094_mitotic_cell_cycle_spindle_assembly_checkpoint	6	1	2.28194	-0.436935	741	572.313	665.37	758.427	0.897935
GO:0007185_transmembrane_receptor_protein_tyrosine_phosphatase_signaling_pathway	6	1	2.28194	-0.436935	741	572.313	665.37	758.427	0.897935
GO:0008535_respiratory_chain_complex_IV_assembly	6	1	2.28194	-0.436935	741	572.313	665.37	758.427	0.897935
GO:0009086_methionine_biosynthetic_process	6	1	2.28194	-0.436935	741	572.313	665.37	758.427	0.897935
GO:0009223_pyrimidine_deoxyribonucleotide_catabolic_process	6	1	2.28194	-0.436935	741	572.313	665.37	758.427	0.897935
GO:0009435_NAD_biosynthetic_process	6	1	2.28194	-0.436935	741	572.313	665.37	758.427	0.897935
GO:0009954_proximal_distal_pattern_formation	6	1	2.28194	-0.436935	741	572.313	665.37	758.427	0.897935
GO:0018202_peptidyl-histidine_modification	6	1	2.28194	-0.436935	741	572.313	665.37	758.427	0.897935
GO:0019321_pentose_metabolic_process	6	1	2.28194	-0.436935	741	572.313	665.37	758.427	0.897935
GO:0019827_stem_cell_maintenance	6	1	2.28194	-0.436935	741	572.313	665.37	758.427	0.897935
GO:0021954_central_nervous_system_neuron_development	6	1	2.28194	-0.436935	741	572.313	665.37	758.427	0.897935
GO:0022898_regulation_of_transmembrane_transporter_activity	6	1	2.28194	-0.436935	741	572.313	665.37	758.427	0.897935
GO:0030431_sleep	6	1	2.28194	-0.436935	741	572.313	665.37	758.427	0.897935
GO:0030511_positive_regulation_of_transforming_growth_factor_beta_receptor_signaling_pathway	6	1	2.28194	-0.436935	741	572.313	665.37	758.427	0.897935
GO:0032088_negative_regulation_of_NF-kappaB_transcription_factor_activity	6	1	2.28194	-0.436935	741	572.313	665.37	758.427	0.897935
GO:0032409_regulation_of_transporter_activity	6	1	2.28194	-0.436935	741	572.313	665.37	758.427	0.897935
GO:0032781_positive_regulation_of_ATPase_activity	6	1	2.28194	-0.436935	741	572.313	665.37	758.427	0.897935
GO:0032881_regulation_of_polysaccharide_metabolic_process	6	1	2.28194	-0.436935	741	572.313	665.37	758.427	0.897935
GO:0033365_protein_localization_in_organelle	6	1	2.28194	-0.436935	741	572.313	665.37	758.427	0.897935
GO:0035116_embryonic_hindlimb_morphogenesis	6	1	2.28194	-0.436935	741	572.313	665.37	758.427	0.897935
GO:0035176_social_behavior	6	1	2.28194	-0.436935	741	572.313	665.37	758.427	0.897935
GO:0042506_tyrosine_phosphorylation_of_Stat5_protein	6	1	2.28194	-0.436935	741	572.313	665.37	758.427	0.897935
GO:0042787_protein_ubiquitination_during_ubiquitin-dependent_protein_catabolic_process	6	1	2.28194	-0.436935	741	572.313	665.37	758.427	0.897935
GO:0043255_regulation_of_carbohydrate_biosynthetic_process	6	1	2.28194	-0.436935	741	572.313	665.37	758.427	0.897935
GO:0043331_response_to_dsRNA	6	1	2.28194	-0.436935	741	572.313	665.37	758.427	0.897935
GO:0043467_regulation_of_generation_of_precursor_metabolites_and_energy	6	1	2.28194	-0.436935	741	572.313	665.37	758.427	0.897935
GO:0043487_regulation_of_RNA_stability	6	1	2.28194	-0.436935	741	572.313	665.37	758.427	0.897935
GO:0043534_blood_vessel_endothelial_cell_migration	6	1	2.28194	-0.436935	741	572.313	665.37	758.427	0.897935
GO:0043588_skin_development	6	1	2.28194	-0.436935	741	572.313	665.37	758.427	0.897935
GO:0045047_protein_targeting_to_ER	6	1	2.28194	-0.436935	741	572.313	665.37	758.427	0.897935
GO:0045090_retroviral_genome_replication	6	1	2.28194	-0.436935	741	572.313	665.37	758.427	0.897935
GO:0045744_negative_regulation_of_G-protein_coupled_receptor_protein_signaling_pathway	6	1	2.28194	-0.436935	741	572.313	665.37	758.427	0.897935
GO:0045947_negative_regulation_of_translational_initiation	6	1	2.28194	-0.436935	741	572.313	665.37	758.427	0.897935
GO:0046426_negative_regulation_of_JAK-STAT_cascade	6	1	2.28194	-0.436935	741	572.313	665.37	758.427	0.897935
GO:0048008_platelet-derived_growth_factor_receptor_signaling_pathway	6	1	2.28194	-0.436935	741	572.313	665.37	758.427	0.897935
GO:0048285_organelle_fission	6	1	2.28194	-0.436935	741	572.313	665.37	758.427	0.897935
GO:0048339_paraxial_mesoderm_development	6	1	2.28194	-0.436935	741	572.313	665.37	758.427	0.897935
GO:0048525_negative_regulation_of_viral_reproduction	6	1	2.28194	-0.436935	741	572.313	665.37	758.427	0.897935
GO:0048546_digestive_tract_morphogenesis	6	1	2.28194	-0.436935	741	572.313	665.37	758.427	0.897935
GO:0048547_gut_morphogenesis	6	1	2.28194	-0.436935	741	572.313	665.37	758.427	0.897935
GO:0048864_stem_cell_development	6	1	2.28194	-0.436935	741	572.313	665.37	758.427	0.897935
GO:0050771_negative_regulation_of_axonogenesis	6	1	2.28194	-0.436935	741	572.313	665.37	758.427	0.897935
GO:0051055_negative_regulation_of_lipid_biosynthetic_process	6	1	2.28194	-0.436935	741	572.313	665.37	758.427	0.897935
GO:0051298_centrosome_duplication	6	1	2.28194	-0.436935	741	572.313	665.37	758.427	0.897935
GO:0051923_sulfation	6	1	2.28194	-0.436935	741	572.313	665.37	758.427	0.897935
GO:0007050_cell_cycle_arrest	80	7	1.19802	-0.434972	744	572.939	666.07	759.201	0.895255
GO:0007423_sensory_organ_development	80	7	1.19802	-0.434972	744	572.939	666.07	759.201	0.895255
GO:0051170_nuclear_import	80	7	1.19802	-0.434972	744	572.939	666.07	759.201	0.895255
GO:0006401_RNA_catabolic_process	42	4	1.30397	-0.433707	746	574.77	668	761.23	0.895442
GO:0042327_positive_regulation_of_phosphorylation	42	4	1.30397	-0.433707	746	574.77	668	761.23	0.895442
GO:0001763_morphogenesis_of_a_branching_structure	30	3	1.36917	-0.423879	751	584.664	678.77	772.876	0.903822
GO:0007093_mitotic_cell_cycle_checkpoint	30	3	1.36917	-0.423879	751	584.664	678.77	772.876	0.903822
GO:0007173_epidermal_growth_factor_receptor_signaling_pathway	30	3	1.36917	-0.423879	751	584.664	678.77	772.876	0.903822
GO:0030282_bone_mineralization	30	3	1.36917	-0.423879	751	584.664	678.77	772.876	0.903822
GO:0051187_cofactor_catabolic_process	30	3	1.36917	-0.423879	751	584.664	678.77	772.876	0.903822
GO:0045597_positive_regulation_of_cell_differentiation	68	6	1.20809	-0.422743	753	586.11	680.4	774.69	0.903586
GO:0051439_regulation_of_ubiquitin-protein_ligase_activity_during_mitotic_cell_cycle	68	6	1.20809	-0.422743	753	586.11	680.4	774.69	0.903586
GO:0031399_regulation_of_protein_modification_process	81	7	1.18323	-0.42077	754	587.029	681.33	775.631	0.903621
GO:0007249_I-kappaB_kinase_NF-kappaB_cascade	120	10	1.14097	-0.420094	755	587.328	681.66	775.992	0.902861
GO:0051726_regulation_of_cell_cycle	265	21	1.085	-0.419314	756	587.75	682.14	776.53	0.902302
GO:0000184_nuclear-transcribed_mRNA_catabolic_process__nonsense-mediated_decay	18	2	1.5213	-0.417268	767	600.328	695.17	790.012	0.906349
GO:0001657_ureteric_bud_development	18	2	1.5213	-0.417268	767	600.328	695.17	790.012	0.906349
GO:0006473_protein_amino_acid_acetylation	18	2	1.5213	-0.417268	767	600.328	695.17	790.012	0.906349
GO:0006476_protein_amino_acid_deacetylation	18	2	1.5213	-0.417268	767	600.328	695.17	790.012	0.906349
GO:0006921_cell_structure_disassembly_during_apoptosis	18	2	1.5213	-0.417268	767	600.328	695.17	790.012	0.906349
GO:0006940_regulation_of_smooth_muscle_contraction	18	2	1.5213	-0.417268	767	600.328	695.17	790.012	0.906349
GO:0007257_activation_of_JNK_activity	18	2	1.5213	-0.417268	767	600.328	695.17	790.012	0.906349
GO:0007595_lactation	18	2	1.5213	-0.417268	767	600.328	695.17	790.012	0.906349
GO:0022411_cellular_component_disassembly	18	2	1.5213	-0.417268	767	600.328	695.17	790.012	0.906349
GO:0030162_regulation_of_proteolysis	18	2	1.5213	-0.417268	767	600.328	695.17	790.012	0.906349
GO:0035315_hair_cell_differentiation	18	2	1.5213	-0.417268	767	600.328	695.17	790.012	0.906349
GO:0001655_urogenital_system_development	43	4	1.27364	-0.414118	770	603.122	698.31	793.498	0.906896
GO:0007059_chromosome_segregation	43	4	1.27364	-0.414118	770	603.122	698.31	793.498	0.906896
GO:0048732_gland_development	43	4	1.27364	-0.414118	770	603.122	698.31	793.498	0.906896
GO:0000041_transition_metal_ion_transport	56	5	1.22247	-0.409658	771	605.748	701.27	796.792	0.909559
GO:0007169_transmembrane_receptor_protein_tyrosine_kinase_signaling_pathway	200	16	1.09533	-0.409231	772	605.941	701.58	797.219	0.908782
GO:0051351_positive_regulation_of_ligase_activity	69	6	1.19058	-0.40766	773	608.165	703.84	799.515	0.91053
GO:0044265_cellular_macromolecule_catabolic_process	320	25	1.06966	-0.40634	774	610.416	706.22	802.024	0.912429
GO:0006939_smooth_muscle_contraction	31	3	1.325	-0.401091	777	613.685	709.63	805.575	0.913295
GO:0007163_establishment_and_or_maintenance_of_cell_polarity	31	3	1.325	-0.401091	777	613.685	709.63	805.575	0.913295
GO:0008629_induction_of_apoptosis_by_intracellular_signals	31	3	1.325	-0.401091	777	613.685	709.63	805.575	0.913295
GO:0008064_regulation_of_actin_polymerization_and_or_depolymerization	44	4	1.2447	-0.395437	779	618.098	713.95	809.802	0.916496
GO:0030217_T_cell_differentiation	44	4	1.2447	-0.395437	779	618.098	713.95	809.802	0.916496
GO:0032318_regulation_of_Ras_GTPase_activity	70	6	1.17357	-0.393092	780	620.957	716.96	812.963	0.919179
GO:0006936_muscle_contraction	149	12	1.10268	-0.391519	781	621.735	717.74	813.745	0.919001
GO:0046425_regulation_of_JAK-STAT_cascade	19	2	1.44123	-0.388211	784	629.885	726.49	823.095	0.926645
GO:0050885_neuromuscular_process_controlling_balance	19	2	1.44123	-0.388211	784	629.885	726.49	823.095	0.926645
GO:0051146_striated_muscle_cell_differentiation	19	2	1.44123	-0.388211	784	629.885	726.49	823.095	0.926645
GO:0000578_embryonic_axis_specification	7	1	1.95595	-0.385098	827	676.683	774.98	873.277	0.937098
GO:0001504_neurotransmitter_uptake	7	1	1.95595	-0.385098	827	676.683	774.98	873.277	0.937098
GO:0001578_microtubule_bundle_formation	7	1	1.95595	-0.385098	827	676.683	774.98	873.277	0.937098
GO:0001710_mesodermal_cell_fate_commitment	7	1	1.95595	-0.385098	827	676.683	774.98	873.277	0.937098
GO:0001953_negative_regulation_of_cell-matrix_adhesion	7	1	1.95595	-0.385098	827	676.683	774.98	873.277	0.937098
GO:0001991_regulation_of_systemic_arterial_blood_pressure_by_circulatory_renin-angiotensin	7	1	1.95595	-0.385098	827	676.683	774.98	873.277	0.937098
GO:0002763_positive_regulation_of_myeloid_leukocyte_differentiation	7	1	1.95595	-0.385098	827	676.683	774.98	873.277	0.937098
GO:0006012_galactose_metabolic_process	7	1	1.95595	-0.385098	827	676.683	774.98	873.277	0.937098
GO:0006020_inositol_metabolic_process	7	1	1.95595	-0.385098	827	676.683	774.98	873.277	0.937098
GO:0006244_pyrimidine_nucleotide_catabolic_process	7	1	1.95595	-0.385098	827	676.683	774.98	873.277	0.937098
GO:0006265_DNA_topological_change	7	1	1.95595	-0.385098	827	676.683	774.98	873.277	0.937098
GO:0006884_cell_volume_homeostasis	7	1	1.95595	-0.385098	827	676.683	774.98	873.277	0.937098
GO:0007217_tachykinin_signaling_pathway	7	1	1.95595	-0.385098	827	676.683	774.98	873.277	0.937098
GO:0007350_blastoderm_segmentation	7	1	1.95595	-0.385098	827	676.683	774.98	873.277	0.937098
GO:0007351_tripartite_regional_subdivision	7	1	1.95595	-0.385098	827	676.683	774.98	873.277	0.937098
GO:0008088_axon_cargo_transport	7	1	1.95595	-0.385098	827	676.683	774.98	873.277	0.937098
GO:0008595_determination_of_anterior_posterior_axis__embryo	7	1	1.95595	-0.385098	827	676.683	774.98	873.277	0.937098
GO:0010165_response_to_X-ray	7	1	1.95595	-0.385098	827	676.683	774.98	873.277	0.937098
GO:0016079_synaptic_vesicle_exocytosis	7	1	1.95595	-0.385098	827	676.683	774.98	873.277	0.937098
GO:0030010_establishment_of_cell_polarity	7	1	1.95595	-0.385098	827	676.683	774.98	873.277	0.937098
GO:0030032_lamellipodium_biogenesis	7	1	1.95595	-0.385098	827	676.683	774.98	873.277	0.937098
GO:0030174_regulation_of_DNA_replication_initiation	7	1	1.95595	-0.385098	827	676.683	774.98	873.277	0.937098
GO:0030204_chondroitin_sulfate_metabolic_process	7	1	1.95595	-0.385098	827	676.683	774.98	873.277	0.937098
GO:0030206_chondroitin_sulfate_biosynthetic_process	7	1	1.95595	-0.385098	827	676.683	774.98	873.277	0.937098
GO:0030307_positive_regulation_of_cell_growth	7	1	1.95595	-0.385098	827	676.683	774.98	873.277	0.937098
GO:0030878_thyroid_gland_development	7	1	1.95595	-0.385098	827	676.683	774.98	873.277	0.937098
GO:0031577_spindle_checkpoint	7	1	1.95595	-0.385098	827	676.683	774.98	873.277	0.937098
GO:0043370_regulation_of_CD4-positive__alpha_beta_T_cell_differentiation	7	1	1.95595	-0.385098	827	676.683	774.98	873.277	0.937098
GO:0043550_regulation_of_lipid_kinase_activity	7	1	1.95595	-0.385098	827	676.683	774.98	873.277	0.937098
GO:0045197_establishment_and_or_maintenance_of_epithelial_cell_apical_basal_polarity	7	1	1.95595	-0.385098	827	676.683	774.98	873.277	0.937098
GO:0045416_positive_regulation_of_interleukin-8_biosynthetic_process	7	1	1.95595	-0.385098	827	676.683	774.98	873.277	0.937098
GO:0045622_regulation_of_T-helper_cell_differentiation	7	1	1.95595	-0.385098	827	676.683	774.98	873.277	0.937098
GO:0045768_positive_regulation_of_anti-apoptosis	7	1	1.95595	-0.385098	827	676.683	774.98	873.277	0.937098
GO:0045851_pH_reduction	7	1	1.95595	-0.385098	827	676.683	774.98	873.277	0.937098
GO:0045861_negative_regulation_of_proteolysis	7	1	1.95595	-0.385098	827	676.683	774.98	873.277	0.937098
GO:0045862_positive_regulation_of_proteolysis	7	1	1.95595	-0.385098	827	676.683	774.98	873.277	0.937098
GO:0046677_response_to_antibiotic	7	1	1.95595	-0.385098	827	676.683	774.98	873.277	0.937098
GO:0046688_response_to_copper_ion	7	1	1.95595	-0.385098	827	676.683	774.98	873.277	0.937098
GO:0048333_mesodermal_cell_differentiation	7	1	1.95595	-0.385098	827	676.683	774.98	873.277	0.937098
GO:0048538_thymus_development	7	1	1.95595	-0.385098	827	676.683	774.98	873.277	0.937098
GO:0050650_chondroitin_sulfate_proteoglycan_biosynthetic_process	7	1	1.95595	-0.385098	827	676.683	774.98	873.277	0.937098
GO:0050854_regulation_of_antigen_receptor-mediated_signaling_pathway	7	1	1.95595	-0.385098	827	676.683	774.98	873.277	0.937098
GO:0051452_intracellular_pH_reduction	7	1	1.95595	-0.385098	827	676.683	774.98	873.277	0.937098
GO:0016126_sterol_biosynthetic_process	32	3	1.28359	-0.379631	830	683.151	781.43	879.709	0.941482
GO:0030326_embryonic_limb_morphogenesis	32	3	1.28359	-0.379631	830	683.151	781.43	879.709	0.941482
GO:0035113_embryonic_appendage_morphogenesis	32	3	1.28359	-0.379631	830	683.151	781.43	879.709	0.941482
GO:0000165_MAPKKK_cascade	151	12	1.08808	-0.372445	831	690.569	789.5	888.431	0.95006
GO:0000226_microtubule_cytoskeleton_organization_and_biogenesis	85	7	1.12755	-0.368162	833	692.89	791.95	891.01	0.95072
GO:0006399_tRNA_metabolic_process	85	7	1.12755	-0.368162	833	692.89	791.95	891.01	0.95072
GO:0003012_muscle_system_process	152	12	1.08092	-0.363212	834	694.457	793.63	892.803	0.951595
GO:0006633_fatty_acid_biosynthetic_process	59	5	1.16031	-0.362831	835	696.123	795.19	894.257	0.952323
GO:0003073_regulation_of_systemic_arterial_blood_pressure	20	2	1.36917	-0.361543	839	704.629	804.12	903.611	0.958427
GO:0007031_peroxisome_organization_and_biogenesis	20	2	1.36917	-0.361543	839	704.629	804.12	903.611	0.958427
GO:0007270_nerve-nerve_synaptic_transmission	20	2	1.36917	-0.361543	839	704.629	804.12	903.611	0.958427
GO:0048592_eye_morphogenesis	20	2	1.36917	-0.361543	839	704.629	804.12	903.611	0.958427
GO:0030832_regulation_of_actin_filament_length	46	4	1.19058	-0.360613	840	706.519	805.94	905.361	0.959452
GO:0006302_double-strand_break_repair	33	3	1.2447	-0.359405	845	709.937	809.42	908.903	0.957893
GO:0035270_endocrine_system_development	33	3	1.2447	-0.359405	845	709.937	809.42	908.903	0.957893
GO:0042440_pigment_metabolic_process	33	3	1.2447	-0.359405	845	709.937	809.42	908.903	0.957893
GO:0045787_positive_regulation_of_cell_cycle	33	3	1.2447	-0.359405	845	709.937	809.42	908.903	0.957893
GO:0048589_developmental_growth	33	3	1.2447	-0.359405	845	709.937	809.42	908.903	0.957893
GO:0006650_glycerophospholipid_metabolic_process	73	6	1.12534	-0.352292	847	713.153	812.62	912.087	0.95941
GO:0051438_regulation_of_ubiquitin-protein_ligase_activity	73	6	1.12534	-0.352292	847	713.153	812.62	912.087	0.95941
GO:0046777_protein_amino_acid_autophosphorylation	47	4	1.16525	-0.344383	848	718.778	818.41	918.042	0.965106
GO:0000731_DNA_synthesis_during_DNA_repair	8	1	1.71146	-0.342011	882	758.878	860.09	961.302	0.975159
GO:0001516_prostaglandin_biosynthetic_process	8	1	1.71146	-0.342011	882	758.878	860.09	961.302	0.975159
GO:0003081_regulation_of_systemic_arterial_blood_pressure_by_renin-angiotensin	8	1	1.71146	-0.342011	882	758.878	860.09	961.302	0.975159
GO:0005513_detection_of_calcium_ion	8	1	1.71146	-0.342011	882	758.878	860.09	961.302	0.975159
GO:0006400_tRNA_modification	8	1	1.71146	-0.342011	882	758.878	860.09	961.302	0.975159
GO:0006491_N-glycan_processing	8	1	1.71146	-0.342011	882	758.878	860.09	961.302	0.975159
GO:0006555_methionine_metabolic_process	8	1	1.71146	-0.342011	882	758.878	860.09	961.302	0.975159
GO:0007340_acrosome_reaction	8	1	1.71146	-0.342011	882	758.878	860.09	961.302	0.975159
GO:0008542_visual_learning	8	1	1.71146	-0.342011	882	758.878	860.09	961.302	0.975159
GO:0009396_folic_acid_and_derivative_biosynthetic_process	8	1	1.71146	-0.342011	882	758.878	860.09	961.302	0.975159
GO:0009405_pathogenesis	8	1	1.71146	-0.342011	882	758.878	860.09	961.302	0.975159
GO:0009409_response_to_cold	8	1	1.71146	-0.342011	882	758.878	860.09	961.302	0.975159
GO:0009948_anterior_posterior_axis_specification	8	1	1.71146	-0.342011	882	758.878	860.09	961.302	0.975159
GO:0014003_oligodendrocyte_development	8	1	1.71146	-0.342011	882	758.878	860.09	961.302	0.975159
GO:0018205_peptidyl-lysine_modification	8	1	1.71146	-0.342011	882	758.878	860.09	961.302	0.975159
GO:0019363_pyridine_nucleotide_biosynthetic_process	8	1	1.71146	-0.342011	882	758.878	860.09	961.302	0.975159
GO:0021953_central_nervous_system_neuron_differentiation	8	1	1.71146	-0.342011	882	758.878	860.09	961.302	0.975159
GO:0030299_cholesterol_absorption	8	1	1.71146	-0.342011	882	758.878	860.09	961.302	0.975159
GO:0030901_midbrain_development	8	1	1.71146	-0.342011	882	758.878	860.09	961.302	0.975159
GO:0035137_hindlimb_morphogenesis	8	1	1.71146	-0.342011	882	758.878	860.09	961.302	0.975159
GO:0042135_neurotransmitter_catabolic_process	8	1	1.71146	-0.342011	882	758.878	860.09	961.302	0.975159
GO:0042733_embryonic_digit_morphogenesis	8	1	1.71146	-0.342011	882	758.878	860.09	961.302	0.975159
GO:0042987_amyloid_precursor_protein_catabolic_process	8	1	1.71146	-0.342011	882	758.878	860.09	961.302	0.975159
GO:0042994_cytoplasmic_sequestering_of_transcription_factor	8	1	1.71146	-0.342011	882	758.878	860.09	961.302	0.975159
GO:0045776_negative_regulation_of_blood_pressure	8	1	1.71146	-0.342011	882	758.878	860.09	961.302	0.975159
GO:0045843_negative_regulation_of_striated_muscle_development	8	1	1.71146	-0.342011	882	758.878	860.09	961.302	0.975159
GO:0045931_positive_regulation_of_mitotic_cell_cycle	8	1	1.71146	-0.342011	882	758.878	860.09	961.302	0.975159
GO:0046457_prostanoid_biosynthetic_process	8	1	1.71146	-0.342011	882	758.878	860.09	961.302	0.975159
GO:0050654_chondroitin_sulfate_proteoglycan_metabolic_process	8	1	1.71146	-0.342011	882	758.878	860.09	961.302	0.975159
GO:0050690_regulation_of_defense_response_to_virus_by_virus	8	1	1.71146	-0.342011	882	758.878	860.09	961.302	0.975159
GO:0050766_positive_regulation_of_phagocytosis	8	1	1.71146	-0.342011	882	758.878	860.09	961.302	0.975159
GO:0051208_sequestering_of_calcium_ion	8	1	1.71146	-0.342011	882	758.878	860.09	961.302	0.975159
GO:0051291_protein_heterooligomerization	8	1	1.71146	-0.342011	882	758.878	860.09	961.302	0.975159
GO:0051881_regulation_of_mitochondrial_membrane_potential	8	1	1.71146	-0.342011	882	758.878	860.09	961.302	0.975159
GO:0016050_vesicle_organization_and_biogenesis	34	3	1.20809	-0.340328	885	762.307	863.38	964.453	0.975571
GO:0050730_regulation_of_peptidyl-tyrosine_phosphorylation	34	3	1.20809	-0.340328	885	762.307	863.38	964.453	0.975571
GO:0051051_negative_regulation_of_transport	34	3	1.20809	-0.340328	885	762.307	863.38	964.453	0.975571
GO:0000956_nuclear-transcribed_mRNA_catabolic_process	21	2	1.30397	-0.33701	892	772.995	874.1	975.205	0.979933
GO:0006749_glutathione_metabolic_process	21	2	1.30397	-0.33701	892	772.995	874.1	975.205	0.979933
GO:0007260_tyrosine_phosphorylation_of_STAT_protein	21	2	1.30397	-0.33701	892	772.995	874.1	975.205	0.979933
GO:0030500_regulation_of_bone_mineralization	21	2	1.30397	-0.33701	892	772.995	874.1	975.205	0.979933
GO:0031110_regulation_of_microtubule_polymerization_or_depolymerization	21	2	1.30397	-0.33701	892	772.995	874.1	975.205	0.979933
GO:0043507_positive_regulation_of_JNK_activity	21	2	1.30397	-0.33701	892	772.995	874.1	975.205	0.979933
GO:0051171_regulation_of_nitrogen_compound_metabolic_process	21	2	1.30397	-0.33701	892	772.995	874.1	975.205	0.979933
GO:0007605_sensory_perception_of_sound	128	10	1.06966	-0.336909	894	773.513	874.75	975.987	0.978468
GO:0050954_sensory_perception_of_mechanical_stimulus	128	10	1.06966	-0.336909	894	773.513	874.75	975.987	0.978468
GO:0051186_cofactor_metabolic_process	142	11	1.06062	-0.332296	895	777.181	878.31	979.439	0.981352
GO:0000902_cell_morphogenesis	264	20	1.03725	-0.331402	897	777.733	878.82	979.907	0.979732
GO:0032989_cellular_structure_morphogenesis	264	20	1.03725	-0.331402	897	777.733	878.82	979.907	0.979732
GO:0040008_regulation_of_growth	183	14	1.04745	-0.328953	898	778.959	880.13	981.301	0.9801
GO:0007219_Notch_signaling_pathway	48	4	1.14097	-0.328888	901	780.755	881.98	983.205	0.97889
GO:0032535_regulation_of_cellular_component_size	48	4	1.14097	-0.328888	901	780.755	881.98	983.205	0.97889
GO:0048872_homeostasis_of_number_of_cells	48	4	1.14097	-0.328888	901	780.755	881.98	983.205	0.97889
GO:0009057_macromolecule_catabolic_process	414	31	1.02522	-0.328145	902	781.061	882.26	983.459	0.978115
GO:0030218_erythrocyte_differentiation	35	3	1.17357	-0.322324	904	788.056	889.42	990.784	0.983872
GO:0042063_gliogenesis	35	3	1.17357	-0.322324	904	788.056	889.42	990.784	0.983872
GO:0030258_lipid_modification	62	5	1.10417	-0.321229	905	790.17	891.36	992.55	0.984928
GO:0042981_regulation_of_apoptosis	484	36	1.01839	-0.318736	906	790.768	892	993.232	0.984547
GO:0001656_metanephros_development	22	2	1.2447	-0.314392	911	801.111	903.32	1005.53	0.99157
GO:0006044_N-acetylglucosamine_metabolic_process	22	2	1.2447	-0.314392	911	801.111	903.32	1005.53	0.99157
GO:0009156_ribonucleoside_monophosphate_biosynthetic_process	22	2	1.2447	-0.314392	911	801.111	903.32	1005.53	0.99157
GO:0009161_ribonucleoside_monophosphate_metabolic_process	22	2	1.2447	-0.314392	911	801.111	903.32	1005.53	0.99157
GO:0043392_negative_regulation_of_DNA_binding	22	2	1.2447	-0.314392	911	801.111	903.32	1005.53	0.99157
GO:0016540_protein_autoprocessing	49	4	1.11769	-0.314091	913	802.614	905.02	1007.43	0.99126
GO:0030900_forebrain_development	49	4	1.11769	-0.314091	913	802.614	905.02	1007.43	0.99126
GO:0043623_cellular_protein_complex_assembly	117	9	1.0532	-0.313103	914	803.111	905.54	1007.97	0.990744
GO:0001502_cartilage_condensation	9	1	1.5213	-0.305561	949	842.976	946.75	1050.52	0.997629
GO:0001938_positive_regulation_of_endothelial_cell_proliferation	9	1	1.5213	-0.305561	949	842.976	946.75	1050.52	0.997629
GO:0002260_lymphocyte_homeostasis	9	1	1.5213	-0.305561	949	842.976	946.75	1050.52	0.997629
GO:0002700_regulation_of_production_of_molecular_mediator_of_immune_response	9	1	1.5213	-0.305561	949	842.976	946.75	1050.52	0.997629
GO:0002718_regulation_of_cytokine_production_during_immune_response	9	1	1.5213	-0.305561	949	842.976	946.75	1050.52	0.997629
GO:0006360_transcription_from_RNA_polymerase_I_promoter	9	1	1.5213	-0.305561	949	842.976	946.75	1050.52	0.997629
GO:0006378_mRNA_polyadenylation	9	1	1.5213	-0.305561	949	842.976	946.75	1050.52	0.997629
GO:0006684_sphingomyelin_metabolic_process	9	1	1.5213	-0.305561	949	842.976	946.75	1050.52	0.997629
GO:0009067_aspartate_family_amino_acid_biosynthetic_process	9	1	1.5213	-0.305561	949	842.976	946.75	1050.52	0.997629
GO:0009083_branched_chain_family_amino_acid_catabolic_process	9	1	1.5213	-0.305561	949	842.976	946.75	1050.52	0.997629
GO:0009219_pyrimidine_deoxyribonucleotide_metabolic_process	9	1	1.5213	-0.305561	949	842.976	946.75	1050.52	0.997629
GO:0009264_deoxyribonucleotide_catabolic_process	9	1	1.5213	-0.305561	949	842.976	946.75	1050.52	0.997629
GO:0009312_oligosaccharide_biosynthetic_process	9	1	1.5213	-0.305561	949	842.976	946.75	1050.52	0.997629
GO:0014812_muscle_cell_migration	9	1	1.5213	-0.305561	949	842.976	946.75	1050.52	0.997629
GO:0015893_drug_transport	9	1	1.5213	-0.305561	949	842.976	946.75	1050.52	0.997629
GO:0030520_estrogen_receptor_signaling_pathway	9	1	1.5213	-0.305561	949	842.976	946.75	1050.52	0.997629
GO:0030539_male_genitalia_development	9	1	1.5213	-0.305561	949	842.976	946.75	1050.52	0.997629
GO:0035088_establishment_and_or_maintenance_of_apical_basal_cell_polarity	9	1	1.5213	-0.305561	949	842.976	946.75	1050.52	0.997629
GO:0042278_purine_nucleoside_metabolic_process	9	1	1.5213	-0.305561	949	842.976	946.75	1050.52	0.997629
GO:0042308_negative_regulation_of_protein_import_into_nucleus	9	1	1.5213	-0.305561	949	842.976	946.75	1050.52	0.997629
GO:0042992_negative_regulation_of_transcription_factor_import_into_nucleus	9	1	1.5213	-0.305561	949	842.976	946.75	1050.52	0.997629
GO:0045086_positive_regulation_of_interleukin-2_biosynthetic_process	9	1	1.5213	-0.305561	949	842.976	946.75	1050.52	0.997629
GO:0045414_regulation_of_interleukin-8_biosynthetic_process	9	1	1.5213	-0.305561	949	842.976	946.75	1050.52	0.997629
GO:0045736_negative_regulation_of_cyclin-dependent_protein_kinase_activity	9	1	1.5213	-0.305561	949	842.976	946.75	1050.52	0.997629
GO:0045833_negative_regulation_of_lipid_metabolic_process	9	1	1.5213	-0.305561	949	842.976	946.75	1050.52	0.997629
GO:0046128_purine_ribonucleoside_metabolic_process	9	1	1.5213	-0.305561	949	842.976	946.75	1050.52	0.997629
GO:0048168_regulation_of_neuronal_synaptic_plasticity	9	1	1.5213	-0.305561	949	842.976	946.75	1050.52	0.997629
GO:0048284_organelle_fusion	9	1	1.5213	-0.305561	949	842.976	946.75	1050.52	0.997629
GO:0048566_embryonic_gut_development	9	1	1.5213	-0.305561	949	842.976	946.75	1050.52	0.997629
GO:0048635_negative_regulation_of_muscle_development	9	1	1.5213	-0.305561	949	842.976	946.75	1050.52	0.997629
GO:0048704_embryonic_skeletal_morphogenesis	9	1	1.5213	-0.305561	949	842.976	946.75	1050.52	0.997629
GO:0050764_regulation_of_phagocytosis	9	1	1.5213	-0.305561	949	842.976	946.75	1050.52	0.997629
GO:0051220_cytoplasmic_sequestering_of_protein	9	1	1.5213	-0.305561	949	842.976	946.75	1050.52	0.997629
GO:0051353_positive_regulation_of_oxidoreductase_activity	9	1	1.5213	-0.305561	949	842.976	946.75	1050.52	0.997629
GO:0051453_regulation_of_intracellular_pH	9	1	1.5213	-0.305561	949	842.976	946.75	1050.52	0.997629
GO:0001934_positive_regulation_of_protein_amino_acid_phosphorylation	36	3	1.14097	-0.305321	953	846.091	950.12	1054.15	0.996978
GO:0034101_erythrocyte_homeostasis	36	3	1.14097	-0.305321	953	846.091	950.12	1054.15	0.996978
GO:0045637_regulation_of_myeloid_cell_differentiation	36	3	1.14097	-0.305321	953	846.091	950.12	1054.15	0.996978
GO:0051261_protein_depolymerization	36	3	1.14097	-0.305321	953	846.091	950.12	1054.15	0.996978
GO:0007420_brain_development	132	10	1.03725	-0.30104	954	848.324	952.43	1056.54	0.998354
GO:0001701_in_utero_embryonic_development	50	4	1.09533	-0.299959	955	851.374	955.38	1059.39	1.0004
GO:0048869_cellular_developmental_process	1077	79	1.00431	-0.299111	956	852.293	956.26	1060.23	1.00027
GO:0006732_coenzyme_metabolic_process	119	9	1.0355	-0.294936	957	854.828	959.16	1063.49	1.00226
GO:0006041_glucosamine_metabolic_process	23	2	1.19058	-0.293499	975	864.386	969.23	1074.07	0.994082
GO:0006584_catecholamine_metabolic_process	23	2	1.19058	-0.293499	975	864.386	969.23	1074.07	0.994082
GO:0006752_group_transfer_coenzyme_metabolic_process	23	2	1.19058	-0.293499	975	864.386	969.23	1074.07	0.994082
GO:0006769_nicotinamide_metabolic_process	23	2	1.19058	-0.293499	975	864.386	969.23	1074.07	0.994082
GO:0006809_nitric_oxide_biosynthetic_process	23	2	1.19058	-0.293499	975	864.386	969.23	1074.07	0.994082
GO:0009123_nucleoside_monophosphate_metabolic_process	23	2	1.19058	-0.293499	975	864.386	969.23	1074.07	0.994082
GO:0009124_nucleoside_monophosphate_biosynthetic_process	23	2	1.19058	-0.293499	975	864.386	969.23	1074.07	0.994082
GO:0030335_positive_regulation_of_cell_migration	23	2	1.19058	-0.293499	975	864.386	969.23	1074.07	0.994082
GO:0031109_microtubule_polymerization_or_depolymerization	23	2	1.19058	-0.293499	975	864.386	969.23	1074.07	0.994082
GO:0031647_regulation_of_protein_stability	23	2	1.19058	-0.293499	975	864.386	969.23	1074.07	0.994082
GO:0042632_cholesterol_homeostasis	23	2	1.19058	-0.293499	975	864.386	969.23	1074.07	0.994082
GO:0043473_pigmentation	23	2	1.19058	-0.293499	975	864.386	969.23	1074.07	0.994082
GO:0043506_regulation_of_JNK_activity	23	2	1.19058	-0.293499	975	864.386	969.23	1074.07	0.994082
GO:0046209_nitric_oxide_metabolic_process	23	2	1.19058	-0.293499	975	864.386	969.23	1074.07	0.994082
GO:0048568_embryonic_organ_development	23	2	1.19058	-0.293499	975	864.386	969.23	1074.07	0.994082
GO:0050731_positive_regulation_of_peptidyl-tyrosine_phosphorylation	23	2	1.19058	-0.293499	975	864.386	969.23	1074.07	0.994082
GO:0051100_negative_regulation_of_binding	23	2	1.19058	-0.293499	975	864.386	969.23	1074.07	0.994082
GO:0055092_sterol_homeostasis	23	2	1.19058	-0.293499	975	864.386	969.23	1074.07	0.994082
GO:0035107_appendage_morphogenesis	37	3	1.11014	-0.289256	979	871.133	975.76	1080.39	0.996691
GO:0035108_limb_morphogenesis	37	3	1.11014	-0.289256	979	871.133	975.76	1080.39	0.996691
GO:0048736_appendage_development	37	3	1.11014	-0.289256	979	871.133	975.76	1080.39	0.996691
GO:0060173_limb_development	37	3	1.11014	-0.289256	979	871.133	975.76	1080.39	0.996691
GO:0043067_regulation_of_programmed_cell_death	491	36	1.00387	-0.287081	980	871.6	976.25	1080.9	0.996173
GO:0051437_positive_regulation_of_ubiquitin-protein_ligase_activity_during_mitotic_cell_cycle	65	5	1.0532	-0.284243	981	874.679	979.6	1084.52	0.998573
GO:0010498_proteasomal_protein_catabolic_process	79	6	1.03987	-0.282349	984	877.011	982.02	1087.03	0.997988
GO:0043161_proteasomal_ubiquitin-dependent_protein_catabolic_process	79	6	1.03987	-0.282349	984	877.011	982.02	1087.03	0.997988
GO:0051329_interphase_of_mitotic_cell_cycle	79	6	1.03987	-0.282349	984	877.011	982.02	1087.03	0.997988
GO:0001933_negative_regulation_of_protein_amino_acid_phosphorylation	10	1	1.36917	-0.274303	1017	913.087	1018.87	1124.65	1.00184
GO:0002263_cell_activation_during_immune_response	10	1	1.36917	-0.274303	1017	913.087	1018.87	1124.65	1.00184
GO:0002285_lymphocyte_activation_during_immune_response	10	1	1.36917	-0.274303	1017	913.087	1018.87	1124.65	1.00184
GO:0002286_T_cell_activation_during_immune_response	10	1	1.36917	-0.274303	1017	913.087	1018.87	1124.65	1.00184
GO:0002292_T_cell_differentiation_during_immune_response	10	1	1.36917	-0.274303	1017	913.087	1018.87	1124.65	1.00184
GO:0002293_alpha-beta_T_cell_differentiation_during_immune_response	10	1	1.36917	-0.274303	1017	913.087	1018.87	1124.65	1.00184
GO:0002294_CD4-positive__alpha-beta_T_cell_differentiation_during_immune_response	10	1	1.36917	-0.274303	1017	913.087	1018.87	1124.65	1.00184
GO:0002366_leukocyte_activation_during_immune_response	10	1	1.36917	-0.274303	1017	913.087	1018.87	1124.65	1.00184
GO:0007632_visual_behavior	10	1	1.36917	-0.274303	1017	913.087	1018.87	1124.65	1.00184
GO:0008038_neuron_recognition	10	1	1.36917	-0.274303	1017	913.087	1018.87	1124.65	1.00184
GO:0018409_peptide_or_protein_amino-terminal_blocking	10	1	1.36917	-0.274303	1017	913.087	1018.87	1124.65	1.00184
GO:0030260_entry_into_host_cell	10	1	1.36917	-0.274303	1017	913.087	1018.87	1124.65	1.00184
GO:0042092_T-helper_2_type_immune_response	10	1	1.36917	-0.274303	1017	913.087	1018.87	1124.65	1.00184
GO:0042093_T-helper_cell_differentiation	10	1	1.36917	-0.274303	1017	913.087	1018.87	1124.65	1.00184
GO:0042147_retrograde_transport__endosome_to_Golgi	10	1	1.36917	-0.274303	1017	913.087	1018.87	1124.65	1.00184
GO:0042228_interleukin-8_biosynthetic_process	10	1	1.36917	-0.274303	1017	913.087	1018.87	1124.65	1.00184
GO:0042531_positive_regulation_of_tyrosine_phosphorylation_of_STAT_protein	10	1	1.36917	-0.274303	1017	913.087	1018.87	1124.65	1.00184
GO:0043270_positive_regulation_of_ion_transport	10	1	1.36917	-0.274303	1017	913.087	1018.87	1124.65	1.00184
GO:0044241_lipid_digestion	10	1	1.36917	-0.274303	1017	913.087	1018.87	1124.65	1.00184
GO:0044409_entry_into_host	10	1	1.36917	-0.274303	1017	913.087	1018.87	1124.65	1.00184
GO:0045730_respiratory_burst	10	1	1.36917	-0.274303	1017	913.087	1018.87	1124.65	1.00184
GO:0045793_positive_regulation_of_cell_size	10	1	1.36917	-0.274303	1017	913.087	1018.87	1124.65	1.00184
GO:0046718_entry_of_virus_into_host_cell	10	1	1.36917	-0.274303	1017	913.087	1018.87	1124.65	1.00184
GO:0046823_negative_regulation_of_nucleocytoplasmic_transport	10	1	1.36917	-0.274303	1017	913.087	1018.87	1124.65	1.00184
GO:0048709_oligodendrocyte_differentiation	10	1	1.36917	-0.274303	1017	913.087	1018.87	1124.65	1.00184
GO:0050718_positive_regulation_of_interleukin-1_beta_secretion	10	1	1.36917	-0.274303	1017	913.087	1018.87	1124.65	1.00184
GO:0050892_intestinal_absorption	10	1	1.36917	-0.274303	1017	913.087	1018.87	1124.65	1.00184
GO:0051289_protein_homotetramerization	10	1	1.36917	-0.274303	1017	913.087	1018.87	1124.65	1.00184
GO:0051806_entry_into_cell_of_other_organism_during_symbiotic_interaction	10	1	1.36917	-0.274303	1017	913.087	1018.87	1124.65	1.00184
GO:0051828_entry_into_other_organism_during_symbiotic_interaction	10	1	1.36917	-0.274303	1017	913.087	1018.87	1124.65	1.00184
GO:0051928_positive_regulation_of_calcium_ion_transport	10	1	1.36917	-0.274303	1017	913.087	1018.87	1124.65	1.00184
GO:0052126_movement_in_host_environment	10	1	1.36917	-0.274303	1017	913.087	1018.87	1124.65	1.00184
GO:0052192_movement_in_environment_of_other_organism_during_symbiotic_interaction	10	1	1.36917	-0.274303	1017	913.087	1018.87	1124.65	1.00184
GO:0018958_phenol_metabolic_process	24	2	1.14097	-0.274168	1023	921.592	1027.67	1133.75	1.00456
GO:0019362_pyridine_nucleotide_metabolic_process	24	2	1.14097	-0.274168	1023	921.592	1027.67	1133.75	1.00456
GO:0030111_regulation_of_Wnt_receptor_signaling_pathway	24	2	1.14097	-0.274168	1023	921.592	1027.67	1133.75	1.00456
GO:0043410_positive_regulation_of_MAPKKK_cascade	24	2	1.14097	-0.274168	1023	921.592	1027.67	1133.75	1.00456
GO:0050770_regulation_of_axonogenesis	24	2	1.14097	-0.274168	1023	921.592	1027.67	1133.75	1.00456
GO:0050905_neuromuscular_process	24	2	1.14097	-0.274168	1023	921.592	1027.67	1133.75	1.00456
GO:0043408_regulation_of_MAPKKK_cascade	38	3	1.08092	-0.274069	1024	925.436	1031.86	1138.28	1.00768
GO:0051443_positive_regulation_of_ubiquitin-protein_ligase_activity	66	5	1.03725	-0.272848	1025	929.022	1035.22	1141.42	1.00997
GO:0006915_apoptosis	688	50	0.995034	-0.269517	1026	931.831	1038.03	1144.23	1.01172
GO:0045786_negative_regulation_of_cell_cycle	136	10	1.00674	-0.268562	1027	932.621	1038.72	1144.82	1.01141
GO:0006950_response_to_stress	1131	82	0.992676	-0.261598	1028	937.915	1044.26	1150.61	1.01582
GO:0000075_cell_cycle_checkpoint	53	4	1.03333	-0.261234	1032	941.264	1047.89	1154.52	1.0154
GO:0003015_heart_process	53	4	1.03333	-0.261234	1032	941.264	1047.89	1154.52	1.0154
GO:0042493_response_to_drug	53	4	1.03333	-0.261234	1032	941.264	1047.89	1154.52	1.0154
GO:0060047_heart_contraction	53	4	1.03333	-0.261234	1032	941.264	1047.89	1154.52	1.0154
GO:0015674_di-__tri-valent_inorganic_cation_transport	137	10	0.999392	-0.260939	1033	942.223	1048.78	1155.34	1.01528
GO:0005977_glycogen_metabolic_process	39	3	1.0532	-0.259706	1034	944.418	1050.98	1157.54	1.01642
GO:0015914_phospholipid_transport	25	2	1.09533	-0.256254	1038	952.419	1059.29	1166.16	1.02051
GO:0022406_membrane_docking	25	2	1.09533	-0.256254	1038	952.419	1059.29	1166.16	1.02051
GO:0030278_regulation_of_ossification	25	2	1.09533	-0.256254	1038	952.419	1059.29	1166.16	1.02051
GO:0045664_regulation_of_neuron_differentiation	25	2	1.09533	-0.256254	1038	952.419	1059.29	1166.16	1.02051
GO:0051325_interphase	82	6	1.00183	-0.252458	1039	956.154	1062.84	1169.53	1.02294
GO:0050863_regulation_of_T_cell_activation	68	5	1.00674	-0.251349	1040	958.06	1064.66	1171.26	1.02371
GO:0006865_amino_acid_transport	54	4	1.0142	-0.249454	1042	961.308	1067.73	1174.15	1.02469
GO:0051348_negative_regulation_of_transferase_activity	54	4	1.0142	-0.249454	1042	961.308	1067.73	1174.15	1.02469
GO:0002237_response_to_molecule_of_bacterial_origin	11	1	1.2447	-0.247208	1064	987.248	1094.75	1202.25	1.0289
GO:0006536_glutamate_metabolic_process	11	1	1.2447	-0.247208	1064	987.248	1094.75	1202.25	1.0289
GO:0006613_cotranslational_protein_targeting_to_membrane	11	1	1.2447	-0.247208	1064	987.248	1094.75	1202.25	1.0289
GO:0006825_copper_ion_transport	11	1	1.2447	-0.247208	1064	987.248	1094.75	1202.25	1.0289
GO:0007172_signal_complex_assembly	11	1	1.2447	-0.247208	1064	987.248	1094.75	1202.25	1.0289
GO:0009119_ribonucleoside_metabolic_process	11	1	1.2447	-0.247208	1064	987.248	1094.75	1202.25	1.0289
GO:0009303_rRNA_transcription	11	1	1.2447	-0.247208	1064	987.248	1094.75	1202.25	1.0289
GO:0016486_peptide_hormone_processing	11	1	1.2447	-0.247208	1064	987.248	1094.75	1202.25	1.0289
GO:0031047_gene_silencing_by_RNA	11	1	1.2447	-0.247208	1064	987.248	1094.75	1202.25	1.0289
GO:0042730_fibrinolysis	11	1	1.2447	-0.247208	1064	987.248	1094.75	1202.25	1.0289
GO:0043367_CD4-positive__alpha_beta_T_cell_differentiation	11	1	1.2447	-0.247208	1064	987.248	1094.75	1202.25	1.0289
GO:0043631_RNA_polyadenylation	11	1	1.2447	-0.247208	1064	987.248	1094.75	1202.25	1.0289
GO:0045665_negative_regulation_of_neuron_differentiation	11	1	1.2447	-0.247208	1064	987.248	1094.75	1202.25	1.0289
GO:0045767_regulation_of_anti-apoptosis	11	1	1.2447	-0.247208	1064	987.248	1094.75	1202.25	1.0289
GO:0046427_positive_regulation_of_JAK-STAT_cascade	11	1	1.2447	-0.247208	1064	987.248	1094.75	1202.25	1.0289
GO:0046824_positive_regulation_of_nucleocytoplasmic_transport	11	1	1.2447	-0.247208	1064	987.248	1094.75	1202.25	1.0289
GO:0048194_Golgi_vesicle_budding	11	1	1.2447	-0.247208	1064	987.248	1094.75	1202.25	1.0289
GO:0048477_oogenesis	11	1	1.2447	-0.247208	1064	987.248	1094.75	1202.25	1.0289
GO:0050706_regulation_of_interleukin-1_beta_secretion	11	1	1.2447	-0.247208	1064	987.248	1094.75	1202.25	1.0289
GO:0050716_positive_regulation_of_interleukin-1_secretion	11	1	1.2447	-0.247208	1064	987.248	1094.75	1202.25	1.0289
GO:0051224_negative_regulation_of_protein_transport	11	1	1.2447	-0.247208	1064	987.248	1094.75	1202.25	1.0289
GO:0051668_localization_within_membrane	11	1	1.2447	-0.247208	1064	987.248	1094.75	1202.25	1.0289
GO:0006073_glucan_metabolic_process	40	3	1.02687	-0.246116	1065	990.017	1097.55	1205.08	1.03056
GO:0043087_regulation_of_GTPase_activity	83	6	0.989759	-0.243165	1066	993.058	1100.8	1208.54	1.03265
GO:0012501_programmed_cell_death	696	50	0.983597	-0.242364	1067	993.398	1101.12	1208.84	1.03198
GO:0015837_amine_transport	69	5	0.99215	-0.241212	1070	995.2	1103.05	1210.9	1.03089
GO:0016053_organic_acid_biosynthetic_process	69	5	0.99215	-0.241212	1070	995.2	1103.05	1210.9	1.03089
GO:0046394_carboxylic_acid_biosynthetic_process	69	5	0.99215	-0.241212	1070	995.2	1103.05	1210.9	1.03089
GO:0006402_mRNA_catabolic_process	26	2	1.0532	-0.23963	1077	1002.9	1110.6	1218.3	1.0312
GO:0006505_GPI_anchor_metabolic_process	26	2	1.0532	-0.23963	1077	1002.9	1110.6	1218.3	1.0312
GO:0006506_GPI_anchor_biosynthetic_process	26	2	1.0532	-0.23963	1077	1002.9	1110.6	1218.3	1.0312
GO:0006805_xenobiotic_metabolic_process	26	2	1.0532	-0.23963	1077	1002.9	1110.6	1218.3	1.0312
GO:0042401_biogenic_amine_biosynthetic_process	26	2	1.0532	-0.23963	1077	1002.9	1110.6	1218.3	1.0312
GO:0044403_symbiosis__encompassing_mutualism_through_parasitism	26	2	1.0532	-0.23963	1077	1002.9	1110.6	1218.3	1.0312
GO:0046456_icosanoid_biosynthetic_process	26	2	1.0532	-0.23963	1077	1002.9	1110.6	1218.3	1.0312
GO:0031667_response_to_nutrient_levels	70	5	0.977976	-0.231463	1078	1013.23	1121.08	1228.93	1.03996
GO:0051093_negative_regulation_of_developmental_process	310	22	0.971667	-0.230092	1079	1013.64	1121.42	1229.2	1.03931
GO:0006412_translation	339	24	0.969322	-0.225572	1080	1017.74	1125.5	1233.26	1.04213
GO:0007623_circadian_rhythm	27	2	1.0142	-0.224184	1085	1028.49	1136.41	1244.33	1.04738
GO:0009953_dorsal_ventral_pattern_formation	27	2	1.0142	-0.224184	1085	1028.49	1136.41	1244.33	1.04738
GO:0030041_actin_filament_polymerization	27	2	1.0142	-0.224184	1085	1028.49	1136.41	1244.33	1.04738
GO:0042472_inner_ear_morphogenesis	27	2	1.0142	-0.224184	1085	1028.49	1136.41	1244.33	1.04738
GO:0051054_positive_regulation_of_DNA_metabolic_process	27	2	1.0142	-0.224184	1085	1028.49	1136.41	1244.33	1.04738
GO:0000097_sulfur_amino_acid_biosynthetic_process	12	1	1.14097	-0.223518	1109	1067.13	1175.79	1284.45	1.06022
GO:0001990_regulation_of_systemic_arterial_blood_pressure_by_hormone	12	1	1.14097	-0.223518	1109	1067.13	1175.79	1284.45	1.06022
GO:0006783_heme_biosynthetic_process	12	1	1.14097	-0.223518	1109	1067.13	1175.79	1284.45	1.06022
GO:0007096_regulation_of_exit_from_mitosis	12	1	1.14097	-0.223518	1109	1067.13	1175.79	1284.45	1.06022
GO:0007274_neuromuscular_synaptic_transmission	12	1	1.14097	-0.223518	1109	1067.13	1175.79	1284.45	1.06022
GO:0007566_embryo_implantation	12	1	1.14097	-0.223518	1109	1067.13	1175.79	1284.45	1.06022
GO:0009081_branched_chain_family_amino_acid_metabolic_process	12	1	1.14097	-0.223518	1109	1067.13	1175.79	1284.45	1.06022
GO:0016447_somatic_recombination_of_immunoglobulin_gene_segments	12	1	1.14097	-0.223518	1109	1067.13	1175.79	1284.45	1.06022
GO:0016575_histone_deacetylation	12	1	1.14097	-0.223518	1109	1067.13	1175.79	1284.45	1.06022
GO:0021782_glial_cell_development	12	1	1.14097	-0.223518	1109	1067.13	1175.79	1284.45	1.06022
GO:0031365_N-terminal_protein_amino_acid_modification	12	1	1.14097	-0.223518	1109	1067.13	1175.79	1284.45	1.06022
GO:0032388_positive_regulation_of_intracellular_transport	12	1	1.14097	-0.223518	1109	1067.13	1175.79	1284.45	1.06022
GO:0034404_nucleobase__nucleoside_and_nucleotide_biosynthetic_process	12	1	1.14097	-0.223518	1109	1067.13	1175.79	1284.45	1.06022
GO:0034613_cellular_protein_localization	12	1	1.14097	-0.223518	1109	1067.13	1175.79	1284.45	1.06022
GO:0042345_regulation_of_NF-kappaB_import_into_nucleus	12	1	1.14097	-0.223518	1109	1067.13	1175.79	1284.45	1.06022
GO:0042348_NF-kappaB_import_into_nucleus	12	1	1.14097	-0.223518	1109	1067.13	1175.79	1284.45	1.06022
GO:0045913_positive_regulation_of_carbohydrate_metabolic_process	12	1	1.14097	-0.223518	1109	1067.13	1175.79	1284.45	1.06022
GO:0046839_phospholipid_dephosphorylation	12	1	1.14097	-0.223518	1109	1067.13	1175.79	1284.45	1.06022
GO:0048565_gut_development	12	1	1.14097	-0.223518	1109	1067.13	1175.79	1284.45	1.06022
GO:0050680_negative_regulation_of_epithelial_cell_proliferation	12	1	1.14097	-0.223518	1109	1067.13	1175.79	1284.45	1.06022
GO:0050704_regulation_of_interleukin-1_secretion	12	1	1.14097	-0.223518	1109	1067.13	1175.79	1284.45	1.06022
GO:0050772_positive_regulation_of_axonogenesis	12	1	1.14097	-0.223518	1109	1067.13	1175.79	1284.45	1.06022
GO:0050886_endocrine_process	12	1	1.14097	-0.223518	1109	1067.13	1175.79	1284.45	1.06022
GO:0055010_ventricular_cardiac_muscle_morphogenesis	12	1	1.14097	-0.223518	1109	1067.13	1175.79	1284.45	1.06022
GO:0045165_cell_fate_commitment	71	5	0.964202	-0.222088	1110	1069.34	1177.84	1286.34	1.06112
GO:0051101_regulation_of_DNA_binding	57	4	0.960819	-0.217143	1111	1075.25	1183.36	1291.47	1.06513
GO:0006352_transcription_initiation	72	5	0.95081	-0.213071	1112	1078.37	1186.32	1294.27	1.06683
GO:0006040_amino_sugar_metabolic_process	28	2	0.977976	-0.209817	1120	1086.05	1194.1	1302.15	1.06616
GO:0008543_fibroblast_growth_factor_receptor_signaling_pathway	28	2	0.977976	-0.209817	1120	1086.05	1194.1	1302.15	1.06616
GO:0009410_response_to_xenobiotic_stimulus	28	2	0.977976	-0.209817	1120	1086.05	1194.1	1302.15	1.06616
GO:0009451_RNA_modification	28	2	0.977976	-0.209817	1120	1086.05	1194.1	1302.15	1.06616
GO:0034103_regulation_of_tissue_remodeling	28	2	0.977976	-0.209817	1120	1086.05	1194.1	1302.15	1.06616
GO:0046850_regulation_of_bone_remodeling	28	2	0.977976	-0.209817	1120	1086.05	1194.1	1302.15	1.06616
GO:0050678_regulation_of_epithelial_cell_proliferation	28	2	0.977976	-0.209817	1120	1086.05	1194.1	1302.15	1.06616
GO:0051223_regulation_of_protein_transport	28	2	0.977976	-0.209817	1120	1086.05	1194.1	1302.15	1.06616
GO:0006497_protein_amino_acid_lipidation	43	3	0.955233	-0.209541	1121	1089.48	1197.27	1305.06	1.06804
GO:0042110_T_cell_activation	102	7	0.939624	-0.205195	1122	1091.88	1199.67	1307.46	1.06923
GO:0001776_leukocyte_homeostasis	13	1	1.0532	-0.202655	1157	1124.08	1232.12	1340.16	1.06493
GO:0005978_glycogen_biosynthetic_process	13	1	1.0532	-0.202655	1157	1124.08	1232.12	1340.16	1.06493
GO:0006309_DNA_fragmentation_during_apoptosis	13	1	1.0532	-0.202655	1157	1124.08	1232.12	1340.16	1.06493
GO:0006611_protein_export_from_nucleus	13	1	1.0532	-0.202655	1157	1124.08	1232.12	1340.16	1.06493
GO:0007339_binding_of_sperm_to_zona_pellucida	13	1	1.0532	-0.202655	1157	1124.08	1232.12	1340.16	1.06493
GO:0008206_bile_acid_metabolic_process	13	1	1.0532	-0.202655	1157	1124.08	1232.12	1340.16	1.06493
GO:0009250_glucan_biosynthetic_process	13	1	1.0532	-0.202655	1157	1124.08	1232.12	1340.16	1.06493
GO:0009408_response_to_heat	13	1	1.0532	-0.202655	1157	1124.08	1232.12	1340.16	1.06493
GO:0009746_response_to_hexose_stimulus	13	1	1.0532	-0.202655	1157	1124.08	1232.12	1340.16	1.06493
GO:0009749_response_to_glucose_stimulus	13	1	1.0532	-0.202655	1157	1124.08	1232.12	1340.16	1.06493
GO:0010458_exit_from_mitosis	13	1	1.0532	-0.202655	1157	1124.08	1232.12	1340.16	1.06493
GO:0015800_acidic_amino_acid_transport	13	1	1.0532	-0.202655	1157	1124.08	1232.12	1340.16	1.06493
GO:0015804_neutral_amino_acid_transport	13	1	1.0532	-0.202655	1157	1124.08	1232.12	1340.16	1.06493
GO:0015813_L-glutamate_transport	13	1	1.0532	-0.202655	1157	1124.08	1232.12	1340.16	1.06493
GO:0017156_calcium_ion-dependent_exocytosis	13	1	1.0532	-0.202655	1157	1124.08	1232.12	1340.16	1.06493
GO:0030968_endoplasmic_reticulum_unfolded_protein_response	13	1	1.0532	-0.202655	1157	1124.08	1232.12	1340.16	1.06493
GO:0031124_mRNA_3'-end_processing	13	1	1.0532	-0.202655	1157	1124.08	1232.12	1340.16	1.06493
GO:0032387_negative_regulation_of_intracellular_transport	13	1	1.0532	-0.202655	1157	1124.08	1232.12	1340.16	1.06493
GO:0032637_interleukin-8_production	13	1	1.0532	-0.202655	1157	1124.08	1232.12	1340.16	1.06493
GO:0033077_T_cell_differentiation_in_the_thymus	13	1	1.0532	-0.202655	1157	1124.08	1232.12	1340.16	1.06493
GO:0034284_response_to_monosaccharide_stimulus	13	1	1.0532	-0.202655	1157	1124.08	1232.12	1340.16	1.06493
GO:0034620_cellular_response_to_unfolded_protein	13	1	1.0532	-0.202655	1157	1124.08	1232.12	1340.16	1.06493
GO:0035036_sperm-egg_recognition	13	1	1.0532	-0.202655	1157	1124.08	1232.12	1340.16	1.06493
GO:0042226_interleukin-6_biosynthetic_process	13	1	1.0532	-0.202655	1157	1124.08	1232.12	1340.16	1.06493
GO:0043574_peroxisomal_transport	13	1	1.0532	-0.202655	1157	1124.08	1232.12	1340.16	1.06493
GO:0045076_regulation_of_interleukin-2_biosynthetic_process	13	1	1.0532	-0.202655	1157	1124.08	1232.12	1340.16	1.06493
GO:0045646_regulation_of_erythrocyte_differentiation	13	1	1.0532	-0.202655	1157	1124.08	1232.12	1340.16	1.06493
GO:0045766_positive_regulation_of_angiogenesis	13	1	1.0532	-0.202655	1157	1124.08	1232.12	1340.16	1.06493
GO:0046888_negative_regulation_of_hormone_secretion	13	1	1.0532	-0.202655	1157	1124.08	1232.12	1340.16	1.06493
GO:0048644_muscle_morphogenesis	13	1	1.0532	-0.202655	1157	1124.08	1232.12	1340.16	1.06493
GO:0048706_embryonic_skeletal_development	13	1	1.0532	-0.202655	1157	1124.08	1232.12	1340.16	1.06493
GO:0048806_genitalia_development	13	1	1.0532	-0.202655	1157	1124.08	1232.12	1340.16	1.06493
GO:0050702_interleukin-1_beta_secretion	13	1	1.0532	-0.202655	1157	1124.08	1232.12	1340.16	1.06493
GO:0050768_negative_regulation_of_neurogenesis	13	1	1.0532	-0.202655	1157	1124.08	1232.12	1340.16	1.06493
GO:0055008_cardiac_muscle_morphogenesis	13	1	1.0532	-0.202655	1157	1124.08	1232.12	1340.16	1.06493
GO:0006022_aminoglycan_metabolic_process	44	3	0.933523	-0.198615	1161	1130.97	1238.74	1346.51	1.06696
GO:0007611_learning_and_or_memory	44	3	0.933523	-0.198615	1161	1130.97	1238.74	1346.51	1.06696
GO:0030203_glycosaminoglycan_metabolic_process	44	3	0.933523	-0.198615	1161	1130.97	1238.74	1346.51	1.06696
GO:0051640_organelle_localization	44	3	0.933523	-0.198615	1161	1130.97	1238.74	1346.51	1.06696
GO:0006576_biogenic_amine_metabolic_process	59	4	0.928249	-0.197902	1163	1132.72	1240.57	1348.42	1.0667
GO:0051258_protein_polymerization	59	4	0.928249	-0.197902	1163	1132.72	1240.57	1348.42	1.0667
GO:0043086_negative_regulation_of_catalytic_activity	161	11	0.935455	-0.196774	1164	1133.14	1241	1348.86	1.06615
GO:0009266_response_to_temperature_stimulus	29	2	0.944253	-0.196441	1166	1141.43	1248.79	1356.15	1.071
GO:0051091_positive_regulation_of_transcription_factor_activity	29	2	0.944253	-0.196441	1166	1141.43	1248.79	1356.15	1.071
GO:0006694_steroid_biosynthetic_process	74	5	0.925113	-0.196062	1168	1142.06	1249.47	1356.88	1.06975
GO:0051098_regulation_of_binding	74	5	0.925113	-0.196062	1168	1142.06	1249.47	1356.88	1.06975
GO:0006367_transcription_initiation_from_RNA_polymerase_II_promoter	60	4	0.912778	-0.18891	1169	1148.06	1255.3	1362.54	1.07382
GO:0006112_energy_reserve_metabolic_process	45	3	0.912778	-0.188261	1170	1151.42	1258.65	1365.88	1.07577
GO:0030154_cell_differentiation	981	69	0.963022	-0.185621	1171	1154.33	1261.26	1368.19	1.07708
GO:0000084_S_phase_of_mitotic_cell_cycle	14	1	0.977976	-0.184172	1194	1178.57	1285.74	1392.91	1.07683
GO:0002367_cytokine_production_during_immune_response	14	1	0.977976	-0.184172	1194	1178.57	1285.74	1392.91	1.07683
GO:0002699_positive_regulation_of_immune_effector_process	14	1	0.977976	-0.184172	1194	1178.57	1285.74	1392.91	1.07683
GO:0006692_prostanoid_metabolic_process	14	1	0.977976	-0.184172	1194	1178.57	1285.74	1392.91	1.07683
GO:0006693_prostaglandin_metabolic_process	14	1	0.977976	-0.184172	1194	1178.57	1285.74	1392.91	1.07683
GO:0006760_folic_acid_and_derivative_metabolic_process	14	1	0.977976	-0.184172	1194	1178.57	1285.74	1392.91	1.07683
GO:0006779_porphyrin_biosynthetic_process	14	1	0.977976	-0.184172	1194	1178.57	1285.74	1392.91	1.07683
GO:0008299_isoprenoid_biosynthetic_process	14	1	0.977976	-0.184172	1194	1178.57	1285.74	1392.91	1.07683
GO:0015718_monocarboxylic_acid_transport	14	1	0.977976	-0.184172	1194	1178.57	1285.74	1392.91	1.07683
GO:0016445_somatic_diversification_of_immunoglobulins	14	1	0.977976	-0.184172	1194	1178.57	1285.74	1392.91	1.07683
GO:0030641_regulation_of_cellular_pH	14	1	0.977976	-0.184172	1194	1178.57	1285.74	1392.91	1.07683
GO:0033014_tetrapyrrole_biosynthetic_process	14	1	0.977976	-0.184172	1194	1178.57	1285.74	1392.91	1.07683
GO:0042094_interleukin-2_biosynthetic_process	14	1	0.977976	-0.184172	1194	1178.57	1285.74	1392.91	1.07683
GO:0042219_amino_acid_derivative_catabolic_process	14	1	0.977976	-0.184172	1194	1178.57	1285.74	1392.91	1.07683
GO:0042364_water-soluble_vitamin_biosynthetic_process	14	1	0.977976	-0.184172	1194	1178.57	1285.74	1392.91	1.07683
GO:0043524_negative_regulation_of_neuron_apoptosis	14	1	0.977976	-0.184172	1194	1178.57	1285.74	1392.91	1.07683
GO:0046928_regulation_of_neurotransmitter_secretion	14	1	0.977976	-0.184172	1194	1178.57	1285.74	1392.91	1.07683
GO:0048010_vascular_endothelial_growth_factor_receptor_signaling_pathway	14	1	0.977976	-0.184172	1194	1178.57	1285.74	1392.91	1.07683
GO:0048663_neuron_fate_commitment	14	1	0.977976	-0.184172	1194	1178.57	1285.74	1392.91	1.07683
GO:0050701_interleukin-1_secretion	14	1	0.977976	-0.184172	1194	1178.57	1285.74	1392.91	1.07683
GO:0050852_T_cell_receptor_signaling_pathway	14	1	0.977976	-0.184172	1194	1178.57	1285.74	1392.91	1.07683
GO:0051605_protein_maturation_via_proteolysis	14	1	0.977976	-0.184172	1194	1178.57	1285.74	1392.91	1.07683
GO:0051705_behavioral_interaction_between_organisms	14	1	0.977976	-0.184172	1194	1178.57	1285.74	1392.91	1.07683
GO:0001819_positive_regulation_of_cytokine_production	30	2	0.912778	-0.183975	1199	1185.24	1292.04	1398.84	1.0776
GO:0002440_production_of_molecular_mediator_of_immune_response	30	2	0.912778	-0.183975	1199	1185.24	1292.04	1398.84	1.0776
GO:0042398_amino_acid_derivative_biosynthetic_process	30	2	0.912778	-0.183975	1199	1185.24	1292.04	1398.84	1.0776
GO:0043010_camera-type_eye_development	30	2	0.912778	-0.183975	1199	1185.24	1292.04	1398.84	1.0776
GO:0055067_monovalent_inorganic_cation_homeostasis	30	2	0.912778	-0.183975	1199	1185.24	1292.04	1398.84	1.0776
GO:0006790_sulfur_metabolic_process	76	5	0.900768	-0.180333	1202	1189.45	1295.85	1402.25	1.07808
GO:0006887_exocytosis	76	5	0.900768	-0.180333	1202	1189.45	1295.85	1402.25	1.07808
GO:0009991_response_to_extracellular_stimulus	76	5	0.900768	-0.180333	1202	1189.45	1295.85	1402.25	1.07808
GO:0001932_regulation_of_protein_amino_acid_phosphorylation	61	4	0.897814	-0.180313	1204	1191.46	1297.89	1404.32	1.07798
GO:0042113_B_cell_activation	61	4	0.897814	-0.180313	1204	1191.46	1297.89	1404.32	1.07798
GO:0019220_regulation_of_phosphate_metabolic_process	91	6	0.902747	-0.17942	1207	1192.94	1299.32	1405.7	1.07649
GO:0044271_nitrogen_compound_biosynthetic_process	91	6	0.902747	-0.17942	1207	1192.94	1299.32	1405.7	1.07649
GO:0051174_regulation_of_phosphorus_metabolic_process	91	6	0.902747	-0.17942	1207	1192.94	1299.32	1405.7	1.07649
GO:0019748_secondary_metabolic_process	46	3	0.892935	-0.178447	1209	1194.76	1300.94	1407.12	1.07605
GO:0050870_positive_regulation_of_T_cell_activation	46	3	0.892935	-0.178447	1209	1194.76	1300.94	1407.12	1.07605
GO:0044255_cellular_lipid_metabolic_process	521	36	0.946065	-0.178272	1210	1194.87	1301.01	1407.15	1.07522
GO:0007417_central_nervous_system_development	223	15	0.920964	-0.17488	1211	1197.41	1303.46	1409.51	1.07635
GO:0006575_amino_acid_derivative_metabolic_process	77	5	0.889069	-0.17292	1212	1200.04	1305.95	1411.86	1.07752
GO:0042471_ear_morphogenesis	31	2	0.883333	-0.172349	1215	1203.65	1309.36	1415.07	1.07766
GO:0043388_positive_regulation_of_DNA_binding	31	2	0.883333	-0.172349	1215	1203.65	1309.36	1415.07	1.07766
GO:0050673_epithelial_cell_proliferation	31	2	0.883333	-0.172349	1215	1203.65	1309.36	1415.07	1.07766
GO:0005976_polysaccharide_metabolic_process	62	4	0.883333	-0.172092	1216	1204.85	1310.52	1416.19	1.07773
GO:0051239_regulation_of_multicellular_organismal_process	224	15	0.916853	-0.170535	1217	1205.7	1311.31	1416.92	1.07749
GO:0042158_lipoprotein_biosynthetic_process	47	3	0.873936	-0.169144	1218	1208.26	1313.61	1418.96	1.0785
GO:0001708_cell_fate_specification	15	1	0.912778	-0.167714	1237	1224.47	1329.63	1434.79	1.07488
GO:0001824_blastocyst_development	15	1	0.912778	-0.167714	1237	1224.47	1329.63	1434.79	1.07488
GO:0002761_regulation_of_myeloid_leukocyte_differentiation	15	1	0.912778	-0.167714	1237	1224.47	1329.63	1434.79	1.07488
GO:0003014_renal_system_process	15	1	0.912778	-0.167714	1237	1224.47	1329.63	1434.79	1.07488
GO:0006516_glycoprotein_catabolic_process	15	1	0.912778	-0.167714	1237	1224.47	1329.63	1434.79	1.07488
GO:0006801_superoxide_metabolic_process	15	1	0.912778	-0.167714	1237	1224.47	1329.63	1434.79	1.07488
GO:0006900_membrane_budding	15	1	0.912778	-0.167714	1237	1224.47	1329.63	1434.79	1.07488
GO:0009262_deoxyribonucleotide_metabolic_process	15	1	0.912778	-0.167714	1237	1224.47	1329.63	1434.79	1.07488
GO:0009798_axis_specification	15	1	0.912778	-0.167714	1237	1224.47	1329.63	1434.79	1.07488
GO:0009988_cell-cell_recognition	15	1	0.912778	-0.167714	1237	1224.47	1329.63	1434.79	1.07488
GO:0017148_negative_regulation_of_translation	15	1	0.912778	-0.167714	1237	1224.47	1329.63	1434.79	1.07488
GO:0019229_regulation_of_vasoconstriction	15	1	0.912778	-0.167714	1237	1224.47	1329.63	1434.79	1.07488
GO:0030178_negative_regulation_of_Wnt_receptor_signaling_pathway	15	1	0.912778	-0.167714	1237	1224.47	1329.63	1434.79	1.07488
GO:0043112_receptor_metabolic_process	15	1	0.912778	-0.167714	1237	1224.47	1329.63	1434.79	1.07488
GO:0045089_positive_regulation_of_innate_immune_response	15	1	0.912778	-0.167714	1237	1224.47	1329.63	1434.79	1.07488
GO:0045494_photoreceptor_cell_maintenance	15	1	0.912778	-0.167714	1237	1224.47	1329.63	1434.79	1.07488
GO:0048167_regulation_of_synaptic_plasticity	15	1	0.912778	-0.167714	1237	1224.47	1329.63	1434.79	1.07488
GO:0048705_skeletal_morphogenesis	15	1	0.912778	-0.167714	1237	1224.47	1329.63	1434.79	1.07488
GO:0050688_regulation_of_defense_response_to_virus	15	1	0.912778	-0.167714	1237	1224.47	1329.63	1434.79	1.07488
GO:0030705_cytoskeleton-dependent_intracellular_transport	93	6	0.883333	-0.166092	1238	1226.14	1331.34	1436.54	1.0754
GO:0008203_cholesterol_metabolic_process	78	5	0.877671	-0.165792	1239	1227.24	1332.66	1438.08	1.07559
GO:0008202_steroid_metabolic_process	167	11	0.901846	-0.165446	1240	1228.03	1333.33	1438.63	1.07527
GO:0009309_amine_biosynthetic_process	63	4	0.869312	-0.164231	1242	1229.92	1335.26	1440.6	1.07509
GO:0051241_negative_regulation_of_multicellular_organismal_process	63	4	0.869312	-0.164231	1242	1229.92	1335.26	1440.6	1.07509
GO:0051704_multi-organism_process	441	30	0.931406	-0.163111	1243	1230.93	1336.19	1441.45	1.07497
GO:0008285_negative_regulation_of_cell_proliferation	226	15	0.908739	-0.162117	1244	1231.17	1336.43	1441.69	1.0743
GO:0008037_cell_recognition	32	2	0.855729	-0.161497	1250	1235.94	1341.09	1446.24	1.07287
GO:0032313_regulation_of_Rab_GTPase_activity	32	2	0.855729	-0.161497	1250	1235.94	1341.09	1446.24	1.07287
GO:0032482_Rab_protein_signal_transduction	32	2	0.855729	-0.161497	1250	1235.94	1341.09	1446.24	1.07287
GO:0032483_regulation_of_Rab_protein_signal_transduction	32	2	0.855729	-0.161497	1250	1235.94	1341.09	1446.24	1.07287
GO:0046489_phosphoinositide_biosynthetic_process	32	2	0.855729	-0.161497	1250	1235.94	1341.09	1446.24	1.07287
GO:0051216_cartilage_development	32	2	0.855729	-0.161497	1250	1235.94	1341.09	1446.24	1.07287
GO:0006800_oxygen_and_reactive_oxygen_species_metabolic_process	48	3	0.855729	-0.160324	1251	1238.37	1343.54	1448.71	1.07397
GO:0043066_negative_regulation_of_apoptosis	212	14	0.904167	-0.159906	1252	1238.79	1343.89	1448.99	1.0734
GO:0009725_response_to_hormone_stimulus	109	7	0.879281	-0.159776	1253	1239.62	1344.5	1449.38	1.07302
GO:0008219_cell_death	740	51	0.943615	-0.159192	1255	1240.95	1345.74	1450.53	1.0723
GO:0016265_death	740	51	0.943615	-0.159192	1255	1240.95	1345.74	1450.53	1.0723
GO:0007017_microtubule-based_process	183	12	0.897814	-0.159075	1256	1241.45	1346.2	1450.95	1.07181
GO:0046649_lymphocyte_activation	154	10	0.889069	-0.157277	1257	1243.71	1348.29	1452.87	1.07262
GO:0000904_cellular_morphogenesis_during_differentiation	125	8	0.876267	-0.153914	1258	1245.67	1350.17	1454.67	1.07327
GO:0009615_response_to_virus	95	6	0.864737	-0.153676	1259	1246.72	1351.08	1455.44	1.07314
GO:0065008_regulation_of_biological_quality	940	65	0.946764	-0.153181	1260	1247.12	1351.43	1455.74	1.07256
GO:0002562_somatic_diversification_of_immune_receptors_via_germline_recombination_within_a_single_locus	16	1	0.855729	-0.152996	1281	1269.07	1373.06	1477.05	1.07187
GO:0003044_regulation_of_systemic_arterial_blood_pressure_mediated_by_a_chemical_signal	16	1	0.855729	-0.152996	1281	1269.07	1373.06	1477.05	1.07187
GO:0007589_body_fluid_secretion	16	1	0.855729	-0.152996	1281	1269.07	1373.06	1477.05	1.07187
GO:0009110_vitamin_biosynthetic_process	16	1	0.855729	-0.152996	1281	1269.07	1373.06	1477.05	1.07187
GO:0016254_preassembly_of_GPI_anchor_in_ER_membrane	16	1	0.855729	-0.152996	1281	1269.07	1373.06	1477.05	1.07187
GO:0016444_somatic_cell_DNA_recombination	16	1	0.855729	-0.152996	1281	1269.07	1373.06	1477.05	1.07187
GO:0022408_negative_regulation_of_cell-cell_adhesion	16	1	0.855729	-0.152996	1281	1269.07	1373.06	1477.05	1.07187
GO:0030101_natural_killer_cell_activation	16	1	0.855729	-0.152996	1281	1269.07	1373.06	1477.05	1.07187
GO:0031123_RNA_3'-end_processing	16	1	0.855729	-0.152996	1281	1269.07	1373.06	1477.05	1.07187
GO:0031400_negative_regulation_of_protein_modification_process	16	1	0.855729	-0.152996	1281	1269.07	1373.06	1477.05	1.07187
GO:0042168_heme_metabolic_process	16	1	0.855729	-0.152996	1281	1269.07	1373.06	1477.05	1.07187
GO:0043900_regulation_of_multi-organism_process	16	1	0.855729	-0.152996	1281	1269.07	1373.06	1477.05	1.07187
GO:0045088_regulation_of_innate_immune_response	16	1	0.855729	-0.152996	1281	1269.07	1373.06	1477.05	1.07187
GO:0045785_positive_regulation_of_cell_adhesion	16	1	0.855729	-0.152996	1281	1269.07	1373.06	1477.05	1.07187
GO:0048489_synaptic_vesicle_transport	16	1	0.855729	-0.152996	1281	1269.07	1373.06	1477.05	1.07187
GO:0050679_positive_regulation_of_epithelial_cell_proliferation	16	1	0.855729	-0.152996	1281	1269.07	1373.06	1477.05	1.07187
GO:0050715_positive_regulation_of_cytokine_secretion	16	1	0.855729	-0.152996	1281	1269.07	1373.06	1477.05	1.07187
GO:0050795_regulation_of_behavior	16	1	0.855729	-0.152996	1281	1269.07	1373.06	1477.05	1.07187
GO:0050868_negative_regulation_of_T_cell_activation	16	1	0.855729	-0.152996	1281	1269.07	1373.06	1477.05	1.07187
GO:0051341_regulation_of_oxidoreductase_activity	16	1	0.855729	-0.152996	1281	1269.07	1373.06	1477.05	1.07187
GO:0051384_response_to_glucocorticoid_stimulus	16	1	0.855729	-0.152996	1281	1269.07	1373.06	1477.05	1.07187
GO:0006096_glycolysis	49	3	0.838265	-0.15196	1283	1272.3	1376.01	1479.72	1.07249
GO:0051090_regulation_of_transcription_factor_activity	49	3	0.838265	-0.15196	1283	1272.3	1376.01	1479.72	1.07249
GO:0006733_oxidoreduction_coenzyme_metabolic_process	33	2	0.829798	-0.151361	1286	1276.41	1379.98	1483.55	1.07308
GO:0030534_adult_behavior	33	2	0.829798	-0.151361	1286	1276.41	1379.98	1483.55	1.07308
GO:0051099_positive_regulation_of_binding	33	2	0.829798	-0.151361	1286	1276.41	1379.98	1483.55	1.07308
GO:0009719_response_to_endogenous_stimulus	111	7	0.863438	-0.148585	1287	1279.74	1383.03	1486.32	1.07462
GO:0043069_negative_regulation_of_programmed_cell_death	215	14	0.89155	-0.147713	1288	1280.06	1383.29	1486.52	1.07398
GO:0008283_cell_proliferation	705	48	0.932199	-0.142413	1289	1285.57	1388.43	1491.29	1.07714
GO:0046849_bone_remodeling	34	2	0.805392	-0.141889	1290	1289.61	1392.52	1495.43	1.07947
GO:0016485_protein_processing	82	5	0.834858	-0.139931	1291	1291.44	1393.9	1496.36	1.07971
GO:0002200_somatic_diversification_of_immune_receptors	17	1	0.805392	-0.139784	1303	1307.33	1409.21	1511.09	1.08151
GO:0006109_regulation_of_carbohydrate_metabolic_process	17	1	0.805392	-0.139784	1303	1307.33	1409.21	1511.09	1.08151
GO:0006541_glutamine_metabolic_process	17	1	0.805392	-0.139784	1303	1307.33	1409.21	1511.09	1.08151
GO:0007193_G-protein_signaling__adenylate_cyclase_inhibiting_pathway	17	1	0.805392	-0.139784	1303	1307.33	1409.21	1511.09	1.08151
GO:0009066_aspartate_family_amino_acid_metabolic_process	17	1	0.805392	-0.139784	1303	1307.33	1409.21	1511.09	1.08151
GO:0009612_response_to_mechanical_stimulus	17	1	0.805392	-0.139784	1303	1307.33	1409.21	1511.09	1.08151
GO:0019439_aromatic_compound_catabolic_process	17	1	0.805392	-0.139784	1303	1307.33	1409.21	1511.09	1.08151
GO:0030195_negative_regulation_of_blood_coagulation	17	1	0.805392	-0.139784	1303	1307.33	1409.21	1511.09	1.08151
GO:0031960_response_to_corticosteroid_stimulus	17	1	0.805392	-0.139784	1303	1307.33	1409.21	1511.09	1.08151
GO:0043542_endothelial_cell_migration	17	1	0.805392	-0.139784	1303	1307.33	1409.21	1511.09	1.08151
GO:0045639_positive_regulation_of_myeloid_cell_differentiation	17	1	0.805392	-0.139784	1303	1307.33	1409.21	1511.09	1.08151
GO:0051320_S_phase	17	1	0.805392	-0.139784	1303	1307.33	1409.21	1511.09	1.08151
GO:0007229_integrin-mediated_signaling_pathway	51	3	0.805392	-0.136503	1304	1312.45	1413.61	1514.77	1.08406
GO:0006917_induction_of_apoptosis	189	12	0.869312	-0.134013	1305	1316.47	1417.15	1517.83	1.08594
GO:0002697_regulation_of_immune_effector_process	35	2	0.782381	-0.133031	1307	1322.37	1422.89	1523.41	1.08867
GO:0051656_establishment_of_organelle_localization	35	2	0.782381	-0.133031	1307	1322.37	1422.89	1523.41	1.08867
GO:0009888_tissue_development	293	19	0.887856	-0.131043	1308	1323.72	1424.04	1524.36	1.08872
GO:0012502_induction_of_programmed_cell_death	190	12	0.864737	-0.130186	1309	1325.37	1425.58	1525.79	1.08906
GO:0006289_nucleotide-excision_repair	52	3	0.789904	-0.129366	1313	1329.4	1429.58	1529.76	1.08879
GO:0032504_multicellular_organism_reproduction	52	3	0.789904	-0.129366	1313	1329.4	1429.58	1529.76	1.08879
GO:0048609_reproductive_process_in_a_multicellular_organism	52	3	0.789904	-0.129366	1313	1329.4	1429.58	1529.76	1.08879
GO:0048771_tissue_remodeling	52	3	0.789904	-0.129366	1313	1329.4	1429.58	1529.76	1.08879
GO:0008284_positive_regulation_of_cell_proliferation	220	14	0.871288	-0.129153	1314	1329.74	1429.84	1529.94	1.08816
GO:0006928_cell_motility	352	23	0.894626	-0.12912	1316	1330.2	1430.21	1530.22	1.08679
GO:0051674_localization_of_cell	352	23	0.894626	-0.12912	1316	1330.2	1430.21	1530.22	1.08679
GO:0000070_mitotic_sister_chromatid_segregation	18	1	0.760648	-0.127887	1334	1350.59	1450.38	1550.17	1.08724
GO:0000096_sulfur_amino_acid_metabolic_process	18	1	0.760648	-0.127887	1334	1350.59	1450.38	1550.17	1.08724
GO:0001570_vasculogenesis	18	1	0.760648	-0.127887	1334	1350.59	1450.38	1550.17	1.08724
GO:0002377_immunoglobulin_production	18	1	0.760648	-0.127887	1334	1350.59	1450.38	1550.17	1.08724
GO:0002831_regulation_of_response_to_biotic_stimulus	18	1	0.760648	-0.127887	1334	1350.59	1450.38	1550.17	1.08724
GO:0006778_porphyrin_metabolic_process	18	1	0.760648	-0.127887	1334	1350.59	1450.38	1550.17	1.08724
GO:0006890_retrograde_vesicle-mediated_transport__Golgi_to_ER	18	1	0.760648	-0.127887	1334	1350.59	1450.38	1550.17	1.08724
GO:0007006_mitochondrial_membrane_organization_and_biogenesis	18	1	0.760648	-0.127887	1334	1350.59	1450.38	1550.17	1.08724
GO:0007051_spindle_organization_and_biogenesis	18	1	0.760648	-0.127887	1334	1350.59	1450.38	1550.17	1.08724
GO:0007159_leukocyte_adhesion	18	1	0.760648	-0.127887	1334	1350.59	1450.38	1550.17	1.08724
GO:0009593_detection_of_chemical_stimulus	18	1	0.760648	-0.127887	1334	1350.59	1450.38	1550.17	1.08724
GO:0009743_response_to_carbohydrate_stimulus	18	1	0.760648	-0.127887	1334	1350.59	1450.38	1550.17	1.08724
GO:0019370_leukotriene_biosynthetic_process	18	1	0.760648	-0.127887	1334	1350.59	1450.38	1550.17	1.08724
GO:0032635_interleukin-6_production	18	1	0.760648	-0.127887	1334	1350.59	1450.38	1550.17	1.08724
GO:0033013_tetrapyrrole_metabolic_process	18	1	0.760648	-0.127887	1334	1350.59	1450.38	1550.17	1.08724
GO:0043433_negative_regulation_of_transcription_factor_activity	18	1	0.760648	-0.127887	1334	1350.59	1450.38	1550.17	1.08724
GO:0043450_alkene_biosynthetic_process	18	1	0.760648	-0.127887	1334	1350.59	1450.38	1550.17	1.08724
GO:0045840_positive_regulation_of_mitosis	18	1	0.760648	-0.127887	1334	1350.59	1450.38	1550.17	1.08724
GO:0006690_icosanoid_metabolic_process	36	2	0.760648	-0.124745	1338	1357.03	1456.48	1555.93	1.08855
GO:0008624_induction_of_apoptosis_by_extracellular_signals	36	2	0.760648	-0.124745	1338	1357.03	1456.48	1555.93	1.08855
GO:0008652_amino_acid_biosynthetic_process	36	2	0.760648	-0.124745	1338	1357.03	1456.48	1555.93	1.08855
GO:0009755_hormone-mediated_signaling	36	2	0.760648	-0.124745	1338	1357.03	1456.48	1555.93	1.08855
GO:0001505_regulation_of_neurotransmitter_levels	69	4	0.79372	-0.123799	1340	1359.69	1459.04	1558.39	1.08884
GO:0044242_cellular_lipid_catabolic_process	69	4	0.79372	-0.123799	1340	1359.69	1459.04	1558.39	1.08884
GO:0016125_sterol_metabolic_process	85	5	0.805392	-0.123056	1342	1361.13	1460.27	1559.41	1.08813
GO:0051249_regulation_of_lymphocyte_activation	85	5	0.805392	-0.123056	1342	1361.13	1460.27	1559.41	1.08813
GO:0006469_negative_regulation_of_protein_kinase_activity	53	3	0.775	-0.122595	1344	1365.2	1464.03	1562.86	1.08931
GO:0033673_negative_regulation_of_kinase_activity	53	3	0.775	-0.122595	1344	1365.2	1464.03	1562.86	1.08931
GO:0006006_glucose_metabolic_process	101	6	0.813366	-0.121343	1345	1366.35	1465.15	1563.95	1.08933
GO:0051338_regulation_of_transferase_activity	223	14	0.859567	-0.119004	1346	1368.73	1467.23	1565.73	1.09007
GO:0042127_regulation_of_cell_proliferation	458	30	0.896834	-0.118067	1347	1369.14	1467.62	1566.1	1.08955
GO:0042325_regulation_of_phosphorylation	86	5	0.796027	-0.117865	1348	1371.45	1469.6	1567.75	1.09021
GO:0000188_inactivation_of_MAPK_activity	19	1	0.720614	-0.117143	1359	1382.64	1480.38	1578.12	1.08932
GO:0000819_sister_chromatid_segregation	19	1	0.720614	-0.117143	1359	1382.64	1480.38	1578.12	1.08932
GO:0006471_protein_amino_acid_ADP-ribosylation	19	1	0.720614	-0.117143	1359	1382.64	1480.38	1578.12	1.08932
GO:0006984_ER-nuclear_signaling_pathway	19	1	0.720614	-0.117143	1359	1382.64	1480.38	1578.12	1.08932
GO:0009311_oligosaccharide_metabolic_process	19	1	0.720614	-0.117143	1359	1382.64	1480.38	1578.12	1.08932
GO:0009620_response_to_fungus	19	1	0.720614	-0.117143	1359	1382.64	1480.38	1578.12	1.08932
GO:0030833_regulation_of_actin_filament_polymerization	19	1	0.720614	-0.117143	1359	1382.64	1480.38	1578.12	1.08932
GO:0032623_interleukin-2_production	19	1	0.720614	-0.117143	1359	1382.64	1480.38	1578.12	1.08932
GO:0042326_negative_regulation_of_phosphorylation	19	1	0.720614	-0.117143	1359	1382.64	1480.38	1578.12	1.08932
GO:0050819_negative_regulation_of_coagulation	19	1	0.720614	-0.117143	1359	1382.64	1480.38	1578.12	1.08932
GO:0051924_regulation_of_calcium_ion_transport	19	1	0.720614	-0.117143	1359	1382.64	1480.38	1578.12	1.08932
GO:0007269_neurotransmitter_secretion	37	2	0.74009	-0.116989	1361	1386.01	1483.96	1581.91	1.09034
GO:0030855_epithelial_cell_differentiation	37	2	0.74009	-0.116989	1361	1386.01	1483.96	1581.91	1.09034
GO:0007399_nervous_system_development	647	43	0.909956	-0.114921	1362	1390.06	1487.58	1585.1	1.0922
GO:0009913_epidermal_cell_differentiation	55	3	0.746818	-0.110077	1363	1396.8	1494.11	1591.42	1.09619
GO:0006919_caspase_activation	38	2	0.720614	-0.109728	1369	1401.15	1498.39	1595.63	1.09451
GO:0006944_membrane_fusion	38	2	0.720614	-0.109728	1369	1401.15	1498.39	1595.63	1.09451
GO:0008277_regulation_of_G-protein_coupled_receptor_protein_signaling_pathway	38	2	0.720614	-0.109728	1369	1401.15	1498.39	1595.63	1.09451
GO:0044272_sulfur_compound_biosynthetic_process	38	2	0.720614	-0.109728	1369	1401.15	1498.39	1595.63	1.09451
GO:0045454_cell_redox_homeostasis	38	2	0.720614	-0.109728	1369	1401.15	1498.39	1595.63	1.09451
GO:0050900_leukocyte_migration	38	2	0.720614	-0.109728	1369	1401.15	1498.39	1595.63	1.09451
GO:0006023_aminoglycan_biosynthetic_process	20	1	0.684583	-0.107415	1383	1416.03	1512.43	1608.83	1.09359
GO:0006024_glycosaminoglycan_biosynthetic_process	20	1	0.684583	-0.107415	1383	1416.03	1512.43	1608.83	1.09359
GO:0006493_protein_amino_acid_O-linked_glycosylation	20	1	0.684583	-0.107415	1383	1416.03	1512.43	1608.83	1.09359
GO:0010563_negative_regulation_of_phosphorus_metabolic_process	20	1	0.684583	-0.107415	1383	1416.03	1512.43	1608.83	1.09359
GO:0030193_regulation_of_blood_coagulation	20	1	0.684583	-0.107415	1383	1416.03	1512.43	1608.83	1.09359
GO:0030574_collagen_catabolic_process	20	1	0.684583	-0.107415	1383	1416.03	1512.43	1608.83	1.09359
GO:0042743_hydrogen_peroxide_metabolic_process	20	1	0.684583	-0.107415	1383	1416.03	1512.43	1608.83	1.09359
GO:0042990_regulation_of_transcription_factor_import_into_nucleus	20	1	0.684583	-0.107415	1383	1416.03	1512.43	1608.83	1.09359
GO:0042991_transcription_factor_import_into_nucleus	20	1	0.684583	-0.107415	1383	1416.03	1512.43	1608.83	1.09359
GO:0045936_negative_regulation_of_phosphate_metabolic_process	20	1	0.684583	-0.107415	1383	1416.03	1512.43	1608.83	1.09359
GO:0048278_vesicle_docking	20	1	0.684583	-0.107415	1383	1416.03	1512.43	1608.83	1.09359
GO:0050714_positive_regulation_of_protein_secretion	20	1	0.684583	-0.107415	1383	1416.03	1512.43	1608.83	1.09359
GO:0050769_positive_regulation_of_neurogenesis	20	1	0.684583	-0.107415	1383	1416.03	1512.43	1608.83	1.09359
GO:0051701_interaction_with_host	20	1	0.684583	-0.107415	1383	1416.03	1512.43	1608.83	1.09359
GO:0065009_regulation_of_molecular_function	579	38	0.89859	-0.107142	1384	1416.64	1513.02	1609.4	1.09322
GO:0006631_fatty_acid_metabolic_process	151	9	0.81606	-0.106575	1385	1417.09	1513.43	1609.77	1.09273
GO:0042060_wound_healing	120	7	0.798681	-0.10646	1386	1417.83	1513.99	1610.15	1.09234
GO:0001501_skeletal_development	136	8	0.805392	-0.104871	1387	1419.18	1515.12	1611.06	1.09237
GO:0000187_activation_of_MAPK_activity	56	3	0.733482	-0.104295	1389	1421.86	1517.43	1613	1.09246
GO:0051251_positive_regulation_of_lymphocyte_activation	56	3	0.733482	-0.104295	1389	1421.86	1517.43	1613	1.09246
GO:0014706_striated_muscle_development	89	5	0.769195	-0.103485	1390	1423.37	1518.69	1614.01	1.09258
GO:0007088_regulation_of_mitosis	39	2	0.702137	-0.102926	1391	1425.89	1520.9	1615.91	1.09339
GO:0006979_response_to_oxidative_stress	90	5	0.760648	-0.099066	1393	1431.1	1525.66	1620.22	1.09523
GO:0007346_regulation_of_mitotic_cell_cycle	90	5	0.760648	-0.099066	1393	1431.1	1525.66	1620.22	1.09523
GO:0006007_glucose_catabolic_process	57	3	0.720614	-0.098809	1394	1431.84	1526.29	1620.74	1.0949
GO:0001936_regulation_of_endothelial_cell_proliferation	21	1	0.651984	-0.098589	1403	1443.69	1537.76	1631.83	1.09605
GO:0006691_leukotriene_metabolic_process	21	1	0.651984	-0.098589	1403	1443.69	1537.76	1631.83	1.09605
GO:0006879_cellular_iron_ion_homeostasis	21	1	0.651984	-0.098589	1403	1443.69	1537.76	1631.83	1.09605
GO:0006903_vesicle_targeting	21	1	0.651984	-0.098589	1403	1443.69	1537.76	1631.83	1.09605
GO:0016338_calcium-independent_cell-cell_adhesion	21	1	0.651984	-0.098589	1403	1443.69	1537.76	1631.83	1.09605
GO:0030166_proteoglycan_biosynthetic_process	21	1	0.651984	-0.098589	1403	1443.69	1537.76	1631.83	1.09605
GO:0042310_vasoconstriction	21	1	0.651984	-0.098589	1403	1443.69	1537.76	1631.83	1.09605
GO:0043449_alkene_metabolic_process	21	1	0.651984	-0.098589	1403	1443.69	1537.76	1631.83	1.09605
GO:0050707_regulation_of_cytokine_secretion	21	1	0.651984	-0.098589	1403	1443.69	1537.76	1631.83	1.09605
GO:0030030_cell_projection_organization_and_biogenesis	200	12	0.8215	-0.096825	1406	1445.77	1539.62	1633.47	1.09504
GO:0032990_cell_part_morphogenesis	200	12	0.8215	-0.096825	1406	1445.77	1539.62	1633.47	1.09504
GO:0048858_cell_projection_morphogenesis	200	12	0.8215	-0.096825	1406	1445.77	1539.62	1633.47	1.09504
GO:0019221_cytokine_and_chemokine_mediated_signaling_pathway	40	2	0.684583	-0.096553	1409	1448.2	1541.87	1635.54	1.0943
GO:0048545_response_to_steroid_hormone_stimulus	40	2	0.684583	-0.096553	1409	1448.2	1541.87	1635.54	1.0943
GO:0051047_positive_regulation_of_secretion	40	2	0.684583	-0.096553	1409	1448.2	1541.87	1635.54	1.0943
GO:0016055_Wnt_receptor_signaling_pathway	123	7	0.779201	-0.095026	1410	1449.57	1543.17	1636.77	1.09445
GO:0002694_regulation_of_leukocyte_activation	91	5	0.752289	-0.094821	1411	1450.76	1544.1	1637.44	1.09433
GO:0016337_cell-cell_adhesion	247	15	0.831478	-0.092974	1412	1452.32	1545.49	1638.66	1.09454
GO:0042108_positive_regulation_of_cytokine_biosynthetic_process	41	2	0.667886	-0.09058	1413	1459.12	1551.88	1644.64	1.09829
GO:0000060_protein_import_into_nucleus__translocation	22	1	0.622348	-0.090566	1431	1471.71	1563.89	1656.07	1.09286
GO:0000077_DNA_damage_checkpoint	22	1	0.622348	-0.090566	1431	1471.71	1563.89	1656.07	1.09286
GO:0015918_sterol_transport	22	1	0.622348	-0.090566	1431	1471.71	1563.89	1656.07	1.09286
GO:0022407_regulation_of_cell-cell_adhesion	22	1	0.622348	-0.090566	1431	1471.71	1563.89	1656.07	1.09286
GO:0030301_cholesterol_transport	22	1	0.622348	-0.090566	1431	1471.71	1563.89	1656.07	1.09286
GO:0042306_regulation_of_protein_import_into_nucleus	22	1	0.622348	-0.090566	1431	1471.71	1563.89	1656.07	1.09286
GO:0044254_multicellular_organismal_protein_catabolic_process	22	1	0.622348	-0.090566	1431	1471.71	1563.89	1656.07	1.09286
GO:0044256_protein_digestion	22	1	0.622348	-0.090566	1431	1471.71	1563.89	1656.07	1.09286
GO:0044259_multicellular_organismal_macromolecule_metabolic_process	22	1	0.622348	-0.090566	1431	1471.71	1563.89	1656.07	1.09286
GO:0044266_multicellular_organismal_macromolecule_catabolic_process	22	1	0.622348	-0.090566	1431	1471.71	1563.89	1656.07	1.09286
GO:0044268_multicellular_organismal_protein_metabolic_process	22	1	0.622348	-0.090566	1431	1471.71	1563.89	1656.07	1.09286
GO:0045927_positive_regulation_of_growth	22	1	0.622348	-0.090566	1431	1471.71	1563.89	1656.07	1.09286
GO:0050818_regulation_of_coagulation	22	1	0.622348	-0.090566	1431	1471.71	1563.89	1656.07	1.09286
GO:0050851_antigen_receptor-mediated_signaling_pathway	22	1	0.622348	-0.090566	1431	1471.71	1563.89	1656.07	1.09286
GO:0051092_positive_regulation_of_NF-kappaB_transcription_factor_activity	22	1	0.622348	-0.090566	1431	1471.71	1563.89	1656.07	1.09286
GO:0051262_protein_tetramerization	22	1	0.622348	-0.090566	1431	1471.71	1563.89	1656.07	1.09286
GO:0051346_negative_regulation_of_hydrolase_activity	22	1	0.622348	-0.090566	1431	1471.71	1563.89	1656.07	1.09286
GO:0055072_iron_ion_homeostasis	22	1	0.622348	-0.090566	1431	1471.71	1563.89	1656.07	1.09286
GO:0009653_anatomical_structure_morphogenesis	820	54	0.901646	-0.090248	1432	1471.76	1563.93	1656.1	1.09213
GO:0051336_regulation_of_hydrolase_activity	187	11	0.805392	-0.090042	1433	1471.99	1564.3	1656.61	1.09163
GO:0006508_proteolysis	618	40	0.886192	-0.089456	1434	1472.5	1564.75	1657	1.09118
GO:0006629_lipid_metabolic_process	634	41	0.885423	-0.087134	1435	1477.45	1569.03	1660.61	1.0934
GO:0006418_tRNA_aminoacylation_for_protein_translation	42	2	0.651984	-0.084981	1440	1481.87	1572.92	1663.97	1.09231
GO:0043038_amino_acid_activation	42	2	0.651984	-0.084981	1440	1481.87	1572.92	1663.97	1.09231
GO:0043039_tRNA_aminoacylation	42	2	0.651984	-0.084981	1440	1481.87	1572.92	1663.97	1.09231
GO:0043280_positive_regulation_of_caspase_activity	42	2	0.651984	-0.084981	1440	1481.87	1572.92	1663.97	1.09231
GO:0050767_regulation_of_neurogenesis	42	2	0.651984	-0.084981	1440	1481.87	1572.92	1663.97	1.09231
GO:0006816_calcium_ion_transport	110	6	0.746818	-0.084345	1441	1483.65	1574.72	1665.79	1.0928
GO:0043549_regulation_of_kinase_activity	220	13	0.809053	-0.084151	1442	1483.97	1574.98	1665.99	1.09222
GO:0002696_positive_regulation_of_leukocyte_activation	60	3	0.684583	-0.083979	1446	1485.56	1576.58	1667.6	1.0903
GO:0009150_purine_ribonucleotide_metabolic_process	60	3	0.684583	-0.083979	1446	1485.56	1576.58	1667.6	1.0903
GO:0044264_cellular_polysaccharide_metabolic_process	60	3	0.684583	-0.083979	1446	1485.56	1576.58	1667.6	1.0903
GO:0050867_positive_regulation_of_cell_activation	60	3	0.684583	-0.083979	1446	1485.56	1576.58	1667.6	1.0903
GO:0007422_peripheral_nervous_system_development	23	1	0.59529	-0.083259	1451	1497.84	1588.22	1678.6	1.09457
GO:0009166_nucleotide_catabolic_process	23	1	0.59529	-0.083259	1451	1497.84	1588.22	1678.6	1.09457
GO:0016339_calcium-dependent_cell-cell_adhesion	23	1	0.59529	-0.083259	1451	1497.84	1588.22	1678.6	1.09457
GO:0051250_negative_regulation_of_lymphocyte_activation	23	1	0.59529	-0.083259	1451	1497.84	1588.22	1678.6	1.09457
GO:0051650_establishment_of_vesicle_localization	23	1	0.59529	-0.083259	1451	1497.84	1588.22	1678.6	1.09457
GO:0050865_regulation_of_cell_activation	94	5	0.72828	-0.083078	1452	1498.57	1588.72	1678.87	1.09416
GO:0007409_axonogenesis	111	6	0.74009	-0.080947	1453	1500.84	1590.72	1680.6	1.09478
GO:0045321_leukocyte_activation	175	10	0.782381	-0.080227	1454	1503.21	1592.71	1682.21	1.0954
GO:0006767_water-soluble_vitamin_metabolic_process	43	2	0.636822	-0.07973	1455	1506.89	1596.07	1685.25	1.09695
GO:0048511_rhythmic_process	61	3	0.673361	-0.079533	1457	1508.55	1597.66	1686.77	1.09654
GO:0048730_epidermis_morphogenesis	61	3	0.673361	-0.079533	1457	1508.55	1597.66	1686.77	1.09654
GO:0009628_response_to_abiotic_stimulus	160	9	0.770156	-0.078208	1458	1510.82	1599.68	1688.54	1.09717
GO:0030182_neuron_differentiation	207	12	0.79372	-0.078148	1459	1511.06	1599.9	1688.74	1.09657
GO:0007155_cell_adhesion	655	42	0.877939	-0.077553	1461	1511.51	1600.31	1689.11	1.09535
GO:0022610_biological_adhesion	655	42	0.877939	-0.077553	1461	1511.51	1600.31	1689.11	1.09535
GO:0000271_polysaccharide_biosynthetic_process	24	1	0.570486	-0.076594	1469	1521.64	1609.82	1698	1.09586
GO:0002695_negative_regulation_of_leukocyte_activation	24	1	0.570486	-0.076594	1469	1521.64	1609.82	1698	1.09586
GO:0007205_activation_of_protein_kinase_C_activity	24	1	0.570486	-0.076594	1469	1521.64	1609.82	1698	1.09586
GO:0007416_synaptogenesis	24	1	0.570486	-0.076594	1469	1521.64	1609.82	1698	1.09586
GO:0033692_cellular_polysaccharide_biosynthetic_process	24	1	0.570486	-0.076594	1469	1521.64	1609.82	1698	1.09586
GO:0042311_vasodilation	24	1	0.570486	-0.076594	1469	1521.64	1609.82	1698	1.09586
GO:0043269_regulation_of_ion_transport	24	1	0.570486	-0.076594	1469	1521.64	1609.82	1698	1.09586
GO:0051648_vesicle_localization	24	1	0.570486	-0.076594	1469	1521.64	1609.82	1698	1.09586
GO:0006817_phosphate_transport	79	4	0.693249	-0.076573	1470	1522.93	1611.07	1699.21	1.09597
GO:0050790_regulation_of_catalytic_activity	524	33	0.862261	-0.076008	1471	1523.08	1611.2	1699.32	1.09531
GO:0007254_JNK_cascade	62	3	0.6625	-0.075314	1472	1524.76	1612.8	1700.84	1.09565
GO:0022900_electron_transport_chain	44	2	0.622348	-0.074806	1474	1527.82	1615.74	1703.66	1.09616
GO:0022904_respiratory_electron_transport_chain	44	2	0.622348	-0.074806	1474	1527.82	1615.74	1703.66	1.09616
GO:0042157_lipoprotein_metabolic_process	63	3	0.651984	-0.071313	1475	1532.58	1619.9	1707.22	1.09824
GO:0001935_endothelial_cell_proliferation	25	1	0.547667	-0.070506	1482	1540.61	1627.45	1714.29	1.09814
GO:0030168_platelet_activation	25	1	0.547667	-0.070506	1482	1540.61	1627.45	1714.29	1.09814
GO:0031327_negative_regulation_of_cellular_biosynthetic_process	25	1	0.547667	-0.070506	1482	1540.61	1627.45	1714.29	1.09814
GO:0031570_DNA_integrity_checkpoint	25	1	0.547667	-0.070506	1482	1540.61	1627.45	1714.29	1.09814
GO:0043523_regulation_of_neuron_apoptosis	25	1	0.547667	-0.070506	1482	1540.61	1627.45	1714.29	1.09814
GO:0044243_multicellular_organismal_catabolic_process	25	1	0.547667	-0.070506	1482	1540.61	1627.45	1714.29	1.09814
GO:0050663_cytokine_secretion	25	1	0.547667	-0.070506	1482	1540.61	1627.45	1714.29	1.09814
GO:0046474_glycerophospholipid_biosynthetic_process	45	2	0.608519	-0.070186	1483	1543.24	1629.91	1716.58	1.09906
GO:0022008_neurogenesis	258	15	0.796027	-0.068199	1484	1545	1631.65	1718.3	1.09949
GO:0007517_muscle_development	164	9	0.751372	-0.067919	1485	1545.49	1632.03	1718.57	1.09901
GO:0051240_positive_regulation_of_multicellular_organismal_process	82	4	0.667886	-0.066124	1486	1547.79	1634.36	1720.93	1.09984
GO:0002429_immune_response-activating_cell_surface_receptor_signaling_pathway	26	1	0.526603	-0.064938	1494	1556.08	1642.13	1728.18	1.09915
GO:0019751_polyol_metabolic_process	26	1	0.526603	-0.064938	1494	1556.08	1642.13	1728.18	1.09915
GO:0032963_collagen_metabolic_process	26	1	0.526603	-0.064938	1494	1556.08	1642.13	1728.18	1.09915
GO:0033157_regulation_of_intracellular_protein_transport	26	1	0.526603	-0.064938	1494	1556.08	1642.13	1728.18	1.09915
GO:0033500_carbohydrate_homeostasis	26	1	0.526603	-0.064938	1494	1556.08	1642.13	1728.18	1.09915
GO:0042593_glucose_homeostasis	26	1	0.526603	-0.064938	1494	1556.08	1642.13	1728.18	1.09915
GO:0043407_negative_regulation_of_MAP_kinase_activity	26	1	0.526603	-0.064938	1494	1556.08	1642.13	1728.18	1.09915
GO:0051607_defense_response_to_virus	26	1	0.526603	-0.064938	1494	1556.08	1642.13	1728.18	1.09915
GO:0031098_stress-activated_protein_kinase_signaling_pathway	65	3	0.631923	-0.063915	1495	1557.65	1643.45	1729.25	1.0993
GO:0009887_organ_morphogenesis	353	21	0.814518	-0.062775	1496	1559.44	1645.2	1730.96	1.09973
GO:0006308_DNA_catabolic_process	47	2	0.582624	-0.061786	1499	1561.74	1647.19	1732.64	1.09886
GO:0006941_striated_muscle_contraction	47	2	0.582624	-0.061786	1499	1561.74	1647.19	1732.64	1.09886
GO:0009306_protein_secretion	47	2	0.582624	-0.061786	1499	1561.74	1647.19	1732.64	1.09886
GO:0045859_regulation_of_protein_kinase_activity	215	12	0.764186	-0.060728	1500	1563.07	1648.4	1733.73	1.09893
GO:0019320_hexose_catabolic_process	66	3	0.622348	-0.060499	1502	1564.73	1649.99	1735.25	1.09853
GO:0051188_cofactor_biosynthetic_process	66	3	0.622348	-0.060499	1502	1564.73	1649.99	1735.25	1.09853
GO:0002768_immune_response-regulating_cell_surface_receptor_signaling_pathway	27	1	0.507099	-0.059841	1510	1573.35	1658.02	1742.69	1.09803
GO:0006720_isoprenoid_metabolic_process	27	1	0.507099	-0.059841	1510	1573.35	1658.02	1742.69	1.09803
GO:0006885_regulation_of_pH	27	1	0.507099	-0.059841	1510	1573.35	1658.02	1742.69	1.09803
GO:0007127_meiosis_I	27	1	0.507099	-0.059841	1510	1573.35	1658.02	1742.69	1.09803
GO:0044236_multicellular_organismal_metabolic_process	27	1	0.507099	-0.059841	1510	1573.35	1658.02	1742.69	1.09803
GO:0050804_regulation_of_synaptic_transmission	27	1	0.507099	-0.059841	1510	1573.35	1658.02	1742.69	1.09803
GO:0050866_negative_regulation_of_cell_activation	27	1	0.507099	-0.059841	1510	1573.35	1658.02	1742.69	1.09803
GO:0051048_negative_regulation_of_secretion	27	1	0.507099	-0.059841	1510	1573.35	1658.02	1742.69	1.09803
GO:0019318_hexose_metabolic_process	135	7	0.709938	-0.059547	1511	1573.62	1658.2	1742.78	1.09742
GO:0044248_cellular_catabolic_process	581	36	0.848365	-0.058854	1512	1574.68	1659.04	1743.4	1.09725
GO:0032940_secretion_by_cell	152	8	0.720614	-0.05827	1513	1575.41	1659.62	1743.83	1.09691
GO:0001817_regulation_of_cytokine_production	48	2	0.570486	-0.05797	1517	1577.23	1661.31	1745.39	1.09513
GO:0035150_regulation_of_tube_size	48	2	0.570486	-0.05797	1517	1577.23	1661.31	1745.39	1.09513
GO:0048469_cell_maturation	48	2	0.570486	-0.05797	1517	1577.23	1661.31	1745.39	1.09513
GO:0050880_regulation_of_blood_vessel_size	48	2	0.570486	-0.05797	1517	1577.23	1661.31	1745.39	1.09513
GO:0048667_neuron_morphogenesis_during_differentiation	119	6	0.690336	-0.057938	1519	1577.83	1661.78	1745.73	1.094
GO:0048812_neurite_morphogenesis	119	6	0.690336	-0.057938	1519	1577.83	1661.78	1745.73	1.094
GO:0046365_monosaccharide_catabolic_process	67	3	0.61306	-0.05726	1520	1579.28	1663.2	1747.12	1.09421
GO:0002757_immune_response-activating_signal_transduction	28	1	0.488988	-0.055169	1525	1587.73	1670.8	1753.87	1.09561
GO:0007292_female_gamete_generation	28	1	0.488988	-0.055169	1525	1587.73	1670.8	1753.87	1.09561
GO:0031349_positive_regulation_of_defense_response	28	1	0.488988	-0.055169	1525	1587.73	1670.8	1753.87	1.09561
GO:0046546_development_of_primary_male_sexual_characteristics	28	1	0.488988	-0.055169	1525	1587.73	1670.8	1753.87	1.09561
GO:0051969_regulation_of_transmission_of_nerve_impulse	28	1	0.488988	-0.055169	1525	1587.73	1670.8	1753.87	1.09561
GO:0048513_organ_development	1083	70	0.884965	-0.054631	1526	1588.74	1671.74	1754.74	1.0955
GO:0042692_muscle_cell_differentiation	49	2	0.558844	-0.054388	1527	1590.59	1673.32	1756.05	1.09582
GO:0006163_purine_nucleotide_metabolic_process	68	3	0.604044	-0.054187	1529	1592.73	1675.16	1757.59	1.09559
GO:0043406_positive_regulation_of_MAP_kinase_activity	68	3	0.604044	-0.054187	1529	1592.73	1675.16	1757.59	1.09559
GO:0003018_vascular_process_in_circulatory_system	50	2	0.547667	-0.051027	1530	1598.99	1680.74	1762.49	1.09852
GO:0002764_immune_response-regulating_signal_transduction	29	1	0.472126	-0.050883	1536	1607.15	1688.35	1769.55	1.09919
GO:0009116_nucleoside_metabolic_process	29	1	0.472126	-0.050883	1536	1607.15	1688.35	1769.55	1.09919
GO:0010001_glial_cell_differentiation	29	1	0.472126	-0.050883	1536	1607.15	1688.35	1769.55	1.09919
GO:0042133_neurotransmitter_metabolic_process	29	1	0.472126	-0.050883	1536	1607.15	1688.35	1769.55	1.09919
GO:0043434_response_to_peptide_hormone_stimulus	29	1	0.472126	-0.050883	1536	1607.15	1688.35	1769.55	1.09919
GO:0046883_regulation_of_hormone_secretion	29	1	0.472126	-0.050883	1536	1607.15	1688.35	1769.55	1.09919
GO:0055114_oxidation_reduction	483	29	0.822067	-0.050871	1537	1607.2	1688.39	1769.58	1.0985
GO:0005996_monosaccharide_metabolic_process	139	7	0.689508	-0.050717	1538	1607.45	1688.59	1769.73	1.09791
GO:0001775_cell_activation	205	11	0.734675	-0.049918	1539	1607.75	1688.9	1770.05	1.0974
GO:0009259_ribonucleotide_metabolic_process	70	3	0.586786	-0.04851	1540	1610.24	1691.09	1771.94	1.09811
GO:0005975_carbohydrate_metabolic_process	379	22	0.794767	-0.047768	1541	1611.68	1692.48	1773.28	1.0983
GO:0006029_proteoglycan_metabolic_process	30	1	0.456389	-0.046948	1546	1618.24	1698.58	1778.92	1.09869
GO:0006888_ER_to_Golgi_vesicle-mediated_transport	30	1	0.456389	-0.046948	1546	1618.24	1698.58	1778.92	1.09869
GO:0050708_regulation_of_protein_secretion	30	1	0.456389	-0.046948	1546	1618.24	1698.58	1778.92	1.09869
GO:0051402_neuron_apoptosis	30	1	0.456389	-0.046948	1546	1618.24	1698.58	1778.92	1.09869
GO:0055085_transmembrane_transport	30	1	0.456389	-0.046948	1546	1618.24	1698.58	1778.92	1.09869
GO:0007596_blood_coagulation	89	4	0.615356	-0.046722	1547	1619.29	1699.56	1779.83	1.09862
GO:0032787_monocarboxylic_acid_metabolic_process	207	11	0.727576	-0.046632	1548	1619.82	1699.96	1780.1	1.09817
GO:0003013_circulatory_system_process	158	8	0.693249	-0.046308	1550	1620.08	1700.24	1780.4	1.09693
GO:0008015_blood_circulation	158	8	0.693249	-0.046308	1550	1620.08	1700.24	1780.4	1.09693
GO:0046164_alcohol_catabolic_process	71	3	0.578521	-0.04589	1551	1621.61	1701.6	1781.59	1.0971
GO:0009108_coenzyme_biosynthetic_process	52	2	0.526603	-0.044909	1554	1623.7	1703.57	1783.44	1.09625
GO:0009152_purine_ribonucleotide_biosynthetic_process	52	2	0.526603	-0.044909	1554	1623.7	1703.57	1783.44	1.09625
GO:0043281_regulation_of_caspase_activity	52	2	0.526603	-0.044909	1554	1623.7	1703.57	1783.44	1.09625
GO:0050817_coagulation	90	4	0.608519	-0.044435	1555	1625.05	1704.69	1784.33	1.09626
GO:0006220_pyrimidine_nucleotide_metabolic_process	31	1	0.441667	-0.043333	1556	1628.91	1708.2	1787.49	1.09781
GO:0016477_cell_migration	242	13	0.735503	-0.042528	1557	1630.61	1709.43	1788.25	1.0979
GO:0007188_G-protein_signaling__coupled_to_cAMP_nucleotide_second_messenger	53	2	0.516667	-0.042128	1560	1634.81	1713.19	1791.57	1.0982
GO:0007411_axon_guidance	53	2	0.516667	-0.042128	1560	1634.81	1713.19	1791.57	1.0982
GO:0052548_regulation_of_endopeptidase_activity	53	2	0.516667	-0.042128	1560	1634.81	1713.19	1791.57	1.0982
GO:0032502_developmental_process	2704	182	0.921554	-0.039711	1561	1642.63	1720.29	1797.95	1.10204
GO:0010564_regulation_of_cell_cycle_process	54	2	0.507099	-0.039518	1563	1644.75	1722.05	1799.35	1.10176
GO:0052547_regulation_of_peptidase_activity	54	2	0.507099	-0.039518	1563	1644.75	1722.05	1799.35	1.10176
GO:0007018_microtubule-based_movement	74	3	0.555068	-0.038821	1565	1646.53	1723.67	1800.81	1.10139
GO:0030155_regulation_of_cell_adhesion	74	3	0.555068	-0.038821	1565	1646.53	1723.67	1800.81	1.10139
GO:0050878_regulation_of_body_fluid_levels	111	5	0.616742	-0.038292	1566	1647.42	1724.46	1801.5	1.10119
GO:0033674_positive_regulation_of_kinase_activity	129	6	0.636822	-0.037628	1567	1648.77	1725.65	1802.53	1.10124
GO:0009607_response_to_biotic_stimulus	246	13	0.723543	-0.037332	1568	1648.97	1725.8	1802.63	1.10064
GO:0006164_purine_nucleotide_biosynthetic_process	55	2	0.497879	-0.037067	1572	1651.63	1728.05	1804.47	1.09927
GO:0006968_cellular_defense_response	55	2	0.497879	-0.037067	1572	1651.63	1728.05	1804.47	1.09927
GO:0008217_regulation_of_blood_pressure	55	2	0.497879	-0.037067	1572	1651.63	1728.05	1804.47	1.09927
GO:0021700_developmental_maturation	55	2	0.497879	-0.037067	1572	1651.63	1728.05	1804.47	1.09927
GO:0000082_G1_S_transition_of_mitotic_cell_cycle	33	1	0.414899	-0.03695	1574	1655.1	1731.11	1807.12	1.09982
GO:0046034_ATP_metabolic_process	33	1	0.414899	-0.03695	1574	1655.1	1731.11	1807.12	1.09982
GO:0007599_hemostasis	94	4	0.582624	-0.036297	1575	1656.83	1732.71	1808.59	1.10013
GO:0048856_anatomical_structure_development	1718	112	0.892588	-0.035466	1576	1657.38	1733.04	1808.7	1.09964
GO:0007156_homophilic_cell_adhesion	113	5	0.605826	-0.034855	1577	1658.52	1734.06	1809.6	1.09959
GO:0015992_proton_transport	56	2	0.488988	-0.034767	1578	1660.01	1735.35	1810.69	1.09971
GO:0003001_generation_of_a_signal_involved_in_cell-cell_signaling	76	3	0.540461	-0.034702	1579	1660.85	1736.05	1811.25	1.09946
GO:0009314_response_to_radiation	95	4	0.576491	-0.034495	1580	1661.7	1736.75	1811.8	1.09921
GO:0051347_positive_regulation_of_transferase_activity	131	6	0.627099	-0.034453	1581	1661.77	1736.81	1811.85	1.09855
GO:0015758_glucose_transport	34	1	0.402696	-0.034134	1585	1664.79	1739.51	1814.23	1.09748
GO:0019228_regulation_of_action_potential_in_neuron	34	1	0.402696	-0.034134	1585	1664.79	1739.51	1814.23	1.09748
GO:0031644_regulation_of_neurological_system_process	34	1	0.402696	-0.034134	1585	1664.79	1739.51	1814.23	1.09748
GO:0046661_male_sex_differentiation	34	1	0.402696	-0.034134	1585	1664.79	1739.51	1814.23	1.09748
GO:0048731_system_development	1492	96	0.880965	-0.033183	1586	1666.28	1740.78	1815.28	1.09759
GO:0006066_alcohol_metabolic_process	282	15	0.72828	-0.033105	1587	1666.43	1740.9	1815.37	1.09698
GO:0019933_cAMP-mediated_signaling	57	2	0.480409	-0.032607	1588	1667.84	1742.05	1816.26	1.09701
GO:0006916_anti-apoptosis	150	7	0.638944	-0.03222	1589	1668.28	1742.48	1816.68	1.09659
GO:0002683_negative_regulation_of_immune_system_process	35	1	0.39119	-0.03154	1595	1673.46	1747.05	1820.64	1.09533
GO:0006120_mitochondrial_electron_transport__NADH_to_ubiquinone	35	1	0.39119	-0.03154	1595	1673.46	1747.05	1820.64	1.09533
GO:0006909_phagocytosis	35	1	0.39119	-0.03154	1595	1673.46	1747.05	1820.64	1.09533
GO:0008645_hexose_transport	35	1	0.39119	-0.03154	1595	1673.46	1747.05	1820.64	1.09533
GO:0015749_monosaccharide_transport	35	1	0.39119	-0.03154	1595	1673.46	1747.05	1820.64	1.09533
GO:0019722_calcium-mediated_signaling	35	1	0.39119	-0.03154	1595	1673.46	1747.05	1820.64	1.09533
GO:0009056_catabolic_process	686	41	0.818307	-0.031437	1596	1673.59	1747.22	1820.85	1.09475
GO:0043405_regulation_of_MAP_kinase_activity	97	4	0.564605	-0.031139	1597	1674.43	1747.78	1821.13	1.09441
GO:0006818_hydrogen_transport	58	2	0.472126	-0.030579	1598	1676.32	1749.42	1822.52	1.09476
GO:0030001_metal_ion_transport	396	22	0.760648	-0.030411	1599	1676.51	1749.55	1822.59	1.09415
GO:0044262_cellular_carbohydrate_metabolic_process	269	14	0.712577	-0.029899	1600	1676.86	1749.91	1822.96	1.09369
GO:0006813_potassium_ion_transport	152	7	0.630537	-0.029612	1601	1677.34	1750.25	1823.16	1.09322
GO:0009582_detection_of_abiotic_stimulus	36	1	0.380324	-0.02915	1602	1681.63	1754.08	1826.53	1.09493
GO:0006119_oxidative_phosphorylation	59	2	0.464124	-0.028676	1603	1683.54	1755.83	1828.12	1.09534
GO:0051046_regulation_of_secretion	80	3	0.513437	-0.027685	1604	1685.27	1757.18	1829.09	1.0955
GO:0031175_neurite_development	136	6	0.604044	-0.027564	1605	1685.8	1757.68	1829.56	1.09513
GO:0007162_negative_regulation_of_cell_adhesion	37	1	0.370045	-0.026947	1607	1688.98	1760.63	1832.28	1.0956
GO:0009411_response_to_UV	37	1	0.370045	-0.026947	1607	1688.98	1760.63	1832.28	1.0956
GO:0007126_meiosis	60	2	0.456389	-0.026889	1611	1689.99	1761.57	1833.15	1.09346
GO:0009260_ribonucleotide_biosynthetic_process	60	2	0.456389	-0.026889	1611	1689.99	1761.57	1833.15	1.09346
GO:0031347_regulation_of_defense_response	60	2	0.456389	-0.026889	1611	1689.99	1761.57	1833.15	1.09346
GO:0051327_M_phase_of_meiotic_cell_cycle	60	2	0.456389	-0.026889	1611	1689.99	1761.57	1833.15	1.09346
GO:0006820_anion_transport	172	8	0.636822	-0.026549	1612	1690.6	1762.09	1833.58	1.09311
GO:0006725_aromatic_compound_metabolic_process	101	4	0.542244	-0.02533	1613	1693.33	1764.46	1835.59	1.0939
GO:0048699_generation_of_neurons	241	12	0.681743	-0.025324	1614	1693.37	1764.51	1835.65	1.09325
GO:0051321_meiotic_cell_cycle	61	2	0.448907	-0.025211	1615	1694.66	1765.69	1836.72	1.09331
GO:0042446_hormone_biosynthetic_process	38	1	0.360307	-0.024915	1617	1698.36	1768.99	1839.62	1.094
GO:0050808_synapse_organization_and_biogenesis	38	1	0.360307	-0.024915	1617	1698.36	1768.99	1839.62	1.094
GO:0055086_nucleobase__nucleoside_and_nucleotide_metabolic_process	192	9	0.641797	-0.023777	1618	1700.22	1770.73	1841.24	1.09439
GO:0042035_regulation_of_cytokine_biosynthetic_process	62	2	0.441667	-0.023637	1619	1700.97	1771.38	1841.79	1.09412
GO:0006836_neurotransmitter_transport	83	3	0.49488	-0.023338	1620	1701.52	1771.78	1842.04	1.09369
GO:0042098_T_cell_proliferation	39	1	0.351068	-0.02304	1621	1702.63	1772.75	1842.87	1.09362
GO:0006766_vitamin_metabolic_process	63	2	0.434656	-0.022159	1622	1704.36	1774.21	1844.06	1.09384
GO:0006091_generation_of_precursor_metabolites_and_energy	228	11	0.660563	-0.022104	1623	1704.41	1774.28	1844.15	1.09321
GO:0043085_positive_regulation_of_catalytic_activity	311	16	0.704394	-0.022042	1624	1704.46	1774.34	1844.22	1.09257
GO:0042445_hormone_metabolic_process	84	3	0.488988	-0.022041	1626	1704.81	1774.53	1844.25	1.09135
GO:0051345_positive_regulation_of_hydrolase_activity	84	3	0.488988	-0.022041	1626	1704.81	1774.53	1844.25	1.09135
GO:0045765_regulation_of_angiogenesis	40	1	0.342292	-0.021309	1627	1707.01	1776.38	1845.75	1.09181
GO:0001525_angiogenesis	124	5	0.552083	-0.020554	1628	1708.91	1777.83	1846.75	1.09203
GO:0007398_ectoderm_development	143	6	0.574476	-0.020042	1629	1709.44	1778.27	1847.1	1.09163
GO:0006753_nucleoside_phosphate_metabolic_process	179	8	0.611918	-0.01989	1631	1709.73	1778.56	1847.39	1.09047
GO:0009117_nucleotide_metabolic_process	179	8	0.611918	-0.01989	1631	1709.73	1778.56	1847.39	1.09047
GO:0001508_regulation_of_action_potential	41	1	0.333943	-0.019711	1636	1712.5	1780.88	1849.26	1.08856
GO:0009064_glutamine_family_amino_acid_metabolic_process	41	1	0.333943	-0.019711	1636	1712.5	1780.88	1849.26	1.08856
GO:0009581_detection_of_external_stimulus	41	1	0.333943	-0.019711	1636	1712.5	1780.88	1849.26	1.08856
GO:0042773_ATP_synthesis_coupled_electron_transport	41	1	0.333943	-0.019711	1636	1712.5	1780.88	1849.26	1.08856
GO:0042775_organelle_ATP_synthesis_coupled_electron_transport	41	1	0.333943	-0.019711	1636	1712.5	1780.88	1849.26	1.08856
GO:0007586_digestion	86	3	0.477616	-0.01965	1637	1712.7	1781.01	1849.32	1.08797
GO:0045860_positive_regulation_of_protein_kinase_activity	126	5	0.54332	-0.018635	1638	1714.7	1782.63	1850.56	1.0883
GO:0006807_nitrogen_compound_metabolic_process	333	17	0.698974	-0.018384	1639	1715.18	1782.98	1850.78	1.08785
GO:0015698_inorganic_anion_transport	145	6	0.566552	-0.018273	1640	1715.67	1783.28	1850.89	1.08737
GO:0007588_excretion	42	1	0.325992	-0.018236	1641	1717.4	1784.87	1852.34	1.08767
GO:0007187_G-protein_signaling__coupled_to_cyclic_nucleotide_second_messenger	88	3	0.466761	-0.01751	1643	1718.73	1785.95	1853.17	1.087
GO:0044275_cellular_carbohydrate_catabolic_process	88	3	0.466761	-0.01751	1643	1718.73	1785.95	1853.17	1.087
GO:0006812_cation_transport	464	25	0.737698	-0.017214	1644	1719.12	1786.23	1853.34	1.08651
GO:0046483_heterocycle_metabolic_process	67	2	0.408706	-0.017102	1645	1719.75	1786.82	1853.89	1.08621
GO:0046903_secretion	252	12	0.651984	-0.017051	1646	1719.82	1786.86	1853.9	1.08558
GO:0016042_lipid_catabolic_process	128	5	0.534831	-0.016885	1647	1720.16	1787.2	1854.24	1.08512
GO:0046879_hormone_secretion	43	1	0.318411	-0.016873	1648	1722.12	1788.99	1855.86	1.08555
GO:0048468_cell_development	386	20	0.709413	-0.016149	1649	1723.51	1790.11	1856.71	1.08557
GO:0007519_skeletal_muscle_development	68	2	0.402696	-0.016026	1650	1724.64	1791.05	1857.46	1.08549
GO:0009144_purine_nucleoside_triphosphate_metabolic_process	44	1	0.311174	-0.015613	1653	1726.77	1792.82	1858.87	1.08459
GO:0009205_purine_ribonucleoside_triphosphate_metabolic_process	44	1	0.311174	-0.015613	1653	1726.77	1792.82	1858.87	1.08459
GO:0048741_skeletal_muscle_fiber_development	44	1	0.311174	-0.015613	1653	1726.77	1792.82	1858.87	1.08459
GO:0042391_regulation_of_membrane_potential	69	2	0.39686	-0.015017	1655	1728.46	1794.3	1860.14	1.08417
GO:0051606_detection_of_stimulus	69	2	0.39686	-0.015017	1655	1728.46	1794.3	1860.14	1.08417
GO:0007584_response_to_nutrient	45	1	0.304259	-0.014449	1658	1730.91	1796.63	1862.35	1.08361
GO:0009199_ribonucleoside_triphosphate_metabolic_process	45	1	0.304259	-0.014449	1658	1730.91	1796.63	1862.35	1.08361
GO:0048747_muscle_fiber_development	45	1	0.304259	-0.014449	1658	1730.91	1796.63	1862.35	1.08361
GO:0042592_homeostatic_process	471	25	0.726734	-0.014135	1659	1731.51	1797.11	1862.71	1.08325
GO:0042089_cytokine_biosynthetic_process	70	2	0.39119	-0.01407	1660	1732.23	1797.61	1862.99	1.0829
GO:0042221_response_to_chemical_stimulus	582	32	0.752806	-0.014065	1661	1732.25	1797.62	1862.99	1.08225
GO:0042107_cytokine_metabolic_process	71	2	0.385681	-0.013181	1662	1734.45	1799.66	1864.87	1.08283
GO:0008544_epidermis_development	133	5	0.514724	-0.013162	1663	1734.54	1799.72	1864.9	1.08221
GO:0006414_translational_elongation	93	3	0.441667	-0.013094	1665	1735.26	1800.28	1865.3	1.08125
GO:0016052_carbohydrate_catabolic_process	93	3	0.441667	-0.013094	1665	1735.26	1800.28	1865.3	1.08125
GO:0048666_neuron_development	154	6	0.533442	-0.011968	1666	1737.64	1802.33	1867.02	1.08183
GO:0019935_cyclic-nucleotide-mediated_signaling	95	3	0.432368	-0.011646	1667	1738.5	1803.06	1867.62	1.08162
GO:0007275_multicellular_organismal_development	1974	124	0.860064	-0.010175	1668	1743.12	1806.68	1870.24	1.08314
GO:0002250_adaptive_immune_response	75	2	0.365111	-0.010145	1671	1743.59	1806.99	1870.39	1.08138
GO:0002460_adaptive_immune_response_based_on_somatic_recombination_of_immune_receptors_built_from_immunoglobulin_superfamily_domains	75	2	0.365111	-0.010145	1671	1743.59	1806.99	1870.39	1.08138
GO:0009416_response_to_light_stimulus	75	2	0.365111	-0.010145	1671	1743.59	1806.99	1870.39	1.08138
GO:0006354_RNA_elongation	50	1	0.273833	-0.009821	1676	1744.79	1808.05	1871.31	1.07879
GO:0006821_chloride_transport	50	1	0.273833	-0.009821	1676	1744.79	1808.05	1871.31	1.07879
GO:0007338_single_fertilization	50	1	0.273833	-0.009821	1676	1744.79	1808.05	1871.31	1.07879
GO:0009141_nucleoside_triphosphate_metabolic_process	50	1	0.273833	-0.009821	1676	1744.79	1808.05	1871.31	1.07879
GO:0016064_immunoglobulin_mediated_immune_response	50	1	0.273833	-0.009821	1676	1744.79	1808.05	1871.31	1.07879
GO:0016051_carbohydrate_biosynthetic_process	99	3	0.414899	-0.009199	1678	1746.21	1809.31	1872.41	1.07825
GO:0048015_phosphoinositide-mediated_signaling	99	3	0.414899	-0.009199	1678	1746.21	1809.31	1872.41	1.07825
GO:0006875_cellular_metal_ion_homeostasis	120	4	0.456389	-0.009199	1679	1746.46	1809.49	1872.52	1.07772
GO:0019724_B_cell_mediated_immunity	51	1	0.268464	-0.009093	1680	1747.14	1809.99	1872.84	1.07737
GO:0051707_response_to_other_organism	179	7	0.535428	-0.008945	1681	1747.73	1810.4	1873.07	1.07698
GO:0055065_metal_ion_homeostasis	121	4	0.452617	-0.008709	1682	1748.32	1810.8	1873.28	1.07658
GO:0009063_amino_acid_catabolic_process	52	1	0.263301	-0.008419	1684	1749.63	1811.88	1874.13	1.07594
GO:0009566_fertilization	52	1	0.263301	-0.008419	1684	1749.63	1811.88	1874.13	1.07594
GO:0007548_sex_differentiation	78	2	0.351068	-0.008329	1685	1750.1	1812.33	1874.56	1.07557
GO:0019882_antigen_processing_and_presentation	53	1	0.258333	-0.007796	1687	1753.08	1814.73	1876.38	1.07571
GO:0030308_negative_regulation_of_cell_growth	53	1	0.258333	-0.007796	1687	1753.08	1814.73	1876.38	1.07571
GO:0001816_cytokine_production	124	4	0.441667	-0.007384	1688	1753.95	1815.39	1876.83	1.07547
GO:0001568_blood_vessel_development	164	6	0.500915	-0.007377	1689	1754.01	1815.44	1876.87	1.07486
GO:0046651_lymphocyte_proliferation	54	1	0.253549	-0.007219	1690	1755.26	1816.4	1877.54	1.07479
GO:0022414_reproductive_process	275	12	0.597455	-0.007108	1691	1755.29	1816.48	1877.67	1.07421
GO:0030003_cellular_cation_homeostasis	165	6	0.497879	-0.007023	1692	1755.38	1816.53	1877.68	1.0736
GO:0007165_signal_transduction	2921	188	0.881216	-0.006918	1693	1755.49	1816.62	1877.75	1.07302
GO:0008643_carbohydrate_transport	55	1	0.248939	-0.006685	1697	1756.94	1817.92	1878.9	1.07126
GO:0032147_activation_of_protein_kinase_activity	55	1	0.248939	-0.006685	1697	1756.94	1817.92	1878.9	1.07126
GO:0032943_mononuclear_cell_proliferation	55	1	0.248939	-0.006685	1697	1756.94	1817.92	1878.9	1.07126
GO:0045792_negative_regulation_of_cell_size	55	1	0.248939	-0.006685	1697	1756.94	1817.92	1878.9	1.07126
GO:0048514_blood_vessel_morphogenesis	147	5	0.465703	-0.006427	1698	1757.62	1818.37	1879.12	1.07089
GO:0001944_vasculature_development	167	6	0.491916	-0.006363	1699	1757.95	1818.65	1879.35	1.07042
GO:0002682_regulation_of_immune_system_process	168	6	0.488988	-0.006055	1700	1759.01	1819.54	1880.07	1.07032
GO:0003006_reproductive_developmental_process	84	2	0.325992	-0.0056	1701	1760.14	1820.52	1880.9	1.07027
GO:0045087_innate_immune_response	108	3	0.380324	-0.005371	1702	1760.45	1820.81	1881.17	1.06981
GO:0009308_amine_metabolic_process	300	13	0.593306	-0.005326	1703	1760.55	1820.89	1881.23	1.06923
GO:0009310_amine_catabolic_process	59	1	0.232062	-0.004918	1705	1761.99	1822.09	1882.19	1.06867
GO:0045137_development_of_primary_sexual_characteristics	59	1	0.232062	-0.004918	1705	1761.99	1822.09	1882.19	1.06867
GO:0009165_nucleotide_biosynthetic_process	111	3	0.370045	-0.00448	1706	1763.42	1823.38	1883.34	1.0688
GO:0007565_female_pregnancy	61	1	0.224454	-0.004219	1709	1764.34	1824.19	1884.04	1.0674
GO:0044270_nitrogen_compound_catabolic_process	61	1	0.224454	-0.004219	1709	1764.34	1824.19	1884.04	1.0674
GO:0045926_negative_regulation_of_growth	61	1	0.224454	-0.004219	1709	1764.34	1824.19	1884.04	1.0674
GO:0007154_cell_communication	3227	207	0.878269	-0.004072	1710	1764.43	1824.26	1884.09	1.06682
GO:0006874_cellular_calcium_ion_homeostasis	113	3	0.363496	-0.003967	1711	1764.82	1824.56	1884.3	1.06637
GO:0055074_calcium_ion_homeostasis	114	3	0.360307	-0.003732	1712	1765.85	1825.4	1884.95	1.06624
GO:0006519_amino_acid_and_derivative_metabolic_process	255	10	0.536928	-0.003632	1714	1765.97	1825.49	1885.01	1.06505
GO:0007268_synaptic_transmission	255	10	0.536928	-0.003632	1714	1765.97	1825.49	1885.01	1.06505
GO:0002253_activation_of_immune_response	63	1	0.217328	-0.00362	1715	1766.37	1825.92	1885.47	1.06468
GO:0015672_monovalent_inorganic_cation_transport	292	12	0.562671	-0.003576	1716	1766.5	1826	1885.5	1.0641
GO:0006814_sodium_ion_transport	115	3	0.357174	-0.003511	1717	1766.67	1826.2	1885.73	1.0636
GO:0055080_cation_homeostasis	180	6	0.456389	-0.003307	1718	1767.04	1826.46	1885.88	1.06313
GO:0002376_immune_system_process	737	38	0.705948	-0.002783	1719	1768.4	1827.73	1887.06	1.06325
GO:0002252_immune_effector_process	119	3	0.345168	-0.002747	1720	1768.64	1827.88	1887.12	1.06272
GO:0007276_gamete_generation	224	8	0.488988	-0.002649	1721	1769.19	1828.37	1887.55	1.06239
GO:0030005_cellular_di-__tri-valent_inorganic_cation_homeostasis	143	4	0.382984	-0.002526	1722	1769.5	1828.6	1887.7	1.06191
GO:0006959_humoral_immune_response	68	1	0.201348	-0.002469	1725	1769.83	1828.87	1887.91	1.06021
GO:0007204_elevation_of_cytosolic_calcium_ion_concentration	68	1	0.201348	-0.002469	1725	1769.83	1828.87	1887.91	1.06021
GO:0051480_cytosolic_calcium_ion_homeostasis	68	1	0.201348	-0.002469	1725	1769.83	1828.87	1887.91	1.06021
GO:0007283_spermatogenesis	187	6	0.439305	-0.002304	1727	1770.18	1829.09	1888	1.05911
GO:0048232_male_gamete_generation	187	6	0.439305	-0.002304	1727	1770.18	1829.09	1888	1.05911
GO:0055066_di-__tri-valent_inorganic_cation_homeostasis	146	4	0.375114	-0.002124	1728	1770.61	1829.61	1888.61	1.0588
GO:0002449_lymphocyte_mediated_immunity	70	1	0.195595	-0.002118	1729	1770.88	1829.85	1888.82	1.05833
GO:0019932_second-messenger-mediated_signaling	210	7	0.456389	-0.002002	1730	1771.06	1830	1888.94	1.0578
GO:0006520_amino_acid_metabolic_process	191	6	0.430105	-0.001869	1733	1771.53	1830.42	1889.31	1.05621
GO:0007601_visual_perception	191	6	0.430105	-0.001869	1733	1771.53	1830.42	1889.31	1.05621
GO:0050953_sensory_perception_of_light_stimulus	191	6	0.430105	-0.001869	1733	1771.53	1830.42	1889.31	1.05621
GO:0002526_acute_inflammatory_response	72	1	0.190162	-0.001818	1734	1771.63	1830.52	1889.41	1.05566
GO:0002684_positive_regulation_of_immune_system_process	126	3	0.325992	-0.00178	1735	1771.67	1830.57	1889.47	1.05508
GO:0007200_G-protein_signaling__coupled_to_IP3_second_messenger_(phospholipase_C_activating)	73	1	0.187557	-0.001684	1737	1771.92	1830.78	1889.64	1.05399
GO:0010033_response_to_organic_substance	73	1	0.187557	-0.001684	1737	1771.92	1830.78	1889.64	1.05399
GO:0019226_transmission_of_nerve_impulse	292	11	0.515782	-0.001618	1738	1772.09	1830.91	1889.73	1.05346
GO:0002443_leukocyte_mediated_immunity	77	1	0.177814	-0.00124	1740	1773.26	1831.78	1890.3	1.05275
GO:0007218_neuropeptide_signaling_pathway	77	1	0.177814	-0.00124	1740	1773.26	1831.78	1890.3	1.05275
GO:0050778_positive_regulation_of_immune_response	79	1	0.173312	-0.001064	1741	1773.95	1832.35	1890.75	1.05247
GO:0019752_carboxylic_acid_metabolic_process	414	17	0.562218	-0.000985	1742	1774.08	1832.48	1890.88	1.05194
GO:0000003_reproduction	470	20	0.582624	-0.000892	1743	1774.51	1832.75	1890.99	1.05149
GO:0006082_organic_acid_metabolic_process	417	17	0.558173	-0.000873	1744	1774.59	1832.78	1890.97	1.05091
GO:0019725_cellular_homeostasis	287	10	0.477062	-0.000845	1745	1774.78	1832.9	1891.02	1.05037
GO:0006811_ion_transport	698	33	0.647314	-0.000746	1746	1775.03	1833.06	1891.09	1.04986
GO:0019953_sexual_reproduction	272	9	0.453033	-0.000673	1747	1775.23	1833.22	1891.21	1.04935
GO:0009617_response_to_bacterium	85	1	0.161078	-0.000673	1748	1775.28	1833.25	1891.22	1.04877
GO:0006873_cellular_ion_homeostasis	234	7	0.40958	-0.000581	1749	1775.51	1833.38	1891.25	1.04825
GO:0055082_cellular_chemical_homeostasis	237	7	0.404395	-0.000496	1750	1775.67	1833.55	1891.43	1.04774
GO:0048878_chemical_homeostasis	306	10	0.44744	-0.000338	1751	1776.26	1833.91	1891.56	1.04735
GO:0050776_regulation_of_immune_response	95	1	0.144123	-0.000313	1752	1776.38	1833.96	1891.54	1.04678
GO:0050801_ion_homeostasis	251	7	0.381839	-0.000234	1753	1776.6	1834.09	1891.58	1.04626
GO:0048583_regulation_of_response_to_stimulus	160	3	0.256719	-0.000203	1754	1776.7	1834.14	1891.58	1.04569
GO:0048584_positive_regulation_of_response_to_stimulus	108	1	0.126775	-0.000116	1755	1776.93	1834.28	1891.63	1.04517
GO:0009611_response_to_wounding	396	13	0.449474	-7.8e-05	1756	1777	1834.34	1891.68	1.04461
GO:0050896_response_to_stimulus	2118	117	0.756339	-5.9e-05	1757	1777.04	1834.36	1891.68	1.04403
GO:0007626_locomotory_behavior	182	3	0.225687	-4.8e-05	1758	1777.1	1834.39	1891.68	1.04345
GO:0006954_inflammatory_response	280	7	0.342292	-4.7e-05	1759	1777.1	1834.39	1891.68	1.04286
GO:0007600_sensory_perception	470	15	0.436968	-1.5e-05	1760	1777.2	1834.46	1891.72	1.04231
GO:0006952_defense_response	497	16	0.440778	-1.1e-05	1761	1777.2	1834.46	1891.72	1.04171
GO:0006935_chemotaxis	144	1	0.095081	-7e-06	1763	1777.2	1834.46	1891.72	1.04053
GO:0042330_taxis	144	1	0.095081	-7e-06	1763	1777.2	1834.46	1891.72	1.04053
GO:0007610_behavior	292	6	0.281336	-6e-06	1764	1777.2	1834.46	1891.72	1.03994
GO:0006955_immune_response	550	18	0.448091	-6e-06	1765	1777.2	1834.46	1891.72	1.03935
GO:0007267_cell-cell_signaling	554	18	0.444856	-5e-06	1766	1777.2	1834.46	1891.72	1.03877
GO:0009605_response_to_external_stimulus	606	20	0.45187	-3e-06	1767	1777.2	1834.46	1891.72	1.03818
GO:0032501_multicellular_organismal_process	2889	159	0.753539	-2e-06	1768	1777.2	1834.46	1891.72	1.03759
GO:0007166_cell_surface_receptor_linked_signal_transduction	1343	60	0.61169	-1e-06	1769	1777.23	1834.47	1891.71	1.03701
GO:0003008_system_process	996	38	0.522373	0	1770	1777.23	1834.47	1891.71	1.03642
GO:0050877_neurological_system_process	751	23	0.419319	0	1771	1777.23	1834.47	1891.71	1.03584
GO:0000085_G2_phase_of_mitotic_cell_cycle	5	0	0	0	1938	1944.43	1993.43	2042.43	1.0286
GO:0000185_activation_of_MAPKKK_activity	5	0	0	0	1938	1944.43	1993.43	2042.43	1.0286
GO:0000270_peptidoglycan_metabolic_process	5	0	0	0	1938	1944.43	1993.43	2042.43	1.0286
GO:0000305_response_to_oxygen_radical	5	0	0	0	1938	1944.43	1993.43	2042.43	1.0286
GO:0001562_response_to_protozoan	5	0	0	0	1938	1944.43	1993.43	2042.43	1.0286
GO:0001580_detection_of_chemical_stimulus_involved_in_sensory_perception_of_bitter_taste	5	0	0	0	1938	1944.43	1993.43	2042.43	1.0286
GO:0001738_morphogenesis_of_a_polarized_epithelium	5	0	0	0	1938	1944.43	1993.43	2042.43	1.0286
GO:0001773_myeloid_dendritic_cell_activation	5	0	0	0	1938	1944.43	1993.43	2042.43	1.0286
GO:0001912_positive_regulation_of_leukocyte_mediated_cytotoxicity	5	0	0	0	1938	1944.43	1993.43	2042.43	1.0286
GO:0001993_regulation_of_systemic_arterial_blood_pressure_by_norepinephrine-epinephrine	5	0	0	0	1938	1944.43	1993.43	2042.43	1.0286
GO:0002016_regulation_of_blood_volume_by_renin-angiotensin	5	0	0	0	1938	1944.43	1993.43	2042.43	1.0286
GO:0002369_T_cell_cytokine_production	5	0	0	0	1938	1944.43	1993.43	2042.43	1.0286
GO:0002438_acute_inflammatory_response_to_antigenic_stimulus	5	0	0	0	1938	1944.43	1993.43	2042.43	1.0286
GO:0002467_germinal_center_formation	5	0	0	0	1938	1944.43	1993.43	2042.43	1.0286
GO:0002524_hypersensitivity	5	0	0	0	1938	1944.43	1993.43	2042.43	1.0286
GO:0002673_regulation_of_acute_inflammatory_response	5	0	0	0	1938	1944.43	1993.43	2042.43	1.0286
GO:0002711_positive_regulation_of_T_cell_mediated_immunity	5	0	0	0	1938	1944.43	1993.43	2042.43	1.0286
GO:0002717_positive_regulation_of_natural_killer_cell_mediated_immunity	5	0	0	0	1938	1944.43	1993.43	2042.43	1.0286
GO:0002724_regulation_of_T_cell_cytokine_production	5	0	0	0	1938	1944.43	1993.43	2042.43	1.0286
GO:0005980_glycogen_catabolic_process	5	0	0	0	1938	1944.43	1993.43	2042.43	1.0286
GO:0006072_glycerol-3-phosphate_metabolic_process	5	0	0	0	1938	1944.43	1993.43	2042.43	1.0286
GO:0006390_transcription_from_mitochondrial_promoter	5	0	0	0	1938	1944.43	1993.43	2042.43	1.0286
GO:0006465_signal_peptide_processing	5	0	0	0	1938	1944.43	1993.43	2042.43	1.0286
GO:0006527_arginine_catabolic_process	5	0	0	0	1938	1944.43	1993.43	2042.43	1.0286
GO:0006546_glycine_catabolic_process	5	0	0	0	1938	1944.43	1993.43	2042.43	1.0286
GO:0006548_histidine_catabolic_process	5	0	0	0	1938	1944.43	1993.43	2042.43	1.0286
GO:0006561_proline_biosynthetic_process	5	0	0	0	1938	1944.43	1993.43	2042.43	1.0286
GO:0006572_tyrosine_catabolic_process	5	0	0	0	1938	1944.43	1993.43	2042.43	1.0286
GO:0006599_phosphagen_metabolic_process	5	0	0	0	1938	1944.43	1993.43	2042.43	1.0286
GO:0006600_creatine_metabolic_process	5	0	0	0	1938	1944.43	1993.43	2042.43	1.0286
GO:0006622_protein_targeting_to_lysosome	5	0	0	0	1938	1944.43	1993.43	2042.43	1.0286
GO:0006658_phosphatidylserine_metabolic_process	5	0	0	0	1938	1944.43	1993.43	2042.43	1.0286
GO:0006911_phagocytosis__engulfment	5	0	0	0	1938	1944.43	1993.43	2042.43	1.0286
GO:0007025_beta-tubulin_folding	5	0	0	0	1938	1944.43	1993.43	2042.43	1.0286
GO:0007062_sister_chromatid_cohesion	5	0	0	0	1938	1944.43	1993.43	2042.43	1.0286
GO:0007128_meiotic_prophase_I	5	0	0	0	1938	1944.43	1993.43	2042.43	1.0286
GO:0007129_synapsis	5	0	0	0	1938	1944.43	1993.43	2042.43	1.0286
GO:0007413_axonal_fasciculation	5	0	0	0	1938	1944.43	1993.43	2042.43	1.0286
GO:0007620_copulation	5	0	0	0	1938	1944.43	1993.43	2042.43	1.0286
GO:0008045_motor_axon_guidance	5	0	0	0	1938	1944.43	1993.43	2042.43	1.0286
GO:0008343_adult_feeding_behavior	5	0	0	0	1938	1944.43	1993.43	2042.43	1.0286
GO:0008635_caspase_activation_via_cytochrome_c	5	0	0	0	1938	1944.43	1993.43	2042.43	1.0286
GO:0009077_histidine_family_amino_acid_catabolic_process	5	0	0	0	1938	1944.43	1993.43	2042.43	1.0286
GO:0009113_purine_base_biosynthetic_process	5	0	0	0	1938	1944.43	1993.43	2042.43	1.0286
GO:0009154_purine_ribonucleotide_catabolic_process	5	0	0	0	1938	1944.43	1993.43	2042.43	1.0286
GO:0009164_nucleoside_catabolic_process	5	0	0	0	1938	1944.43	1993.43	2042.43	1.0286
GO:0009253_peptidoglycan_catabolic_process	5	0	0	0	1938	1944.43	1993.43	2042.43	1.0286
GO:0009791_post-embryonic_development	5	0	0	0	1938	1944.43	1993.43	2042.43	1.0286
GO:0009950_dorsal_ventral_axis_specification	5	0	0	0	1938	1944.43	1993.43	2042.43	1.0286
GO:0009994_oocyte_differentiation	5	0	0	0	1938	1944.43	1993.43	2042.43	1.0286
GO:0010225_response_to_UV-C	5	0	0	0	1938	1944.43	1993.43	2042.43	1.0286
GO:0010257_NADH_dehydrogenase_complex_assembly	5	0	0	0	1938	1944.43	1993.43	2042.43	1.0286
GO:0010332_response_to_gamma_radiation	5	0	0	0	1938	1944.43	1993.43	2042.43	1.0286
GO:0014015_positive_regulation_of_gliogenesis	5	0	0	0	1938	1944.43	1993.43	2042.43	1.0286
GO:0014902_myotube_differentiation	5	0	0	0	1938	1944.43	1993.43	2042.43	1.0286
GO:0015781_pyrimidine_nucleotide-sugar_transport	5	0	0	0	1938	1944.43	1993.43	2042.43	1.0286
GO:0015988_energy_coupled_proton_transport__against_electrochemical_gradient	5	0	0	0	1938	1944.43	1993.43	2042.43	1.0286
GO:0016553_base_conversion_or_substitution_editing	5	0	0	0	1938	1944.43	1993.43	2042.43	1.0286
GO:0018065_protein-cofactor_linkage	5	0	0	0	1938	1944.43	1993.43	2042.43	1.0286
GO:0019236_response_to_pheromone	5	0	0	0	1938	1944.43	1993.43	2042.43	1.0286
GO:0021534_cell_proliferation_in_hindbrain	5	0	0	0	1938	1944.43	1993.43	2042.43	1.0286
GO:0021924_cell_proliferation_in_the_external_granule_layer	5	0	0	0	1938	1944.43	1993.43	2042.43	1.0286
GO:0021930_granule_cell_precursor_proliferation	5	0	0	0	1938	1944.43	1993.43	2042.43	1.0286
GO:0021936_regulation_of_granule_cell_precursor_proliferation	5	0	0	0	1938	1944.43	1993.43	2042.43	1.0286
GO:0021940_positive_regulation_of_granule_cell_precursor_proliferation	5	0	0	0	1938	1944.43	1993.43	2042.43	1.0286
GO:0030033_microvillus_biogenesis	5	0	0	0	1938	1944.43	1993.43	2042.43	1.0286
GO:0030146_diuresis	5	0	0	0	1938	1944.43	1993.43	2042.43	1.0286
GO:0030238_male_sex_determination	5	0	0	0	1938	1944.43	1993.43	2042.43	1.0286
GO:0030319_cellular_di-__tri-valent_inorganic_anion_homeostasis	5	0	0	0	1938	1944.43	1993.43	2042.43	1.0286
GO:0030643_cellular_phosphate_ion_homeostasis	5	0	0	0	1938	1944.43	1993.43	2042.43	1.0286
GO:0030728_ovulation	5	0	0	0	1938	1944.43	1993.43	2042.43	1.0286
GO:0030817_regulation_of_cAMP_biosynthetic_process	5	0	0	0	1938	1944.43	1993.43	2042.43	1.0286
GO:0030838_positive_regulation_of_actin_filament_polymerization	5	0	0	0	1938	1944.43	1993.43	2042.43	1.0286
GO:0030949_positive_regulation_of_vascular_endothelial_growth_factor_receptor_signaling_pathway	5	0	0	0	1938	1944.43	1993.43	2042.43	1.0286
GO:0031294_lymphocyte_costimulation	5	0	0	0	1938	1944.43	1993.43	2042.43	1.0286
GO:0031295_T_cell_costimulation	5	0	0	0	1938	1944.43	1993.43	2042.43	1.0286
GO:0031343_positive_regulation_of_cell_killing	5	0	0	0	1938	1944.43	1993.43	2042.43	1.0286
GO:0031571_G1_DNA_damage_checkpoint	5	0	0	0	1938	1944.43	1993.43	2042.43	1.0286
GO:0031572_G2_M_transition_DNA_damage_checkpoint	5	0	0	0	1938	1944.43	1993.43	2042.43	1.0286
GO:0031576_G2_M_transition_checkpoint	5	0	0	0	1938	1944.43	1993.43	2042.43	1.0286
GO:0031638_zymogen_activation	5	0	0	0	1938	1944.43	1993.43	2042.43	1.0286
GO:0032024_positive_regulation_of_insulin_secretion	5	0	0	0	1938	1944.43	1993.43	2042.43	1.0286
GO:0032274_gonadotropin_secretion	5	0	0	0	1938	1944.43	1993.43	2042.43	1.0286
GO:0032528_microvillus_organization_and_biogenesis	5	0	0	0	1938	1944.43	1993.43	2042.43	1.0286
GO:0032604_granulocyte_macrophage_colony-stimulating_factor_production	5	0	0	0	1938	1944.43	1993.43	2042.43	1.0286
GO:0032607_interferon-alpha_production	5	0	0	0	1938	1944.43	1993.43	2042.43	1.0286
GO:0032612_interleukin-1_production	5	0	0	0	1938	1944.43	1993.43	2042.43	1.0286
GO:0032680_regulation_of_tumor_necrosis_factor_production	5	0	0	0	1938	1944.43	1993.43	2042.43	1.0286
GO:0032729_positive_regulation_of_interferon-gamma_production	5	0	0	0	1938	1944.43	1993.43	2042.43	1.0286
GO:0032925_regulation_of_activin_receptor_signaling_pathway	5	0	0	0	1938	1944.43	1993.43	2042.43	1.0286
GO:0032981_mitochondrial_respiratory_chain_complex_I_assembly	5	0	0	0	1938	1944.43	1993.43	2042.43	1.0286
GO:0033028_myeloid_cell_apoptosis	5	0	0	0	1938	1944.43	1993.43	2042.43	1.0286
GO:0033108_mitochondrial_respiratory_chain_complex_assembly	5	0	0	0	1938	1944.43	1993.43	2042.43	1.0286
GO:0033151_V(D)J_recombination	5	0	0	0	1938	1944.43	1993.43	2042.43	1.0286
GO:0033483_gas_homeostasis	5	0	0	0	1938	1944.43	1993.43	2042.43	1.0286
GO:0035115_embryonic_forelimb_morphogenesis	5	0	0	0	1938	1944.43	1993.43	2042.43	1.0286
GO:0035136_forelimb_morphogenesis	5	0	0	0	1938	1944.43	1993.43	2042.43	1.0286
GO:0035249_synaptic_transmission__glutamatergic	5	0	0	0	1938	1944.43	1993.43	2042.43	1.0286
GO:0035265_organ_growth	5	0	0	0	1938	1944.43	1993.43	2042.43	1.0286
GO:0042053_regulation_of_dopamine_metabolic_process	5	0	0	0	1938	1944.43	1993.43	2042.43	1.0286
GO:0042069_regulation_of_catecholamine_metabolic_process	5	0	0	0	1938	1944.43	1993.43	2042.43	1.0286
GO:0042090_interleukin-12_biosynthetic_process	5	0	0	0	1938	1944.43	1993.43	2042.43	1.0286
GO:0042177_negative_regulation_of_protein_catabolic_process	5	0	0	0	1938	1944.43	1993.43	2042.43	1.0286
GO:0042253_granulocyte_macrophage_colony-stimulating_factor_biosynthetic_process	5	0	0	0	1938	1944.43	1993.43	2042.43	1.0286
GO:0042304_regulation_of_fatty_acid_biosynthetic_process	5	0	0	0	1938	1944.43	1993.43	2042.43	1.0286
GO:0042439_ethanolamine_and_derivative_metabolic_process	5	0	0	0	1938	1944.43	1993.43	2042.43	1.0286
GO:0042447_hormone_catabolic_process	5	0	0	0	1938	1944.43	1993.43	2042.43	1.0286
GO:0042535_positive_regulation_of_tumor_necrosis_factor_biosynthetic_process	5	0	0	0	1938	1944.43	1993.43	2042.43	1.0286
GO:0042723_thiamin_and_derivative_metabolic_process	5	0	0	0	1938	1944.43	1993.43	2042.43	1.0286
GO:0042769_DNA_damage_response__detection_of_DNA_damage	5	0	0	0	1938	1944.43	1993.43	2042.43	1.0286
GO:0042791_5S_class_rRNA_transcription	5	0	0	0	1938	1944.43	1993.43	2042.43	1.0286
GO:0042797_tRNA_transcription_from_RNA_polymerase_III_promoter	5	0	0	0	1938	1944.43	1993.43	2042.43	1.0286
GO:0043029_T_cell_homeostasis	5	0	0	0	1938	1944.43	1993.43	2042.43	1.0286
GO:0043114_regulation_of_vascular_permeability	5	0	0	0	1938	1944.43	1993.43	2042.43	1.0286
GO:0043244_regulation_of_protein_complex_disassembly	5	0	0	0	1938	1944.43	1993.43	2042.43	1.0286
GO:0043249_erythrocyte_maturation	5	0	0	0	1938	1944.43	1993.43	2042.43	1.0286
GO:0043271_negative_regulation_of_ion_transport	5	0	0	0	1938	1944.43	1993.43	2042.43	1.0286
GO:0043491_protein_kinase_B_signaling_cascade	5	0	0	0	1938	1944.43	1993.43	2042.43	1.0286
GO:0043535_regulation_of_blood_vessel_endothelial_cell_migration	5	0	0	0	1938	1944.43	1993.43	2042.43	1.0286
GO:0045022_early_endosome_to_late_endosome_transport	5	0	0	0	1938	1944.43	1993.43	2042.43	1.0286
GO:0045061_thymic_T_cell_selection	5	0	0	0	1938	1944.43	1993.43	2042.43	1.0286
GO:0045075_regulation_of_interleukin-12_biosynthetic_process	5	0	0	0	1938	1944.43	1993.43	2042.43	1.0286
GO:0045161_neuronal_ion_channel_clustering	5	0	0	0	1938	1944.43	1993.43	2042.43	1.0286
GO:0045176_apical_protein_localization	5	0	0	0	1938	1944.43	1993.43	2042.43	1.0286
GO:0045342_MHC_class_II_biosynthetic_process	5	0	0	0	1938	1944.43	1993.43	2042.43	1.0286
GO:0045346_regulation_of_MHC_class_II_biosynthetic_process	5	0	0	0	1938	1944.43	1993.43	2042.43	1.0286
GO:0045349_interferon-alpha_biosynthetic_process	5	0	0	0	1938	1944.43	1993.43	2042.43	1.0286
GO:0045354_regulation_of_interferon-alpha_biosynthetic_process	5	0	0	0	1938	1944.43	1993.43	2042.43	1.0286
GO:0045410_positive_regulation_of_interleukin-6_biosynthetic_process	5	0	0	0	1938	1944.43	1993.43	2042.43	1.0286
GO:0045671_negative_regulation_of_osteoclast_differentiation	5	0	0	0	1938	1944.43	1993.43	2042.43	1.0286
GO:0045687_positive_regulation_of_glial_cell_differentiation	5	0	0	0	1938	1944.43	1993.43	2042.43	1.0286
GO:0045732_positive_regulation_of_protein_catabolic_process	5	0	0	0	1938	1944.43	1993.43	2042.43	1.0286
GO:0045739_positive_regulation_of_DNA_repair	5	0	0	0	1938	1944.43	1993.43	2042.43	1.0286
GO:0045749_negative_regulation_of_S_phase_of_mitotic_cell_cycle	5	0	0	0	1938	1944.43	1993.43	2042.43	1.0286
GO:0045823_positive_regulation_of_heart_contraction	5	0	0	0	1938	1944.43	1993.43	2042.43	1.0286
GO:0045912_negative_regulation_of_carbohydrate_metabolic_process	5	0	0	0	1938	1944.43	1993.43	2042.43	1.0286
GO:0045933_positive_regulation_of_muscle_contraction	5	0	0	0	1938	1944.43	1993.43	2042.43	1.0286
GO:0045948_positive_regulation_of_translational_initiation	5	0	0	0	1938	1944.43	1993.43	2042.43	1.0286
GO:0045954_positive_regulation_of_natural_killer_cell_mediated_cytotoxicity	5	0	0	0	1938	1944.43	1993.43	2042.43	1.0286
GO:0045980_negative_regulation_of_nucleotide_metabolic_process	5	0	0	0	1938	1944.43	1993.43	2042.43	1.0286
GO:0046325_negative_regulation_of_glucose_import	5	0	0	0	1938	1944.43	1993.43	2042.43	1.0286
GO:0046326_positive_regulation_of_glucose_import	5	0	0	0	1938	1944.43	1993.43	2042.43	1.0286
GO:0046461_neutral_lipid_catabolic_process	5	0	0	0	1938	1944.43	1993.43	2042.43	1.0286
GO:0046479_glycosphingolipid_catabolic_process	5	0	0	0	1938	1944.43	1993.43	2042.43	1.0286
GO:0046627_negative_regulation_of_insulin_receptor_signaling_pathway	5	0	0	0	1938	1944.43	1993.43	2042.43	1.0286
GO:0046884_follicle-stimulating_hormone_secretion	5	0	0	0	1938	1944.43	1993.43	2042.43	1.0286
GO:0046902_regulation_of_mitochondrial_membrane_permeability	5	0	0	0	1938	1944.43	1993.43	2042.43	1.0286
GO:0047497_mitochondrion_transport_along_microtubule	5	0	0	0	1938	1944.43	1993.43	2042.43	1.0286
GO:0048265_response_to_pain	5	0	0	0	1938	1944.43	1993.43	2042.43	1.0286
GO:0048384_retinoic_acid_receptor_signaling_pathway	5	0	0	0	1938	1944.43	1993.43	2042.43	1.0286
GO:0048488_synaptic_vesicle_endocytosis	5	0	0	0	1938	1944.43	1993.43	2042.43	1.0286
GO:0048535_lymph_node_development	5	0	0	0	1938	1944.43	1993.43	2042.43	1.0286
GO:0048638_regulation_of_developmental_growth	5	0	0	0	1938	1944.43	1993.43	2042.43	1.0286
GO:0048678_response_to_axon_injury	5	0	0	0	1938	1944.43	1993.43	2042.43	1.0286
GO:0048820_hair_follicle_maturation	5	0	0	0	1938	1944.43	1993.43	2042.43	1.0286
GO:0050482_arachidonic_acid_secretion	5	0	0	0	1938	1944.43	1993.43	2042.43	1.0286
GO:0050691_regulation_of_defense_response_to_virus_by_host	5	0	0	0	1938	1944.43	1993.43	2042.43	1.0286
GO:0050773_regulation_of_dendrite_development	5	0	0	0	1938	1944.43	1993.43	2042.43	1.0286
GO:0050828_regulation_of_liquid_surface_tension	5	0	0	0	1938	1944.43	1993.43	2042.43	1.0286
GO:0050890_cognition	5	0	0	0	1938	1944.43	1993.43	2042.43	1.0286
GO:0051148_negative_regulation_of_muscle_cell_differentiation	5	0	0	0	1938	1944.43	1993.43	2042.43	1.0286
GO:0051319_G2_phase	5	0	0	0	1938	1944.43	1993.43	2042.43	1.0286
GO:0051324_prophase	5	0	0	0	1938	1944.43	1993.43	2042.43	1.0286
GO:0055007_cardiac_muscle_cell_differentiation	5	0	0	0	1938	1944.43	1993.43	2042.43	1.0286
GO:0055061_di-__tri-valent_inorganic_anion_homeostasis	5	0	0	0	1938	1944.43	1993.43	2042.43	1.0286
GO:0055062_phosphate_ion_homeostasis	5	0	0	0	1938	1944.43	1993.43	2042.43	1.0286
GO:0060192_negative_regulation_of_lipase_activity	5	0	0	0	1938	1944.43	1993.43	2042.43	1.0286
GO:0000038_very-long-chain_fatty_acid_metabolic_process	7	0	0	0	2031	2036.46	2081.56	2126.66	1.02489
GO:0001759_induction_of_an_organ	7	0	0	0	2031	2036.46	2081.56	2126.66	1.02489
GO:0001910_regulation_of_leukocyte_mediated_cytotoxicity	7	0	0	0	2031	2036.46	2081.56	2126.66	1.02489
GO:0001963_synaptic_transmission__dopaminergic	7	0	0	0	2031	2036.46	2081.56	2126.66	1.02489
GO:0002027_regulation_of_heart_rate	7	0	0	0	2031	2036.46	2081.56	2126.66	1.02489
GO:0002062_chondrocyte_differentiation	7	0	0	0	2031	2036.46	2081.56	2126.66	1.02489
GO:0002347_response_to_tumor_cell	7	0	0	0	2031	2036.46	2081.56	2126.66	1.02489
GO:0002448_mast_cell_mediated_immunity	7	0	0	0	2031	2036.46	2081.56	2126.66	1.02489
GO:0002698_negative_regulation_of_immune_effector_process	7	0	0	0	2031	2036.46	2081.56	2126.66	1.02489
GO:0002820_negative_regulation_of_adaptive_immune_response	7	0	0	0	2031	2036.46	2081.56	2126.66	1.02489
GO:0002823_negative_regulation_of_adaptive_immune_response_based_on_somatic_recombination_of_immune_receptors_built_from_immunoglobulin_superfamily_domains	7	0	0	0	2031	2036.46	2081.56	2126.66	1.02489
GO:0003009_skeletal_muscle_contraction	7	0	0	0	2031	2036.46	2081.56	2126.66	1.02489
GO:0003084_positive_regulation_of_systemic_arterial_blood_pressure	7	0	0	0	2031	2036.46	2081.56	2126.66	1.02489
GO:0006030_chitin_metabolic_process	7	0	0	0	2031	2036.46	2081.56	2126.66	1.02489
GO:0006032_chitin_catabolic_process	7	0	0	0	2031	2036.46	2081.56	2126.66	1.02489
GO:0006046_N-acetylglucosamine_catabolic_process	7	0	0	0	2031	2036.46	2081.56	2126.66	1.02489
GO:0006195_purine_nucleotide_catabolic_process	7	0	0	0	2031	2036.46	2081.56	2126.66	1.02489
GO:0006282_regulation_of_DNA_repair	7	0	0	0	2031	2036.46	2081.56	2126.66	1.02489
GO:0006283_transcription-coupled_nucleotide-excision_repair	7	0	0	0	2031	2036.46	2081.56	2126.66	1.02489
GO:0006547_histidine_metabolic_process	7	0	0	0	2031	2036.46	2081.56	2126.66	1.02489
GO:0006560_proline_metabolic_process	7	0	0	0	2031	2036.46	2081.56	2126.66	1.02489
GO:0006656_phosphatidylcholine_biosynthetic_process	7	0	0	0	2031	2036.46	2081.56	2126.66	1.02489
GO:0007091_mitotic_metaphase_anaphase_transition	7	0	0	0	2031	2036.46	2081.56	2126.66	1.02489
GO:0007140_male_meiosis	7	0	0	0	2031	2036.46	2081.56	2126.66	1.02489
GO:0007176_regulation_of_epidermal_growth_factor_receptor_activity	7	0	0	0	2031	2036.46	2081.56	2126.66	1.02489
GO:0007567_parturition	7	0	0	0	2031	2036.46	2081.56	2126.66	1.02489
GO:0008105_asymmetric_protein_localization	7	0	0	0	2031	2036.46	2081.56	2126.66	1.02489
GO:0008211_glucocorticoid_metabolic_process	7	0	0	0	2031	2036.46	2081.56	2126.66	1.02489
GO:0008333_endosome_to_lysosome_transport	7	0	0	0	2031	2036.46	2081.56	2126.66	1.02489
GO:0009075_histidine_family_amino_acid_metabolic_process	7	0	0	0	2031	2036.46	2081.56	2126.66	1.02489
GO:0009103_lipopolysaccharide_biosynthetic_process	7	0	0	0	2031	2036.46	2081.56	2126.66	1.02489
GO:0009132_nucleoside_diphosphate_metabolic_process	7	0	0	0	2031	2036.46	2081.56	2126.66	1.02489
GO:0009143_nucleoside_triphosphate_catabolic_process	7	0	0	0	2031	2036.46	2081.56	2126.66	1.02489
GO:0009261_ribonucleotide_catabolic_process	7	0	0	0	2031	2036.46	2081.56	2126.66	1.02489
GO:0009650_UV_protection	7	0	0	0	2031	2036.46	2081.56	2126.66	1.02489
GO:0010092_specification_of_organ_identity	7	0	0	0	2031	2036.46	2081.56	2126.66	1.02489
GO:0010469_regulation_of_receptor_activity	7	0	0	0	2031	2036.46	2081.56	2126.66	1.02489
GO:0014065_phosphoinositide_3-kinase_cascade	7	0	0	0	2031	2036.46	2081.56	2126.66	1.02489
GO:0014909_smooth_muscle_cell_migration	7	0	0	0	2031	2036.46	2081.56	2126.66	1.02489
GO:0014910_regulation_of_smooth_muscle_cell_migration	7	0	0	0	2031	2036.46	2081.56	2126.66	1.02489
GO:0015936_coenzyme_A_metabolic_process	7	0	0	0	2031	2036.46	2081.56	2126.66	1.02489
GO:0018195_peptidyl-arginine_modification	7	0	0	0	2031	2036.46	2081.56	2126.66	1.02489
GO:0018196_peptidyl-asparagine_modification	7	0	0	0	2031	2036.46	2081.56	2126.66	1.02489
GO:0018279_protein_amino_acid_N-linked_glycosylation_via_asparagine	7	0	0	0	2031	2036.46	2081.56	2126.66	1.02489
GO:0018342_protein_prenylation	7	0	0	0	2031	2036.46	2081.56	2126.66	1.02489
GO:0021543_pallium_development	7	0	0	0	2031	2036.46	2081.56	2126.66	1.02489
GO:0030279_negative_regulation_of_ossification	7	0	0	0	2031	2036.46	2081.56	2126.66	1.02489
GO:0030318_melanocyte_differentiation	7	0	0	0	2031	2036.46	2081.56	2126.66	1.02489
GO:0030321_transepithelial_chloride_transport	7	0	0	0	2031	2036.46	2081.56	2126.66	1.02489
GO:0030503_regulation_of_cell_redox_homeostasis	7	0	0	0	2031	2036.46	2081.56	2126.66	1.02489
GO:0030802_regulation_of_cyclic_nucleotide_biosynthetic_process	7	0	0	0	2031	2036.46	2081.56	2126.66	1.02489
GO:0030808_regulation_of_nucleotide_biosynthetic_process	7	0	0	0	2031	2036.46	2081.56	2126.66	1.02489
GO:0030947_regulation_of_vascular_endothelial_growth_factor_receptor_signaling_pathway	7	0	0	0	2031	2036.46	2081.56	2126.66	1.02489
GO:0031069_hair_follicle_morphogenesis	7	0	0	0	2031	2036.46	2081.56	2126.66	1.02489
GO:0031645_negative_regulation_of_neurological_system_process	7	0	0	0	2031	2036.46	2081.56	2126.66	1.02489
GO:0031646_positive_regulation_of_neurological_system_process	7	0	0	0	2031	2036.46	2081.56	2126.66	1.02489
GO:0032321_positive_regulation_of_Rho_GTPase_activity	7	0	0	0	2031	2036.46	2081.56	2126.66	1.02489
GO:0032615_interleukin-12_production	7	0	0	0	2031	2036.46	2081.56	2126.66	1.02489
GO:0033238_regulation_of_amine_metabolic_process	7	0	0	0	2031	2036.46	2081.56	2126.66	1.02489
GO:0033273_response_to_vitamin	7	0	0	0	2031	2036.46	2081.56	2126.66	1.02489
GO:0035050_embryonic_heart_tube_development	7	0	0	0	2031	2036.46	2081.56	2126.66	1.02489
[truncated: 622 more rows]
