# Supplementary material for: Glucocorticoids with different chemical structures but similar glucocorticoid receptor potency regulate subsets of common and unique genes in human trabecular meshwork cells
Source: BMC Med Genomics. 2009 Sep 10;2:58. doi: 10.1186/1755-8794-2-58 (PMC2749862; doi:10.1186/1755-8794-2-58)
Supplement: Additional file 3 — The "change" list of enriched gene ontological processes in response to FA in TM 86. A list of biological processes (and associated statistical enrichment values) representing the entire list of transcripts and negating the directionality of the change. The list was sorted by p-value. [file 1755-8794-2-58-S3.xls]

## Sheet: TM86_unique_to_FA.txt.change
HYPERLINKED GO CATEGORY	TOTAL GENES	CHANGED GENES	ENRICHMENT	LOG10(p)	CUMULATIVE NUMBER OF CATEGORIES	CUMULATIVE RANDOMS LOWER BOUND	CUMULATIVE RANDOMS MEAN	CUMULATIVE RANDOMS UPPER BOUND	FALSE DISCOVERY RATE
GO:0030029_actin_filament-based_process	207	15	2.58822	-3.14298	1	-0.827286	0.81	2.44729	0.81
GO:0030036_actin_cytoskeleton_organization_and_biogenesis	190	14	2.63181	-3.0395	2	-0.747844	0.99	2.72784	0.495
GO:0042147_retrograde_transport__endosome_to_Golgi	10	3	10.7152	-2.64706	3	-0.491068	2.11	4.71107	0.703333
GO:0018346_protein_amino_acid_prenylation	6	2	11.9058	-1.9634	4	5.28991	13.32	21.3501	3.33
GO:0009636_response_to_toxin	17	3	6.30307	-1.95677	5	5.77586	13.93	22.0841	2.786
GO:0043414_biopolymer_methylation	32	4	4.46467	-1.9323	6	6.07097	14.25	22.429	2.375
GO:0018342_protein_prenylation	7	2	10.205	-1.82533	7	8.76081	18.37	27.9792	2.62429
GO:0006479_protein_amino_acid_methylation	19	3	5.63959	-1.82084	9	9.06033	18.95	28.8397	2.10556
GO:0008213_protein_amino_acid_alkylation	19	3	5.63959	-1.82084	9	9.06033	18.95	28.8397	2.10556
GO:0032259_methylation	35	4	4.08199	-1.79747	10	9.23583	19.46	29.6842	1.946
GO:0051701_interaction_with_host	20	3	5.35761	-1.75919	11	10.2828	21.08	31.8772	1.91636
GO:0040029_regulation_of_gene_expression__epigenetic	37	4	3.86134	-1.71548	12	10.8773	22.14	33.4027	1.845
GO:0007264_small_GTPase_mediated_signal_transduction	405	19	1.67563	-1.70957	13	11.0521	22.37	33.6879	1.72077
GO:0006312_mitotic_recombination	8	2	8.92935	-1.70843	15	12.8581	24.59	36.3219	1.63933
GO:0035137_hindlimb_morphogenesis	8	2	8.92935	-1.70843	15	12.8581	24.59	36.3219	1.63933
GO:0000723_telomere_maintenance	21	3	5.10248	-1.70115	17	13.4945	25.5	37.5055	1.5
GO:0032200_telomere_organization_and_biogenesis	21	3	5.10248	-1.70115	17	13.4945	25.5	37.5055	1.5
GO:0016051_carbohydrate_biosynthetic_process	99	7	2.52547	-1.67823	18	13.6387	25.83	38.0213	1.435
GO:0008360_regulation_of_cell_shape	39	4	3.66332	-1.63898	19	14.8727	27.65	40.4273	1.45526
GO:0009312_oligosaccharide_biosynthetic_process	9	2	7.9372	-1.6073	21	16.5656	30.55	44.5344	1.45476
GO:0030866_cortical_actin_cytoskeleton_organization_and_biogenesis	9	2	7.9372	-1.6073	21	16.5656	30.55	44.5344	1.45476
GO:0019221_cytokine_and_chemokine_mediated_signaling_pathway	40	4	3.57174	-1.60261	23	16.7588	30.79	44.8212	1.3387
GO:0022604_regulation_of_cell_morphogenesis	40	4	3.57174	-1.60261	23	16.7588	30.79	44.8212	1.3387
GO:0048193_Golgi_vesicle_transport	82	6	2.61347	-1.56514	24	17.7886	32.57	47.3514	1.35708
GO:0007165_signal_transduction	2921	97	1.1861	-1.52931	25	19.05	34.45	49.85	1.378
GO:0030260_entry_into_host_cell	10	2	7.14348	-1.51839	33	20.7753	37.28	53.7847	1.1297
GO:0030865_cortical_cytoskeleton_organization_and_biogenesis	10	2	7.14348	-1.51839	33	20.7753	37.28	53.7847	1.1297
GO:0044409_entry_into_host	10	2	7.14348	-1.51839	33	20.7753	37.28	53.7847	1.1297
GO:0046718_entry_of_virus_into_host_cell	10	2	7.14348	-1.51839	33	20.7753	37.28	53.7847	1.1297
GO:0051806_entry_into_cell_of_other_organism_during_symbiotic_interaction	10	2	7.14348	-1.51839	33	20.7753	37.28	53.7847	1.1297
GO:0051828_entry_into_other_organism_during_symbiotic_interaction	10	2	7.14348	-1.51839	33	20.7753	37.28	53.7847	1.1297
GO:0052126_movement_in_host_environment	10	2	7.14348	-1.51839	33	20.7753	37.28	53.7847	1.1297
GO:0052192_movement_in_environment_of_other_organism_during_symbiotic_interaction	10	2	7.14348	-1.51839	33	20.7753	37.28	53.7847	1.1297
GO:0016197_endosome_transport	43	4	3.32255	-1.50027	34	21.2311	37.98	54.7289	1.11706
GO:0006090_pyruvate_metabolic_process	25	3	4.28609	-1.49879	35	21.8498	38.7	55.5502	1.10571
GO:0006996_organelle_organization_and_biogenesis	1004	38	1.35185	-1.46774	36	22.8092	40.03	57.2508	1.11194
GO:0044403_symbiosis__encompassing_mutualism_through_parasitism	26	3	4.12124	-1.45439	37	23.3352	40.92	58.5048	1.10595
GO:0007004_telomere_maintenance_via_telomerase	11	2	6.49407	-1.43922	38	25.1253	43.7	62.2747	1.15
GO:0006338_chromatin_remodeling	45	4	3.17488	-1.43713	39	25.3149	44.01	62.7051	1.12846
GO:0005975_carbohydrate_metabolic_process	379	17	1.6021	-1.4208	40	25.8812	44.79	63.6988	1.11975
GO:0030041_actin_filament_polymerization	27	3	3.9686	-1.41206	41	27.1243	46.09	65.0557	1.12415
GO:0051276_chromosome_organization_and_biogenesis	324	15	1.65358	-1.40673	42	27.5737	46.64	65.7063	1.11048
GO:0016043_cellular_component_organization_and_biogenesis	1591	56	1.25718	-1.40407	43	27.6721	46.87	66.0679	1.09
GO:0009084_glutamine_family_amino_acid_biosynthetic_process	12	2	5.9529	-1.368	45	32.1815	53.65	75.1185	1.19222
GO:0021983_pituitary_gland_development	12	2	5.9529	-1.368	45	32.1815	53.65	75.1185	1.19222
GO:0006800_oxygen_and_reactive_oxygen_species_metabolic_process	48	4	2.97645	-1.34915	46	32.9677	54.62	76.2723	1.18739
GO:0006730_one-carbon_compound_metabolic_process	70	5	2.55124	-1.33662	47	33.3623	55.17	76.9777	1.17383
GO:0006278_RNA-dependent_DNA_replication	13	2	5.49498	-1.30339	51	38.3252	61.4	84.4748	1.20392
GO:0006305_DNA_alkylation	13	2	5.49498	-1.30339	51	38.3252	61.4	84.4748	1.20392
GO:0006306_DNA_methylation	13	2	5.49498	-1.30339	51	38.3252	61.4	84.4748	1.20392
GO:0006611_protein_export_from_nucleus	13	2	5.49498	-1.30339	51	38.3252	61.4	84.4748	1.20392
GO:0050789_regulation_of_biological_process	5480	168	1.09499	-1.25426	52	40.675	65.21	89.745	1.25404
GO:0016192_vesicle-mediated_transport	458	19	1.48173	-1.24767	53	40.9391	65.62	90.3009	1.23811
GO:0007271_synaptic_transmission__cholinergic	14	2	5.10248	-1.24436	55	43.8761	68.94	94.0039	1.25345
GO:0021536_diencephalon_development	14	2	5.10248	-1.24436	55	43.8761	68.94	94.0039	1.25345
GO:0042493_response_to_drug	53	4	2.69565	-1.21801	56	46.0293	72.02	98.0107	1.28607
GO:0050794_regulation_of_cellular_process	5319	163	1.09455	-1.20774	57	46.5621	72.83	99.0979	1.27772
GO:0007399_nervous_system_development	647	25	1.38012	-1.19665	58	46.8336	73.34	99.8464	1.26448
GO:0035270_endocrine_system_development	33	3	3.24704	-1.194	59	47.677	74.49	101.303	1.26254
GO:0008361_regulation_of_cell_size	181	9	1.776	-1.16619	60	51.5268	79.94	108.353	1.33233
GO:0050896_response_to_stimulus	2118	70	1.18046	-1.15156	61	52.6063	81.57	110.534	1.33721
GO:0006325_establishment_and_or_maintenance_of_chromatin_architecture	266	12	1.61131	-1.14887	62	52.6953	81.66	110.625	1.3171
GO:0008154_actin_polymerization_and_or_depolymerization	56	4	2.55124	-1.14729	63	52.9874	82.2	111.413	1.30476
GO:0000018_regulation_of_DNA_recombination	16	2	4.46467	-1.14001	65	56.6316	86.83	117.028	1.33585
GO:0045785_positive_regulation_of_cell_adhesion	16	2	4.46467	-1.14001	65	56.6316	86.83	117.028	1.33585
GO:0010038_response_to_metal_ion	35	3	3.06149	-1.13241	66	57.7135	88.63	119.547	1.34288
GO:0044262_cellular_carbohydrate_metabolic_process	269	12	1.59334	-1.1206	67	58.0618	89.12	120.178	1.33015
GO:0007015_actin_filament_organization	36	3	2.97645	-1.10332	70	59.5875	90.9	122.213	1.29857
GO:0008652_amino_acid_biosynthetic_process	36	3	2.97645	-1.10332	70	59.5875	90.9	122.213	1.29857
GO:0009582_detection_of_abiotic_stimulus	36	3	2.97645	-1.10332	70	59.5875	90.9	122.213	1.29857
GO:0010468_regulation_of_gene_expression	2166	71	1.17079	-1.10245	71	59.642	90.99	122.338	1.28155
GO:0009612_response_to_mechanical_stimulus	17	2	4.20205	-1.09351	72	62.7261	94.9	127.074	1.31806
GO:0007154_cell_communication	3227	102	1.12897	-1.08906	73	62.8176	95.08	127.342	1.30247
GO:0035107_appendage_morphogenesis	37	3	2.89601	-1.07529	77	64.5014	97.26	130.019	1.26312
GO:0035108_limb_morphogenesis	37	3	2.89601	-1.07529	77	64.5014	97.26	130.019	1.26312
GO:0048736_appendage_development	37	3	2.89601	-1.07529	77	64.5014	97.26	130.019	1.26312
GO:0060173_limb_development	37	3	2.89601	-1.07529	77	64.5014	97.26	130.019	1.26312
GO:0006486_protein_amino_acid_glycosylation	109	6	1.96609	-1.06875	79	65.0298	98.04	131.05	1.24101
GO:0043413_biopolymer_glycosylation	109	6	1.96609	-1.06875	79	65.0298	98.04	131.05	1.24101
GO:0006891_intra-Golgi_vesicle-mediated_transport	18	2	3.9686	-1.0502	84	69.5226	103.88	138.237	1.23667
GO:0007257_activation_of_JNK_activity	18	2	3.9686	-1.0502	84	69.5226	103.88	138.237	1.23667
GO:0007368_determination_of_left_right_symmetry	18	2	3.9686	-1.0502	84	69.5226	103.88	138.237	1.23667
GO:0009799_determination_of_symmetry	18	2	3.9686	-1.0502	84	69.5226	103.88	138.237	1.23667
GO:0009855_determination_of_bilateral_symmetry	18	2	3.9686	-1.0502	84	69.5226	103.88	138.237	1.23667
GO:0009100_glycoprotein_metabolic_process	137	7	1.82498	-1.04537	85	71.064	105.84	140.616	1.24518
GO:0022415_viral_reproductive_process	61	4	2.34212	-1.04067	86	71.4896	106.57	141.65	1.23919
GO:0005996_monosaccharide_metabolic_process	139	7	1.79872	-1.02014	87	73.2562	109.11	144.964	1.25414
GO:0007417_central_nervous_system_development	223	10	1.60168	-1.01507	88	73.4141	109.34	145.266	1.2425
GO:0006892_post-Golgi_vesicle-mediated_transport	19	2	3.75972	-1.00972	91	75.6978	112.05	148.402	1.23132
GO:0009311_oligosaccharide_metabolic_process	19	2	3.75972	-1.00972	91	75.6978	112.05	148.402	1.23132
GO:0051146_striated_muscle_cell_differentiation	19	2	3.75972	-1.00972	91	75.6978	112.05	148.402	1.23132
GO:0009101_glycoprotein_biosynthetic_process	114	6	1.87986	-0.997795	92	76.7332	113.23	149.727	1.23076
GO:0010035_response_to_inorganic_substance	40	3	2.6788	-0.996925	93	77.2816	113.91	150.538	1.22484
GO:0043412_biopolymer_modification	1268	43	1.21124	-0.977539	94	78.1098	115.1	152.09	1.22447
GO:0009581_detection_of_external_stimulus	41	3	2.61347	-0.972554	95	79.1963	116.43	153.664	1.22558
GO:0006260_DNA_replication	199	9	1.61536	-0.970971	96	82.0368	119.89	157.743	1.24885
GO:0007242_intracellular_signaling_cascade	1271	43	1.20838	-0.965851	97	82.4375	120.33	158.222	1.24052
GO:0016049_cell_growth	172	8	1.66127	-0.957722	98	83.21	121.22	159.23	1.23694
GO:0009059_macromolecule_biosynthetic_process	2793	88	1.12536	-0.954831	99	83.3388	121.51	159.681	1.22737
GO:0065007_biological_regulation	5813	174	1.06913	-0.950519	100	83.6906	121.96	160.229	1.2196
GO:0009058_biosynthetic_process	3245	101	1.1117	-0.944981	101	84.9725	123.51	162.048	1.22287
GO:0006304_DNA_modification	21	2	3.40166	-0.936079	104	88.2988	127.58	166.861	1.22673
GO:0019059_initiation_of_viral_infection	21	2	3.40166	-0.936079	104	88.2988	127.58	166.861	1.22673
GO:0043507_positive_regulation_of_JNK_activity	21	2	3.40166	-0.936079	104	88.2988	127.58	166.861	1.22673
GO:0007010_cytoskeleton_organization_and_biogenesis	443	17	1.37064	-0.931392	105	88.7195	128.21	167.701	1.22105
GO:0016032_viral_reproduction	67	4	2.13238	-0.928446	106	89.2208	128.83	168.439	1.21538
GO:0006497_protein_amino_acid_lipidation	43	3	2.49191	-0.926173	108	90.1265	129.98	169.834	1.20352
GO:0048732_gland_development	43	3	2.49191	-0.926173	108	90.1265	129.98	169.834	1.20352
GO:0006873_cellular_ion_homeostasis	234	10	1.52638	-0.914369	109	91.5268	132.14	172.753	1.21229
GO:0006259_DNA_metabolic_process	415	16	1.37706	-0.913236	110	91.6616	132.44	173.218	1.204
GO:0006464_protein_modification_process	1220	41	1.20034	-0.908346	111	92.3207	133.52	174.719	1.20288
GO:0006022_aminoglycan_metabolic_process	44	3	2.43528	-0.904089	113	93.3766	134.86	176.343	1.19345
GO:0030203_glycosaminoglycan_metabolic_process	44	3	2.43528	-0.904089	113	93.3766	134.86	176.343	1.19345
GO:0006936_muscle_contraction	149	7	1.678	-0.903094	114	93.3846	134.92	176.455	1.18351
GO:0006094_gluconeogenesis	22	2	3.24704	-0.902448	115	95.9631	138.39	180.817	1.20339
GO:0045449_regulation_of_transcription	2030	65	1.14366	-0.890491	116	97.5798	140.56	183.54	1.21172
GO:0055082_cellular_chemical_homeostasis	237	10	1.50706	-0.88858	117	97.7191	140.74	183.761	1.20291
GO:0016568_chromatin_modification	179	8	1.59631	-0.886244	118	97.9087	141.02	184.131	1.19508
GO:0010629_negative_regulation_of_gene_expression	267	11	1.4715	-0.885928	119	97.9687	141.1	184.231	1.18571
GO:0048747_muscle_fiber_development	45	3	2.38116	-0.882694	120	98.847	142.18	185.513	1.18483
GO:0000085_G2_phase_of_mitotic_cell_cycle	5	1	7.14348	-0.878154	152	123.89	171.86	219.83	1.13066
GO:0002467_germinal_center_formation	5	1	7.14348	-0.878154	152	123.89	171.86	219.83	1.13066
GO:0006561_proline_biosynthetic_process	5	1	7.14348	-0.878154	152	123.89	171.86	219.83	1.13066
GO:0006599_phosphagen_metabolic_process	5	1	7.14348	-0.878154	152	123.89	171.86	219.83	1.13066
GO:0006600_creatine_metabolic_process	5	1	7.14348	-0.878154	152	123.89	171.86	219.83	1.13066
GO:0009791_post-embryonic_development	5	1	7.14348	-0.878154	152	123.89	171.86	219.83	1.13066
GO:0016255_attachment_of_GPI_anchor_to_protein	5	1	7.14348	-0.878154	152	123.89	171.86	219.83	1.13066
GO:0016584_nucleosome_positioning	5	1	7.14348	-0.878154	152	123.89	171.86	219.83	1.13066
GO:0018106_peptidyl-histidine_phosphorylation	5	1	7.14348	-0.878154	152	123.89	171.86	219.83	1.13066
GO:0019642_anaerobic_glycolysis	5	1	7.14348	-0.878154	152	123.89	171.86	219.83	1.13066
GO:0021534_cell_proliferation_in_hindbrain	5	1	7.14348	-0.878154	152	123.89	171.86	219.83	1.13066
GO:0021587_cerebellum_morphogenesis	5	1	7.14348	-0.878154	152	123.89	171.86	219.83	1.13066
GO:0021696_cerebellar_cortex_morphogenesis	5	1	7.14348	-0.878154	152	123.89	171.86	219.83	1.13066
GO:0021924_cell_proliferation_in_the_external_granule_layer	5	1	7.14348	-0.878154	152	123.89	171.86	219.83	1.13066
GO:0021930_granule_cell_precursor_proliferation	5	1	7.14348	-0.878154	152	123.89	171.86	219.83	1.13066
GO:0021936_regulation_of_granule_cell_precursor_proliferation	5	1	7.14348	-0.878154	152	123.89	171.86	219.83	1.13066
GO:0021940_positive_regulation_of_granule_cell_precursor_proliferation	5	1	7.14348	-0.878154	152	123.89	171.86	219.83	1.13066
GO:0030838_positive_regulation_of_actin_filament_polymerization	5	1	7.14348	-0.878154	152	123.89	171.86	219.83	1.13066
GO:0031268_pseudopodium_organization_and_biogenesis	5	1	7.14348	-0.878154	152	123.89	171.86	219.83	1.13066
GO:0031269_pseudopodium_formation	5	1	7.14348	-0.878154	152	123.89	171.86	219.83	1.13066
GO:0031272_regulation_of_pseudopodium_formation	5	1	7.14348	-0.878154	152	123.89	171.86	219.83	1.13066
GO:0031274_positive_regulation_of_pseudopodium_formation	5	1	7.14348	-0.878154	152	123.89	171.86	219.83	1.13066
GO:0031572_G2_M_transition_DNA_damage_checkpoint	5	1	7.14348	-0.878154	152	123.89	171.86	219.83	1.13066
GO:0031576_G2_M_transition_checkpoint	5	1	7.14348	-0.878154	152	123.89	171.86	219.83	1.13066
GO:0035303_regulation_of_dephosphorylation	5	1	7.14348	-0.878154	152	123.89	171.86	219.83	1.13066
GO:0042769_DNA_damage_response__detection_of_DNA_damage	5	1	7.14348	-0.878154	152	123.89	171.86	219.83	1.13066
GO:0043244_regulation_of_protein_complex_disassembly	5	1	7.14348	-0.878154	152	123.89	171.86	219.83	1.13066
GO:0043254_regulation_of_protein_complex_assembly	5	1	7.14348	-0.878154	152	123.89	171.86	219.83	1.13066
GO:0046902_regulation_of_mitochondrial_membrane_permeability	5	1	7.14348	-0.878154	152	123.89	171.86	219.83	1.13066
GO:0048384_retinoic_acid_receptor_signaling_pathway	5	1	7.14348	-0.878154	152	123.89	171.86	219.83	1.13066
GO:0051319_G2_phase	5	1	7.14348	-0.878154	152	123.89	171.86	219.83	1.13066
GO:0055007_cardiac_muscle_cell_differentiation	5	1	7.14348	-0.878154	152	123.89	171.86	219.83	1.13066
GO:0055114_oxidation_reduction	483	18	1.33108	-0.877392	153	124.162	172.56	220.958	1.12784
GO:0003012_muscle_system_process	152	7	1.64488	-0.870721	154	124.594	173.18	221.766	1.12454
GO:0043506_regulation_of_JNK_activity	23	2	3.10586	-0.870681	155	127.78	176.89	226	1.14123
GO:0022603_regulation_of_anatomical_structure_morphogenesis	71	4	2.01225	-0.861695	156	129.388	179.29	229.192	1.14929
GO:0042221_response_to_chemical_stimulus	582	21	1.28877	-0.854169	157	129.984	180.04	230.096	1.14675
GO:0065008_regulation_of_biological_quality	940	32	1.21591	-0.844572	158	131.144	181.74	232.336	1.15025
GO:0042158_lipoprotein_biosynthetic_process	47	3	2.27983	-0.841852	159	131.639	182.35	233.061	1.14685
GO:0000271_polysaccharide_biosynthetic_process	24	2	2.97645	-0.840614	162	134.733	185.9	237.067	1.14753
GO:0007205_activation_of_protein_kinase_C_activity	24	2	2.97645	-0.840614	162	134.733	185.9	237.067	1.14753
GO:0033692_cellular_polysaccharide_biosynthetic_process	24	2	2.97645	-0.840614	162	134.733	185.9	237.067	1.14753
GO:0010556_regulation_of_macromolecule_biosynthetic_process	2154	68	1.12757	-0.827218	163	136.109	187.39	238.671	1.14963
GO:0007219_Notch_signaling_pathway	48	3	2.23234	-0.822347	164	137.446	189.13	240.814	1.15323
GO:0019219_regulation_of_nucleobase__nucleoside__nucleotide_and_nucleic_acid_metabolic_process	2088	66	1.129	-0.820854	165	137.514	189.18	240.846	1.14654
GO:0051098_regulation_of_binding	74	4	1.93067	-0.815328	166	138.56	190.41	242.26	1.14705
GO:0007585_respiratory_gaseous_exchange	25	2	2.85739	-0.812103	168	140.967	193.73	246.493	1.15315
GO:0030595_leukocyte_chemotaxis	25	2	2.85739	-0.812103	168	140.967	193.73	246.493	1.15315
GO:0048856_anatomical_structure_development	1718	55	1.14346	-0.809426	169	141.17	194.26	247.35	1.14947
GO:0000050_urea_cycle	6	1	5.9529	-0.804962	202	164.692	222.35	280.008	1.10074
GO:0006108_malate_metabolic_process	6	1	5.9529	-0.804962	202	164.692	222.35	280.008	1.10074
GO:0006415_translational_termination	6	1	5.9529	-0.804962	202	164.692	222.35	280.008	1.10074
GO:0006590_thyroid_hormone_generation	6	1	5.9529	-0.804962	202	164.692	222.35	280.008	1.10074
GO:0006621_protein_retention_in_ER_lumen	6	1	5.9529	-0.804962	202	164.692	222.35	280.008	1.10074
GO:0006661_phosphatidylinositol_biosynthetic_process	6	1	5.9529	-0.804962	202	164.692	222.35	280.008	1.10074
GO:0006893_Golgi_to_plasma_membrane_transport	6	1	5.9529	-0.804962	202	164.692	222.35	280.008	1.10074
GO:0006895_Golgi_to_endosome_transport	6	1	5.9529	-0.804962	202	164.692	222.35	280.008	1.10074
GO:0008354_germ_cell_migration	6	1	5.9529	-0.804962	202	164.692	222.35	280.008	1.10074
GO:0008535_respiratory_chain_complex_IV_assembly	6	1	5.9529	-0.804962	202	164.692	222.35	280.008	1.10074
GO:0018202_peptidyl-histidine_modification	6	1	5.9529	-0.804962	202	164.692	222.35	280.008	1.10074
GO:0019321_pentose_metabolic_process	6	1	5.9529	-0.804962	202	164.692	222.35	280.008	1.10074
GO:0019627_urea_metabolic_process	6	1	5.9529	-0.804962	202	164.692	222.35	280.008	1.10074
GO:0019883_antigen_processing_and_presentation_of_endogenous_antigen	6	1	5.9529	-0.804962	202	164.692	222.35	280.008	1.10074
GO:0021575_hindbrain_morphogenesis	6	1	5.9529	-0.804962	202	164.692	222.35	280.008	1.10074
GO:0021695_cerebellar_cortex_development	6	1	5.9529	-0.804962	202	164.692	222.35	280.008	1.10074
GO:0030071_regulation_of_mitotic_metaphase_anaphase_transition	6	1	5.9529	-0.804962	202	164.692	222.35	280.008	1.10074
GO:0030212_hyaluronan_metabolic_process	6	1	5.9529	-0.804962	202	164.692	222.35	280.008	1.10074
GO:0030511_positive_regulation_of_transforming_growth_factor_beta_receptor_signaling_pathway	6	1	5.9529	-0.804962	202	164.692	222.35	280.008	1.10074
GO:0031344_regulation_of_cell_projection_organization_and_biogenesis	6	1	5.9529	-0.804962	202	164.692	222.35	280.008	1.10074
GO:0031346_positive_regulation_of_cell_projection_organization_and_biogenesis	6	1	5.9529	-0.804962	202	164.692	222.35	280.008	1.10074
GO:0032526_response_to_retinoic_acid	6	1	5.9529	-0.804962	202	164.692	222.35	280.008	1.10074
GO:0033189_response_to_vitamin_A	6	1	5.9529	-0.804962	202	164.692	222.35	280.008	1.10074
GO:0035095_behavioral_response_to_nicotine	6	1	5.9529	-0.804962	202	164.692	222.35	280.008	1.10074
GO:0035116_embryonic_hindlimb_morphogenesis	6	1	5.9529	-0.804962	202	164.692	222.35	280.008	1.10074
GO:0043603_amide_metabolic_process	6	1	5.9529	-0.804962	202	164.692	222.35	280.008	1.10074
GO:0045090_retroviral_genome_replication	6	1	5.9529	-0.804962	202	164.692	222.35	280.008	1.10074
GO:0045123_cellular_extravasation	6	1	5.9529	-0.804962	202	164.692	222.35	280.008	1.10074
GO:0045682_regulation_of_epidermis_development	6	1	5.9529	-0.804962	202	164.692	222.35	280.008	1.10074
GO:0046339_diacylglycerol_metabolic_process	6	1	5.9529	-0.804962	202	164.692	222.35	280.008	1.10074
GO:0048285_organelle_fission	6	1	5.9529	-0.804962	202	164.692	222.35	280.008	1.10074
GO:0051298_centrosome_duplication	6	1	5.9529	-0.804962	202	164.692	222.35	280.008	1.10074
GO:0060070_Wnt_receptor_signaling_pathway_through_beta-catenin	6	1	5.9529	-0.804962	202	164.692	222.35	280.008	1.10074
GO:0030900_forebrain_development	49	3	2.18678	-0.803417	204	165.406	223.21	281.014	1.09417
GO:0042692_muscle_cell_differentiation	49	3	2.18678	-0.803417	204	165.406	223.21	281.014	1.09417
GO:0007265_Ras_protein_signal_transduction	218	9	1.47457	-0.799266	206	165.955	224.15	282.345	1.08811
GO:0009790_embryonic_development	218	9	1.47457	-0.799266	206	165.955	224.15	282.345	1.08811
GO:0043284_biopolymer_biosynthetic_process	2372	74	1.11429	-0.793563	207	166.062	224.53	282.998	1.08469
GO:0009628_response_to_abiotic_stimulus	160	7	1.56264	-0.789981	208	166.402	225.11	283.818	1.08226
GO:0019319_hexose_biosynthetic_process	26	2	2.74749	-0.785021	210	170.22	229.86	289.5	1.09457
GO:0051607_defense_response_to_virus	26	2	2.74749	-0.785021	210	170.22	229.86	289.5	1.09457
GO:0040007_growth	250	10	1.4287	-0.784447	211	170.303	229.99	289.677	1.09
GO:0043549_regulation_of_kinase_activity	220	9	1.46117	-0.78297	212	170.453	230.38	290.307	1.0867
GO:0050801_ion_homeostasis	251	10	1.423	-0.776923	213	170.862	230.86	290.858	1.08385
GO:0048731_system_development	1492	48	1.14908	-0.776849	214	170.859	230.89	290.921	1.07892
GO:0043933_macromolecular_complex_subunit_organization	567	20	1.25987	-0.768145	215	172.027	232.39	292.753	1.08088
GO:0031323_regulation_of_cellular_metabolic_process	2385	74	1.10821	-0.760064	216	172.809	233.34	293.871	1.08028
GO:0006461_protein_complex_assembly	284	11	1.38342	-0.75977	217	172.805	233.4	293.995	1.07558
GO:0007623_circadian_rhythm	27	2	2.64573	-0.759257	220	175.512	236.83	298.148	1.0765
GO:0046165_alcohol_biosynthetic_process	27	2	2.64573	-0.759257	220	175.512	236.83	298.148	1.0765
GO:0046364_monosaccharide_biosynthetic_process	27	2	2.64573	-0.759257	220	175.512	236.83	298.148	1.0765
GO:0051338_regulation_of_transferase_activity	223	9	1.44151	-0.759111	221	175.613	236.99	298.367	1.07235
GO:0006355_regulation_of_transcription__DNA-dependent	1906	60	1.12437	-0.757356	222	176.246	238	299.754	1.07207
GO:0009889_regulation_of_biosynthetic_process	2181	68	1.11361	-0.754248	223	176.323	238.09	299.857	1.06767
GO:0007517_muscle_development	164	7	1.52452	-0.75245	224	176.431	238.22	300.009	1.06348
GO:0019318_hexose_metabolic_process	135	6	1.58744	-0.750088	225	176.761	238.56	300.359	1.06027
GO:0006560_proline_metabolic_process	7	1	5.10248	-0.743976	241	200.075	264.64	329.205	1.09809
GO:0007091_mitotic_metaphase_anaphase_transition	7	1	5.10248	-0.743976	241	200.075	264.64	329.205	1.09809
GO:0007217_tachykinin_signaling_pathway	7	1	5.10248	-0.743976	241	200.075	264.64	329.205	1.09809
GO:0009103_lipopolysaccharide_biosynthetic_process	7	1	5.10248	-0.743976	241	200.075	264.64	329.205	1.09809
GO:0010165_response_to_X-ray	7	1	5.10248	-0.743976	241	200.075	264.64	329.205	1.09809
GO:0021549_cerebellum_development	7	1	5.10248	-0.743976	241	200.075	264.64	329.205	1.09809
GO:0022037_metencephalon_development	7	1	5.10248	-0.743976	241	200.075	264.64	329.205	1.09809
GO:0030204_chondroitin_sulfate_metabolic_process	7	1	5.10248	-0.743976	241	200.075	264.64	329.205	1.09809
GO:0030206_chondroitin_sulfate_biosynthetic_process	7	1	5.10248	-0.743976	241	200.075	264.64	329.205	1.09809
GO:0033273_response_to_vitamin	7	1	5.10248	-0.743976	241	200.075	264.64	329.205	1.09809
GO:0042255_ribosome_assembly	7	1	5.10248	-0.743976	241	200.075	264.64	329.205	1.09809
GO:0042554_superoxide_release	7	1	5.10248	-0.743976	241	200.075	264.64	329.205	1.09809
GO:0043550_regulation_of_lipid_kinase_activity	7	1	5.10248	-0.743976	241	200.075	264.64	329.205	1.09809
GO:0043666_regulation_of_phosphoprotein_phosphatase_activity	7	1	5.10248	-0.743976	241	200.075	264.64	329.205	1.09809
GO:0046688_response_to_copper_ion	7	1	5.10248	-0.743976	241	200.075	264.64	329.205	1.09809
GO:0050650_chondroitin_sulfate_proteoglycan_biosynthetic_process	7	1	5.10248	-0.743976	241	200.075	264.64	329.205	1.09809
GO:0030003_cellular_cation_homeostasis	165	7	1.51528	-0.743346	242	200.154	264.77	329.386	1.09409
GO:0019725_cellular_homeostasis	287	11	1.36896	-0.739275	243	200.684	265.44	330.196	1.09235
GO:0007411_axon_guidance	53	3	2.02174	-0.732982	245	204.832	270.48	336.128	1.104
GO:0019058_viral_infectious_cycle	53	3	2.02174	-0.732982	245	204.832	270.48	336.128	1.104
GO:0008283_cell_proliferation	705	24	1.21591	-0.731454	246	205.283	270.9	336.517	1.10122
GO:0051252_regulation_of_RNA_metabolic_process	1918	60	1.11733	-0.724638	247	206.985	272.83	338.675	1.10458
GO:0060255_regulation_of_macromolecule_metabolic_process	2331	72	1.10324	-0.72269	248	207.355	273.18	339.005	1.10153
GO:0045934_negative_regulation_of_nucleobase__nucleoside__nucleotide_and_nucleic_acid_metabolic_process	290	11	1.3548	-0.719277	249	207.976	273.9	339.824	1.1
GO:0010564_regulation_of_cell_cycle_process	54	3	1.9843	-0.71659	251	209.2	275.44	341.68	1.09737
GO:0030522_intracellular_receptor-mediated_signaling_pathway	54	3	1.9843	-0.71659	251	209.2	275.44	341.68	1.09737
GO:0006953_acute-phase_response	29	2	2.46327	-0.711297	252	213.474	280.08	346.686	1.11143
GO:0034623_cellular_macromolecular_complex_disassembly	55	3	1.94822	-0.700646	254	216.903	284.24	351.577	1.11905
GO:0043624_cellular_protein_complex_disassembly	55	3	1.94822	-0.700646	254	216.903	284.24	351.577	1.11905
GO:0006563_L-serine_metabolic_process	8	1	4.46467	-0.691916	262	237.061	306.51	375.959	1.16989
GO:0006878_cellular_copper_ion_homeostasis	8	1	4.46467	-0.691916	262	237.061	306.51	375.959	1.16989
GO:0008209_androgen_metabolic_process	8	1	4.46467	-0.691916	262	237.061	306.51	375.959	1.16989
GO:0008653_lipopolysaccharide_metabolic_process	8	1	4.46467	-0.691916	262	237.061	306.51	375.959	1.16989
GO:0021953_central_nervous_system_neuron_differentiation	8	1	4.46467	-0.691916	262	237.061	306.51	375.959	1.16989
GO:0032489_regulation_of_Cdc42_protein_signal_transduction	8	1	4.46467	-0.691916	262	237.061	306.51	375.959	1.16989
GO:0043088_regulation_of_Cdc42_GTPase_activity	8	1	4.46467	-0.691916	262	237.061	306.51	375.959	1.16989
GO:0050654_chondroitin_sulfate_proteoglycan_metabolic_process	8	1	4.46467	-0.691916	262	237.061	306.51	375.959	1.16989
GO:0016481_negative_regulation_of_transcription	263	10	1.35808	-0.691646	263	237.127	306.59	376.053	1.16574
GO:0007173_epidermal_growth_factor_receptor_signaling_pathway	30	2	2.38116	-0.688932	266	240.037	310.07	380.103	1.16568
GO:0045445_myoblast_differentiation	30	2	2.38116	-0.688932	266	240.037	310.07	380.103	1.16568
GO:0050727_regulation_of_inflammatory_response	30	2	2.38116	-0.688932	266	240.037	310.07	380.103	1.16568
GO:0043241_protein_complex_disassembly	56	3	1.91343	-0.685133	267	241.196	311.41	381.624	1.16633
GO:0051726_regulation_of_cell_cycle	265	10	1.34783	-0.678293	268	242.185	312.8	383.415	1.16716
GO:0030005_cellular_di-__tri-valent_inorganic_cation_homeostasis	143	6	1.49863	-0.673282	269	242.879	313.89	384.901	1.16688
GO:0006350_transcription	2110	65	1.1003	-0.672627	270	242.964	313.94	384.916	1.16274
GO:0044249_cellular_biosynthetic_process	2665	81	1.08559	-0.669733	271	243.617	314.77	385.923	1.16151
GO:0042127_regulation_of_cell_proliferation	458	16	1.24777	-0.66888	272	243.673	314.89	386.107	1.15768
GO:0008629_induction_of_apoptosis_by_intracellular_signals	31	2	2.30435	-0.667546	273	245.597	317.57	389.543	1.16326
GO:0032984_macromolecular_complex_disassembly	58	3	1.84745	-0.655339	274	248.161	320.5	392.839	1.16971
GO:0030326_embryonic_limb_morphogenesis	32	2	2.23234	-0.647074	277	251.519	324.11	396.701	1.17007
GO:0035113_embryonic_appendage_morphogenesis	32	2	2.23234	-0.647074	277	251.519	324.11	396.701	1.17007
GO:0046489_phosphoinositide_biosynthetic_process	32	2	2.23234	-0.647074	277	251.519	324.11	396.701	1.17007
GO:0001889_liver_development	9	1	3.9686	-0.646667	294	269.72	343.92	418.12	1.1698
GO:0006013_mannose_metabolic_process	9	1	3.9686	-0.646667	294	269.72	343.92	418.12	1.1698
GO:0006525_arginine_metabolic_process	9	1	3.9686	-0.646667	294	269.72	343.92	418.12	1.1698
GO:0006743_ubiquinone_metabolic_process	9	1	3.9686	-0.646667	294	269.72	343.92	418.12	1.1698
GO:0006744_ubiquinone_biosynthetic_process	9	1	3.9686	-0.646667	294	269.72	343.92	418.12	1.1698
GO:0009083_branched_chain_family_amino_acid_catabolic_process	9	1	3.9686	-0.646667	294	269.72	343.92	418.12	1.1698
GO:0019317_fucose_catabolic_process	9	1	3.9686	-0.646667	294	269.72	343.92	418.12	1.1698
GO:0021761_limbic_system_development	9	1	3.9686	-0.646667	294	269.72	343.92	418.12	1.1698
GO:0035051_cardiac_cell_differentiation	9	1	3.9686	-0.646667	294	269.72	343.92	418.12	1.1698
GO:0035094_response_to_nicotine	9	1	3.9686	-0.646667	294	269.72	343.92	418.12	1.1698
GO:0042355_L-fucose_catabolic_process	9	1	3.9686	-0.646667	294	269.72	343.92	418.12	1.1698
GO:0042403_thyroid_hormone_metabolic_process	9	1	3.9686	-0.646667	294	269.72	343.92	418.12	1.1698
GO:0043149_stress_fiber_formation	9	1	3.9686	-0.646667	294	269.72	343.92	418.12	1.1698
GO:0045426_quinone_cofactor_biosynthetic_process	9	1	3.9686	-0.646667	294	269.72	343.92	418.12	1.1698
GO:0051004_regulation_of_lipoprotein_lipase_activity	9	1	3.9686	-0.646667	294	269.72	343.92	418.12	1.1698
GO:0051147_regulation_of_muscle_cell_differentiation	9	1	3.9686	-0.646667	294	269.72	343.92	418.12	1.1698
GO:0055070_copper_ion_homeostasis	9	1	3.9686	-0.646667	294	269.72	343.92	418.12	1.1698
GO:0055066_di-__tri-valent_inorganic_cation_homeostasis	146	6	1.46784	-0.646566	295	269.948	344.22	418.492	1.16685
GO:0051258_protein_polymerization	59	3	1.81614	-0.641028	296	271.307	345.73	420.153	1.16801
GO:0044419_interspecies_interaction_between_organisms	209	8	1.36717	-0.634207	297	272.588	347.16	421.732	1.16889
GO:0008104_protein_localization	696	23	1.18032	-0.633622	298	272.744	347.34	421.936	1.16557
GO:0043283_biopolymer_metabolic_process	4157	123	1.05683	-0.62853	299	273.801	348.57	423.339	1.16579
GO:0006302_double-strand_break_repair	33	2	2.16469	-0.627458	301	276.11	351.07	426.03	1.16635
GO:0030534_adult_behavior	33	2	2.16469	-0.627458	301	276.11	351.07	426.03	1.16635
GO:0006351_transcription__DNA-dependent	1957	60	1.09507	-0.625298	302	278.341	353.28	428.219	1.1698
GO:0006974_response_to_DNA_damage_stimulus	274	10	1.30355	-0.621043	303	279.005	354.01	429.015	1.16835
GO:0055080_cation_homeostasis	180	7	1.38901	-0.619023	304	279.434	354.48	429.526	1.16605
GO:0032774_RNA_biosynthetic_process	1961	60	1.09283	-0.615697	305	280.186	355.42	430.654	1.16531
GO:0019222_regulation_of_metabolic_process	2448	74	1.07969	-0.611654	306	282.01	357.81	433.61	1.16931
GO:0042060_wound_healing	120	5	1.48822	-0.609066	307	283.489	359.57	435.651	1.17124
GO:0015758_glucose_transport	34	2	2.10102	-0.608644	308	285.047	361.48	437.913	1.17364
GO:0001755_neural_crest_cell_migration	10	1	3.57174	-0.606784	320	302.746	381.79	460.834	1.19309
GO:0002456_T_cell_mediated_immunity	10	1	3.57174	-0.606784	320	302.746	381.79	460.834	1.19309
GO:0006376_mRNA_splice_site_selection	10	1	3.57174	-0.606784	320	302.746	381.79	460.834	1.19309
GO:0007157_heterophilic_cell_adhesion	10	1	3.57174	-0.606784	320	302.746	381.79	460.834	1.19309
GO:0019048_virus-host_interaction	10	1	3.57174	-0.606784	320	302.746	381.79	460.834	1.19309
GO:0030239_myofibril_assembly	10	1	3.57174	-0.606784	320	302.746	381.79	460.834	1.19309
GO:0042375_quinone_cofactor_metabolic_process	10	1	3.57174	-0.606784	320	302.746	381.79	460.834	1.19309
GO:0043270_positive_regulation_of_ion_transport	10	1	3.57174	-0.606784	320	302.746	381.79	460.834	1.19309
GO:0046635_positive_regulation_of_alpha-beta_T_cell_activation	10	1	3.57174	-0.606784	320	302.746	381.79	460.834	1.19309
GO:0048662_negative_regulation_of_smooth_muscle_cell_proliferation	10	1	3.57174	-0.606784	320	302.746	381.79	460.834	1.19309
GO:0051928_positive_regulation_of_calcium_ion_transport	10	1	3.57174	-0.606784	320	302.746	381.79	460.834	1.19309
GO:0055002_striated_muscle_cell_development	10	1	3.57174	-0.606784	320	302.746	381.79	460.834	1.19309
GO:0034621_cellular_macromolecular_complex_subunit_organization	406	14	1.23163	-0.604717	321	302.897	382.01	461.123	1.19006
GO:0044271_nitrogen_compound_biosynthetic_process	91	4	1.57	-0.600578	322	303.866	383.25	462.634	1.19022
GO:0007254_JNK_cascade	62	3	1.72826	-0.600271	323	304.714	384.21	463.706	1.18951
GO:0006897_endocytosis	183	7	1.36624	-0.596694	325	305.557	385.25	464.943	1.18538
GO:0010324_membrane_invagination	183	7	1.36624	-0.596694	325	305.557	385.25	464.943	1.18538
GO:0045859_regulation_of_protein_kinase_activity	215	8	1.32902	-0.59274	326	306.745	386.37	465.995	1.18518
GO:0044238_primary_metabolic_process	5883	171	1.03819	-0.591058	327	306.981	386.73	466.479	1.18266
GO:0008645_hexose_transport	35	2	2.04099	-0.590584	331	309.879	390.54	471.201	1.17988
GO:0009145_purine_nucleoside_triphosphate_biosynthetic_process	35	2	2.04099	-0.590584	331	309.879	390.54	471.201	1.17988
GO:0009206_purine_ribonucleoside_triphosphate_biosynthetic_process	35	2	2.04099	-0.590584	331	309.879	390.54	471.201	1.17988
GO:0015749_monosaccharide_transport	35	2	2.04099	-0.590584	331	309.879	390.54	471.201	1.17988
GO:0009309_amine_biosynthetic_process	63	3	1.70083	-0.58737	333	311.236	392.42	473.604	1.17844
GO:0042157_lipoprotein_metabolic_process	63	3	1.70083	-0.58737	333	311.236	392.42	473.604	1.17844
GO:0032502_developmental_process	2704	81	1.06994	-0.586236	334	311.263	392.44	473.617	1.17497
GO:0007275_multicellular_organismal_development	1974	60	1.08563	-0.585228	335	311.371	392.58	473.789	1.17188
GO:0010467_gene_expression	2815	84	1.06581	-0.573882	336	313.78	395.24	476.7	1.17631
GO:0009201_ribonucleoside_triphosphate_biosynthetic_process	36	2	1.9843	-0.573234	338	316.093	397.87	479.647	1.17713
GO:0009755_hormone-mediated_signaling	36	2	1.9843	-0.573234	338	316.093	397.87	479.647	1.17713
GO:0006183_GTP_biosynthetic_process	11	1	3.24704	-0.571237	347	331.99	415.22	498.45	1.1966
GO:0006228_UTP_biosynthetic_process	11	1	3.24704	-0.571237	347	331.99	415.22	498.45	1.1966
GO:0006536_glutamate_metabolic_process	11	1	3.24704	-0.571237	347	331.99	415.22	498.45	1.1966
GO:0016601_Rac_protein_signal_transduction	11	1	3.24704	-0.571237	347	331.99	415.22	498.45	1.1966
GO:0042354_L-fucose_metabolic_process	11	1	3.24704	-0.571237	347	331.99	415.22	498.45	1.1966
GO:0046039_GTP_metabolic_process	11	1	3.24704	-0.571237	347	331.99	415.22	498.45	1.1966
GO:0046051_UTP_metabolic_process	11	1	3.24704	-0.571237	347	331.99	415.22	498.45	1.1966
GO:0051591_response_to_cAMP	11	1	3.24704	-0.571237	347	331.99	415.22	498.45	1.1966
GO:0055001_muscle_cell_development	11	1	3.24704	-0.571237	347	331.99	415.22	498.45	1.1966
GO:0016044_membrane_organization_and_biogenesis	283	10	1.2621	-0.56818	348	332.603	415.95	499.297	1.19526
GO:0065003_macromolecular_complex_assembly	513	17	1.18362	-0.567681	349	333.197	416.56	499.923	1.19358
GO:0000122_negative_regulation_of_transcription_from_RNA_polymerase_II_promoter	125	5	1.4287	-0.564509	350	333.829	417.31	500.791	1.19231
GO:0031098_stress-activated_protein_kinase_signaling_pathway	65	3	1.6485	-0.562526	351	334.501	417.96	501.419	1.19077
GO:0008284_positive_regulation_of_cell_proliferation	220	8	1.29881	-0.56013	352	335.308	418.76	502.212	1.18966
GO:0009314_response_to_radiation	95	4	1.50389	-0.559668	354	335.947	419.55	503.153	1.18517
GO:0009615_response_to_virus	95	4	1.50389	-0.559668	354	335.947	419.55	503.153	1.18517
GO:0009142_nucleoside_triphosphate_biosynthetic_process	37	2	1.93067	-0.556552	357	338.682	422.56	506.438	1.18364
GO:0032011_ARF_protein_signal_transduction	37	2	1.93067	-0.556552	357	338.682	422.56	506.438	1.18364
GO:0032012_regulation_of_ARF_protein_signal_transduction	37	2	1.93067	-0.556552	357	338.682	422.56	506.438	1.18364
GO:0045860_positive_regulation_of_protein_kinase_activity	126	5	1.41736	-0.556005	358	339.074	423.05	507.026	1.1817
GO:0006955_immune_response	550	18	1.16893	-0.552705	359	339.711	423.68	507.649	1.18017
GO:0019320_hexose_catabolic_process	66	3	1.62352	-0.550563	360	340.789	424.78	508.771	1.17994
GO:0006886_intracellular_protein_transport	352	12	1.21764	-0.548296	363	341.553	425.61	509.667	1.17248
GO:0006928_cell_motility	352	12	1.21764	-0.548296	363	341.553	425.61	509.667	1.17248
GO:0051674_localization_of_cell	352	12	1.21764	-0.548296	363	341.553	425.61	509.667	1.17248
GO:0006487_protein_amino_acid_N-linked_glycosylation	38	2	1.87986	-0.540502	368	346.478	431.4	516.322	1.17228
GO:0042446_hormone_biosynthetic_process	38	2	1.87986	-0.540502	368	346.478	431.4	516.322	1.17228
GO:0042770_DNA_damage_response__signal_transduction	38	2	1.87986	-0.540502	368	346.478	431.4	516.322	1.17228
GO:0044272_sulfur_compound_biosynthetic_process	38	2	1.87986	-0.540502	368	346.478	431.4	516.322	1.17228
GO:0050900_leukocyte_migration	38	2	1.87986	-0.540502	368	346.478	431.4	516.322	1.17228
GO:0043405_regulation_of_MAP_kinase_activity	97	4	1.47288	-0.540344	369	346.806	431.75	516.694	1.17005
GO:0000097_sulfur_amino_acid_biosynthetic_process	12	1	2.97645	-0.539267	394	373.104	460.5	547.896	1.16878
GO:0000724_double-strand_break_repair_via_homologous_recombination	12	1	2.97645	-0.539267	394	373.104	460.5	547.896	1.16878
GO:0000725_recombinational_repair	12	1	2.97645	-0.539267	394	373.104	460.5	547.896	1.16878
GO:0001522_pseudouridine_synthesis	12	1	2.97645	-0.539267	394	373.104	460.5	547.896	1.16878
GO:0006000_fructose_metabolic_process	12	1	2.97645	-0.539267	394	373.104	460.5	547.896	1.16878
GO:0006241_CTP_biosynthetic_process	12	1	2.97645	-0.539267	394	373.104	460.5	547.896	1.16878
GO:0006783_heme_biosynthetic_process	12	1	2.97645	-0.539267	394	373.104	460.5	547.896	1.16878
GO:0007030_Golgi_organization_and_biogenesis	12	1	2.97645	-0.539267	394	373.104	460.5	547.896	1.16878
GO:0007096_regulation_of_exit_from_mitosis	12	1	2.97645	-0.539267	394	373.104	460.5	547.896	1.16878
GO:0007098_centrosome_cycle	12	1	2.97645	-0.539267	394	373.104	460.5	547.896	1.16878
GO:0007263_nitric_oxide_mediated_signal_transduction	12	1	2.97645	-0.539267	394	373.104	460.5	547.896	1.16878
GO:0007274_neuromuscular_synaptic_transmission	12	1	2.97645	-0.539267	394	373.104	460.5	547.896	1.16878
GO:0007566_embryo_implantation	12	1	2.97645	-0.539267	394	373.104	460.5	547.896	1.16878
GO:0009081_branched_chain_family_amino_acid_metabolic_process	12	1	2.97645	-0.539267	394	373.104	460.5	547.896	1.16878
GO:0009208_pyrimidine_ribonucleoside_triphosphate_metabolic_process	12	1	2.97645	-0.539267	394	373.104	460.5	547.896	1.16878
GO:0009209_pyrimidine_ribonucleoside_triphosphate_biosynthetic_process	12	1	2.97645	-0.539267	394	373.104	460.5	547.896	1.16878
GO:0015074_DNA_integration	12	1	2.97645	-0.539267	394	373.104	460.5	547.896	1.16878
GO:0032488_Cdc42_protein_signal_transduction	12	1	2.97645	-0.539267	394	373.104	460.5	547.896	1.16878
GO:0043279_response_to_alkaloid	12	1	2.97645	-0.539267	394	373.104	460.5	547.896	1.16878
GO:0045055_regulated_secretory_pathway	12	1	2.97645	-0.539267	394	373.104	460.5	547.896	1.16878
GO:0046036_CTP_metabolic_process	12	1	2.97645	-0.539267	394	373.104	460.5	547.896	1.16878
GO:0046320_regulation_of_fatty_acid_oxidation	12	1	2.97645	-0.539267	394	373.104	460.5	547.896	1.16878
GO:0046330_positive_regulation_of_JNK_cascade	12	1	2.97645	-0.539267	394	373.104	460.5	547.896	1.16878
GO:0046847_filopodium_formation	12	1	2.97645	-0.539267	394	373.104	460.5	547.896	1.16878
GO:0048562_embryonic_organ_morphogenesis	12	1	2.97645	-0.539267	394	373.104	460.5	547.896	1.16878
GO:0046365_monosaccharide_catabolic_process	67	3	1.59929	-0.538891	396	374.277	461.82	549.363	1.16621
GO:0060249_anatomical_structure_homeostasis	67	3	1.59929	-0.538891	396	374.277	461.82	549.363	1.16621
GO:0006950_response_to_stress	1131	35	1.10531	-0.538454	397	374.446	462.02	549.594	1.16378
GO:0006281_DNA_repair	224	8	1.27562	-0.53525	398	375.258	462.86	550.462	1.16297
GO:0033674_positive_regulation_of_kinase_activity	129	5	1.3844	-0.531266	399	376.392	464.04	551.688	1.16301
GO:0010605_negative_regulation_of_macromolecule_metabolic_process	356	12	1.20396	-0.528892	400	376.95	464.65	552.35	1.16162
GO:0007088_regulation_of_mitosis	39	2	1.83166	-0.525049	401	379.635	467.82	556.005	1.16663
GO:0042391_regulation_of_membrane_potential	69	3	1.55293	-0.516388	403	382.355	471.2	560.045	1.16923
GO:0051606_detection_of_stimulus	69	3	1.55293	-0.516388	403	382.355	471.2	560.045	1.16923
GO:0051347_positive_regulation_of_transferase_activity	131	5	1.36326	-0.515395	404	382.588	471.46	560.332	1.16698
GO:0016070_RNA_metabolic_process	2392	71	1.06017	-0.511288	405	383.752	472.59	561.428	1.16689
GO:0001843_neural_tube_closure	13	1	2.74749	-0.510294	420	403.237	493.87	584.503	1.17588
GO:0002474_antigen_processing_and_presentation_of_peptide_antigen_via_MHC_class_I	13	1	2.74749	-0.510294	420	403.237	493.87	584.503	1.17588
GO:0005978_glycogen_biosynthetic_process	13	1	2.74749	-0.510294	420	403.237	493.87	584.503	1.17588
GO:0006309_DNA_fragmentation_during_apoptosis	13	1	2.74749	-0.510294	420	403.237	493.87	584.503	1.17588
GO:0007224_smoothened_signaling_pathway	13	1	2.74749	-0.510294	420	403.237	493.87	584.503	1.17588
GO:0007569_cell_aging	13	1	2.74749	-0.510294	420	403.237	493.87	584.503	1.17588
GO:0009247_glycolipid_biosynthetic_process	13	1	2.74749	-0.510294	420	403.237	493.87	584.503	1.17588
GO:0009250_glucan_biosynthetic_process	13	1	2.74749	-0.510294	420	403.237	493.87	584.503	1.17588
GO:0010458_exit_from_mitosis	13	1	2.74749	-0.510294	420	403.237	493.87	584.503	1.17588
GO:0014020_primary_neural_tube_formation	13	1	2.74749	-0.510294	420	403.237	493.87	584.503	1.17588
GO:0030035_microspike_biogenesis	13	1	2.74749	-0.510294	420	403.237	493.87	584.503	1.17588
GO:0048041_focal_adhesion_formation	13	1	2.74749	-0.510294	420	403.237	493.87	584.503	1.17588
GO:0048628_myoblast_maturation	13	1	2.74749	-0.510294	420	403.237	493.87	584.503	1.17588
GO:0050729_positive_regulation_of_inflammatory_response	13	1	2.74749	-0.510294	420	403.237	493.87	584.503	1.17588
GO:0051592_response_to_calcium_ion	13	1	2.74749	-0.510294	420	403.237	493.87	584.503	1.17588
GO:0045765_regulation_of_angiogenesis	40	2	1.78587	-0.510161	421	404.909	495.83	586.751	1.17774
GO:0046907_intracellular_transport	595	19	1.14055	-0.509618	422	405.199	496.06	586.921	1.1755
GO:0007420_brain_development	132	5	1.35293	-0.507639	423	405.55	496.45	587.35	1.17364
GO:0001568_blood_vessel_development	164	6	1.30673	-0.506932	424	405.789	496.75	587.711	1.17158
GO:0010558_negative_regulation_of_macromolecule_biosynthetic_process	295	10	1.21076	-0.50396	425	407.35	498.43	589.51	1.17278
GO:0006006_glucose_metabolic_process	101	4	1.41455	-0.503794	426	407.69	498.72	589.75	1.1707
GO:0031324_negative_regulation_of_cellular_metabolic_process	395	13	1.17551	-0.502543	427	407.823	498.86	589.897	1.16829
GO:0001654_eye_development	41	2	1.74231	-0.495809	432	411.599	503.04	594.481	1.16444
GO:0007259_JAK-STAT_cascade	41	2	1.74231	-0.495809	432	411.599	503.04	594.481	1.16444
GO:0009064_glutamine_family_amino_acid_metabolic_process	41	2	1.74231	-0.495809	432	411.599	503.04	594.481	1.16444
GO:0045333_cellular_respiration	41	2	1.74231	-0.495809	432	411.599	503.04	594.481	1.16444
GO:0051168_nuclear_export	41	2	1.74231	-0.495809	432	411.599	503.04	594.481	1.16444
GO:0033036_macromolecule_localization	735	23	1.11769	-0.495688	433	411.669	503.09	594.511	1.16187
GO:0006334_nucleosome_assembly	71	3	1.50919	-0.494947	435	412.84	504.44	596.04	1.15963
GO:0046164_alcohol_catabolic_process	71	3	1.50919	-0.494947	435	412.84	504.44	596.04	1.15963
GO:0000902_cell_morphogenesis	264	9	1.21764	-0.49357	437	413.237	504.84	596.443	1.15524
GO:0032989_cellular_structure_morphogenesis	264	9	1.21764	-0.49357	437	413.237	504.84	596.443	1.15524
GO:0001944_vasculature_development	167	6	1.28326	-0.48672	438	414.779	506.33	597.881	1.156
GO:0009892_negative_regulation_of_metabolic_process	399	13	1.16372	-0.48531	439	414.989	506.5	598.011	1.15376
GO:0000051_urea_cycle_intermediate_metabolic_process	14	1	2.55124	-0.483869	458	431.619	525.06	618.501	1.14642
GO:0006004_fucose_metabolic_process	14	1	2.55124	-0.483869	458	431.619	525.06	618.501	1.14642
GO:0006779_porphyrin_biosynthetic_process	14	1	2.55124	-0.483869	458	431.619	525.06	618.501	1.14642
GO:0009147_pyrimidine_nucleoside_triphosphate_metabolic_process	14	1	2.55124	-0.483869	458	431.619	525.06	618.501	1.14642
GO:0014032_neural_crest_cell_development	14	1	2.55124	-0.483869	458	431.619	525.06	618.501	1.14642
GO:0014033_neural_crest_cell_differentiation	14	1	2.55124	-0.483869	458	431.619	525.06	618.501	1.14642
GO:0030330_DNA_damage_response__signal_transduction_by_p53_class_mediator	14	1	2.55124	-0.483869	458	431.619	525.06	618.501	1.14642
GO:0030641_regulation_of_cellular_pH	14	1	2.55124	-0.483869	458	431.619	525.06	618.501	1.14642
GO:0032273_positive_regulation_of_protein_polymerization	14	1	2.55124	-0.483869	458	431.619	525.06	618.501	1.14642
GO:0033014_tetrapyrrole_biosynthetic_process	14	1	2.55124	-0.483869	458	431.619	525.06	618.501	1.14642
GO:0042744_hydrogen_peroxide_catabolic_process	14	1	2.55124	-0.483869	458	431.619	525.06	618.501	1.14642
GO:0043393_regulation_of_protein_binding	14	1	2.55124	-0.483869	458	431.619	525.06	618.501	1.14642
GO:0045884_regulation_of_survival_gene_product_expression	14	1	2.55124	-0.483869	458	431.619	525.06	618.501	1.14642
GO:0046488_phosphatidylinositol_metabolic_process	14	1	2.55124	-0.483869	458	431.619	525.06	618.501	1.14642
GO:0046634_regulation_of_alpha-beta_T_cell_activation	14	1	2.55124	-0.483869	458	431.619	525.06	618.501	1.14642
GO:0048146_positive_regulation_of_fibroblast_proliferation	14	1	2.55124	-0.483869	458	431.619	525.06	618.501	1.14642
GO:0048627_myoblast_development	14	1	2.55124	-0.483869	458	431.619	525.06	618.501	1.14642
GO:0050852_T_cell_receptor_signaling_pathway	14	1	2.55124	-0.483869	458	431.619	525.06	618.501	1.14642
GO:0060191_regulation_of_lipase_activity	14	1	2.55124	-0.483869	458	431.619	525.06	618.501	1.14642
GO:0006807_nitrogen_compound_metabolic_process	333	11	1.17985	-0.480882	459	434.002	527.59	621.178	1.14943
GO:0009308_amine_metabolic_process	300	10	1.19058	-0.479165	460	434.292	528.04	621.788	1.14791
GO:0001501_skeletal_development	136	5	1.31314	-0.477768	462	435.105	528.91	622.715	1.14483
GO:0045786_negative_regulation_of_cell_cycle	136	5	1.31314	-0.477768	462	435.105	528.91	622.715	1.14483
GO:0007160_cell-matrix_adhesion	73	3	1.46784	-0.474504	465	436.435	530.4	624.365	1.14064
GO:0007200_G-protein_signaling__coupled_to_IP3_second_messenger_(phospholipase_C_activating)	73	3	1.46784	-0.474504	465	436.435	530.4	624.365	1.14064
GO:0010033_response_to_organic_substance	73	3	1.46784	-0.474504	465	436.435	530.4	624.365	1.14064
GO:0015674_di-__tri-valent_inorganic_cation_transport	137	5	1.30355	-0.470579	466	437.903	532.06	626.217	1.14176
GO:0015031_protein_transport	641	20	1.11443	-0.46831	467	440.664	535.26	629.856	1.14617
GO:0045184_establishment_of_protein_localization	642	20	1.11269	-0.465036	468	441.189	535.78	630.371	1.14483
GO:0006694_steroid_biosynthetic_process	74	3	1.448	-0.464639	469	442.271	536.85	631.429	1.14467
GO:0001824_blastocyst_development	15	1	2.38116	-0.459638	475	453.733	548.87	644.007	1.15552
GO:0006516_glycoprotein_catabolic_process	15	1	2.38116	-0.459638	475	453.733	548.87	644.007	1.15552
GO:0006801_superoxide_metabolic_process	15	1	2.38116	-0.459638	475	453.733	548.87	644.007	1.15552
GO:0014070_response_to_organic_cyclic_substance	15	1	2.38116	-0.459638	475	453.733	548.87	644.007	1.15552
GO:0031032_actomyosin_structure_organization_and_biogenesis	15	1	2.38116	-0.459638	475	453.733	548.87	644.007	1.15552
GO:0050821_protein_stabilization	15	1	2.38116	-0.459638	475	453.733	548.87	644.007	1.15552
GO:0008064_regulation_of_actin_polymerization_and_or_depolymerization	44	2	1.62352	-0.455706	479	456.183	551.63	647.077	1.15163
GO:0009144_purine_nucleoside_triphosphate_metabolic_process	44	2	1.62352	-0.455706	479	456.183	551.63	647.077	1.15163
GO:0009205_purine_ribonucleoside_triphosphate_metabolic_process	44	2	1.62352	-0.455706	479	456.183	551.63	647.077	1.15163
GO:0048741_skeletal_muscle_fiber_development	44	2	1.62352	-0.455706	479	456.183	551.63	647.077	1.15163
GO:0042254_ribosome_biogenesis	75	3	1.4287	-0.455001	480	457.193	552.57	647.947	1.15119
GO:0043170_macromolecule_metabolic_process	5042	145	1.02718	-0.454348	481	457.635	553.01	648.385	1.14971
GO:0006139_nucleobase__nucleoside__nucleotide_and_nucleic_acid_metabolic_process	3022	88	1.04008	-0.453265	482	458.222	553.56	648.898	1.14847
GO:0048878_chemical_homeostasis	306	10	1.16724	-0.45084	483	458.457	553.94	649.423	1.14687
GO:0009890_negative_regulation_of_biosynthetic_process	307	10	1.16343	-0.446266	484	459.319	554.77	650.221	1.14622
GO:0006790_sulfur_metabolic_process	76	3	1.4099	-0.445584	485	460.691	556.32	651.949	1.14705
GO:0032787_monocarboxylic_acid_metabolic_process	207	7	1.20783	-0.443625	486	461.363	557.1	652.837	1.1463
GO:0007179_transforming_growth_factor_beta_receptor_signaling_pathway	45	2	1.58744	-0.443244	491	463.079	559.13	655.181	1.13876
GO:0009199_ribonucleoside_triphosphate_metabolic_process	45	2	1.58744	-0.443244	491	463.079	559.13	655.181	1.13876
GO:0010562_positive_regulation_of_phosphorus_metabolic_process	45	2	1.58744	-0.443244	491	463.079	559.13	655.181	1.13876
GO:0045937_positive_regulation_of_phosphate_metabolic_process	45	2	1.58744	-0.443244	491	463.079	559.13	655.181	1.13876
GO:0046474_glycerophospholipid_biosynthetic_process	45	2	1.58744	-0.443244	491	463.079	559.13	655.181	1.13876
GO:0009725_response_to_hormone_stimulus	109	4	1.31073	-0.438264	492	464.926	561.1	657.274	1.14045
GO:0008156_negative_regulation_of_DNA_replication	16	1	2.23234	-0.437313	505	479.725	577.74	675.755	1.14404
GO:0009220_pyrimidine_ribonucleotide_biosynthetic_process	16	1	2.23234	-0.437313	505	479.725	577.74	675.755	1.14404
GO:0010212_response_to_ionizing_radiation	16	1	2.23234	-0.437313	505	479.725	577.74	675.755	1.14404
GO:0015985_energy_coupled_proton_transport__down_electrochemical_gradient	16	1	2.23234	-0.437313	505	479.725	577.74	675.755	1.14404
GO:0015986_ATP_synthesis_coupled_proton_transport	16	1	2.23234	-0.437313	505	479.725	577.74	675.755	1.14404
GO:0031400_negative_regulation_of_protein_modification_process	16	1	2.23234	-0.437313	505	479.725	577.74	675.755	1.14404
GO:0032319_regulation_of_Rho_GTPase_activity	16	1	2.23234	-0.437313	505	479.725	577.74	675.755	1.14404
GO:0042168_heme_metabolic_process	16	1	2.23234	-0.437313	505	479.725	577.74	675.755	1.14404
GO:0042475_odontogenesis_of_dentine-containing_tooth	16	1	2.23234	-0.437313	505	479.725	577.74	675.755	1.14404
GO:0043648_dicarboxylic_acid_metabolic_process	16	1	2.23234	-0.437313	505	479.725	577.74	675.755	1.14404
GO:0048002_antigen_processing_and_presentation_of_peptide_antigen	16	1	2.23234	-0.437313	505	479.725	577.74	675.755	1.14404
GO:0048144_fibroblast_proliferation	16	1	2.23234	-0.437313	505	479.725	577.74	675.755	1.14404
GO:0048145_regulation_of_fibroblast_proliferation	16	1	2.23234	-0.437313	505	479.725	577.74	675.755	1.14404
GO:0006575_amino_acid_derivative_metabolic_process	77	3	1.39159	-0.436383	506	480.661	578.71	676.759	1.1437
GO:0016477_cell_migration	242	8	1.18074	-0.435377	507	481.001	579.04	677.079	1.14209
GO:0006357_regulation_of_transcription_from_RNA_polymerase_II_promoter	412	13	1.12701	-0.432738	508	481.274	579.49	677.706	1.14073
GO:0000079_regulation_of_cyclin-dependent_protein_kinase_activity	46	2	1.55293	-0.4312	511	483.051	581.43	679.809	1.13783
GO:0030832_regulation_of_actin_filament_length	46	2	1.55293	-0.4312	511	483.051	581.43	679.809	1.13783
GO:0032101_regulation_of_response_to_external_stimulus	46	2	1.55293	-0.4312	511	483.051	581.43	679.809	1.13783
GO:0006816_calcium_ion_transport	110	4	1.29881	-0.430719	513	483.449	581.86	680.271	1.13423
GO:0009968_negative_regulation_of_signal_transduction	110	4	1.29881	-0.430719	513	483.449	581.86	680.271	1.13423
GO:0031589_cell-substrate_adhesion	78	3	1.37375	-0.42739	514	485.415	584.22	683.025	1.13661
GO:0009719_response_to_endogenous_stimulus	111	4	1.28711	-0.423307	515	487.139	586.08	685.021	1.13802
GO:0044237_cellular_metabolic_process	6065	173	1.01881	-0.419635	516	487.85	586.94	686.03	1.13748
GO:0006308_DNA_catabolic_process	47	2	1.51989	-0.419553	518	489.311	588.53	687.749	1.13616
GO:0030518_steroid_hormone_receptor_signaling_pathway	47	2	1.51989	-0.419553	518	489.311	588.53	687.749	1.13616
GO:0001838_embryonic_epithelial_tube_formation	17	1	2.10102	-0.416659	533	502.315	603.04	703.765	1.13141
GO:0001839_neural_plate_morphogenesis	17	1	2.10102	-0.416659	533	502.315	603.04	703.765	1.13141
GO:0001841_neural_tube_formation	17	1	2.10102	-0.416659	533	502.315	603.04	703.765	1.13141
GO:0006081_aldehyde_metabolic_process	17	1	2.10102	-0.416659	533	502.315	603.04	703.765	1.13141
GO:0007193_G-protein_signaling__adenylate_cyclase_inhibiting_pathway	17	1	2.10102	-0.416659	533	502.315	603.04	703.765	1.13141
GO:0007405_neuroblast_proliferation	17	1	2.10102	-0.416659	533	502.315	603.04	703.765	1.13141
GO:0009218_pyrimidine_ribonucleotide_metabolic_process	17	1	2.10102	-0.416659	533	502.315	603.04	703.765	1.13141
GO:0017015_regulation_of_transforming_growth_factor_beta_receptor_signaling_pathway	17	1	2.10102	-0.416659	533	502.315	603.04	703.765	1.13141
GO:0018105_peptidyl-serine_phosphorylation	17	1	2.10102	-0.416659	533	502.315	603.04	703.765	1.13141
GO:0030004_cellular_monovalent_inorganic_cation_homeostasis	17	1	2.10102	-0.416659	533	502.315	603.04	703.765	1.13141
GO:0031023_microtubule_organizing_center_organization_and_biogenesis	17	1	2.10102	-0.416659	533	502.315	603.04	703.765	1.13141
GO:0034220_transmembrane_ion_transport	17	1	2.10102	-0.416659	533	502.315	603.04	703.765	1.13141
GO:0045638_negative_regulation_of_myeloid_cell_differentiation	17	1	2.10102	-0.416659	533	502.315	603.04	703.765	1.13141
GO:0046632_alpha-beta_T_cell_differentiation	17	1	2.10102	-0.416659	533	502.315	603.04	703.765	1.13141
GO:0051297_centrosome_organization_and_biogenesis	17	1	2.10102	-0.416659	533	502.315	603.04	703.765	1.13141
GO:0007050_cell_cycle_arrest	80	3	1.3394	-0.410007	534	505.836	606.96	708.084	1.13663
GO:0006874_cellular_calcium_ion_homeostasis	113	4	1.26433	-0.408875	535	506.211	607.38	708.549	1.13529
GO:0032535_regulation_of_cellular_component_size	48	2	1.48822	-0.408287	536	508.081	609.48	710.879	1.13709
GO:0034622_cellular_macromolecular_complex_assembly	350	11	1.12255	-0.4078	537	508.32	609.63	710.94	1.13525
GO:0048514_blood_vessel_morphogenesis	147	5	1.21488	-0.404325	538	509.581	610.9	712.219	1.1355
GO:0008152_metabolic_process	6506	185	1.01563	-0.403055	539	509.786	611.1	712.414	1.13377
GO:0055074_calcium_ion_homeostasis	114	4	1.25324	-0.401848	540	510.663	612	713.337	1.13333
GO:0001558_regulation_of_cell_growth	148	5	1.20667	-0.398227	541	512.849	614.16	715.471	1.13523
GO:0000096_sulfur_amino_acid_metabolic_process	18	1	1.9843	-0.397482	555	528.524	630.72	732.916	1.13643
GO:0001570_vasculogenesis	18	1	1.9843	-0.397482	555	528.524	630.72	732.916	1.13643
GO:0006518_peptide_metabolic_process	18	1	1.9843	-0.397482	555	528.524	630.72	732.916	1.13643
GO:0006778_porphyrin_metabolic_process	18	1	1.9843	-0.397482	555	528.524	630.72	732.916	1.13643
GO:0006890_retrograde_vesicle-mediated_transport__Golgi_to_ER	18	1	1.9843	-0.397482	555	528.524	630.72	732.916	1.13643
GO:0006921_cell_structure_disassembly_during_apoptosis	18	1	1.9843	-0.397482	555	528.524	630.72	732.916	1.13643
GO:0007006_mitochondrial_membrane_organization_and_biogenesis	18	1	1.9843	-0.397482	555	528.524	630.72	732.916	1.13643
GO:0007131_meiotic_recombination	18	1	1.9843	-0.397482	555	528.524	630.72	732.916	1.13643
GO:0007159_leukocyte_adhesion	18	1	1.9843	-0.397482	555	528.524	630.72	732.916	1.13643
GO:0016525_negative_regulation_of_angiogenesis	18	1	1.9843	-0.397482	555	528.524	630.72	732.916	1.13643
GO:0019233_sensory_perception_of_pain	18	1	1.9843	-0.397482	555	528.524	630.72	732.916	1.13643
GO:0022411_cellular_component_disassembly	18	1	1.9843	-0.397482	555	528.524	630.72	732.916	1.13643
GO:0033013_tetrapyrrole_metabolic_process	18	1	1.9843	-0.397482	555	528.524	630.72	732.916	1.13643
GO:0046328_regulation_of_JNK_cascade	18	1	1.9843	-0.397482	555	528.524	630.72	732.916	1.13643
GO:0006096_glycolysis	49	2	1.45785	-0.397385	557	530.37	632.74	735.11	1.13598
GO:0030031_cell_projection_biogenesis	49	2	1.45785	-0.397385	557	530.37	632.74	735.11	1.13598
GO:0048513_organ_development	1083	32	1.05536	-0.397149	558	530.4	632.84	735.28	1.13412
GO:0008610_lipid_biosynthetic_process	250	8	1.14296	-0.396714	559	530.708	633.29	735.872	1.1329
GO:0009987_cellular_process	9780	276	1.00798	-0.396704	560	530.751	633.33	735.909	1.13095
GO:0009887_organ_morphogenesis	353	11	1.11301	-0.39596	561	530.919	633.61	736.301	1.12943
GO:0031497_chromatin_assembly	82	3	1.30673	-0.393392	562	532.371	635.16	737.949	1.13018
GO:0040008_regulation_of_growth	183	6	1.17106	-0.391325	563	533.412	636.42	739.428	1.13041
GO:0007049_cell_cycle	702	21	1.06847	-0.388615	564	534.109	637.19	740.271	1.12977
GO:0001701_in_utero_embryonic_development	50	2	1.4287	-0.38683	568	536.368	639.66	742.952	1.12616
GO:0009141_nucleoside_triphosphate_metabolic_process	50	2	1.4287	-0.38683	568	536.368	639.66	742.952	1.12616
GO:0030384_phosphoinositide_metabolic_process	50	2	1.4287	-0.38683	568	536.368	639.66	742.952	1.12616
GO:0031401_positive_regulation_of_protein_modification_process	50	2	1.4287	-0.38683	568	536.368	639.66	742.952	1.12616
GO:0032270_positive_regulation_of_cellular_protein_metabolic_process	83	3	1.29099	-0.385359	569	537.926	641.38	744.834	1.12721
GO:0006629_lipid_metabolic_process	634	19	1.07039	-0.383743	570	538.38	641.9	745.42	1.12614
GO:0010608_posttranscriptional_regulation_of_gene_expression	117	4	1.22111	-0.381498	572	538.944	642.43	745.916	1.12313
GO:0043623_cellular_protein_complex_assembly	117	4	1.22111	-0.381498	572	538.944	642.43	745.916	1.12313
GO:0000165_MAPKKK_cascade	151	5	1.1827	-0.380469	573	539.551	643.1	746.649	1.12234
GO:0000188_inactivation_of_MAPK_activity	19	1	1.87986	-0.379619	583	548.564	652.72	756.876	1.11959
GO:0001840_neural_plate_development	19	1	1.87986	-0.379619	583	548.564	652.72	756.876	1.11959
GO:0006298_mismatch_repair	19	1	1.87986	-0.379619	583	548.564	652.72	756.876	1.11959
GO:0006829_zinc_ion_transport	19	1	1.87986	-0.379619	583	548.564	652.72	756.876	1.11959
GO:0030048_actin_filament-based_movement	19	1	1.87986	-0.379619	583	548.564	652.72	756.876	1.11959
GO:0030262_apoptotic_nuclear_changes	19	1	1.87986	-0.379619	583	548.564	652.72	756.876	1.11959
GO:0030833_regulation_of_actin_filament_polymerization	19	1	1.87986	-0.379619	583	548.564	652.72	756.876	1.11959
GO:0045005_maintenance_of_fidelity_during_DNA-dependent_DNA_replication	19	1	1.87986	-0.379619	583	548.564	652.72	756.876	1.11959
GO:0051017_actin_filament_bundle_formation	19	1	1.87986	-0.379619	583	548.564	652.72	756.876	1.11959
GO:0051924_regulation_of_calcium_ion_transport	19	1	1.87986	-0.379619	583	548.564	652.72	756.876	1.11959
GO:0045892_negative_regulation_of_transcription__DNA-dependent	186	6	1.15217	-0.375542	584	551.644	656.13	760.616	1.12351
GO:0006333_chromatin_assembly_or_disassembly	119	4	1.20059	-0.368516	585	557.381	661.49	765.599	1.13075
GO:0006289_nucleotide-excision_repair	52	2	1.37375	-0.366706	587	559.948	664.34	768.732	1.13176
GO:0009152_purine_ribonucleotide_biosynthetic_process	52	2	1.37375	-0.366706	587	559.948	664.34	768.732	1.13176
GO:0051253_negative_regulation_of_RNA_metabolic_process	188	6	1.13992	-0.365356	588	560.34	664.68	769.02	1.13041
GO:0009605_response_to_external_stimulus	606	18	1.06091	-0.364	589	561.144	665.56	769.976	1.12998
GO:0006023_aminoglycan_biosynthetic_process	20	1	1.78587	-0.362933	605	571.44	676.28	781.12	1.11782
GO:0006024_glycosaminoglycan_biosynthetic_process	20	1	1.78587	-0.362933	605	571.44	676.28	781.12	1.11782
GO:0006221_pyrimidine_nucleotide_biosynthetic_process	20	1	1.78587	-0.362933	605	571.44	676.28	781.12	1.11782
GO:0006493_protein_amino_acid_O-linked_glycosylation	20	1	1.78587	-0.362933	605	571.44	676.28	781.12	1.11782
GO:0007031_peroxisome_organization_and_biogenesis	20	1	1.78587	-0.362933	605	571.44	676.28	781.12	1.11782
GO:0007530_sex_determination	20	1	1.78587	-0.362933	605	571.44	676.28	781.12	1.11782
GO:0010563_negative_regulation_of_phosphorus_metabolic_process	20	1	1.78587	-0.362933	605	571.44	676.28	781.12	1.11782
GO:0018209_peptidyl-serine_modification	20	1	1.78587	-0.362933	605	571.44	676.28	781.12	1.11782
GO:0021915_neural_tube_development	20	1	1.78587	-0.362933	605	571.44	676.28	781.12	1.11782
GO:0030574_collagen_catabolic_process	20	1	1.78587	-0.362933	605	571.44	676.28	781.12	1.11782
GO:0030902_hindbrain_development	20	1	1.78587	-0.362933	605	571.44	676.28	781.12	1.11782
GO:0040014_regulation_of_multicellular_organism_growth	20	1	1.78587	-0.362933	605	571.44	676.28	781.12	1.11782
GO:0042743_hydrogen_peroxide_metabolic_process	20	1	1.78587	-0.362933	605	571.44	676.28	781.12	1.11782
GO:0045936_negative_regulation_of_phosphate_metabolic_process	20	1	1.78587	-0.362933	605	571.44	676.28	781.12	1.11782
GO:0046631_alpha-beta_T_cell_activation	20	1	1.78587	-0.362933	605	571.44	676.28	781.12	1.11782
GO:0048592_eye_morphogenesis	20	1	1.78587	-0.362933	605	571.44	676.28	781.12	1.11782
GO:0006875_cellular_metal_ion_homeostasis	120	4	1.19058	-0.362193	606	573.097	678.05	783.003	1.11889
GO:0001666_response_to_hypoxia	53	2	1.34783	-0.35711	612	578.626	683.55	788.474	1.11691
GO:0006364_rRNA_processing	53	2	1.34783	-0.35711	612	578.626	683.55	788.474	1.11691
GO:0006469_negative_regulation_of_protein_kinase_activity	53	2	1.34783	-0.35711	612	578.626	683.55	788.474	1.11691
GO:0006839_mitochondrial_transport	53	2	1.34783	-0.35711	612	578.626	683.55	788.474	1.11691
GO:0030308_negative_regulation_of_cell_growth	53	2	1.34783	-0.35711	612	578.626	683.55	788.474	1.11691
GO:0033673_negative_regulation_of_kinase_activity	53	2	1.34783	-0.35711	612	578.626	683.55	788.474	1.11691
GO:0055065_metal_ion_homeostasis	121	4	1.18074	-0.35598	613	578.851	683.77	788.689	1.11545
GO:0007005_mitochondrion_organization_and_biogenesis	87	3	1.23163	-0.354948	615	580.062	684.96	789.858	1.11376
GO:0051247_positive_regulation_of_protein_metabolic_process	87	3	1.23163	-0.354948	615	580.062	684.96	789.858	1.11376
GO:0000003_reproduction	470	14	1.06392	-0.35169	616	580.668	685.65	790.632	1.11307
GO:0042592_homeostatic_process	471	14	1.06166	-0.348592	617	582.133	686.99	791.847	1.11344
GO:0051348_negative_regulation_of_transferase_activity	54	2	1.32287	-0.347807	618	584.53	689.44	794.35	1.1156
GO:0044275_cellular_carbohydrate_catabolic_process	88	3	1.21764	-0.347753	619	585.504	690.35	795.196	1.11527
GO:0000718_nucleotide-excision_repair__DNA_damage_removal	21	1	1.70083	-0.347305	631	596.098	701.77	807.442	1.11216
GO:0006749_glutathione_metabolic_process	21	1	1.70083	-0.347305	631	596.098	701.77	807.442	1.11216
GO:0006879_cellular_iron_ion_homeostasis	21	1	1.70083	-0.347305	631	596.098	701.77	807.442	1.11216
GO:0006903_vesicle_targeting	21	1	1.70083	-0.347305	631	596.098	701.77	807.442	1.11216
GO:0008584_male_gonad_development	21	1	1.70083	-0.347305	631	596.098	701.77	807.442	1.11216
GO:0016338_calcium-independent_cell-cell_adhesion	21	1	1.70083	-0.347305	631	596.098	701.77	807.442	1.11216
GO:0019217_regulation_of_fatty_acid_metabolic_process	21	1	1.70083	-0.347305	631	596.098	701.77	807.442	1.11216
GO:0030166_proteoglycan_biosynthetic_process	21	1	1.70083	-0.347305	631	596.098	701.77	807.442	1.11216
GO:0051016_barbed-end_actin_filament_capping	21	1	1.70083	-0.347305	631	596.098	701.77	807.442	1.11216
GO:0051053_negative_regulation_of_DNA_metabolic_process	21	1	1.70083	-0.347305	631	596.098	701.77	807.442	1.11216
GO:0051495_positive_regulation_of_cytoskeleton_organization_and_biogenesis	21	1	1.70083	-0.347305	631	596.098	701.77	807.442	1.11216
GO:0051693_actin_filament_capping	21	1	1.70083	-0.347305	631	596.098	701.77	807.442	1.11216
GO:0016055_Wnt_receptor_signaling_pathway	123	4	1.16154	-0.343873	632	596.792	702.43	808.068	1.11144
GO:0006417_regulation_of_translation	89	3	1.20396	-0.340713	635	598.448	704.21	809.972	1.10899
GO:0014706_striated_muscle_development	89	3	1.20396	-0.340713	635	598.448	704.21	809.972	1.10899
GO:0046467_membrane_lipid_biosynthetic_process	89	3	1.20396	-0.340713	635	598.448	704.21	809.972	1.10899
GO:0006164_purine_nucleotide_biosynthetic_process	55	2	1.29881	-0.338785	640	602.406	708.12	813.834	1.10644
GO:0008217_regulation_of_blood_pressure	55	2	1.29881	-0.338785	640	602.406	708.12	813.834	1.10644
GO:0008643_carbohydrate_transport	55	2	1.29881	-0.338785	640	602.406	708.12	813.834	1.10644
GO:0032147_activation_of_protein_kinase_activity	55	2	1.29881	-0.338785	640	602.406	708.12	813.834	1.10644
GO:0045792_negative_regulation_of_cell_size	55	2	1.29881	-0.338785	640	602.406	708.12	813.834	1.10644
GO:0001525_angiogenesis	124	4	1.15217	-0.337975	642	603.076	708.94	814.804	1.10427
GO:0022607_cellular_component_assembly	124	4	1.15217	-0.337975	642	603.076	708.94	814.804	1.10427
GO:0007346_regulation_of_mitotic_cell_cycle	90	3	1.19058	-0.333824	644	605.121	711.03	816.939	1.10408
GO:0015980_energy_derivation_by_oxidation_of_organic_compounds	90	3	1.19058	-0.333824	644	605.121	711.03	816.939	1.10408
GO:0000077_DNA_damage_checkpoint	22	1	1.62352	-0.332635	660	617.354	724.11	830.866	1.09714
GO:0006914_autophagy	22	1	1.62352	-0.332635	660	617.354	724.11	830.866	1.09714
GO:0016331_morphogenesis_of_embryonic_epithelium	22	1	1.62352	-0.332635	660	617.354	724.11	830.866	1.09714
GO:0022407_regulation_of_cell-cell_adhesion	22	1	1.62352	-0.332635	660	617.354	724.11	830.866	1.09714
GO:0030835_negative_regulation_of_actin_filament_depolymerization	22	1	1.62352	-0.332635	660	617.354	724.11	830.866	1.09714
GO:0042476_odontogenesis	22	1	1.62352	-0.332635	660	617.354	724.11	830.866	1.09714
GO:0043392_negative_regulation_of_DNA_binding	22	1	1.62352	-0.332635	660	617.354	724.11	830.866	1.09714
GO:0044254_multicellular_organismal_protein_catabolic_process	22	1	1.62352	-0.332635	660	617.354	724.11	830.866	1.09714
GO:0044256_protein_digestion	22	1	1.62352	-0.332635	660	617.354	724.11	830.866	1.09714
GO:0044259_multicellular_organismal_macromolecule_metabolic_process	22	1	1.62352	-0.332635	660	617.354	724.11	830.866	1.09714
GO:0044266_multicellular_organismal_macromolecule_catabolic_process	22	1	1.62352	-0.332635	660	617.354	724.11	830.866	1.09714
GO:0044268_multicellular_organismal_protein_metabolic_process	22	1	1.62352	-0.332635	660	617.354	724.11	830.866	1.09714
GO:0048660_regulation_of_smooth_muscle_cell_proliferation	22	1	1.62352	-0.332635	660	617.354	724.11	830.866	1.09714
GO:0050851_antigen_receptor-mediated_signaling_pathway	22	1	1.62352	-0.332635	660	617.354	724.11	830.866	1.09714
GO:0051346_negative_regulation_of_hydrolase_activity	22	1	1.62352	-0.332635	660	617.354	724.11	830.866	1.09714
GO:0055072_iron_ion_homeostasis	22	1	1.62352	-0.332635	660	617.354	724.11	830.866	1.09714
GO:0007243_protein_kinase_cascade	371	11	1.05901	-0.330973	661	619.144	725.86	832.576	1.09812
GO:0000041_transition_metal_ion_transport	56	2	1.27562	-0.330035	665	621.483	728.26	835.037	1.09513
GO:0000187_activation_of_MAPK_activity	56	2	1.27562	-0.330035	665	621.483	728.26	835.037	1.09513
GO:0016072_rRNA_metabolic_process	56	2	1.27562	-0.330035	665	621.483	728.26	835.037	1.09513
GO:0032956_regulation_of_actin_cytoskeleton_organization_and_biogenesis	56	2	1.27562	-0.330035	665	621.483	728.26	835.037	1.09513
GO:0022618_ribonucleoprotein_complex_assembly	91	3	1.1775	-0.327082	666	623.597	730.16	836.723	1.09634
GO:0044267_cellular_protein_metabolic_process	2290	65	1.01381	-0.325217	667	624.514	731.22	837.926	1.09628
GO:0008380_RNA_splicing	232	7	1.07768	-0.323651	668	624.992	731.74	838.488	1.09542
GO:0006007_glucose_catabolic_process	57	2	1.25324	-0.321544	670	626.032	732.92	839.808	1.09391
GO:0051101_regulation_of_DNA_binding	57	2	1.25324	-0.321544	670	626.032	732.92	839.808	1.09391
GO:0006913_nucleocytoplasmic_transport	127	4	1.12496	-0.320883	671	626.265	733.11	839.955	1.09256
GO:0007266_Rho_protein_signal_transduction	92	3	1.1647	-0.320483	672	626.902	733.92	840.938	1.09214
GO:0019538_protein_metabolic_process	2329	66	1.01217	-0.320315	673	626.941	733.98	841.019	1.09061
GO:0006809_nitric_oxide_biosynthetic_process	23	1	1.55293	-0.318835	686	639.358	746.99	854.622	1.08891
GO:0006826_iron_ion_transport	23	1	1.55293	-0.318835	686	639.358	746.99	854.622	1.08891
GO:0030042_actin_filament_depolymerization	23	1	1.55293	-0.318835	686	639.358	746.99	854.622	1.08891
GO:0030834_regulation_of_actin_filament_depolymerization	23	1	1.55293	-0.318835	686	639.358	746.99	854.622	1.08891
GO:0031647_regulation_of_protein_stability	23	1	1.55293	-0.318835	686	639.358	746.99	854.622	1.08891
GO:0032312_regulation_of_ARF_GTPase_activity	23	1	1.55293	-0.318835	686	639.358	746.99	854.622	1.08891
GO:0035264_multicellular_organism_growth	23	1	1.55293	-0.318835	686	639.358	746.99	854.622	1.08891
GO:0042542_response_to_hydrogen_peroxide	23	1	1.55293	-0.318835	686	639.358	746.99	854.622	1.08891
GO:0046209_nitric_oxide_metabolic_process	23	1	1.55293	-0.318835	686	639.358	746.99	854.622	1.08891
GO:0048568_embryonic_organ_development	23	1	1.55293	-0.318835	686	639.358	746.99	854.622	1.08891
GO:0048659_smooth_muscle_cell_proliferation	23	1	1.55293	-0.318835	686	639.358	746.99	854.622	1.08891
GO:0051100_negative_regulation_of_binding	23	1	1.55293	-0.318835	686	639.358	746.99	854.622	1.08891
GO:0051650_establishment_of_vesicle_localization	23	1	1.55293	-0.318835	686	639.358	746.99	854.622	1.08891
GO:0016311_dephosphorylation	128	4	1.11617	-0.315379	688	640.97	748.71	856.45	1.08824
GO:0051169_nuclear_transport	128	4	1.11617	-0.315379	688	640.97	748.71	856.45	1.08824
GO:0009792_embryonic_development_ending_in_birth_or_egg_hatching	93	3	1.15217	-0.314024	692	642.615	750.29	857.965	1.08423
GO:0016052_carbohydrate_catabolic_process	93	3	1.15217	-0.314024	692	642.615	750.29	857.965	1.08423
GO:0043009_chordate_embryonic_development	93	3	1.15217	-0.314024	692	642.615	750.29	857.965	1.08423
GO:0048598_embryonic_morphogenesis	93	3	1.15217	-0.314024	692	642.615	750.29	857.965	1.08423
GO:0007169_transmembrane_receptor_protein_tyrosine_kinase_signaling_pathway	200	6	1.07152	-0.309482	693	646.031	753.43	860.829	1.0872
GO:0019752_carboxylic_acid_metabolic_process	414	12	1.03529	-0.307031	694	647.55	754.81	862.07	1.08762
GO:0044255_cellular_lipid_metabolic_process	521	15	1.02833	-0.306495	695	647.706	754.93	862.154	1.08623
GO:0006754_ATP_biosynthetic_process	24	1	1.48822	-0.305828	705	658.362	765.58	872.798	1.08593
GO:0009069_serine_family_amino_acid_metabolic_process	24	1	1.48822	-0.305828	705	658.362	765.58	872.798	1.08593
GO:0010638_positive_regulation_of_organelle_organization_and_biogenesis	24	1	1.48822	-0.305828	705	658.362	765.58	872.798	1.08593
GO:0030111_regulation_of_Wnt_receptor_signaling_pathway	24	1	1.48822	-0.305828	705	658.362	765.58	872.798	1.08593
GO:0031668_cellular_response_to_extracellular_stimulus	24	1	1.48822	-0.305828	705	658.362	765.58	872.798	1.08593
GO:0042102_positive_regulation_of_T_cell_proliferation	24	1	1.48822	-0.305828	705	658.362	765.58	872.798	1.08593
GO:0042552_myelination	24	1	1.48822	-0.305828	705	658.362	765.58	872.798	1.08593
GO:0043269_regulation_of_ion_transport	24	1	1.48822	-0.305828	705	658.362	765.58	872.798	1.08593
GO:0043410_positive_regulation_of_MAPKKK_cascade	24	1	1.48822	-0.305828	705	658.362	765.58	872.798	1.08593
GO:0051648_vesicle_localization	24	1	1.48822	-0.305828	705	658.362	765.58	872.798	1.08593
GO:0006119_oxidative_phosphorylation	59	2	1.21076	-0.305305	707	660.068	767.43	874.792	1.08547
GO:0032970_regulation_of_actin_filament-based_process	59	2	1.21076	-0.305305	707	660.068	767.43	874.792	1.08547
GO:0006082_organic_acid_metabolic_process	417	12	1.02784	-0.29816	708	663.466	770.95	878.434	1.08891
GO:0007126_meiosis	60	2	1.19058	-0.297537	714	666.251	773.64	881.029	1.08353
GO:0009150_purine_ribonucleotide_metabolic_process	60	2	1.19058	-0.297537	714	666.251	773.64	881.029	1.08353
GO:0009260_ribonucleotide_biosynthetic_process	60	2	1.19058	-0.297537	714	666.251	773.64	881.029	1.08353
GO:0031347_regulation_of_defense_response	60	2	1.19058	-0.297537	714	666.251	773.64	881.029	1.08353
GO:0044264_cellular_polysaccharide_metabolic_process	60	2	1.19058	-0.297537	714	666.251	773.64	881.029	1.08353
GO:0051327_M_phase_of_meiotic_cell_cycle	60	2	1.19058	-0.297537	714	666.251	773.64	881.029	1.08353
GO:0022414_reproductive_process	275	8	1.03905	-0.295022	715	666.523	773.96	881.397	1.08246
GO:0006644_phospholipid_metabolic_process	132	4	1.08234	-0.294285	716	667.115	774.59	882.065	1.08183
GO:0006695_cholesterol_biosynthetic_process	25	1	1.4287	-0.293548	723	674.465	782.77	891.075	1.08267
GO:0007568_aging	25	1	1.4287	-0.293548	723	674.465	782.77	891.075	1.08267
GO:0014031_mesenchymal_cell_development	25	1	1.4287	-0.293548	723	674.465	782.77	891.075	1.08267
GO:0030168_platelet_activation	25	1	1.4287	-0.293548	723	674.465	782.77	891.075	1.08267
GO:0031570_DNA_integrity_checkpoint	25	1	1.4287	-0.293548	723	674.465	782.77	891.075	1.08267
GO:0044243_multicellular_organismal_catabolic_process	25	1	1.4287	-0.293548	723	674.465	782.77	891.075	1.08267
GO:0048762_mesenchymal_cell_differentiation	25	1	1.4287	-0.293548	723	674.465	782.77	891.075	1.08267
GO:0006793_phosphorus_metabolic_process	848	24	1.01087	-0.293073	725	674.909	783.29	891.671	1.0804
GO:0006796_phosphate_metabolic_process	848	24	1.01087	-0.293073	725	674.909	783.29	891.671	1.0804
GO:0006468_protein_amino_acid_phosphorylation	598	17	1.01538	-0.292242	726	675.414	783.82	892.226	1.07964
GO:0035023_regulation_of_Rho_protein_signal_transduction	61	2	1.17106	-0.289993	730	678.848	787.04	895.232	1.07814
GO:0045926_negative_regulation_of_growth	61	2	1.17106	-0.289993	730	678.848	787.04	895.232	1.07814
GO:0048511_rhythmic_process	61	2	1.17106	-0.289993	730	678.848	787.04	895.232	1.07814
GO:0051321_meiotic_cell_cycle	61	2	1.17106	-0.289993	730	678.848	787.04	895.232	1.07814
GO:0016310_phosphorylation	708	20	1.00897	-0.286312	731	680.321	788.71	897.099	1.07895
GO:0006323_DNA_packaging	98	3	1.09339	-0.283709	732	681.043	789.5	897.957	1.07855
GO:0005976_polysaccharide_metabolic_process	62	2	1.15217	-0.282665	733	683.127	791.68	900.233	1.08005
GO:0002429_immune_response-activating_cell_surface_receptor_signaling_pathway	26	1	1.37375	-0.281935	742	690.228	798.97	907.712	1.07678
GO:0006402_mRNA_catabolic_process	26	1	1.37375	-0.281935	742	690.228	798.97	907.712	1.07678
GO:0006505_GPI_anchor_metabolic_process	26	1	1.37375	-0.281935	742	690.228	798.97	907.712	1.07678
GO:0006506_GPI_anchor_biosynthetic_process	26	1	1.37375	-0.281935	742	690.228	798.97	907.712	1.07678
GO:0006664_glycolipid_metabolic_process	26	1	1.37375	-0.281935	742	690.228	798.97	907.712	1.07678
GO:0006805_xenobiotic_metabolic_process	26	1	1.37375	-0.281935	742	690.228	798.97	907.712	1.07678
GO:0032963_collagen_metabolic_process	26	1	1.37375	-0.281935	742	690.228	798.97	907.712	1.07678
GO:0033157_regulation_of_intracellular_protein_transport	26	1	1.37375	-0.281935	742	690.228	798.97	907.712	1.07678
GO:0043407_negative_regulation_of_MAP_kinase_activity	26	1	1.37375	-0.281935	742	690.228	798.97	907.712	1.07678
GO:0048015_phosphoinositide-mediated_signaling	99	3	1.08234	-0.27802	743	691.944	800.65	909.356	1.07759
GO:0009653_anatomical_structure_morphogenesis	820	23	1.00183	-0.277123	744	692.484	801.1	909.716	1.07675
GO:0022613_ribonucleoprotein_complex_biogenesis_and_assembly	173	5	1.03229	-0.271691	745	697.62	806.01	914.4	1.08189
GO:0006066_alcohol_metabolic_process	282	8	1.01326	-0.271096	746	697.915	806.32	914.725	1.08086
GO:0000245_spliceosome_assembly	27	1	1.32287	-0.270938	756	706.825	816.12	925.415	1.07952
GO:0002768_immune_response-regulating_cell_surface_receptor_signaling_pathway	27	1	1.32287	-0.270938	756	706.825	816.12	925.415	1.07952
GO:0006638_neutral_lipid_metabolic_process	27	1	1.32287	-0.270938	756	706.825	816.12	925.415	1.07952
GO:0006639_acylglycerol_metabolic_process	27	1	1.32287	-0.270938	756	706.825	816.12	925.415	1.07952
GO:0006885_regulation_of_pH	27	1	1.32287	-0.270938	756	706.825	816.12	925.415	1.07952
GO:0007127_meiosis_I	27	1	1.32287	-0.270938	756	706.825	816.12	925.415	1.07952
GO:0009953_dorsal_ventral_pattern_formation	27	1	1.32287	-0.270938	756	706.825	816.12	925.415	1.07952
GO:0032103_positive_regulation_of_response_to_external_stimulus	27	1	1.32287	-0.270938	756	706.825	816.12	925.415	1.07952
GO:0044236_multicellular_organismal_metabolic_process	27	1	1.32287	-0.270938	756	706.825	816.12	925.415	1.07952
GO:0051048_negative_regulation_of_secretion	27	1	1.32287	-0.270938	756	706.825	816.12	925.415	1.07952
GO:0051128_regulation_of_cellular_component_organization_and_biogenesis	246	7	1.01635	-0.270255	757	707.191	816.42	925.649	1.07849
GO:0046578_regulation_of_Ras_protein_signal_transduction	138	4	1.03529	-0.265231	758	711.288	820.54	929.792	1.08251
GO:0051052_regulation_of_DNA_metabolic_process	65	2	1.099	-0.261896	759	713.13	822.49	931.85	1.08365
GO:0002757_immune_response-activating_signal_transduction	28	1	1.27562	-0.260508	766	719.973	829.79	939.607	1.08328
GO:0009410_response_to_xenobiotic_stimulus	28	1	1.27562	-0.260508	766	719.973	829.79	939.607	1.08328
GO:0009451_RNA_modification	28	1	1.27562	-0.260508	766	719.973	829.79	939.607	1.08328
GO:0031349_positive_regulation_of_defense_response	28	1	1.27562	-0.260508	766	719.973	829.79	939.607	1.08328
GO:0046486_glycerolipid_metabolic_process	28	1	1.27562	-0.260508	766	719.973	829.79	939.607	1.08328
GO:0046546_development_of_primary_male_sexual_characteristics	28	1	1.27562	-0.260508	766	719.973	829.79	939.607	1.08328
GO:0051223_regulation_of_protein_transport	28	1	1.27562	-0.260508	766	719.973	829.79	939.607	1.08328
GO:0032268_regulation_of_cellular_protein_metabolic_process	250	7	1.00009	-0.256544	767	720.911	830.71	940.509	1.08306
GO:0009611_response_to_wounding	396	11	0.99215	-0.256079	768	721.308	831.04	940.772	1.08208
GO:0006261_DNA-dependent_DNA_replication	66	2	1.08234	-0.255356	770	722.91	832.64	942.37	1.08135
GO:0051188_cofactor_biosynthetic_process	66	2	1.08234	-0.255356	770	722.91	832.64	942.37	1.08135
GO:0006643_membrane_lipid_metabolic_process	178	5	1.0033	-0.251492	771	724.425	834.27	944.115	1.08206
GO:0048523_negative_regulation_of_cellular_process	1014	28	0.986279	-0.251489	772	724.505	834.34	944.175	1.08075
GO:0043687_post-translational_protein_modification	942	26	0.98583	-0.251027	773	724.943	834.73	944.517	1.07986
GO:0006396_RNA_processing	398	11	0.987164	-0.250776	774	725.282	835.09	944.898	1.07893
GO:0000302_response_to_reactive_oxygen_species	29	1	1.23163	-0.250604	788	734.687	845.38	956.073	1.07282
GO:0002764_immune_response-regulating_signal_transduction	29	1	1.23163	-0.250604	788	734.687	845.38	956.073	1.07282
GO:0003007_heart_morphogenesis	29	1	1.23163	-0.250604	788	734.687	845.38	956.073	1.07282
GO:0006662_glycerol_ether_metabolic_process	29	1	1.23163	-0.250604	788	734.687	845.38	956.073	1.07282
GO:0007272_ensheathment_of_neurons	29	1	1.23163	-0.250604	788	734.687	845.38	956.073	1.07282
GO:0008366_axon_ensheathment	29	1	1.23163	-0.250604	788	734.687	845.38	956.073	1.07282
GO:0009116_nucleoside_metabolic_process	29	1	1.23163	-0.250604	788	734.687	845.38	956.073	1.07282
GO:0009266_response_to_temperature_stimulus	29	1	1.23163	-0.250604	788	734.687	845.38	956.073	1.07282
GO:0019079_viral_genome_replication	29	1	1.23163	-0.250604	788	734.687	845.38	956.073	1.07282
GO:0032271_regulation_of_protein_polymerization	29	1	1.23163	-0.250604	788	734.687	845.38	956.073	1.07282
GO:0032507_maintenance_of_protein_location_in_cell	29	1	1.23163	-0.250604	788	734.687	845.38	956.073	1.07282
GO:0033002_muscle_cell_proliferation	29	1	1.23163	-0.250604	788	734.687	845.38	956.073	1.07282
GO:0046148_pigment_biosynthetic_process	29	1	1.23163	-0.250604	788	734.687	845.38	956.073	1.07282
GO:0046822_regulation_of_nucleocytoplasmic_transport	29	1	1.23163	-0.250604	788	734.687	845.38	956.073	1.07282
GO:0016567_protein_ubiquitination	67	2	1.06619	-0.248996	791	736.962	847.53	958.098	1.07147
GO:0046483_heterocycle_metabolic_process	67	2	1.06619	-0.248996	791	736.962	847.53	958.098	1.07147
GO:0051259_protein_oligomerization	67	2	1.06619	-0.248996	791	736.962	847.53	958.098	1.07147
GO:0051186_cofactor_metabolic_process	142	4	1.00612	-0.247445	792	738.268	848.85	959.432	1.07178
GO:0007167_enzyme_linked_receptor_protein_signaling_pathway	291	8	0.981921	-0.242883	793	740.591	851	961.409	1.07314
GO:0006163_purine_nucleotide_metabolic_process	68	2	1.05051	-0.24281	799	743.272	853.78	964.288	1.06856
GO:0007204_elevation_of_cytosolic_calcium_ion_concentration	68	2	1.05051	-0.24281	799	743.272	853.78	964.288	1.06856
GO:0007519_skeletal_muscle_development	68	2	1.05051	-0.24281	799	743.272	853.78	964.288	1.06856
GO:0043406_positive_regulation_of_MAP_kinase_activity	68	2	1.05051	-0.24281	799	743.272	853.78	964.288	1.06856
GO:0045597_positive_regulation_of_cell_differentiation	68	2	1.05051	-0.24281	799	743.272	853.78	964.288	1.06856
GO:0051480_cytosolic_calcium_ion_homeostasis	68	2	1.05051	-0.24281	799	743.272	853.78	964.288	1.06856
GO:0001649_osteoblast_differentiation	30	1	1.19058	-0.24119	810	751.108	861.98	972.852	1.06417
GO:0006029_proteoglycan_metabolic_process	30	1	1.19058	-0.24119	810	751.108	861.98	972.852	1.06417
GO:0006888_ER_to_Golgi_vesicle-mediated_transport	30	1	1.19058	-0.24119	810	751.108	861.98	972.852	1.06417
GO:0007093_mitotic_cell_cycle_checkpoint	30	1	1.19058	-0.24119	810	751.108	861.98	972.852	1.06417
GO:0032946_positive_regulation_of_mononuclear_cell_proliferation	30	1	1.19058	-0.24119	810	751.108	861.98	972.852	1.06417
GO:0042398_amino_acid_derivative_biosynthetic_process	30	1	1.19058	-0.24119	810	751.108	861.98	972.852	1.06417
GO:0043010_camera-type_eye_development	30	1	1.19058	-0.24119	810	751.108	861.98	972.852	1.06417
GO:0050671_positive_regulation_of_lymphocyte_proliferation	30	1	1.19058	-0.24119	810	751.108	861.98	972.852	1.06417
GO:0051402_neuron_apoptosis	30	1	1.19058	-0.24119	810	751.108	861.98	972.852	1.06417
GO:0055067_monovalent_inorganic_cation_homeostasis	30	1	1.19058	-0.24119	810	751.108	861.98	972.852	1.06417
GO:0055085_transmembrane_transport	30	1	1.19058	-0.24119	810	751.108	861.98	972.852	1.06417
GO:0006519_amino_acid_and_derivative_metabolic_process	255	7	0.980477	-0.240291	811	751.73	862.64	973.55	1.06367
GO:0006935_chemotaxis	144	4	0.99215	-0.238994	813	752.95	864.03	975.11	1.06277
GO:0042330_taxis	144	4	0.99215	-0.238994	813	752.95	864.03	975.11	1.06277
GO:0034470_ncRNA_processing	107	3	1.00142	-0.236528	814	756.694	867.67	978.646	1.06593
GO:0006457_protein_folding	145	4	0.985307	-0.234875	815	757.729	868.73	979.731	1.06593
GO:0051704_multi-organism_process	441	12	0.971902	-0.234721	816	757.852	868.84	979.828	1.06475
GO:0006220_pyrimidine_nucleotide_metabolic_process	31	1	1.15217	-0.23223	817	762.841	873.81	984.779	1.06953
GO:0009259_ribonucleotide_metabolic_process	70	2	1.0205	-0.230939	819	765.795	876.63	987.465	1.07037
GO:0032318_regulation_of_Ras_GTPase_activity	70	2	1.0205	-0.230939	819	765.795	876.63	987.465	1.07037
GO:0065004_protein-DNA_complex_assembly	146	4	0.978559	-0.230824	820	766.287	877.18	988.073	1.06973
GO:0002376_immune_system_process	737	20	0.969264	-0.227939	821	767.143	878.02	988.897	1.06945
GO:0008654_phospholipid_biosynthetic_process	71	2	1.00612	-0.225242	822	770.584	881.77	992.956	1.07271
GO:0006997_nuclear_organization_and_biogenesis	32	1	1.11617	-0.223695	826	777.843	888.67	999.497	1.07587
GO:0016126_sterol_biosynthetic_process	32	1	1.11617	-0.223695	826	777.843	888.67	999.497	1.07587
GO:0030521_androgen_receptor_signaling_pathway	32	1	1.11617	-0.223695	826	777.843	888.67	999.497	1.07587
GO:0051216_cartilage_development	32	1	1.11617	-0.223695	826	777.843	888.67	999.497	1.07587
GO:0044260_cellular_macromolecule_metabolic_process	2406	66	0.979779	-0.223687	827	777.965	888.75	999.535	1.07467
GO:0010628_positive_regulation_of_gene_expression	298	8	0.958856	-0.22278	828	778.557	889.28	1000	1.07401
GO:0007276_gamete_generation	224	6	0.956716	-0.220736	829	780.606	891.33	1002.05	1.07519
GO:0002526_acute_inflammatory_response	72	2	0.99215	-0.219698	831	781.83	892.49	1003.15	1.074
GO:0032446_protein_modification_by_small_protein_conjugation	72	2	0.99215	-0.219698	831	781.83	892.49	1003.15	1.074
GO:0007283_spermatogenesis	187	5	0.95501	-0.218659	833	783.633	894.06	1004.49	1.0733
GO:0048232_male_gamete_generation	187	5	0.95501	-0.218659	833	783.633	894.06	1004.49	1.0733
GO:0007409_axonogenesis	111	3	0.965335	-0.218208	834	784.743	895.29	1005.84	1.07349
GO:0000910_cytokinesis	33	1	1.08234	-0.215556	843	790.762	901.35	1011.94	1.06922
GO:0006733_oxidoreduction_coenzyme_metabolic_process	33	1	1.08234	-0.215556	843	790.762	901.35	1011.94	1.06922
GO:0008286_insulin_receptor_signaling_pathway	33	1	1.08234	-0.215556	843	790.762	901.35	1011.94	1.06922
GO:0009060_aerobic_respiration	33	1	1.08234	-0.215556	843	790.762	901.35	1011.94	1.06922
GO:0042440_pigment_metabolic_process	33	1	1.08234	-0.215556	843	790.762	901.35	1011.94	1.06922
GO:0045787_positive_regulation_of_cell_cycle	33	1	1.08234	-0.215556	843	790.762	901.35	1011.94	1.06922
GO:0046034_ATP_metabolic_process	33	1	1.08234	-0.215556	843	790.762	901.35	1011.94	1.06922
GO:0048589_developmental_growth	33	1	1.08234	-0.215556	843	790.762	901.35	1011.94	1.06922
GO:0051651_maintenance_of_location_in_cell	33	1	1.08234	-0.215556	843	790.762	901.35	1011.94	1.06922
GO:0045944_positive_regulation_of_transcription_from_RNA_polymerase_II_promoter	150	4	0.952464	-0.215289	844	791.137	901.78	1012.42	1.06846
GO:0008285_negative_regulation_of_cell_proliferation	226	6	0.948249	-0.214519	845	791.827	902.48	1013.13	1.06802
GO:0006650_glycerophospholipid_metabolic_process	73	2	0.978559	-0.214302	846	793.552	904.28	1015.01	1.06889
GO:0018193_peptidyl-amino_acid_modification	112	3	0.956716	-0.213856	847	794.047	904.82	1015.59	1.06826
GO:0009057_macromolecule_catabolic_process	414	11	0.949013	-0.211647	848	795.766	906.38	1016.99	1.06884
GO:0006631_fatty_acid_metabolic_process	151	4	0.946156	-0.211566	850	796.264	906.91	1017.56	1.06695
GO:0048646_anatomical_structure_formation	151	4	0.946156	-0.211566	850	796.264	906.91	1017.56	1.06695
GO:0048869_cellular_developmental_process	1077	29	0.96175	-0.209562	851	797.265	907.81	1018.36	1.06676
GO:0030155_regulation_of_cell_adhesion	74	2	0.965335	-0.209049	852	799.055	909.47	1019.88	1.06745
GO:0006091_generation_of_precursor_metabolites_and_energy	228	6	0.939931	-0.208463	853	799.863	910.29	1020.72	1.06716
GO:0006813_potassium_ion_transport	152	4	0.939931	-0.207906	854	800.583	910.9	1021.22	1.06663
GO:0019228_regulation_of_action_potential_in_neuron	34	1	1.05051	-0.207789	858	804.969	915.31	1025.65	1.06679
GO:0042129_regulation_of_T_cell_proliferation	34	1	1.05051	-0.207789	858	804.969	915.31	1025.65	1.06679
GO:0045185_maintenance_of_protein_location	34	1	1.05051	-0.207789	858	804.969	915.31	1025.65	1.06679
GO:0046661_male_sex_differentiation	34	1	1.05051	-0.207789	858	804.969	915.31	1025.65	1.06679
GO:0006520_amino_acid_metabolic_process	191	5	0.93501	-0.205399	859	806.789	916.95	1027.11	1.06746
GO:0002250_adaptive_immune_response	75	2	0.952464	-0.203935	862	808.316	918.75	1029.18	1.06584
GO:0002460_adaptive_immune_response_based_on_somatic_recombination_of_immune_receptors_built_from_immunoglobulin_superfamily_domains	75	2	0.952464	-0.203935	862	808.316	918.75	1029.18	1.06584
GO:0009416_response_to_light_stimulus	75	2	0.952464	-0.203935	862	808.316	918.75	1029.18	1.06584
GO:0006470_protein_amino_acid_dephosphorylation	115	3	0.931758	-0.20132	863	809.486	919.96	1030.43	1.066
GO:0048666_neuron_development	154	4	0.927724	-0.200767	864	810.113	920.48	1030.85	1.06537
GO:0050906_detection_of_stimulus_involved_in_sensory_perception	35	1	1.0205	-0.20037	866	817.317	927.6	1037.88	1.07113
GO:0051656_establishment_of_organelle_localization	35	1	1.0205	-0.20037	866	817.317	927.6	1037.88	1.07113
GO:0009991_response_to_extracellular_stimulus	76	2	0.939931	-0.198954	867	818.979	929.51	1040.04	1.0721
GO:0001934_positive_regulation_of_protein_amino_acid_phosphorylation	36	1	0.99215	-0.193278	874	827.905	938.01	1048.12	1.07324
GO:0006446_regulation_of_translational_initiation	36	1	0.99215	-0.193278	874	827.905	938.01	1048.12	1.07324
GO:0008624_induction_of_apoptosis_by_extracellular_signals	36	1	0.99215	-0.193278	874	827.905	938.01	1048.12	1.07324
GO:0019395_fatty_acid_oxidation	36	1	0.99215	-0.193278	874	827.905	938.01	1048.12	1.07324
GO:0034440_lipid_oxidation	36	1	0.99215	-0.193278	874	827.905	938.01	1048.12	1.07324
GO:0045637_regulation_of_myeloid_cell_differentiation	36	1	0.99215	-0.193278	874	827.905	938.01	1048.12	1.07324
GO:0051261_protein_depolymerization	36	1	0.99215	-0.193278	874	827.905	938.01	1048.12	1.07324
GO:0019953_sexual_reproduction	272	7	0.919198	-0.191742	875	828.386	938.51	1048.63	1.07258
GO:0007178_transmembrane_receptor_protein_serine_threonine_kinase_signaling_pathway	78	2	0.915831	-0.18938	876	831.356	941.3	1051.24	1.07454
GO:0048518_positive_regulation_of_biological_process	1056	28	0.947052	-0.187691	877	831.894	941.87	1051.85	1.07397
GO:0032386_regulation_of_intracellular_transport	37	1	0.965335	-0.186494	878	838.384	948.3	1058.22	1.08007
GO:0002252_immune_effector_process	119	3	0.900438	-0.185743	881	839.813	949.61	1059.41	1.07788
GO:0048667_neuron_morphogenesis_during_differentiation	119	3	0.900438	-0.185743	881	839.813	949.61	1059.41	1.07788
GO:0048812_neurite_morphogenesis	119	3	0.900438	-0.185743	881	839.813	949.61	1059.41	1.07788
GO:0006812_cation_transport	464	12	0.923726	-0.185113	882	840.239	949.99	1059.74	1.07709
GO:0065009_regulation_of_molecular_function	579	15	0.925321	-0.180565	883	846.403	955.79	1065.18	1.08244
GO:0007423_sensory_organ_development	80	2	0.892935	-0.180296	885	848.033	957.24	1066.45	1.08163
GO:0051046_regulation_of_secretion	80	2	0.892935	-0.180296	885	848.033	957.24	1066.45	1.08163
GO:0006275_regulation_of_DNA_replication	38	1	0.939931	-0.18	892	855.161	964.3	1073.44	1.08105
GO:0006898_receptor-mediated_endocytosis	38	1	0.939931	-0.18	892	855.161	964.3	1073.44	1.08105
GO:0006944_membrane_fusion	38	1	0.939931	-0.18	892	855.161	964.3	1073.44	1.08105
GO:0008277_regulation_of_G-protein_coupled_receptor_protein_signaling_pathway	38	1	0.939931	-0.18	892	855.161	964.3	1073.44	1.08105
GO:0043408_regulation_of_MAPKKK_cascade	38	1	0.939931	-0.18	892	855.161	964.3	1073.44	1.08105
GO:0045454_cell_redox_homeostasis	38	1	0.939931	-0.18	892	855.161	964.3	1073.44	1.08105
GO:0051260_protein_homooligomerization	38	1	0.939931	-0.18	892	855.161	964.3	1073.44	1.08105
GO:0007155_cell_adhesion	655	17	0.927016	-0.178511	894	855.759	964.8	1073.84	1.07919
GO:0022610_biological_adhesion	655	17	0.927016	-0.178511	894	855.759	964.8	1073.84	1.07919
GO:0030030_cell_projection_organization_and_biogenesis	200	5	0.892935	-0.178266	897	856.749	965.74	1074.73	1.07663
GO:0032990_cell_part_morphogenesis	200	5	0.892935	-0.178266	897	856.749	965.74	1074.73	1.07663
GO:0048858_cell_projection_morphogenesis	200	5	0.892935	-0.178266	897	856.749	965.74	1074.73	1.07663
GO:0010604_positive_regulation_of_macromolecule_metabolic_process	392	10	0.911158	-0.178111	898	856.934	965.95	1074.97	1.07567
GO:0006366_transcription_from_RNA_polymerase_II_promoter	581	15	0.922136	-0.177152	899	857.706	966.6	1075.49	1.07519
GO:0031399_regulation_of_protein_modification_process	81	2	0.881911	-0.175928	901	858.374	967.21	1076.05	1.07349
GO:0032269_negative_regulation_of_cellular_protein_metabolic_process	81	2	0.881911	-0.175928	901	858.374	967.21	1076.05	1.07349
GO:0005977_glycogen_metabolic_process	39	1	0.915831	-0.17378	903	861.583	970.28	1078.98	1.07451
GO:0042098_T_cell_proliferation	39	1	0.915831	-0.17378	903	861.583	970.28	1078.98	1.07451
GO:0051641_cellular_localization	771	20	0.926521	-0.172262	904	862.678	971.35	1080.02	1.0745
GO:0045595_regulation_of_cell_differentiation	163	4	0.8765	-0.171456	905	864.69	973.23	1081.77	1.07539
GO:0048522_positive_regulation_of_cellular_process	958	25	0.932082	-0.170706	906	864.915	973.48	1082.04	1.07448
GO:0030001_metal_ion_transport	396	10	0.901954	-0.170094	907	865.54	974.05	1082.56	1.07393
GO:0006073_glucan_metabolic_process	40	1	0.892935	-0.167818	909	870.53	978.92	1087.31	1.07692
GO:0030198_extracellular_matrix_organization_and_biogenesis	40	1	0.892935	-0.167818	909	870.53	978.92	1087.31	1.07692
GO:0043087_regulation_of_GTPase_activity	83	2	0.86066	-0.167525	911	871.67	979.93	1088.19	1.07566
GO:0051248_negative_regulation_of_protein_metabolic_process	83	2	0.86066	-0.167525	911	871.67	979.93	1088.19	1.07566
GO:0051649_establishment_of_localization_in_cell	738	19	0.919553	-0.165959	912	872.759	980.9	1089.04	1.07555
GO:0000904_cellular_morphogenesis_during_differentiation	125	3	0.857217	-0.164602	913	874.152	982.16	1090.17	1.07575
GO:0003006_reproductive_developmental_process	84	2	0.850414	-0.163483	915	875.439	983.41	1091.38	1.07476
GO:0042445_hormone_metabolic_process	84	2	0.850414	-0.163483	915	875.439	983.41	1091.38	1.07476
GO:0001508_regulation_of_action_potential	41	1	0.871156	-0.1621	918	881.614	989.35	1097.09	1.07772
GO:0042773_ATP_synthesis_coupled_electron_transport	41	1	0.871156	-0.1621	918	881.614	989.35	1097.09	1.07772
GO:0042775_organelle_ATP_synthesis_coupled_electron_transport	41	1	0.871156	-0.1621	918	881.614	989.35	1097.09	1.07772
GO:0031326_regulation_of_cellular_biosynthetic_process	126	3	0.850414	-0.161319	919	882.339	989.95	1097.56	1.0772
GO:0008202_steroid_metabolic_process	167	4	0.855506	-0.159787	920	883.575	991.02	1098.46	1.0772
GO:0051493_regulation_of_cytoskeleton_organization_and_biogenesis	85	2	0.840409	-0.159543	921	885.747	993.22	1100.69	1.07841
GO:0030182_neuron_differentiation	207	5	0.862739	-0.159514	922	886.192	993.65	1101.11	1.07771
GO:0048519_negative_regulation_of_biological_process	1079	28	0.926865	-0.158699	923	886.426	993.91	1101.39	1.07683
GO:0006401_RNA_catabolic_process	42	1	0.850414	-0.156614	926	890.553	997.72	1104.89	1.07745
GO:0007588_excretion	42	1	0.850414	-0.156614	926	890.553	997.72	1104.89	1.07745
GO:0042327_positive_regulation_of_phosphorylation	42	1	0.850414	-0.156614	926	890.553	997.72	1104.89	1.07745
GO:0007586_digestion	86	2	0.830637	-0.155703	927	891.873	998.82	1105.77	1.07748
GO:0007605_sensory_perception_of_sound	128	3	0.837126	-0.154945	929	893.362	1000.19	1107.02	1.07663
GO:0050954_sensory_perception_of_mechanical_stimulus	128	3	0.837126	-0.154945	929	893.362	1000.19	1107.02	1.07663
GO:0016071_mRNA_metabolic_process	288	7	0.868131	-0.154308	930	893.665	1000.63	1107.59	1.07595
GO:0019216_regulation_of_lipid_metabolic_process	43	1	0.830637	-0.151347	933	900.911	1007.94	1114.97	1.08032
GO:0032944_regulation_of_mononuclear_cell_proliferation	43	1	0.830637	-0.151347	933	900.911	1007.94	1114.97	1.08032
GO:0050670_regulation_of_lymphocyte_proliferation	43	1	0.830637	-0.151347	933	900.911	1007.94	1114.97	1.08032
GO:0006310_DNA_recombination	88	2	0.811759	-0.148309	934	903.39	1010.09	1116.79	1.08147
GO:0045941_positive_regulation_of_transcription	291	7	0.859181	-0.14807	935	903.521	1010.27	1117.02	1.0805
GO:0022900_electron_transport_chain	44	1	0.811759	-0.146288	940	908.962	1015.66	1122.36	1.08049
GO:0022904_respiratory_electron_transport_chain	44	1	0.811759	-0.146288	940	908.962	1015.66	1122.36	1.08049
GO:0030217_T_cell_differentiation	44	1	0.811759	-0.146288	940	908.962	1015.66	1122.36	1.08049
GO:0051494_negative_regulation_of_cytoskeleton_organization_and_biogenesis	44	1	0.811759	-0.146288	940	908.962	1015.66	1122.36	1.08049
GO:0051640_organelle_localization	44	1	0.811759	-0.146288	940	908.962	1015.66	1122.36	1.08049
GO:0007610_behavior	292	7	0.856239	-0.146041	941	909.761	1016.45	1123.14	1.08018
GO:0007596_blood_coagulation	89	2	0.802638	-0.14475	942	911.153	1017.87	1124.59	1.08054
GO:0006112_energy_reserve_metabolic_process	45	1	0.79372	-0.141427	944	916.799	1023.13	1129.46	1.08382
GO:0007584_response_to_nutrient	45	1	0.79372	-0.141427	944	916.799	1023.13	1129.46	1.08382
GO:0006979_response_to_oxidative_stress	90	2	0.79372	-0.14128	946	918.32	1024.47	1130.62	1.08295
GO:0050817_coagulation	90	2	0.79372	-0.14128	946	918.32	1024.47	1130.62	1.08295
GO:0048534_hemopoietic_or_lymphoid_organ_development	175	4	0.816398	-0.138679	947	920.702	1026.6	1132.5	1.08405
GO:0019220_regulation_of_phosphate_metabolic_process	91	2	0.784998	-0.137896	949	922.311	1028.25	1134.19	1.08351
GO:0051174_regulation_of_phosphorus_metabolic_process	91	2	0.784998	-0.137896	949	922.311	1028.25	1134.19	1.08351
GO:0008033_tRNA_processing	46	1	0.776465	-0.136753	952	924.905	1030.88	1136.86	1.08286
GO:0019748_secondary_metabolic_process	46	1	0.776465	-0.136753	952	924.905	1030.88	1136.86	1.08286
GO:0050870_positive_regulation_of_T_cell_activation	46	1	0.776465	-0.136753	952	924.905	1030.88	1136.86	1.08286
GO:0043285_biopolymer_catabolic_process	337	8	0.847891	-0.135479	953	925.353	1031.42	1137.49	1.08229
GO:0006397_mRNA_processing	258	6	0.830637	-0.134492	954	926.839	1032.79	1138.74	1.08259
GO:0051246_regulation_of_protein_metabolic_process	299	7	0.836193	-0.132526	955	927.687	1033.67	1139.65	1.08238
GO:0046777_protein_amino_acid_autophosphorylation	47	1	0.759944	-0.132258	956	929.799	1035.87	1141.94	1.08355
GO:0051094_positive_regulation_of_developmental_process	339	8	0.842888	-0.131965	957	930.152	1036.23	1142.31	1.08279
GO:0031175_neurite_development	136	3	0.787884	-0.131837	958	930.855	1036.87	1142.89	1.08233
GO:0000375_RNA_splicing__via_transesterification_reactions	137	3	0.782133	-0.129198	961	935.505	1041.5	1147.5	1.08377
GO:0000377_RNA_splicing__via_transesterification_reactions_with_bulged_adenosine_as_nucleophile	137	3	0.782133	-0.129198	961	935.505	1041.5	1147.5	1.08377
GO:0000398_nuclear_mRNA_splicing__via_spliceosome	137	3	0.782133	-0.129198	961	935.505	1041.5	1147.5	1.08377
GO:0051707_response_to_other_organism	179	4	0.798154	-0.129145	962	936.186	1042.21	1148.23	1.08338
GO:0007599_hemostasis	94	2	0.759944	-0.128239	963	936.891	1042.88	1148.87	1.08295
GO:0048469_cell_maturation	48	1	0.744112	-0.127934	964	939.786	1045.6	1151.41	1.08465
GO:0051056_regulation_of_small_GTPase_mediated_signal_transduction	180	4	0.79372	-0.126861	965	940.21	1045.99	1151.77	1.08393
GO:0031325_positive_regulation_of_cellular_metabolic_process	422	10	0.846384	-0.125213	966	940.884	1046.66	1152.44	1.0835
GO:0016540_protein_autoprocessing	49	1	0.728926	-0.123771	969	946.046	1051.73	1157.41	1.08538
GO:0051090_regulation_of_transcription_factor_activity	49	1	0.728926	-0.123771	969	946.046	1051.73	1157.41	1.08538
GO:0051235_maintenance_of_location	49	1	0.728926	-0.123771	969	946.046	1051.73	1157.41	1.08538
GO:0007626_locomotory_behavior	182	4	0.784998	-0.122406	970	947.556	1052.92	1158.28	1.08549
GO:0006821_chloride_transport	50	1	0.714348	-0.119763	971	954.302	1059.31	1164.32	1.09095
GO:0033043_regulation_of_organelle_organization_and_biogenesis	97	2	0.736441	-0.119277	972	955.009	1059.95	1164.89	1.09048
GO:0002520_immune_system_development	185	4	0.772268	-0.116	973	956.538	1061.45	1166.36	1.0909
GO:0007229_integrin-mediated_signaling_pathway	51	1	0.700341	-0.115902	977	958.425	1063.39	1168.35	1.08842
GO:0008406_gonad_development	51	1	0.700341	-0.115902	977	958.425	1063.39	1168.35	1.08842
GO:0010639_negative_regulation_of_organelle_organization_and_biogenesis	51	1	0.700341	-0.115902	977	958.425	1063.39	1168.35	1.08842
GO:0048608_reproductive_structure_development	51	1	0.700341	-0.115902	977	958.425	1063.39	1168.35	1.08842
GO:0009893_positive_regulation_of_metabolic_process	430	10	0.830637	-0.113666	978	960.337	1065.08	1169.82	1.08904
GO:0009063_amino_acid_catabolic_process	52	1	0.686873	-0.112182	981	964.779	1069.35	1173.92	1.09006
GO:0009108_coenzyme_biosynthetic_process	52	1	0.686873	-0.112182	981	964.779	1069.35	1173.92	1.09006
GO:0009566_fertilization	52	1	0.686873	-0.112182	981	964.779	1069.35	1173.92	1.09006
GO:0051179_localization	2611	68	0.930212	-0.111473	982	966.746	1071.1	1175.45	1.09073
GO:0045935_positive_regulation_of_nucleobase__nucleoside__nucleotide_and_nucleic_acid_metabolic_process	313	7	0.798791	-0.108808	983	969.351	1073.54	1177.73	1.09211
GO:0000075_cell_cycle_checkpoint	53	1	0.673913	-0.108597	986	974.871	1079	1183.13	1.09432
GO:0007188_G-protein_signaling__coupled_to_cAMP_nucleotide_second_messenger	53	1	0.673913	-0.108597	986	974.871	1079	1183.13	1.09432
GO:0019882_antigen_processing_and_presentation	53	1	0.673913	-0.108597	986	974.871	1079	1183.13	1.09432
GO:0006917_induction_of_apoptosis	189	4	0.755924	-0.10795	987	975.759	1079.87	1183.98	1.09409
GO:0012502_induction_of_programmed_cell_death	190	4	0.751945	-0.106022	988	977.61	1081.48	1185.35	1.09461
GO:0006413_translational_initiation	54	1	0.661433	-0.105141	992	981.994	1085.77	1189.55	1.09453
GO:0006986_response_to_unfolded_protein	54	1	0.661433	-0.105141	992	981.994	1085.77	1189.55	1.09453
GO:0046651_lymphocyte_proliferation	54	1	0.661433	-0.105141	992	981.994	1085.77	1189.55	1.09453
GO:0051789_response_to_protein_stimulus	54	1	0.661433	-0.105141	992	981.994	1085.77	1189.55	1.09453
GO:0045893_positive_regulation_of_transcription__DNA-dependent	233	5	0.766468	-0.10472	993	982.324	1086.04	1189.76	1.0937
GO:0030154_cell_differentiation	981	24	0.87382	-0.104478	994	982.518	1086.2	1189.88	1.09276
GO:0006968_cellular_defense_response	55	1	0.649407	-0.101807	999	989.227	1092.44	1195.65	1.09353
GO:0009913_epidermal_cell_differentiation	55	1	0.649407	-0.101807	999	989.227	1092.44	1195.65	1.09353
GO:0021700_developmental_maturation	55	1	0.649407	-0.101807	999	989.227	1092.44	1195.65	1.09353
GO:0032943_mononuclear_cell_proliferation	55	1	0.649407	-0.101807	999	989.227	1092.44	1195.65	1.09353
GO:0051716_cellular_response_to_stimulus	55	1	0.649407	-0.101807	999	989.227	1092.44	1195.65	1.09353
GO:0051254_positive_regulation_of_RNA_metabolic_process	235	5	0.759944	-0.101328	1000	989.754	1092.82	1195.89	1.09282
GO:0007507_heart_development	104	2	0.686873	-0.100772	1001	990.409	1093.46	1196.51	1.09237
GO:0006916_anti-apoptosis	150	3	0.714348	-0.099238	1002	991.163	1094.11	1197.06	1.09193
GO:0015992_proton_transport	56	1	0.637811	-0.098591	1005	994.049	1097.16	1200.27	1.0917
GO:0051050_positive_regulation_of_transport	56	1	0.637811	-0.098591	1005	994.049	1097.16	1200.27	1.0917
GO:0051251_positive_regulation_of_lymphocyte_activation	56	1	0.637811	-0.098591	1005	994.049	1097.16	1200.27	1.0917
GO:0044265_cellular_macromolecule_catabolic_process	320	7	0.781318	-0.098442	1006	994.205	1097.32	1200.44	1.09078
GO:0043065_positive_regulation_of_apoptosis	237	5	0.753531	-0.098037	1007	994.555	1097.57	1200.59	1.08994
GO:0009966_regulation_of_signal_transduction	483	11	0.81344	-0.096935	1008	995.267	1098.32	1201.37	1.0896
GO:0050790_regulation_of_catalytic_activity	524	12	0.817956	-0.09563	1009	995.921	1098.99	1202.06	1.08919
GO:0019933_cAMP-mediated_signaling	57	1	0.626621	-0.095489	1010	997.069	1099.92	1202.77	1.08903
GO:0043068_positive_regulation_of_programmed_cell_death	240	5	0.744112	-0.093285	1011	998.361	1101.07	1203.78	1.08909
GO:0006818_hydrogen_transport	58	1	0.615817	-0.092494	1012	999.301	1102.01	1204.72	1.08894
GO:0030163_protein_catabolic_process	241	5	0.741025	-0.091749	1014	1000.16	1102.79	1205.42	1.08756
GO:0048699_generation_of_neurons	241	5	0.741025	-0.091749	1014	1000.16	1102.79	1205.42	1.08756
GO:0048584_positive_regulation_of_response_to_stimulus	108	2	0.661433	-0.091536	1015	1000.68	1103.19	1205.7	1.08689
GO:0006915_apoptosis	688	16	0.830637	-0.089615	1016	1002.1	1104.61	1207.12	1.08722
GO:0006576_biogenic_amine_metabolic_process	59	1	0.60538	-0.089603	1020	1004.62	1106.9	1209.18	1.0852
GO:0006633_fatty_acid_biosynthetic_process	59	1	0.60538	-0.089603	1020	1004.62	1106.9	1209.18	1.0852
GO:0009310_amine_catabolic_process	59	1	0.60538	-0.089603	1020	1004.62	1106.9	1209.18	1.0852
GO:0045137_development_of_primary_sexual_characteristics	59	1	0.60538	-0.089603	1020	1004.62	1106.9	1209.18	1.0852
GO:0007166_cell_surface_receptor_linked_signal_transduction	1343	33	0.877643	-0.0892	1021	1005.42	1107.69	1209.96	1.08491
GO:0002696_positive_regulation_of_leukocyte_activation	60	1	0.59529	-0.086811	1024	1010.38	1112.29	1214.2	1.08622
GO:0006367_transcription_initiation_from_RNA_polymerase_II_promoter	60	1	0.59529	-0.086811	1024	1010.38	1112.29	1214.2	1.08622
GO:0050867_positive_regulation_of_cell_activation	60	1	0.59529	-0.086811	1024	1010.38	1112.29	1214.2	1.08622
GO:0009165_nucleotide_biosynthetic_process	111	2	0.643557	-0.085174	1026	1012.78	1114.33	1215.88	1.08609
GO:0050878_regulation_of_body_fluid_levels	111	2	0.643557	-0.085174	1026	1012.78	1114.33	1215.88	1.08609
GO:0009607_response_to_biotic_stimulus	246	5	0.725963	-0.084413	1027	1012.98	1114.5	1216.02	1.0852
GO:0001932_regulation_of_protein_amino_acid_phosphorylation	61	1	0.585531	-0.084115	1031	1017.41	1118.65	1219.89	1.08502
GO:0007565_female_pregnancy	61	1	0.585531	-0.084115	1031	1017.41	1118.65	1219.89	1.08502
GO:0044270_nitrogen_compound_catabolic_process	61	1	0.585531	-0.084115	1031	1017.41	1118.65	1219.89	1.08502
GO:0048730_epidermis_morphogenesis	61	1	0.585531	-0.084115	1031	1017.41	1118.65	1219.89	1.08502
GO:0016337_cell-cell_adhesion	247	5	0.723024	-0.083013	1032	1018.21	1119.5	1220.79	1.08479
GO:0012501_programmed_cell_death	696	16	0.821089	-0.082462	1033	1018.72	1119.94	1221.16	1.08416
GO:0051301_cell_division	204	4	0.700341	-0.08221	1034	1019.08	1120.23	1221.38	1.0834
GO:0010557_positive_regulation_of_macromolecule_biosynthetic_process	333	7	0.750816	-0.081515	1035	1019.47	1120.61	1221.75	1.08272
GO:0030258_lipid_modification	62	1	0.576087	-0.081511	1036	1021.41	1122.39	1223.37	1.08339
GO:0006508_proteolysis	618	14	0.809132	-0.081297	1037	1021.96	1122.83	1223.7	1.08277
GO:0007156_homophilic_cell_adhesion	113	2	0.632166	-0.081182	1038	1022.67	1123.36	1224.05	1.08224
GO:0050793_regulation_of_developmental_process	737	17	0.823875	-0.081142	1039	1022.96	1123.57	1224.18	1.0814
GO:0048583_regulation_of_response_to_stimulus	160	3	0.669701	-0.080893	1040	1023.73	1124.17	1224.61	1.08093
GO:0001775_cell_activation	205	4	0.696925	-0.080718	1041	1024.01	1124.41	1224.81	1.08013
GO:0032501_multicellular_organismal_process	2889	74	0.91488	-0.07991	1042	1025.24	1125.5	1225.76	1.08013
GO:0043086_negative_regulation_of_catalytic_activity	161	3	0.665541	-0.07925	1043	1025.97	1126.14	1226.31	1.07971
GO:0002253_activation_of_immune_response	63	1	0.566943	-0.078994	1044	1028.79	1128.73	1228.67	1.08116
GO:0008219_cell_death	740	17	0.820535	-0.078684	1046	1029.41	1129.36	1229.31	1.07969
GO:0016265_death	740	17	0.820535	-0.078684	1046	1029.41	1129.36	1229.31	1.07969
GO:0030097_hemopoiesis	162	3	0.661433	-0.07764	1047	1030.5	1130.42	1230.34	1.07967
GO:0002009_morphogenesis_of_an_epithelium	64	1	0.558084	-0.076562	1048	1031.76	1131.63	1231.5	1.0798
GO:0046903_secretion	252	5	0.708678	-0.076326	1049	1032.1	1131.9	1231.7	1.07903
GO:0051130_positive_regulation_of_cellular_component_organization_and_biogenesis	66	1	0.541173	-0.071938	1050	1037.96	1136.92	1235.88	1.08278
GO:0043066_negative_regulation_of_apoptosis	212	4	0.673913	-0.070964	1051	1038.32	1137.22	1236.12	1.08204
GO:0006732_coenzyme_metabolic_process	119	2	0.600292	-0.070296	1052	1039.6	1138.35	1237.1	1.08208
GO:0045596_negative_regulation_of_cell_differentiation	67	1	0.533095	-0.069741	1053	1042.22	1140.93	1239.64	1.0835
GO:0048468_cell_development	386	8	0.740257	-0.069524	1054	1042.37	1141.1	1239.83	1.08264
GO:0022008_neurogenesis	258	5	0.692198	-0.068958	1055	1042.77	1141.49	1240.21	1.08198
GO:0007249_I-kappaB_kinase_NF-kappaB_cascade	120	2	0.59529	-0.068629	1057	1043.91	1142.42	1240.93	1.08081
GO:0007389_pattern_specification_process	120	2	0.59529	-0.068629	1057	1043.91	1142.42	1240.93	1.08081
GO:0006959_humoral_immune_response	68	1	0.525256	-0.067615	1059	1047.41	1145.31	1243.21	1.0815
GO:0050863_regulation_of_T_cell_activation	68	1	0.525256	-0.067615	1059	1047.41	1145.31	1243.21	1.0815
GO:0043069_negative_regulation_of_programmed_cell_death	215	4	0.66451	-0.067132	1060	1048.07	1145.82	1243.57	1.08096
GO:0016053_organic_acid_biosynthetic_process	69	1	0.517643	-0.06556	1063	1051.74	1148.88	1246.02	1.08079
GO:0030098_lymphocyte_differentiation	69	1	0.517643	-0.06556	1063	1051.74	1148.88	1246.02	1.08079
GO:0046394_carboxylic_acid_biosynthetic_process	69	1	0.517643	-0.06556	1063	1051.74	1148.88	1246.02	1.08079
GO:0002449_lymphocyte_mediated_immunity	70	1	0.510248	-0.063571	1065	1055.63	1152.24	1248.85	1.08191
GO:0031667_response_to_nutrient_levels	70	1	0.510248	-0.063571	1065	1055.63	1152.24	1248.85	1.08191
GO:0051129_negative_regulation_of_cellular_component_organization_and_biogenesis	71	1	0.503062	-0.061647	1066	1060.26	1156.27	1252.28	1.08468
GO:0009891_positive_regulation_of_biosynthetic_process	352	7	0.710289	-0.061464	1067	1060.85	1156.77	1252.69	1.08413
GO:0006605_protein_targeting	174	3	0.615817	-0.060607	1068	1062.1	1157.81	1253.52	1.08409
GO:0006352_transcription_initiation	72	1	0.496075	-0.059785	1069	1063.3	1159.01	1254.72	1.0842
GO:0002684_positive_regulation_of_immune_system_process	126	2	0.566943	-0.059424	1070	1064.18	1159.73	1255.28	1.08386
GO:0043085_positive_regulation_of_catalytic_activity	311	6	0.689082	-0.059284	1071	1064.64	1160.11	1255.58	1.0832
GO:0006753_nucleoside_phosphate_metabolic_process	179	3	0.598615	-0.054625	1073	1072.35	1167.35	1262.35	1.08793
GO:0009117_nucleotide_metabolic_process	179	3	0.598615	-0.054625	1073	1072.35	1167.35	1262.35	1.08793
GO:0006887_exocytosis	76	1	0.469966	-0.052915	1074	1076.74	1171.07	1265.4	1.09038
GO:0006811_ion_transport	698	15	0.767566	-0.05201	1075	1077.71	1172.02	1266.33	1.09025
GO:0002443_leukocyte_mediated_immunity	77	1	0.463862	-0.051332	1077	1079.67	1173.67	1267.67	1.08976
GO:0043062_extracellular_structure_organization_and_biogenesis	77	1	0.463862	-0.051332	1077	1079.67	1173.67	1267.67	1.08976
GO:0008544_epidermis_development	133	2	0.537104	-0.050225	1078	1080.91	1174.91	1268.91	1.0899
GO:0007548_sex_differentiation	78	1	0.457915	-0.049799	1080	1083.04	1176.67	1270.3	1.08951
GO:0008203_cholesterol_metabolic_process	78	1	0.457915	-0.049799	1080	1083.04	1176.67	1270.3	1.08951
GO:0010498_proteasomal_protein_catabolic_process	79	1	0.452119	-0.048314	1086	1086.31	1179.49	1272.67	1.08609
GO:0030099_myeloid_cell_differentiation	79	1	0.452119	-0.048314	1086	1086.31	1179.49	1272.67	1.08609
GO:0043161_proteasomal_ubiquitin-dependent_protein_catabolic_process	79	1	0.452119	-0.048314	1086	1086.31	1179.49	1272.67	1.08609
GO:0048729_tissue_morphogenesis	79	1	0.452119	-0.048314	1086	1086.31	1179.49	1272.67	1.08609
GO:0050778_positive_regulation_of_immune_response	79	1	0.452119	-0.048314	1086	1086.31	1179.49	1272.67	1.08609
GO:0051329_interphase_of_mitotic_cell_cycle	79	1	0.452119	-0.048314	1086	1086.31	1179.49	1272.67	1.08609
GO:0006954_inflammatory_response	280	5	0.637811	-0.047199	1087	1087.65	1180.6	1273.55	1.08611
GO:0006511_ubiquitin-dependent_protein_catabolic_process	186	3	0.576087	-0.047193	1088	1087.93	1180.85	1273.77	1.08534
GO:0043123_positive_regulation_of_I-kappaB_kinase_NF-kappaB_cascade	80	1	0.446467	-0.046876	1089	1089.65	1182.17	1274.69	1.08556
GO:0019941_modification-dependent_protein_catabolic_process	187	3	0.573006	-0.046214	1092	1090.72	1183.26	1275.8	1.08357
GO:0043632_modification-dependent_macromolecule_catabolic_process	187	3	0.573006	-0.046214	1092	1090.72	1183.26	1275.8	1.08357
GO:0051336_regulation_of_hydrolase_activity	187	3	0.573006	-0.046214	1092	1090.72	1183.26	1275.8	1.08357
GO:0010627_regulation_of_protein_kinase_cascade	137	2	0.521422	-0.045616	1093	1092.15	1184.65	1277.15	1.08385
GO:0051603_proteolysis_involved_in_cellular_protein_catabolic_process	188	3	0.569958	-0.045254	1094	1093.16	1185.51	1277.86	1.08365
GO:0016485_protein_processing	82	1	0.435578	-0.044132	1096	1095.45	1187.57	1279.69	1.08355
GO:0051325_interphase	82	1	0.435578	-0.044132	1096	1095.45	1187.57	1279.69	1.08355
GO:0022402_cell_cycle_process	418	8	0.683586	-0.043757	1097	1095.96	1187.94	1279.92	1.0829
GO:0044257_cellular_protein_catabolic_process	190	3	0.563959	-0.043392	1098	1096.65	1188.52	1280.39	1.08244
GO:0055086_nucleobase__nucleoside_and_nucleotide_metabolic_process	192	3	0.558084	-0.041603	1099	1098.68	1190.43	1282.18	1.08319
GO:0051345_positive_regulation_of_hydrolase_activity	84	1	0.425207	-0.041557	1100	1099.56	1191.07	1282.58	1.08279
GO:0000226_microtubule_cytoskeleton_organization_and_biogenesis	85	1	0.420205	-0.040329	1105	1102.46	1193.53	1284.6	1.08012
GO:0003002_regionalization	85	1	0.420205	-0.040329	1105	1102.46	1193.53	1284.6	1.08012
GO:0006399_tRNA_metabolic_process	85	1	0.420205	-0.040329	1105	1102.46	1193.53	1284.6	1.08012
GO:0016125_sterol_metabolic_process	85	1	0.420205	-0.040329	1105	1102.46	1193.53	1284.6	1.08012
GO:0051249_regulation_of_lymphocyte_activation	85	1	0.420205	-0.040329	1105	1102.46	1193.53	1284.6	1.08012
GO:0007398_ectoderm_development	143	2	0.499544	-0.039475	1106	1103.13	1194.08	1285.03	1.07964
GO:0042325_regulation_of_phosphorylation	86	1	0.415319	-0.039138	1108	1104	1194.86	1285.72	1.07839
GO:0043122_regulation_of_I-kappaB_kinase_NF-kappaB_cascade	86	1	0.415319	-0.039138	1108	1104	1194.86	1285.72	1.07839
GO:0000279_M_phase	244	4	0.585531	-0.038863	1109	1104.44	1195.24	1286.04	1.07776
GO:0015672_monovalent_inorganic_cation_transport	292	5	0.611599	-0.038203	1110	1105.4	1196.16	1286.92	1.07762
GO:0006412_translation	339	6	0.632166	-0.037499	1111	1106.81	1197.36	1287.91	1.07773
GO:0007187_G-protein_signaling__coupled_to_cyclic_nucleotide_second_messenger	88	1	0.405879	-0.036866	1113	1107.91	1198.35	1288.79	1.07668
GO:0035239_tube_morphogenesis	88	1	0.405879	-0.036866	1113	1107.91	1198.35	1288.79	1.07668
GO:0009056_catabolic_process	686	14	0.728926	-0.036784	1114	1107.92	1198.37	1288.82	1.07574
GO:0051049_regulation_of_transport	147	2	0.485951	-0.035841	1115	1109.74	1199.79	1289.84	1.07604
GO:0032879_regulation_of_localization	148	2	0.482667	-0.034985	1116	1111.58	1201.43	1291.28	1.07655
GO:0008632_apoptotic_program	90	1	0.39686	-0.034731	1117	1112.63	1202.42	1292.21	1.07647
GO:0002694_regulation_of_leukocyte_activation	91	1	0.392499	-0.033712	1118	1115.54	1204.76	1293.98	1.0776
GO:0001503_ossification	92	1	0.388233	-0.032724	1120	1117.52	1206.26	1295	1.07702
GO:0031214_biomineral_formation	92	1	0.388233	-0.032724	1120	1117.52	1206.26	1295	1.07702
GO:0007186_G-protein_coupled_receptor_protein_signaling_pathway	696	14	0.718453	-0.032508	1121	1118.15	1206.86	1295.57	1.07659
GO:0006414_translational_elongation	93	1	0.384058	-0.031765	1123	1119.67	1208.29	1296.91	1.07595
GO:0030705_cytoskeleton-dependent_intracellular_transport	93	1	0.384058	-0.031765	1123	1119.67	1208.29	1296.91	1.07595
GO:0032940_secretion_by_cell	152	2	0.469966	-0.031759	1124	1119.97	1208.63	1297.29	1.07529
GO:0042981_regulation_of_apoptosis	484	9	0.664166	-0.03152	1125	1120.31	1208.93	1297.55	1.0746
GO:0022403_cell_cycle_phase	303	5	0.589396	-0.031379	1126	1120.64	1209.2	1297.76	1.07389
GO:0050865_regulation_of_cell_activation	94	1	0.379972	-0.030836	1127	1121.4	1209.91	1298.42	1.07357
GO:0002521_leukocyte_differentiation	95	1	0.375973	-0.029935	1130	1123.66	1211.81	1299.96	1.0724
GO:0019935_cyclic-nucleotide-mediated_signaling	95	1	0.375973	-0.029935	1130	1123.66	1211.81	1299.96	1.0724
GO:0050776_regulation_of_immune_response	95	1	0.375973	-0.029935	1130	1123.66	1211.81	1299.96	1.0724
GO:0043067_regulation_of_programmed_cell_death	491	9	0.654698	-0.028431	1131	1124.69	1212.58	1300.47	1.07213
GO:0019932_second-messenger-mediated_signaling	210	3	0.510248	-0.028381	1132	1124.85	1212.7	1300.55	1.07129
GO:0051093_negative_regulation_of_developmental_process	310	5	0.576087	-0.027645	1133	1125.69	1213.4	1301.11	1.07096
GO:0003013_circulatory_system_process	158	2	0.452119	-0.027459	1135	1125.99	1213.67	1301.35	1.06931
GO:0008015_blood_circulation	158	2	0.452119	-0.027459	1135	1125.99	1213.67	1301.35	1.06931
GO:0044248_cellular_catabolic_process	581	11	0.676233	-0.027444	1136	1126.04	1213.72	1301.4	1.06841
GO:0009967_positive_regulation_of_signal_transduction	160	2	0.446467	-0.026157	1137	1127.97	1215.38	1302.79	1.06894
GO:0006952_defense_response	497	9	0.646794	-0.026003	1138	1128	1215.43	1302.86	1.06804
GO:0006725_aromatic_compound_metabolic_process	101	1	0.353638	-0.025069	1139	1129.27	1216.64	1304.01	1.06817
GO:0042110_T_cell_activation	102	1	0.350171	-0.024341	1140	1129.83	1217.13	1304.43	1.06766
GO:0006810_transport	2242	52	0.828414	-0.02287	1141	1131.94	1218.96	1305.98	1.06833
GO:0002682_regulation_of_immune_system_process	168	2	0.425207	-0.021527	1142	1133.13	1219.94	1306.75	1.06825
GO:0051234_establishment_of_localization	2291	53	0.826286	-0.020965	1143	1134.03	1220.65	1307.27	1.06794
GO:0006820_anion_transport	172	2	0.415319	-0.019523	1144	1135.87	1222.06	1308.25	1.06823
GO:0045321_leukocyte_activation	175	2	0.408199	-0.018141	1145	1138.54	1224.16	1309.78	1.06913
GO:0006814_sodium_ion_transport	115	1	0.310586	-0.01662	1146	1140.47	1225.89	1311.31	1.06971
GO:0007067_mitosis	181	2	0.394667	-0.015658	1147	1142.32	1227.47	1312.62	1.07016
GO:0019226_transmission_of_nerve_impulse	292	4	0.489279	-0.01509	1148	1142.77	1227.74	1312.71	1.06946
GO:0000087_M_phase_of_mitotic_cell_cycle	183	2	0.390354	-0.014907	1150	1143.22	1228.16	1313.1	1.06797
GO:0007017_microtubule-based_process	183	2	0.390354	-0.014907	1150	1143.22	1228.16	1313.1	1.06797
GO:0009888_tissue_development	293	4	0.487609	-0.014787	1151	1143.37	1228.32	1313.27	1.06718
GO:0035295_tube_development	122	1	0.292766	-0.013548	1152	1145.95	1230.37	1314.79	1.06803
GO:0007601_visual_perception	191	2	0.374004	-0.012238	1154	1148.42	1232.74	1317.06	1.06823
GO:0050953_sensory_perception_of_light_stimulus	191	2	0.374004	-0.012238	1154	1148.42	1232.74	1317.06	1.06823
GO:0016042_lipid_catabolic_process	128	1	0.279042	-0.011376	1155	1150.33	1234.2	1318.07	1.06857
GO:0007267_cell-cell_signaling	554	9	0.580246	-0.010727	1156	1151.29	1234.88	1318.47	1.06824
GO:0007268_synaptic_transmission	255	3	0.420205	-0.010604	1157	1151.4	1234.99	1318.58	1.06741
GO:0000278_mitotic_cell_cycle	322	4	0.443694	-0.008141	1158	1155.68	1238.51	1321.34	1.06953
GO:0015698_inorganic_anion_transport	145	1	0.246327	-0.006943	1159	1157.04	1239.6	1322.16	1.06954
GO:0046649_lymphocyte_activation	154	1	0.231931	-0.005349	1160	1160.15	1241.87	1323.59	1.07058
GO:0007600_sensory_perception	470	6	0.455967	-0.003482	1161	1162.94	1243.88	1324.82	1.07139
GO:0003008_system_process	996	17	0.609634	-0.003313	1162	1163.14	1244	1324.86	1.07057
GO:0050877_neurological_system_process	751	10	0.475598	-0.000827	1163	1167.13	1246.96	1326.79	1.07219
GO:0051239_regulation_of_multicellular_organismal_process	224	1	0.159453	-0.000705	1164	1167.36	1247.12	1326.88	1.07141
GO:0001708_cell_fate_specification	15	0	0	0	1197	1195.06	1273.16	1351.26	1.06363
GO:0001756_somitogenesis	15	0	0	0	1197	1195.06	1273.16	1351.26	1.06363
GO:0002761_regulation_of_myeloid_leukocyte_differentiation	15	0	0	0	1197	1195.06	1273.16	1351.26	1.06363
GO:0003014_renal_system_process	15	0	0	0	1197	1195.06	1273.16	1351.26	1.06363
GO:0006706_steroid_catabolic_process	15	0	0	0	1197	1195.06	1273.16	1351.26	1.06363
GO:0006900_membrane_budding	15	0	0	0	1197	1195.06	1273.16	1351.26	1.06363
GO:0007043_cell-cell_junction_assembly	15	0	0	0	1197	1195.06	1273.16	1351.26	1.06363
GO:0007194_negative_regulation_of_adenylate_cyclase_activity	15	0	0	0	1197	1195.06	1273.16	1351.26	1.06363
GO:0007214_gamma-aminobutyric_acid_signaling_pathway	15	0	0	0	1197	1195.06	1273.16	1351.26	1.06363
GO:0008637_apoptotic_mitochondrial_changes	15	0	0	0	1197	1195.06	1273.16	1351.26	1.06363
GO:0009262_deoxyribonucleotide_metabolic_process	15	0	0	0	1197	1195.06	1273.16	1351.26	1.06363
GO:0009267_cellular_response_to_starvation	15	0	0	0	1197	1195.06	1273.16	1351.26	1.06363
GO:0009798_axis_specification	15	0	0	0	1197	1195.06	1273.16	1351.26	1.06363
GO:0009988_cell-cell_recognition	15	0	0	0	1197	1195.06	1273.16	1351.26	1.06363
GO:0016202_regulation_of_striated_muscle_development	15	0	0	0	1197	1195.06	1273.16	1351.26	1.06363
GO:0017148_negative_regulation_of_translation	15	0	0	0	1197	1195.06	1273.16	1351.26	1.06363
GO:0019229_regulation_of_vasoconstriction	15	0	0	0	1197	1195.06	1273.16	1351.26	1.06363
GO:0030178_negative_regulation_of_Wnt_receptor_signaling_pathway	15	0	0	0	1197	1195.06	1273.16	1351.26	1.06363
GO:0031280_negative_regulation_of_cyclase_activity	15	0	0	0	1197	1195.06	1273.16	1351.26	1.06363
GO:0032102_negative_regulation_of_response_to_external_stimulus	15	0	0	0	1197	1195.06	1273.16	1351.26	1.06363
GO:0042490_mechanoreceptor_differentiation	15	0	0	0	1197	1195.06	1273.16	1351.26	1.06363
GO:0042558_pteridine_and_derivative_metabolic_process	15	0	0	0	1197	1195.06	1273.16	1351.26	1.06363
GO:0043112_receptor_metabolic_process	15	0	0	0	1197	1195.06	1273.16	1351.26	1.06363
GO:0045089_positive_regulation_of_innate_immune_response	15	0	0	0	1197	1195.06	1273.16	1351.26	1.06363
GO:0045444_fat_cell_differentiation	15	0	0	0	1197	1195.06	1273.16	1351.26	1.06363
GO:0045494_photoreceptor_cell_maintenance	15	0	0	0	1197	1195.06	1273.16	1351.26	1.06363
GO:0045740_positive_regulation_of_DNA_replication	15	0	0	0	1197	1195.06	1273.16	1351.26	1.06363
GO:0048167_regulation_of_synaptic_plasticity	15	0	0	0	1197	1195.06	1273.16	1351.26	1.06363
GO:0048705_skeletal_morphogenesis	15	0	0	0	1197	1195.06	1273.16	1351.26	1.06363
GO:0050688_regulation_of_defense_response_to_virus	15	0	0	0	1197	1195.06	1273.16	1351.26	1.06363
GO:0051318_G1_phase	15	0	0	0	1197	1195.06	1273.16	1351.26	1.06363
GO:0051350_negative_regulation_of_lyase_activity	15	0	0	0	1197	1195.06	1273.16	1351.26	1.06363
GO:0060113_inner_ear_receptor_cell_differentiation	15	0	0	0	1197	1195.06	1273.16	1351.26	1.06363
GO:0000076_DNA_replication_checkpoint	5	0	0	0	1397	1400.32	1474.12	1547.92	1.0552
GO:0000185_activation_of_MAPKKK_activity	5	0	0	0	1397	1400.32	1474.12	1547.92	1.0552
GO:0000270_peptidoglycan_metabolic_process	5	0	0	0	1397	1400.32	1474.12	1547.92	1.0552
GO:0000305_response_to_oxygen_radical	5	0	0	0	1397	1400.32	1474.12	1547.92	1.0552
GO:0001562_response_to_protozoan	5	0	0	0	1397	1400.32	1474.12	1547.92	1.0552
GO:0001580_detection_of_chemical_stimulus_involved_in_sensory_perception_of_bitter_taste	5	0	0	0	1397	1400.32	1474.12	1547.92	1.0552
GO:0001738_morphogenesis_of_a_polarized_epithelium	5	0	0	0	1397	1400.32	1474.12	1547.92	1.0552
GO:0001773_myeloid_dendritic_cell_activation	5	0	0	0	1397	1400.32	1474.12	1547.92	1.0552
GO:0001912_positive_regulation_of_leukocyte_mediated_cytotoxicity	5	0	0	0	1397	1400.32	1474.12	1547.92	1.0552
GO:0001993_regulation_of_systemic_arterial_blood_pressure_by_norepinephrine-epinephrine	5	0	0	0	1397	1400.32	1474.12	1547.92	1.0552
GO:0002016_regulation_of_blood_volume_by_renin-angiotensin	5	0	0	0	1397	1400.32	1474.12	1547.92	1.0552
GO:0002064_epithelial_cell_development	5	0	0	0	1397	1400.32	1474.12	1547.92	1.0552
GO:0002076_osteoblast_development	5	0	0	0	1397	1400.32	1474.12	1547.92	1.0552
GO:0002369_T_cell_cytokine_production	5	0	0	0	1397	1400.32	1474.12	1547.92	1.0552
GO:0002438_acute_inflammatory_response_to_antigenic_stimulus	5	0	0	0	1397	1400.32	1474.12	1547.92	1.0552
GO:0002524_hypersensitivity	5	0	0	0	1397	1400.32	1474.12	1547.92	1.0552
GO:0002673_regulation_of_acute_inflammatory_response	5	0	0	0	1397	1400.32	1474.12	1547.92	1.0552
GO:0002711_positive_regulation_of_T_cell_mediated_immunity	5	0	0	0	1397	1400.32	1474.12	1547.92	1.0552
GO:0002717_positive_regulation_of_natural_killer_cell_mediated_immunity	5	0	0	0	1397	1400.32	1474.12	1547.92	1.0552
GO:0002724_regulation_of_T_cell_cytokine_production	5	0	0	0	1397	1400.32	1474.12	1547.92	1.0552
GO:0005980_glycogen_catabolic_process	5	0	0	0	1397	1400.32	1474.12	1547.92	1.0552
GO:0005984_disaccharide_metabolic_process	5	0	0	0	1397	1400.32	1474.12	1547.92	1.0552
GO:0006072_glycerol-3-phosphate_metabolic_process	5	0	0	0	1397	1400.32	1474.12	1547.92	1.0552
GO:0006337_nucleosome_disassembly	5	0	0	0	1397	1400.32	1474.12	1547.92	1.0552
GO:0006390_transcription_from_mitochondrial_promoter	5	0	0	0	1397	1400.32	1474.12	1547.92	1.0552
GO:0006465_signal_peptide_processing	5	0	0	0	1397	1400.32	1474.12	1547.92	1.0552
GO:0006467_protein_thiol-disulfide_exchange	5	0	0	0	1397	1400.32	1474.12	1547.92	1.0552
GO:0006527_arginine_catabolic_process	5	0	0	0	1397	1400.32	1474.12	1547.92	1.0552
GO:0006546_glycine_catabolic_process	5	0	0	0	1397	1400.32	1474.12	1547.92	1.0552
GO:0006548_histidine_catabolic_process	5	0	0	0	1397	1400.32	1474.12	1547.92	1.0552
GO:0006572_tyrosine_catabolic_process	5	0	0	0	1397	1400.32	1474.12	1547.92	1.0552
GO:0006622_protein_targeting_to_lysosome	5	0	0	0	1397	1400.32	1474.12	1547.92	1.0552
GO:0006658_phosphatidylserine_metabolic_process	5	0	0	0	1397	1400.32	1474.12	1547.92	1.0552
GO:0006906_vesicle_fusion	5	0	0	0	1397	1400.32	1474.12	1547.92	1.0552
GO:0006911_phagocytosis__engulfment	5	0	0	0	1397	1400.32	1474.12	1547.92	1.0552
GO:0007025_beta-tubulin_folding	5	0	0	0	1397	1400.32	1474.12	1547.92	1.0552
GO:0007062_sister_chromatid_cohesion	5	0	0	0	1397	1400.32	1474.12	1547.92	1.0552
GO:0007128_meiotic_prophase_I	5	0	0	0	1397	1400.32	1474.12	1547.92	1.0552
GO:0007129_synapsis	5	0	0	0	1397	1400.32	1474.12	1547.92	1.0552
GO:0007341_penetration_of_zona_pellucida	5	0	0	0	1397	1400.32	1474.12	1547.92	1.0552
GO:0007386_compartment_specification	5	0	0	0	1397	1400.32	1474.12	1547.92	1.0552
GO:0007413_axonal_fasciculation	5	0	0	0	1397	1400.32	1474.12	1547.92	1.0552
GO:0007439_ectodermal_gut_development	5	0	0	0	1397	1400.32	1474.12	1547.92	1.0552
GO:0007598_blood_coagulation__extrinsic_pathway	5	0	0	0	1397	1400.32	1474.12	1547.92	1.0552
GO:0007620_copulation	5	0	0	0	1397	1400.32	1474.12	1547.92	1.0552
GO:0008045_motor_axon_guidance	5	0	0	0	1397	1400.32	1474.12	1547.92	1.0552
GO:0008306_associative_learning	5	0	0	0	1397	1400.32	1474.12	1547.92	1.0552
GO:0008343_adult_feeding_behavior	5	0	0	0	1397	1400.32	1474.12	1547.92	1.0552
GO:0008635_caspase_activation_via_cytochrome_c	5	0	0	0	1397	1400.32	1474.12	1547.92	1.0552
GO:0009077_histidine_family_amino_acid_catabolic_process	5	0	0	0	1397	1400.32	1474.12	1547.92	1.0552
GO:0009113_purine_base_biosynthetic_process	5	0	0	0	1397	1400.32	1474.12	1547.92	1.0552
GO:0009154_purine_ribonucleotide_catabolic_process	5	0	0	0	1397	1400.32	1474.12	1547.92	1.0552
GO:0009164_nucleoside_catabolic_process	5	0	0	0	1397	1400.32	1474.12	1547.92	1.0552
GO:0009253_peptidoglycan_catabolic_process	5	0	0	0	1397	1400.32	1474.12	1547.92	1.0552
GO:0009950_dorsal_ventral_axis_specification	5	0	0	0	1397	1400.32	1474.12	1547.92	1.0552
GO:0009994_oocyte_differentiation	5	0	0	0	1397	1400.32	1474.12	1547.92	1.0552
GO:0010225_response_to_UV-C	5	0	0	0	1397	1400.32	1474.12	1547.92	1.0552
GO:0010257_NADH_dehydrogenase_complex_assembly	5	0	0	0	1397	1400.32	1474.12	1547.92	1.0552
GO:0010332_response_to_gamma_radiation	5	0	0	0	1397	1400.32	1474.12	1547.92	1.0552
GO:0014015_positive_regulation_of_gliogenesis	5	0	0	0	1397	1400.32	1474.12	1547.92	1.0552
GO:0014902_myotube_differentiation	5	0	0	0	1397	1400.32	1474.12	1547.92	1.0552
GO:0015721_bile_acid_and_bile_salt_transport	5	0	0	0	1397	1400.32	1474.12	1547.92	1.0552
GO:0015781_pyrimidine_nucleotide-sugar_transport	5	0	0	0	1397	1400.32	1474.12	1547.92	1.0552
GO:0015904_tetracycline_transport	5	0	0	0	1397	1400.32	1474.12	1547.92	1.0552
GO:0015909_long-chain_fatty_acid_transport	5	0	0	0	1397	1400.32	1474.12	1547.92	1.0552
GO:0015988_energy_coupled_proton_transport__against_electrochemical_gradient	5	0	0	0	1397	1400.32	1474.12	1547.92	1.0552
GO:0016553_base_conversion_or_substitution_editing	5	0	0	0	1397	1400.32	1474.12	1547.92	1.0552
GO:0016574_histone_ubiquitination	5	0	0	0	1397	1400.32	1474.12	1547.92	1.0552
GO:0018065_protein-cofactor_linkage	5	0	0	0	1397	1400.32	1474.12	1547.92	1.0552
GO:0018345_protein_palmitoylation	5	0	0	0	1397	1400.32	1474.12	1547.92	1.0552
GO:0019080_viral_genome_expression	5	0	0	0	1397	1400.32	1474.12	1547.92	1.0552
GO:0019083_viral_transcription	5	0	0	0	1397	1400.32	1474.12	1547.92	1.0552
GO:0019236_response_to_pheromone	5	0	0	0	1397	1400.32	1474.12	1547.92	1.0552
GO:0019934_cGMP-mediated_signaling	5	0	0	0	1397	1400.32	1474.12	1547.92	1.0552
GO:0021511_spinal_cord_patterning	5	0	0	0	1397	1400.32	1474.12	1547.92	1.0552
GO:0021515_cell_differentiation_in_spinal_cord	5	0	0	0	1397	1400.32	1474.12	1547.92	1.0552
GO:0022614_membrane_to_membrane_docking	5	0	0	0	1397	1400.32	1474.12	1547.92	1.0552
GO:0030033_microvillus_biogenesis	5	0	0	0	1397	1400.32	1474.12	1547.92	1.0552
GO:0030146_diuresis	5	0	0	0	1397	1400.32	1474.12	1547.92	1.0552
GO:0030238_male_sex_determination	5	0	0	0	1397	1400.32	1474.12	1547.92	1.0552
GO:0030319_cellular_di-__tri-valent_inorganic_anion_homeostasis	5	0	0	0	1397	1400.32	1474.12	1547.92	1.0552
GO:0030643_cellular_phosphate_ion_homeostasis	5	0	0	0	1397	1400.32	1474.12	1547.92	1.0552
GO:0030728_ovulation	5	0	0	0	1397	1400.32	1474.12	1547.92	1.0552
GO:0030817_regulation_of_cAMP_biosynthetic_process	5	0	0	0	1397	1400.32	1474.12	1547.92	1.0552
GO:0030949_positive_regulation_of_vascular_endothelial_growth_factor_receptor_signaling_pathway	5	0	0	0	1397	1400.32	1474.12	1547.92	1.0552
GO:0031294_lymphocyte_costimulation	5	0	0	0	1397	1400.32	1474.12	1547.92	1.0552
GO:0031295_T_cell_costimulation	5	0	0	0	1397	1400.32	1474.12	1547.92	1.0552
GO:0031343_positive_regulation_of_cell_killing	5	0	0	0	1397	1400.32	1474.12	1547.92	1.0552
GO:0031498_chromatin_disassembly	5	0	0	0	1397	1400.32	1474.12	1547.92	1.0552
GO:0031529_ruffle_organization_and_biogenesis	5	0	0	0	1397	1400.32	1474.12	1547.92	1.0552
GO:0031571_G1_DNA_damage_checkpoint	5	0	0	0	1397	1400.32	1474.12	1547.92	1.0552
GO:0031638_zymogen_activation	5	0	0	0	1397	1400.32	1474.12	1547.92	1.0552
GO:0031670_cellular_response_to_nutrient	5	0	0	0	1397	1400.32	1474.12	1547.92	1.0552
GO:0032024_positive_regulation_of_insulin_secretion	5	0	0	0	1397	1400.32	1474.12	1547.92	1.0552
GO:0032272_negative_regulation_of_protein_polymerization	5	0	0	0	1397	1400.32	1474.12	1547.92	1.0552
GO:0032274_gonadotropin_secretion	5	0	0	0	1397	1400.32	1474.12	1547.92	1.0552
GO:0032297_negative_regulation_of_DNA_replication_initiation	5	0	0	0	1397	1400.32	1474.12	1547.92	1.0552
GO:0032366_intracellular_sterol_transport	5	0	0	0	1397	1400.32	1474.12	1547.92	1.0552
GO:0032367_intracellular_cholesterol_transport	5	0	0	0	1397	1400.32	1474.12	1547.92	1.0552
GO:0032412_regulation_of_ion_transmembrane_transporter_activity	5	0	0	0	1397	1400.32	1474.12	1547.92	1.0552
GO:0032528_microvillus_organization_and_biogenesis	5	0	0	0	1397	1400.32	1474.12	1547.92	1.0552
GO:0032604_granulocyte_macrophage_colony-stimulating_factor_production	5	0	0	0	1397	1400.32	1474.12	1547.92	1.0552
GO:0032607_interferon-alpha_production	5	0	0	0	1397	1400.32	1474.12	1547.92	1.0552
GO:0032612_interleukin-1_production	5	0	0	0	1397	1400.32	1474.12	1547.92	1.0552
GO:0032680_regulation_of_tumor_necrosis_factor_production	5	0	0	0	1397	1400.32	1474.12	1547.92	1.0552
GO:0032729_positive_regulation_of_interferon-gamma_production	5	0	0	0	1397	1400.32	1474.12	1547.92	1.0552
GO:0032925_regulation_of_activin_receptor_signaling_pathway	5	0	0	0	1397	1400.32	1474.12	1547.92	1.0552
GO:0032981_mitochondrial_respiratory_chain_complex_I_assembly	5	0	0	0	1397	1400.32	1474.12	1547.92	1.0552
GO:0032986_protein-DNA_complex_disassembly	5	0	0	0	1397	1400.32	1474.12	1547.92	1.0552
GO:0033028_myeloid_cell_apoptosis	5	0	0	0	1397	1400.32	1474.12	1547.92	1.0552
GO:0033108_mitochondrial_respiratory_chain_complex_assembly	5	0	0	0	1397	1400.32	1474.12	1547.92	1.0552
GO:0033135_regulation_of_peptidyl-serine_phosphorylation	5	0	0	0	1397	1400.32	1474.12	1547.92	1.0552
GO:0033138_positive_regulation_of_peptidyl-serine_phosphorylation	5	0	0	0	1397	1400.32	1474.12	1547.92	1.0552
GO:0033151_V(D)J_recombination	5	0	0	0	1397	1400.32	1474.12	1547.92	1.0552
GO:0033209_tumor_necrosis_factor-mediated_signaling_pathway	5	0	0	0	1397	1400.32	1474.12	1547.92	1.0552
GO:0033483_gas_homeostasis	5	0	0	0	1397	1400.32	1474.12	1547.92	1.0552
GO:0035115_embryonic_forelimb_morphogenesis	5	0	0	0	1397	1400.32	1474.12	1547.92	1.0552
GO:0035136_forelimb_morphogenesis	5	0	0	0	1397	1400.32	1474.12	1547.92	1.0552
GO:0035249_synaptic_transmission__glutamatergic	5	0	0	0	1397	1400.32	1474.12	1547.92	1.0552
GO:0035265_organ_growth	5	0	0	0	1397	1400.32	1474.12	1547.92	1.0552
GO:0042053_regulation_of_dopamine_metabolic_process	5	0	0	0	1397	1400.32	1474.12	1547.92	1.0552
GO:0042069_regulation_of_catecholamine_metabolic_process	5	0	0	0	1397	1400.32	1474.12	1547.92	1.0552
GO:0042090_interleukin-12_biosynthetic_process	5	0	0	0	1397	1400.32	1474.12	1547.92	1.0552
GO:0042177_negative_regulation_of_protein_catabolic_process	5	0	0	0	1397	1400.32	1474.12	1547.92	1.0552
GO:0042253_granulocyte_macrophage_colony-stimulating_factor_biosynthetic_process	5	0	0	0	1397	1400.32	1474.12	1547.92	1.0552
GO:0042304_regulation_of_fatty_acid_biosynthetic_process	5	0	0	0	1397	1400.32	1474.12	1547.92	1.0552
GO:0042347_negative_regulation_of_NF-kappaB_import_into_nucleus	5	0	0	0	1397	1400.32	1474.12	1547.92	1.0552
GO:0042439_ethanolamine_and_derivative_metabolic_process	5	0	0	0	1397	1400.32	1474.12	1547.92	1.0552
GO:0042447_hormone_catabolic_process	5	0	0	0	1397	1400.32	1474.12	1547.92	1.0552
GO:0042462_eye_photoreceptor_cell_development	5	0	0	0	1397	1400.32	1474.12	1547.92	1.0552
GO:0042522_regulation_of_tyrosine_phosphorylation_of_Stat5_protein	5	0	0	0	1397	1400.32	1474.12	1547.92	1.0552
GO:0042535_positive_regulation_of_tumor_necrosis_factor_biosynthetic_process	5	0	0	0	1397	1400.32	1474.12	1547.92	1.0552
GO:0042723_thiamin_and_derivative_metabolic_process	5	0	0	0	1397	1400.32	1474.12	1547.92	1.0552
GO:0042791_5S_class_rRNA_transcription	5	0	0	0	1397	1400.32	1474.12	1547.92	1.0552
GO:0042797_tRNA_transcription_from_RNA_polymerase_III_promoter	5	0	0	0	1397	1400.32	1474.12	1547.92	1.0552
GO:0043029_T_cell_homeostasis	5	0	0	0	1397	1400.32	1474.12	1547.92	1.0552
GO:0043044_ATP-dependent_chromatin_remodeling	5	0	0	0	1397	1400.32	1474.12	1547.92	1.0552
GO:0043114_regulation_of_vascular_permeability	5	0	0	0	1397	1400.32	1474.12	1547.92	1.0552
GO:0043124_negative_regulation_of_I-kappaB_kinase_NF-kappaB_cascade	5	0	0	0	1397	1400.32	1474.12	1547.92	1.0552
GO:0043249_erythrocyte_maturation	5	0	0	0	1397	1400.32	1474.12	1547.92	1.0552
GO:0043271_negative_regulation_of_ion_transport	5	0	0	0	1397	1400.32	1474.12	1547.92	1.0552
GO:0043488_regulation_of_mRNA_stability	5	0	0	0	1397	1400.32	1474.12	1547.92	1.0552
GO:0043491_protein_kinase_B_signaling_cascade	5	0	0	0	1397	1400.32	1474.12	1547.92	1.0552
GO:0043535_regulation_of_blood_vessel_endothelial_cell_migration	5	0	0	0	1397	1400.32	1474.12	1547.92	1.0552
GO:0045022_early_endosome_to_late_endosome_transport	5	0	0	0	1397	1400.32	1474.12	1547.92	1.0552
GO:0045061_thymic_T_cell_selection	5	0	0	0	1397	1400.32	1474.12	1547.92	1.0552
GO:0045064_T-helper_2_cell_differentiation	5	0	0	0	1397	1400.32	1474.12	1547.92	1.0552
GO:0045071_negative_regulation_of_viral_genome_replication	5	0	0	0	1397	1400.32	1474.12	1547.92	1.0552
GO:0045075_regulation_of_interleukin-12_biosynthetic_process	5	0	0	0	1397	1400.32	1474.12	1547.92	1.0552
GO:0045161_neuronal_ion_channel_clustering	5	0	0	0	1397	1400.32	1474.12	1547.92	1.0552
GO:0045176_apical_protein_localization	5	0	0	0	1397	1400.32	1474.12	1547.92	1.0552
GO:0045342_MHC_class_II_biosynthetic_process	5	0	0	0	1397	1400.32	1474.12	1547.92	1.0552
GO:0045346_regulation_of_MHC_class_II_biosynthetic_process	5	0	0	0	1397	1400.32	1474.12	1547.92	1.0552
GO:0045349_interferon-alpha_biosynthetic_process	5	0	0	0	1397	1400.32	1474.12	1547.92	1.0552
GO:0045354_regulation_of_interferon-alpha_biosynthetic_process	5	0	0	0	1397	1400.32	1474.12	1547.92	1.0552
GO:0045410_positive_regulation_of_interleukin-6_biosynthetic_process	5	0	0	0	1397	1400.32	1474.12	1547.92	1.0552
GO:0045668_negative_regulation_of_osteoblast_differentiation	5	0	0	0	1397	1400.32	1474.12	1547.92	1.0552
GO:0045671_negative_regulation_of_osteoclast_differentiation	5	0	0	0	1397	1400.32	1474.12	1547.92	1.0552
GO:0045687_positive_regulation_of_glial_cell_differentiation	5	0	0	0	1397	1400.32	1474.12	1547.92	1.0552
GO:0045732_positive_regulation_of_protein_catabolic_process	5	0	0	0	1397	1400.32	1474.12	1547.92	1.0552
GO:0045739_positive_regulation_of_DNA_repair	5	0	0	0	1397	1400.32	1474.12	1547.92	1.0552
GO:0045749_negative_regulation_of_S_phase_of_mitotic_cell_cycle	5	0	0	0	1397	1400.32	1474.12	1547.92	1.0552
GO:0045822_negative_regulation_of_heart_contraction	5	0	0	0	1397	1400.32	1474.12	1547.92	1.0552
GO:0045823_positive_regulation_of_heart_contraction	5	0	0	0	1397	1400.32	1474.12	1547.92	1.0552
GO:0045912_negative_regulation_of_carbohydrate_metabolic_process	5	0	0	0	1397	1400.32	1474.12	1547.92	1.0552
GO:0045933_positive_regulation_of_muscle_contraction	5	0	0	0	1397	1400.32	1474.12	1547.92	1.0552
GO:0045948_positive_regulation_of_translational_initiation	5	0	0	0	1397	1400.32	1474.12	1547.92	1.0552
GO:0045954_positive_regulation_of_natural_killer_cell_mediated_cytotoxicity	5	0	0	0	1397	1400.32	1474.12	1547.92	1.0552
GO:0045980_negative_regulation_of_nucleotide_metabolic_process	5	0	0	0	1397	1400.32	1474.12	1547.92	1.0552
GO:0046325_negative_regulation_of_glucose_import	5	0	0	0	1397	1400.32	1474.12	1547.92	1.0552
GO:0046326_positive_regulation_of_glucose_import	5	0	0	0	1397	1400.32	1474.12	1547.92	1.0552
GO:0046461_neutral_lipid_catabolic_process	5	0	0	0	1397	1400.32	1474.12	1547.92	1.0552
GO:0046479_glycosphingolipid_catabolic_process	5	0	0	0	1397	1400.32	1474.12	1547.92	1.0552
GO:0046627_negative_regulation_of_insulin_receptor_signaling_pathway	5	0	0	0	1397	1400.32	1474.12	1547.92	1.0552
GO:0046716_muscle_maintenance	5	0	0	0	1397	1400.32	1474.12	1547.92	1.0552
GO:0046835_carbohydrate_phosphorylation	5	0	0	0	1397	1400.32	1474.12	1547.92	1.0552
GO:0046884_follicle-stimulating_hormone_secretion	5	0	0	0	1397	1400.32	1474.12	1547.92	1.0552
GO:0047497_mitochondrion_transport_along_microtubule	5	0	0	0	1397	1400.32	1474.12	1547.92	1.0552
GO:0048069_eye_pigmentation	5	0	0	0	1397	1400.32	1474.12	1547.92	1.0552
GO:0048265_response_to_pain	5	0	0	0	1397	1400.32	1474.12	1547.92	1.0552
GO:0048340_paraxial_mesoderm_morphogenesis	5	0	0	0	1397	1400.32	1474.12	1547.92	1.0552
GO:0048488_synaptic_vesicle_endocytosis	5	0	0	0	1397	1400.32	1474.12	1547.92	1.0552
GO:0048535_lymph_node_development	5	0	0	0	1397	1400.32	1474.12	1547.92	1.0552
GO:0048567_ectodermal_gut_morphogenesis	5	0	0	0	1397	1400.32	1474.12	1547.92	1.0552
GO:0048638_regulation_of_developmental_growth	5	0	0	0	1397	1400.32	1474.12	1547.92	1.0552
GO:0048678_response_to_axon_injury	5	0	0	0	1397	1400.32	1474.12	1547.92	1.0552
GO:0048820_hair_follicle_maturation	5	0	0	0	1397	1400.32	1474.12	1547.92	1.0552
GO:0050432_catecholamine_secretion	5	0	0	0	1397	1400.32	1474.12	1547.92	1.0552
GO:0050433_regulation_of_catecholamine_secretion	5	0	0	0	1397	1400.32	1474.12	1547.92	1.0552
GO:0050482_arachidonic_acid_secretion	5	0	0	0	1397	1400.32	1474.12	1547.92	1.0552
GO:0050691_regulation_of_defense_response_to_virus_by_host	5	0	0	0	1397	1400.32	1474.12	1547.92	1.0552
GO:0050773_regulation_of_dendrite_development	5	0	0	0	1397	1400.32	1474.12	1547.92	1.0552
GO:0050828_regulation_of_liquid_surface_tension	5	0	0	0	1397	1400.32	1474.12	1547.92	1.0552
GO:0050856_regulation_of_T_cell_receptor_signaling_pathway	5	0	0	0	1397	1400.32	1474.12	1547.92	1.0552
GO:0050890_cognition	5	0	0	0	1397	1400.32	1474.12	1547.92	1.0552
GO:0051148_negative_regulation_of_muscle_cell_differentiation	5	0	0	0	1397	1400.32	1474.12	1547.92	1.0552
GO:0051324_prophase	5	0	0	0	1397	1400.32	1474.12	1547.92	1.0552
GO:0055061_di-__tri-valent_inorganic_anion_homeostasis	5	0	0	0	1397	1400.32	1474.12	1547.92	1.0552
GO:0055062_phosphate_ion_homeostasis	5	0	0	0	1397	1400.32	1474.12	1547.92	1.0552
GO:0060192_negative_regulation_of_lipase_activity	5	0	0	0	1397	1400.32	1474.12	1547.92	1.0552
GO:0000387_spliceosomal_snRNP_biogenesis	25	0	0	0	1411	1414.45	1486.57	1558.69	1.05356
GO:0001935_endothelial_cell_proliferation	25	0	0	0	1411	1414.45	1486.57	1558.69	1.05356
GO:0006383_transcription_from_RNA_polymerase_III_promoter	25	0	0	0	1411	1414.45	1486.57	1558.69	1.05356
GO:0007190_activation_of_adenylate_cyclase_activity	25	0	0	0	1411	1414.45	1486.57	1558.69	1.05356
GO:0009880_embryonic_pattern_specification	25	0	0	0	1411	1414.45	1486.57	1558.69	1.05356
GO:0015914_phospholipid_transport	25	0	0	0	1411	1414.45	1486.57	1558.69	1.05356
GO:0022406_membrane_docking	25	0	0	0	1411	1414.45	1486.57	1558.69	1.05356
GO:0030278_regulation_of_ossification	25	0	0	0	1411	1414.45	1486.57	1558.69	1.05356
GO:0031327_negative_regulation_of_cellular_biosynthetic_process	25	0	0	0	1411	1414.45	1486.57	1558.69	1.05356
GO:0042698_ovulation_cycle	25	0	0	0	1411	1414.45	1486.57	1558.69	1.05356
GO:0043523_regulation_of_neuron_apoptosis	25	0	0	0	1411	1414.45	1486.57	1558.69	1.05356
GO:0043543_protein_amino_acid_acylation	25	0	0	0	1411	1414.45	1486.57	1558.69	1.05356
GO:0045664_regulation_of_neuron_differentiation	25	0	0	0	1411	1414.45	1486.57	1558.69	1.05356
GO:0050663_cytokine_secretion	25	0	0	0	1411	1414.45	1486.57	1558.69	1.05356
GO:0001894_tissue_homeostasis	20	0	0	0	1428	1435.59	1506.33	1577.07	1.05485
GO:0003073_regulation_of_systemic_arterial_blood_pressure	20	0	0	0	1428	1435.59	1506.33	1577.07	1.05485
GO:0006635_fatty_acid_beta-oxidation	20	0	0	0	1428	1435.59	1506.33	1577.07	1.05485
GO:0007223_Wnt_receptor_signaling_pathway__calcium_modulating_pathway	20	0	0	0	1428	1435.59	1506.33	1577.07	1.05485
GO:0007270_nerve-nerve_synaptic_transmission	20	0	0	0	1428	1435.59	1506.33	1577.07	1.05485
GO:0008633_activation_of_pro-apoptotic_gene_products	20	0	0	0	1428	1435.59	1506.33	1577.07	1.05485
GO:0030193_regulation_of_blood_coagulation	20	0	0	0	1428	1435.59	1506.33	1577.07	1.05485
GO:0030317_sperm_motility	20	0	0	0	1428	1435.59	1506.33	1577.07	1.05485
GO:0031669_cellular_response_to_nutrient_levels	20	0	0	0	1428	1435.59	1506.33	1577.07	1.05485
GO:0032844_regulation_of_homeostatic_process	20	0	0	0	1428	1435.59	1506.33	1577.07	1.05485
GO:0042990_regulation_of_transcription_factor_import_into_nucleus	20	0	0	0	1428	1435.59	1506.33	1577.07	1.05485
GO:0042991_transcription_factor_import_into_nucleus	20	0	0	0	1428	1435.59	1506.33	1577.07	1.05485
GO:0045216_cell-cell_junction_assembly_and_maintenance	20	0	0	0	1428	1435.59	1506.33	1577.07	1.05485
GO:0048278_vesicle_docking	20	0	0	0	1428	1435.59	1506.33	1577.07	1.05485
GO:0048871_multicellular_organismal_homeostasis	20	0	0	0	1428	1435.59	1506.33	1577.07	1.05485
GO:0050714_positive_regulation_of_protein_secretion	20	0	0	0	1428	1435.59	1506.33	1577.07	1.05485
GO:0050769_positive_regulation_of_neurogenesis	20	0	0	0	1428	1435.59	1506.33	1577.07	1.05485
GO:0009109_coenzyme_catabolic_process	26	0	0	0	1436	1445.71	1515.68	1585.65	1.05549
GO:0016458_gene_silencing	26	0	0	0	1436	1445.71	1515.68	1585.65	1.05549
GO:0019751_polyol_metabolic_process	26	0	0	0	1436	1445.71	1515.68	1585.65	1.05549
GO:0033500_carbohydrate_homeostasis	26	0	0	0	1436	1445.71	1515.68	1585.65	1.05549
GO:0042401_biogenic_amine_biosynthetic_process	26	0	0	0	1436	1445.71	1515.68	1585.65	1.05549
GO:0042593_glucose_homeostasis	26	0	0	0	1436	1445.71	1515.68	1585.65	1.05549
GO:0046456_icosanoid_biosynthetic_process	26	0	0	0	1436	1445.71	1515.68	1585.65	1.05549
GO:0048754_branching_morphogenesis_of_a_tube	26	0	0	0	1436	1445.71	1515.68	1585.65	1.05549
GO:0001569_patterning_of_blood_vessels	10	0	0	0	1504	1515.09	1581.75	1648.41	1.0517
GO:0001836_release_of_cytochrome_c_from_mitochondria	10	0	0	0	1504	1515.09	1581.75	1648.41	1.0517
GO:0001933_negative_regulation_of_protein_amino_acid_phosphorylation	10	0	0	0	1504	1515.09	1581.75	1648.41	1.0517
GO:0001974_blood_vessel_remodeling	10	0	0	0	1504	1515.09	1581.75	1648.41	1.0517
GO:0002263_cell_activation_during_immune_response	10	0	0	0	1504	1515.09	1581.75	1648.41	1.0517
GO:0002285_lymphocyte_activation_during_immune_response	10	0	0	0	1504	1515.09	1581.75	1648.41	1.0517
GO:0002286_T_cell_activation_during_immune_response	10	0	0	0	1504	1515.09	1581.75	1648.41	1.0517
GO:0002292_T_cell_differentiation_during_immune_response	10	0	0	0	1504	1515.09	1581.75	1648.41	1.0517
GO:0002293_alpha-beta_T_cell_differentiation_during_immune_response	10	0	0	0	1504	1515.09	1581.75	1648.41	1.0517
GO:0002294_CD4-positive__alpha-beta_T_cell_differentiation_during_immune_response	10	0	0	0	1504	1515.09	1581.75	1648.41	1.0517
GO:0002366_leukocyte_activation_during_immune_response	10	0	0	0	1504	1515.09	1581.75	1648.41	1.0517
GO:0002444_myeloid_leukocyte_mediated_immunity	10	0	0	0	1504	1515.09	1581.75	1648.41	1.0517
GO:0002821_positive_regulation_of_adaptive_immune_response	10	0	0	0	1504	1515.09	1581.75	1648.41	1.0517
GO:0002824_positive_regulation_of_adaptive_immune_response_based_on_somatic_recombination_of_immune_receptors_built_from_immunoglobulin_superfamily_domains	10	0	0	0	1504	1515.09	1581.75	1648.41	1.0517
GO:0006110_regulation_of_glycolysis	10	0	0	0	1504	1515.09	1581.75	1648.41	1.0517
GO:0006140_regulation_of_nucleotide_metabolic_process	10	0	0	0	1504	1515.09	1581.75	1648.41	1.0517
GO:0006595_polyamine_metabolic_process	10	0	0	0	1504	1515.09	1581.75	1648.41	1.0517
GO:0006739_NADP_metabolic_process	10	0	0	0	1504	1515.09	1581.75	1648.41	1.0517
GO:0006835_dicarboxylic_acid_transport	10	0	0	0	1504	1515.09	1581.75	1648.41	1.0517
GO:0007009_plasma_membrane_organization_and_biogenesis	10	0	0	0	1504	1515.09	1581.75	1648.41	1.0517
GO:0007052_mitotic_spindle_organization_and_biogenesis	10	0	0	0	1504	1515.09	1581.75	1648.41	1.0517
GO:0007632_visual_behavior	10	0	0	0	1504	1515.09	1581.75	1648.41	1.0517
GO:0008038_neuron_recognition	10	0	0	0	1504	1515.09	1581.75	1648.41	1.0517
GO:0010551_regulation_of_specific_transcription_from_RNA_polymerase_II_promoter	10	0	0	0	1504	1515.09	1581.75	1648.41	1.0517
GO:0015695_organic_cation_transport	10	0	0	0	1504	1515.09	1581.75	1648.41	1.0517
GO:0015908_fatty_acid_transport	10	0	0	0	1504	1515.09	1581.75	1648.41	1.0517
GO:0016573_histone_acetylation	10	0	0	0	1504	1515.09	1581.75	1648.41	1.0517
GO:0018409_peptide_or_protein_amino-terminal_blocking	10	0	0	0	1504	1515.09	1581.75	1648.41	1.0517
GO:0030199_collagen_fibril_organization	10	0	0	0	1504	1515.09	1581.75	1648.41	1.0517
GO:0030890_positive_regulation_of_B_cell_proliferation	10	0	0	0	1504	1515.09	1581.75	1648.41	1.0517
GO:0031112_positive_regulation_of_microtubule_polymerization_or_depolymerization	10	0	0	0	1504	1515.09	1581.75	1648.41	1.0517
GO:0031113_regulation_of_microtubule_polymerization	10	0	0	0	1504	1515.09	1581.75	1648.41	1.0517
GO:0031575_G1_S_transition_checkpoint	10	0	0	0	1504	1515.09	1581.75	1648.41	1.0517
GO:0032569_specific_transcription_from_RNA_polymerase_II_promoter	10	0	0	0	1504	1515.09	1581.75	1648.41	1.0517
GO:0032768_regulation_of_monooxygenase_activity	10	0	0	0	1504	1515.09	1581.75	1648.41	1.0517
GO:0042092_T-helper_2_type_immune_response	10	0	0	0	1504	1515.09	1581.75	1648.41	1.0517
GO:0042093_T-helper_cell_differentiation	10	0	0	0	1504	1515.09	1581.75	1648.41	1.0517
GO:0042130_negative_regulation_of_T_cell_proliferation	10	0	0	0	1504	1515.09	1581.75	1648.41	1.0517
GO:0042228_interleukin-8_biosynthetic_process	10	0	0	0	1504	1515.09	1581.75	1648.41	1.0517
GO:0042384_cilium_biogenesis	10	0	0	0	1504	1515.09	1581.75	1648.41	1.0517
GO:0042423_catecholamine_biosynthetic_process	10	0	0	0	1504	1515.09	1581.75	1648.41	1.0517
GO:0042531_positive_regulation_of_tyrosine_phosphorylation_of_STAT_protein	10	0	0	0	1504	1515.09	1581.75	1648.41	1.0517
GO:0042551_neuron_maturation	10	0	0	0	1504	1515.09	1581.75	1648.41	1.0517
GO:0043547_positive_regulation_of_GTPase_activity	10	0	0	0	1504	1515.09	1581.75	1648.41	1.0517
GO:0044241_lipid_digestion	10	0	0	0	1504	1515.09	1581.75	1648.41	1.0517
GO:0045073_regulation_of_chemokine_biosynthetic_process	10	0	0	0	1504	1515.09	1581.75	1648.41	1.0517
GO:0045078_positive_regulation_of_interferon-gamma_biosynthetic_process	10	0	0	0	1504	1515.09	1581.75	1648.41	1.0517
GO:0045446_endothelial_cell_differentiation	10	0	0	0	1504	1515.09	1581.75	1648.41	1.0517
GO:0045730_respiratory_burst	10	0	0	0	1504	1515.09	1581.75	1648.41	1.0517
GO:0045793_positive_regulation_of_cell_size	10	0	0	0	1504	1515.09	1581.75	1648.41	1.0517
GO:0046324_regulation_of_glucose_import	10	0	0	0	1504	1515.09	1581.75	1648.41	1.0517
GO:0046823_negative_regulation_of_nucleocytoplasmic_transport	10	0	0	0	1504	1515.09	1581.75	1648.41	1.0517
GO:0046854_phosphoinositide_phosphorylation	10	0	0	0	1504	1515.09	1581.75	1648.41	1.0517
GO:0048200_Golgi_transport_vesicle_coating	10	0	0	0	1504	1515.09	1581.75	1648.41	1.0517
GO:0048204_vesicle_targeting__inter-Golgi_cisterna	10	0	0	0	1504	1515.09	1581.75	1648.41	1.0517
GO:0048205_COPI_coating_of_Golgi_vesicle	10	0	0	0	1504	1515.09	1581.75	1648.41	1.0517
GO:0048206_vesicle_targeting__cis-Golgi_to_rough_ER	10	0	0	0	1504	1515.09	1581.75	1648.41	1.0517
GO:0048219_inter-Golgi_cisterna_vesicle-mediated_transport	10	0	0	0	1504	1515.09	1581.75	1648.41	1.0517
GO:0048220_cis-Golgi_to_rough_ER_vesicle-mediated_transport	10	0	0	0	1504	1515.09	1581.75	1648.41	1.0517
GO:0048709_oligodendrocyte_differentiation	10	0	0	0	1504	1515.09	1581.75	1648.41	1.0517
GO:0050709_negative_regulation_of_protein_secretion	10	0	0	0	1504	1515.09	1581.75	1648.41	1.0517
GO:0050718_positive_regulation_of_interleukin-1_beta_secretion	10	0	0	0	1504	1515.09	1581.75	1648.41	1.0517
GO:0050892_intestinal_absorption	10	0	0	0	1504	1515.09	1581.75	1648.41	1.0517
GO:0050926_regulation_of_positive_chemotaxis	10	0	0	0	1504	1515.09	1581.75	1648.41	1.0517
GO:0050927_positive_regulation_of_positive_chemotaxis	10	0	0	0	1504	1515.09	1581.75	1648.41	1.0517
GO:0050999_regulation_of_nitric-oxide_synthase_activity	10	0	0	0	1504	1515.09	1581.75	1648.41	1.0517
GO:0051057_positive_regulation_of_small_GTPase_mediated_signal_transduction	10	0	0	0	1504	1515.09	1581.75	1648.41	1.0517
GO:0051289_protein_homotetramerization	10	0	0	0	1504	1515.09	1581.75	1648.41	1.0517
GO:0001763_morphogenesis_of_a_branching_structure	30	0	0	0	1512	1526.21	1591.47	1656.73	1.05256
GO:0001819_positive_regulation_of_cytokine_production	30	0	0	0	1512	1526.21	1591.47	1656.73	1.05256
GO:0002440_production_of_molecular_mediator_of_immune_response	30	0	0	0	1512	1526.21	1591.47	1656.73	1.05256
GO:0002573_myeloid_leukocyte_differentiation	30	0	0	0	1512	1526.21	1591.47	1656.73	1.05256
GO:0009190_cyclic_nucleotide_biosynthetic_process	30	0	0	0	1512	1526.21	1591.47	1656.73	1.05256
GO:0030282_bone_mineralization	30	0	0	0	1512	1526.21	1591.47	1656.73	1.05256
GO:0050708_regulation_of_protein_secretion	30	0	0	0	1512	1526.21	1591.47	1656.73	1.05256
GO:0051187_cofactor_catabolic_process	30	0	0	0	1512	1526.21	1591.47	1656.73	1.05256
GO:0000070_mitotic_sister_chromatid_segregation	18	0	0	0	1546	1560.04	1623.39	1686.74	1.05006
GO:0000184_nuclear-transcribed_mRNA_catabolic_process__nonsense-mediated_decay	18	0	0	0	1546	1560.04	1623.39	1686.74	1.05006
GO:0001657_ureteric_bud_development	18	0	0	0	1546	1560.04	1623.39	1686.74	1.05006
GO:0001704_formation_of_primary_germ_layer	18	0	0	0	1546	1560.04	1623.39	1686.74	1.05006
GO:0002377_immunoglobulin_production	18	0	0	0	1546	1560.04	1623.39	1686.74	1.05006
GO:0002831_regulation_of_response_to_biotic_stimulus	18	0	0	0	1546	1560.04	1623.39	1686.74	1.05006
GO:0006171_cAMP_biosynthetic_process	18	0	0	0	1546	1560.04	1623.39	1686.74	1.05006
GO:0006473_protein_amino_acid_acetylation	18	0	0	0	1546	1560.04	1623.39	1686.74	1.05006
GO:0006476_protein_amino_acid_deacetylation	18	0	0	0	1546	1560.04	1623.39	1686.74	1.05006
GO:0006687_glycosphingolipid_metabolic_process	18	0	0	0	1546	1560.04	1623.39	1686.74	1.05006
GO:0006904_vesicle_docking_during_exocytosis	18	0	0	0	1546	1560.04	1623.39	1686.74	1.05006
GO:0006940_regulation_of_smooth_muscle_contraction	18	0	0	0	1546	1560.04	1623.39	1686.74	1.05006
GO:0007040_lysosome_organization_and_biogenesis	18	0	0	0	1546	1560.04	1623.39	1686.74	1.05006
GO:0007051_spindle_organization_and_biogenesis	18	0	0	0	1546	1560.04	1623.39	1686.74	1.05006
GO:0007189_G-protein_signaling__adenylate_cyclase_activating_pathway	18	0	0	0	1546	1560.04	1623.39	1686.74	1.05006
GO:0007595_lactation	18	0	0	0	1546	1560.04	1623.39	1686.74	1.05006
GO:0007612_learning	18	0	0	0	1546	1560.04	1623.39	1686.74	1.05006
GO:0009593_detection_of_chemical_stimulus	18	0	0	0	1546	1560.04	1623.39	1686.74	1.05006
GO:0009743_response_to_carbohydrate_stimulus	18	0	0	0	1546	1560.04	1623.39	1686.74	1.05006
GO:0019370_leukotriene_biosynthetic_process	18	0	0	0	1546	1560.04	1623.39	1686.74	1.05006
GO:0030148_sphingolipid_biosynthetic_process	18	0	0	0	1546	1560.04	1623.39	1686.74	1.05006
GO:0030162_regulation_of_proteolysis	18	0	0	0	1546	1560.04	1623.39	1686.74	1.05006
GO:0032609_interferon-gamma_production	18	0	0	0	1546	1560.04	1623.39	1686.74	1.05006
GO:0032635_interleukin-6_production	18	0	0	0	1546	1560.04	1623.39	1686.74	1.05006
GO:0035315_hair_cell_differentiation	18	0	0	0	1546	1560.04	1623.39	1686.74	1.05006
GO:0042176_regulation_of_protein_catabolic_process	18	0	0	0	1546	1560.04	1623.39	1686.74	1.05006
GO:0043433_negative_regulation_of_transcription_factor_activity	18	0	0	0	1546	1560.04	1623.39	1686.74	1.05006
GO:0043450_alkene_biosynthetic_process	18	0	0	0	1546	1560.04	1623.39	1686.74	1.05006
GO:0045667_regulation_of_osteoblast_differentiation	18	0	0	0	1546	1560.04	1623.39	1686.74	1.05006
GO:0045807_positive_regulation_of_endocytosis	18	0	0	0	1546	1560.04	1623.39	1686.74	1.05006
GO:0045840_positive_regulation_of_mitosis	18	0	0	0	1546	1560.04	1623.39	1686.74	1.05006
GO:0048332_mesoderm_morphogenesis	18	0	0	0	1546	1560.04	1623.39	1686.74	1.05006
GO:0050871_positive_regulation_of_B_cell_activation	18	0	0	0	1546	1560.04	1623.39	1686.74	1.05006
GO:0051180_vitamin_transport	18	0	0	0	1546	1560.04	1623.39	1686.74	1.05006
GO:0002274_myeloid_leukocyte_activation	24	0	0	0	1563	1576.58	1638.7	1700.82	1.04843
GO:0002695_negative_regulation_of_leukocyte_activation	24	0	0	0	1563	1576.58	1638.7	1700.82	1.04843
GO:0006099_tricarboxylic_acid_cycle	24	0	0	0	1563	1576.58	1638.7	1700.82	1.04843
GO:0007369_gastrulation	24	0	0	0	1563	1576.58	1638.7	1700.82	1.04843
GO:0007416_synaptogenesis	24	0	0	0	1563	1576.58	1638.7	1700.82	1.04843
GO:0009072_aromatic_amino_acid_family_metabolic_process	24	0	0	0	1563	1576.58	1638.7	1700.82	1.04843
GO:0009583_detection_of_light_stimulus	24	0	0	0	1563	1576.58	1638.7	1700.82	1.04843
GO:0018958_phenol_metabolic_process	24	0	0	0	1563	1576.58	1638.7	1700.82	1.04843
GO:0019362_pyridine_nucleotide_metabolic_process	24	0	0	0	1563	1576.58	1638.7	1700.82	1.04843
GO:0022602_ovulation_cycle_process	24	0	0	0	1563	1576.58	1638.7	1700.82	1.04843
GO:0030073_insulin_secretion	24	0	0	0	1563	1576.58	1638.7	1700.82	1.04843
GO:0030336_negative_regulation_of_cell_migration	24	0	0	0	1563	1576.58	1638.7	1700.82	1.04843
GO:0034330_cell_junction_assembly_and_maintenance	24	0	0	0	1563	1576.58	1638.7	1700.82	1.04843
GO:0042311_vasodilation	24	0	0	0	1563	1576.58	1638.7	1700.82	1.04843
GO:0046356_acetyl-CoA_catabolic_process	24	0	0	0	1563	1576.58	1638.7	1700.82	1.04843
GO:0050770_regulation_of_axonogenesis	24	0	0	0	1563	1576.58	1638.7	1700.82	1.04843
GO:0050905_neuromuscular_process	24	0	0	0	1563	1576.58	1638.7	1700.82	1.04843
GO:0000737_DNA_catabolic_process__endonucleolytic	6	0	0	0	1720	1742.12	1799.86	1857.6	1.04643
GO:0001754_eye_photoreceptor_cell_differentiation	6	0	0	0	1720	1742.12	1799.86	1857.6	1.04643
GO:0001832_blastocyst_growth	6	0	0	0	1720	1742.12	1799.86	1857.6	1.04643
GO:0002028_regulation_of_sodium_ion_transport	6	0	0	0	1720	1742.12	1799.86	1857.6	1.04643
GO:0002218_activation_of_innate_immune_response	6	0	0	0	1720	1742.12	1799.86	1857.6	1.04643
GO:0002437_inflammatory_response_to_antigenic_stimulus	6	0	0	0	1720	1742.12	1799.86	1857.6	1.04643
GO:0002702_positive_regulation_of_production_of_molecular_mediator_of_immune_response	6	0	0	0	1720	1742.12	1799.86	1857.6	1.04643
GO:0002715_regulation_of_natural_killer_cell_mediated_immunity	6	0	0	0	1720	1742.12	1799.86	1857.6	1.04643
GO:0002720_positive_regulation_of_cytokine_production_during_immune_response	6	0	0	0	1720	1742.12	1799.86	1857.6	1.04643
GO:0002758_innate_immune_response-activating_signal_transduction	6	0	0	0	1720	1742.12	1799.86	1857.6	1.04643
GO:0002793_positive_regulation_of_peptide_secretion	6	0	0	0	1720	1742.12	1799.86	1857.6	1.04643
GO:0003085_negative_regulation_of_systemic_arterial_blood_pressure	6	0	0	0	1720	1742.12	1799.86	1857.6	1.04643
GO:0003091_renal_water_homeostasis	6	0	0	0	1720	1742.12	1799.86	1857.6	1.04643
GO:0006026_aminoglycan_catabolic_process	6	0	0	0	1720	1742.12	1799.86	1857.6	1.04643
GO:0006027_glycosaminoglycan_catabolic_process	6	0	0	0	1720	1742.12	1799.86	1857.6	1.04643
GO:0006285_base-excision_repair__AP_site_formation	6	0	0	0	1720	1742.12	1799.86	1857.6	1.04643
GO:0006301_postreplication_repair	6	0	0	0	1720	1742.12	1799.86	1857.6	1.04643
GO:0006474_N-terminal_protein_amino_acid_acetylation	6	0	0	0	1720	1742.12	1799.86	1857.6	1.04643
GO:0006477_protein_amino_acid_sulfation	6	0	0	0	1720	1742.12	1799.86	1857.6	1.04643
GO:0006534_cysteine_metabolic_process	6	0	0	0	1720	1742.12	1799.86	1857.6	1.04643
GO:0006568_tryptophan_metabolic_process	6	0	0	0	1720	1742.12	1799.86	1857.6	1.04643
GO:0006582_melanin_metabolic_process	6	0	0	0	1720	1742.12	1799.86	1857.6	1.04643
GO:0006583_melanin_biosynthetic_process_from_tyrosine	6	0	0	0	1720	1742.12	1799.86	1857.6	1.04643
GO:0006614_SRP-dependent_cotranslational_protein_targeting_to_membrane	6	0	0	0	1720	1742.12	1799.86	1857.6	1.04643
GO:0006729_tetrahydrobiopterin_biosynthetic_process	6	0	0	0	1720	1742.12	1799.86	1857.6	1.04643
GO:0006777_Mo-molybdopterin_cofactor_biosynthetic_process	6	0	0	0	1720	1742.12	1799.86	1857.6	1.04643
GO:0006857_oligopeptide_transport	6	0	0	0	1720	1742.12	1799.86	1857.6	1.04643
GO:0006983_ER_overload_response	6	0	0	0	1720	1742.12	1799.86	1857.6	1.04643
GO:0007020_microtubule_nucleation	6	0	0	0	1720	1742.12	1799.86	1857.6	1.04643
GO:0007028_cytoplasm_organization_and_biogenesis	6	0	0	0	1720	1742.12	1799.86	1857.6	1.04643
GO:0007094_mitotic_cell_cycle_spindle_assembly_checkpoint	6	0	0	0	1720	1742.12	1799.86	1857.6	1.04643
GO:0007164_establishment_of_tissue_polarity	6	0	0	0	1720	1742.12	1799.86	1857.6	1.04643
GO:0007168_receptor_guanylyl_cyclase_signaling_pathway	6	0	0	0	1720	1742.12	1799.86	1857.6	1.04643
GO:0007185_transmembrane_receptor_protein_tyrosine_phosphatase_signaling_pathway	6	0	0	0	1720	1742.12	1799.86	1857.6	1.04643
GO:0007216_metabotropic_glutamate_receptor_signaling_pathway	6	0	0	0	1720	1742.12	1799.86	1857.6	1.04643
GO:0007220_Notch_receptor_processing	6	0	0	0	1720	1742.12	1799.86	1857.6	1.04643
GO:0007617_mating_behavior	6	0	0	0	1720	1742.12	1799.86	1857.6	1.04643
GO:0007635_chemosensory_behavior	6	0	0	0	1720	1742.12	1799.86	1857.6	1.04643
GO:0007638_mechanosensory_behavior	6	0	0	0	1720	1742.12	1799.86	1857.6	1.04643
GO:0008589_regulation_of_smoothened_signaling_pathway	6	0	0	0	1720	1742.12	1799.86	1857.6	1.04643
GO:0009068_aspartate_family_amino_acid_catabolic_process	6	0	0	0	1720	1742.12	1799.86	1857.6	1.04643
GO:0009071_serine_family_amino_acid_catabolic_process	6	0	0	0	1720	1742.12	1799.86	1857.6	1.04643
GO:0009086_methionine_biosynthetic_process	6	0	0	0	1720	1742.12	1799.86	1857.6	1.04643
GO:0009223_pyrimidine_deoxyribonucleotide_catabolic_process	6	0	0	0	1720	1742.12	1799.86	1857.6	1.04643
GO:0009251_glucan_catabolic_process	6	0	0	0	1720	1742.12	1799.86	1857.6	1.04643
GO:0009304_tRNA_transcription	6	0	0	0	1720	1742.12	1799.86	1857.6	1.04643
GO:0009435_NAD_biosynthetic_process	6	0	0	0	1720	1742.12	1799.86	1857.6	1.04643
GO:0009954_proximal_distal_pattern_formation	6	0	0	0	1720	1742.12	1799.86	1857.6	1.04643
GO:0010224_response_to_UV-B	6	0	0	0	1720	1742.12	1799.86	1857.6	1.04643
GO:0010522_regulation_of_calcium_ion_transport_into_cytosol	6	0	0	0	1720	1742.12	1799.86	1857.6	1.04643
GO:0010524_positive_regulation_of_calcium_ion_transport_into_cytosol	6	0	0	0	1720	1742.12	1799.86	1857.6	1.04643
GO:0010596_negative_regulation_of_endothelial_cell_migration	6	0	0	0	1720	1742.12	1799.86	1857.6	1.04643
GO:0014013_regulation_of_gliogenesis	6	0	0	0	1720	1742.12	1799.86	1857.6	1.04643
GO:0014855_striated_muscle_cell_proliferation	6	0	0	0	1720	1742.12	1799.86	1857.6	1.04643
GO:0015780_nucleotide-sugar_transport	6	0	0	0	1720	1742.12	1799.86	1857.6	1.04643
GO:0015858_nucleoside_transport	6	0	0	0	1720	1742.12	1799.86	1857.6	1.04643
GO:0015879_carnitine_transport	6	0	0	0	1720	1742.12	1799.86	1857.6	1.04643
GO:0015884_folic_acid_transport	6	0	0	0	1720	1742.12	1799.86	1857.6	1.04643
GO:0015937_coenzyme_A_biosynthetic_process	6	0	0	0	1720	1742.12	1799.86	1857.6	1.04643
GO:0016579_protein_deubiquitination	6	0	0	0	1720	1742.12	1799.86	1857.6	1.04643
GO:0017144_drug_metabolic_process	6	0	0	0	1720	1742.12	1799.86	1857.6	1.04643
GO:0018210_peptidyl-threonine_modification	6	0	0	0	1720	1742.12	1799.86	1857.6	1.04643
GO:0019098_reproductive_behavior	6	0	0	0	1720	1742.12	1799.86	1857.6	1.04643
GO:0019377_glycolipid_catabolic_process	6	0	0	0	1720	1742.12	1799.86	1857.6	1.04643
GO:0019720_Mo-molybdopterin_cofactor_metabolic_process	6	0	0	0	1720	1742.12	1799.86	1857.6	1.04643
GO:0019794_nonprotein_amino_acid_metabolic_process	6	0	0	0	1720	1742.12	1799.86	1857.6	1.04643
GO:0019827_stem_cell_maintenance	6	0	0	0	1720	1742.12	1799.86	1857.6	1.04643
GO:0021675_nerve_development	6	0	0	0	1720	1742.12	1799.86	1857.6	1.04643
GO:0021954_central_nervous_system_neuron_development	6	0	0	0	1720	1742.12	1799.86	1857.6	1.04643
GO:0022898_regulation_of_transmembrane_transporter_activity	6	0	0	0	1720	1742.12	1799.86	1857.6	1.04643
GO:0030002_cellular_anion_homeostasis	6	0	0	0	1720	1742.12	1799.86	1857.6	1.04643
GO:0030147_natriuresis	6	0	0	0	1720	1742.12	1799.86	1857.6	1.04643
GO:0030431_sleep	6	0	0	0	1720	1742.12	1799.86	1857.6	1.04643
GO:0030814_regulation_of_cAMP_metabolic_process	6	0	0	0	1720	1742.12	1799.86	1857.6	1.04643
GO:0031398_positive_regulation_of_protein_ubiquitination	6	0	0	0	1720	1742.12	1799.86	1857.6	1.04643
GO:0031663_lipopolysaccharide-mediated_signaling_pathway	6	0	0	0	1720	1742.12	1799.86	1857.6	1.04643
GO:0032088_negative_regulation_of_NF-kappaB_transcription_factor_activity	6	0	0	0	1720	1742.12	1799.86	1857.6	1.04643
GO:0032094_response_to_food	6	0	0	0	1720	1742.12	1799.86	1857.6	1.04643
GO:0032324_molybdopterin_cofactor_biosynthetic_process	6	0	0	0	1720	1742.12	1799.86	1857.6	1.04643
GO:0032409_regulation_of_transporter_activity	6	0	0	0	1720	1742.12	1799.86	1857.6	1.04643
GO:0032496_response_to_lipopolysaccharide	6	0	0	0	1720	1742.12	1799.86	1857.6	1.04643
GO:0032649_regulation_of_interferon-gamma_production	6	0	0	0	1720	1742.12	1799.86	1857.6	1.04643
GO:0032663_regulation_of_interleukin-2_production	6	0	0	0	1720	1742.12	1799.86	1857.6	1.04643
GO:0032675_regulation_of_interleukin-6_production	6	0	0	0	1720	1742.12	1799.86	1857.6	1.04643
GO:0032781_positive_regulation_of_ATPase_activity	6	0	0	0	1720	1742.12	1799.86	1857.6	1.04643
GO:0032845_negative_regulation_of_homeostatic_process	6	0	0	0	1720	1742.12	1799.86	1857.6	1.04643
GO:0032869_cellular_response_to_insulin_stimulus	6	0	0	0	1720	1742.12	1799.86	1857.6	1.04643
GO:0032870_cellular_response_to_hormone_stimulus	6	0	0	0	1720	1742.12	1799.86	1857.6	1.04643
GO:0032881_regulation_of_polysaccharide_metabolic_process	6	0	0	0	1720	1742.12	1799.86	1857.6	1.04643
GO:0033205_cytokinesis_during_cell_cycle	6	0	0	0	1720	1742.12	1799.86	1857.6	1.04643
GO:0033365_protein_localization_in_organelle	6	0	0	0	1720	1742.12	1799.86	1857.6	1.04643
GO:0033683_nucleotide-excision_repair__DNA_incision	6	0	0	0	1720	1742.12	1799.86	1857.6	1.04643
GO:0035176_social_behavior	6	0	0	0	1720	1742.12	1799.86	1857.6	1.04643
GO:0042104_positive_regulation_of_activated_T_cell_proliferation	6	0	0	0	1720	1742.12	1799.86	1857.6	1.04643
GO:0042269_regulation_of_natural_killer_cell_mediated_cytotoxicity	6	0	0	0	1720	1742.12	1799.86	1857.6	1.04643
GO:0042346_positive_regulation_of_NF-kappaB_import_into_nucleus	6	0	0	0	1720	1742.12	1799.86	1857.6	1.04643
GO:0042438_melanin_biosynthetic_process	6	0	0	0	1720	1742.12	1799.86	1857.6	1.04643
GO:0042506_tyrosine_phosphorylation_of_Stat5_protein	6	0	0	0	1720	1742.12	1799.86	1857.6	1.04643
GO:0042787_protein_ubiquitination_during_ubiquitin-dependent_protein_catabolic_process	6	0	0	0	1720	1742.12	1799.86	1857.6	1.04643
GO:0043255_regulation_of_carbohydrate_biosynthetic_process	6	0	0	0	1720	1742.12	1799.86	1857.6	1.04643
GO:0043331_response_to_dsRNA	6	0	0	0	1720	1742.12	1799.86	1857.6	1.04643
GO:0043409_negative_regulation_of_MAPKKK_cascade	6	0	0	0	1720	1742.12	1799.86	1857.6	1.04643
GO:0043467_regulation_of_generation_of_precursor_metabolites_and_energy	6	0	0	0	1720	1742.12	1799.86	1857.6	1.04643
GO:0043487_regulation_of_RNA_stability	6	0	0	0	1720	1742.12	1799.86	1857.6	1.04643
GO:0043534_blood_vessel_endothelial_cell_migration	6	0	0	0	1720	1742.12	1799.86	1857.6	1.04643
GO:0043545_molybdopterin_cofactor_metabolic_process	6	0	0	0	1720	1742.12	1799.86	1857.6	1.04643
GO:0043588_skin_development	6	0	0	0	1720	1742.12	1799.86	1857.6	1.04643
GO:0045039_protein_import_into_mitochondrial_inner_membrane	6	0	0	0	1720	1742.12	1799.86	1857.6	1.04643
GO:0045047_protein_targeting_to_ER	6	0	0	0	1720	1742.12	1799.86	1857.6	1.04643
GO:0045124_regulation_of_bone_resorption	6	0	0	0	1720	1742.12	1799.86	1857.6	1.04643
GO:0045649_regulation_of_macrophage_differentiation	6	0	0	0	1720	1742.12	1799.86	1857.6	1.04643
GO:0045661_regulation_of_myoblast_differentiation	6	0	0	0	1720	1742.12	1799.86	1857.6	1.04643
GO:0045685_regulation_of_glial_cell_differentiation	6	0	0	0	1720	1742.12	1799.86	1857.6	1.04643
GO:0045744_negative_regulation_of_G-protein_coupled_receptor_protein_signaling_pathway	6	0	0	0	1720	1742.12	1799.86	1857.6	1.04643
GO:0045773_positive_regulation_of_axon_extension	6	0	0	0	1720	1742.12	1799.86	1857.6	1.04643
GO:0045830_positive_regulation_of_isotype_switching	6	0	0	0	1720	1742.12	1799.86	1857.6	1.04643
GO:0045909_positive_regulation_of_vasodilation	6	0	0	0	1720	1742.12	1799.86	1857.6	1.04643
GO:0045911_positive_regulation_of_DNA_recombination	6	0	0	0	1720	1742.12	1799.86	1857.6	1.04643
GO:0045947_negative_regulation_of_translational_initiation	6	0	0	0	1720	1742.12	1799.86	1857.6	1.04643
GO:0045995_regulation_of_embryonic_development	6	0	0	0	1720	1742.12	1799.86	1857.6	1.04643
GO:0046426_negative_regulation_of_JAK-STAT_cascade	6	0	0	0	1720	1742.12	1799.86	1857.6	1.04643
GO:0046580_negative_regulation_of_Ras_protein_signal_transduction	6	0	0	0	1720	1742.12	1799.86	1857.6	1.04643
GO:0046717_acid_secretion	6	0	0	0	1720	1742.12	1799.86	1857.6	1.04643
GO:0048008_platelet-derived_growth_factor_receptor_signaling_pathway	6	0	0	0	1720	1742.12	1799.86	1857.6	1.04643
GO:0048339_paraxial_mesoderm_development	6	0	0	0	1720	1742.12	1799.86	1857.6	1.04643
GO:0048524_positive_regulation_of_viral_reproduction	6	0	0	0	1720	1742.12	1799.86	1857.6	1.04643
GO:0048525_negative_regulation_of_viral_reproduction	6	0	0	0	1720	1742.12	1799.86	1857.6	1.04643
GO:0048546_digestive_tract_morphogenesis	6	0	0	0	1720	1742.12	1799.86	1857.6	1.04643
GO:0048547_gut_morphogenesis	6	0	0	0	1720	1742.12	1799.86	1857.6	1.04643
GO:0048813_dendrite_morphogenesis	6	0	0	0	1720	1742.12	1799.86	1857.6	1.04643
GO:0048864_stem_cell_development	6	0	0	0	1720	1742.12	1799.86	1857.6	1.04643
GO:0050000_chromosome_localization	6	0	0	0	1720	1742.12	1799.86	1857.6	1.04643
GO:0050684_regulation_of_mRNA_processing	6	0	0	0	1720	1742.12	1799.86	1857.6	1.04643
GO:0050771_negative_regulation_of_axonogenesis	6	0	0	0	1720	1742.12	1799.86	1857.6	1.04643
GO:0050806_positive_regulation_of_synaptic_transmission	6	0	0	0	1720	1742.12	1799.86	1857.6	1.04643
GO:0050810_regulation_of_steroid_biosynthetic_process	6	0	0	0	1720	1742.12	1799.86	1857.6	1.04643
GO:0050907_detection_of_chemical_stimulus_involved_in_sensory_perception	6	0	0	0	1720	1742.12	1799.86	1857.6	1.04643
GO:0050912_detection_of_chemical_stimulus_involved_in_sensory_perception_of_taste	6	0	0	0	1720	1742.12	1799.86	1857.6	1.04643
GO:0050913_sensory_perception_of_bitter_taste	6	0	0	0	1720	1742.12	1799.86	1857.6	1.04643
GO:0050994_regulation_of_lipid_catabolic_process	6	0	0	0	1720	1742.12	1799.86	1857.6	1.04643
GO:0051055_negative_regulation_of_lipid_biosynthetic_process	6	0	0	0	1720	1742.12	1799.86	1857.6	1.04643
GO:0051058_negative_regulation_of_small_GTPase_mediated_signal_transduction	6	0	0	0	1720	1742.12	1799.86	1857.6	1.04643
GO:0051085_chaperone_cofactor-dependent_protein_folding	6	0	0	0	1720	1742.12	1799.86	1857.6	1.04643
GO:0051145_smooth_muscle_cell_differentiation	6	0	0	0	1720	1742.12	1799.86	1857.6	1.04643
GO:0051205_protein_insertion_into_membrane	6	0	0	0	1720	1742.12	1799.86	1857.6	1.04643
GO:0051209_release_of_sequestered_calcium_ion_into_cytosol	6	0	0	0	1720	1742.12	1799.86	1857.6	1.04643
GO:0051282_regulation_of_sequestering_of_calcium_ion	6	0	0	0	1720	1742.12	1799.86	1857.6	1.04643
GO:0051283_negative_regulation_of_sequestering_of_calcium_ion	6	0	0	0	1720	1742.12	1799.86	1857.6	1.04643
GO:0051303_establishment_of_chromosome_localization	6	0	0	0	1720	1742.12	1799.86	1857.6	1.04643
GO:0051354_negative_regulation_of_oxidoreductase_activity	6	0	0	0	1720	1742.12	1799.86	1857.6	1.04643
GO:0051457_maintenance_of_protein_location_in_nucleus	6	0	0	0	1720	1742.12	1799.86	1857.6	1.04643
GO:0051482_elevation_of_cytosolic_calcium_ion_concentration_during_G-protein_signaling__coupled_to_IP3_second_messenger_(phospholipase_C_activating)	6	0	0	0	1720	1742.12	1799.86	1857.6	1.04643
GO:0051923_sulfation	6	0	0	0	1720	1742.12	1799.86	1857.6	1.04643
GO:0051963_regulation_of_synaptogenesis	6	0	0	0	1720	1742.12	1799.86	1857.6	1.04643
GO:0051971_positive_regulation_of_transmission_of_nerve_impulse	6	0	0	0	1720	1742.12	1799.86	1857.6	1.04643
GO:0055081_anion_homeostasis	6	0	0	0	1720	1742.12	1799.86	1857.6	1.04643
GO:0060038_cardiac_muscle_cell_proliferation	6	0	0	0	1720	1742.12	1799.86	1857.6	1.04643
GO:0001709_cell_fate_determination	28	0	0	0	1732	1751.93	1808.52	1865.11	1.04418
GO:0006040_amino_sugar_metabolic_process	28	0	0	0	1732	1751.93	1808.52	1865.11	1.04418
GO:0006958_complement_activation__classical_pathway	28	0	0	0	1732	1751.93	1808.52	1865.11	1.04418
GO:0007292_female_gamete_generation	28	0	0	0	1732	1751.93	1808.52	1865.11	1.04418
GO:0008543_fibroblast_growth_factor_receptor_signaling_pathway	28	0	0	0	1732	1751.93	1808.52	1865.11	1.04418
GO:0009062_fatty_acid_catabolic_process	28	0	0	0	1732	1751.93	1808.52	1865.11	1.04418
GO:0030216_keratinocyte_differentiation	28	0	0	0	1732	1751.93	1808.52	1865.11	1.04418
GO:0034103_regulation_of_tissue_remodeling	28	0	0	0	1732	1751.93	1808.52	1865.11	1.04418
GO:0046850_regulation_of_bone_remodeling	28	0	0	0	1732	1751.93	1808.52	1865.11	1.04418
GO:0050678_regulation_of_epithelial_cell_proliferation	28	0	0	0	1732	1751.93	1808.52	1865.11	1.04418
GO:0051271_negative_regulation_of_cell_motility	28	0	0	0	1732	1751.93	1808.52	1865.11	1.04418
GO:0051969_regulation_of_transmission_of_nerve_impulse	28	0	0	0	1732	1751.93	1808.52	1865.11	1.04418
GO:0000059_protein_import_into_nucleus__docking	16	0	0	0	1775	1792.02	1845.28	1898.54	1.03959
GO:0001707_mesoderm_formation	16	0	0	0	1775	1792.02	1845.28	1898.54	1.03959
GO:0001890_placenta_development	16	0	0	0	1775	1792.02	1845.28	1898.54	1.03959
GO:0001906_cell_killing	16	0	0	0	1775	1792.02	1845.28	1898.54	1.03959
GO:0001942_hair_follicle_development	16	0	0	0	1775	1792.02	1845.28	1898.54	1.03959
GO:0002562_somatic_diversification_of_immune_receptors_via_germline_recombination_within_a_single_locus	16	0	0	0	1775	1792.02	1845.28	1898.54	1.03959
GO:0002819_regulation_of_adaptive_immune_response	16	0	0	0	1775	1792.02	1845.28	1898.54	1.03959
GO:0002822_regulation_of_adaptive_immune_response_based_on_somatic_recombination_of_immune_receptors_built_from_immunoglobulin_superfamily_domains	16	0	0	0	1775	1792.02	1845.28	1898.54	1.03959
GO:0003044_regulation_of_systemic_arterial_blood_pressure_mediated_by_a_chemical_signal	16	0	0	0	1775	1792.02	1845.28	1898.54	1.03959
GO:0007202_activation_of_phospholipase_C_activity	16	0	0	0	1775	1792.02	1845.28	1898.54	1.03959
GO:0007589_body_fluid_secretion	16	0	0	0	1775	1792.02	1845.28	1898.54	1.03959
GO:0008344_adult_locomotory_behavior	16	0	0	0	1775	1792.02	1845.28	1898.54	1.03959
GO:0008630_DNA_damage_response__signal_transduction_resulting_in_induction_of_apoptosis	16	0	0	0	1775	1792.02	1845.28	1898.54	1.03959
GO:0009110_vitamin_biosynthetic_process	16	0	0	0	1775	1792.02	1845.28	1898.54	1.03959
GO:0009126_purine_nucleoside_monophosphate_metabolic_process	16	0	0	0	1775	1792.02	1845.28	1898.54	1.03959
GO:0009127_purine_nucleoside_monophosphate_biosynthetic_process	16	0	0	0	1775	1792.02	1845.28	1898.54	1.03959
GO:0009167_purine_ribonucleoside_monophosphate_metabolic_process	16	0	0	0	1775	1792.02	1845.28	1898.54	1.03959
GO:0009168_purine_ribonucleoside_monophosphate_biosynthetic_process	16	0	0	0	1775	1792.02	1845.28	1898.54	1.03959
GO:0009896_positive_regulation_of_catabolic_process	16	0	0	0	1775	1792.02	1845.28	1898.54	1.03959
GO:0016254_preassembly_of_GPI_anchor_in_ER_membrane	16	0	0	0	1775	1792.02	1845.28	1898.54	1.03959
GO:0016444_somatic_cell_DNA_recombination	16	0	0	0	1775	1792.02	1845.28	1898.54	1.03959
GO:0018149_peptide_cross-linking	16	0	0	0	1775	1792.02	1845.28	1898.54	1.03959
GO:0022404_molting_cycle_process	16	0	0	0	1775	1792.02	1845.28	1898.54	1.03959
GO:0022405_hair_cycle_process	16	0	0	0	1775	1792.02	1845.28	1898.54	1.03959
GO:0022408_negative_regulation_of_cell-cell_adhesion	16	0	0	0	1775	1792.02	1845.28	1898.54	1.03959
GO:0030101_natural_killer_cell_activation	16	0	0	0	1775	1792.02	1845.28	1898.54	1.03959
GO:0031123_RNA_3'-end_processing	16	0	0	0	1775	1792.02	1845.28	1898.54	1.03959
GO:0034105_positive_regulation_of_tissue_remodeling	16	0	0	0	1775	1792.02	1845.28	1898.54	1.03959
GO:0042303_molting_cycle	16	0	0	0	1775	1792.02	1845.28	1898.54	1.03959
GO:0042509_regulation_of_tyrosine_phosphorylation_of_STAT_protein	16	0	0	0	1775	1792.02	1845.28	1898.54	1.03959
GO:0042633_hair_cycle	16	0	0	0	1775	1792.02	1845.28	1898.54	1.03959
GO:0043900_regulation_of_multi-organism_process	16	0	0	0	1775	1792.02	1845.28	1898.54	1.03959
GO:0045088_regulation_of_innate_immune_response	16	0	0	0	1775	1792.02	1845.28	1898.54	1.03959
GO:0046852_positive_regulation_of_bone_remodeling	16	0	0	0	1775	1792.02	1845.28	1898.54	1.03959
GO:0048489_synaptic_vesicle_transport	16	0	0	0	1775	1792.02	1845.28	1898.54	1.03959
GO:0048634_regulation_of_muscle_development	16	0	0	0	1775	1792.02	1845.28	1898.54	1.03959
GO:0048675_axon_extension	16	0	0	0	1775	1792.02	1845.28	1898.54	1.03959
GO:0050679_positive_regulation_of_epithelial_cell_proliferation	16	0	0	0	1775	1792.02	1845.28	1898.54	1.03959
GO:0050715_positive_regulation_of_cytokine_secretion	16	0	0	0	1775	1792.02	1845.28	1898.54	1.03959
GO:0050795_regulation_of_behavior	16	0	0	0	1775	1792.02	1845.28	1898.54	1.03959
GO:0050868_negative_regulation_of_T_cell_activation	16	0	0	0	1775	1792.02	1845.28	1898.54	1.03959
GO:0051341_regulation_of_oxidoreductase_activity	16	0	0	0	1775	1792.02	1845.28	1898.54	1.03959
GO:0051384_response_to_glucocorticoid_stimulus	16	0	0	0	1775	1792.02	1845.28	1898.54	1.03959
GO:0000045_autophagic_vacuole_formation	8	0	0	0	1884	1890.25	1941.15	1992.05	1.03033
GO:0000186_activation_of_MAPKK_activity	8	0	0	0	1884	1890.25	1941.15	1992.05	1.03033
GO:0000731_DNA_synthesis_during_DNA_repair	8	0	0	0	1884	1890.25	1941.15	1992.05	1.03033
GO:0001516_prostaglandin_biosynthetic_process	8	0	0	0	1884	1890.25	1941.15	1992.05	1.03033
GO:0001539_ciliary_or_flagellar_motility	8	0	0	0	1884	1890.25	1941.15	1992.05	1.03033
GO:0001573_ganglioside_metabolic_process	8	0	0	0	1884	1890.25	1941.15	1992.05	1.03033
GO:0001659_temperature_homeostasis	8	0	0	0	1884	1890.25	1941.15	1992.05	1.03033
GO:0001976_regulation_of_systemic_arterial_blood_pressure_by_neurological_process	8	0	0	0	1884	1890.25	1941.15	1992.05	1.03033
GO:0002709_regulation_of_T_cell_mediated_immunity	8	0	0	0	1884	1890.25	1941.15	1992.05	1.03033
GO:0002762_negative_regulation_of_myeloid_leukocyte_differentiation	8	0	0	0	1884	1890.25	1941.15	1992.05	1.03033
GO:0003081_regulation_of_systemic_arterial_blood_pressure_by_renin-angiotensin	8	0	0	0	1884	1890.25	1941.15	1992.05	1.03033
GO:0005513_detection_of_calcium_ion	8	0	0	0	1884	1890.25	1941.15	1992.05	1.03033
GO:0006043_glucosamine_catabolic_process	8	0	0	0	1884	1890.25	1941.15	1992.05	1.03033
GO:0006098_pentose-phosphate_shunt	8	0	0	0	1884	1890.25	1941.15	1992.05	1.03033
GO:0006213_pyrimidine_nucleoside_metabolic_process	8	0	0	0	1884	1890.25	1941.15	1992.05	1.03033
GO:0006266_DNA_ligation	8	0	0	0	1884	1890.25	1941.15	1992.05	1.03033
GO:0006359_regulation_of_transcription_from_RNA_polymerase_III_promoter	8	0	0	0	1884	1890.25	1941.15	1992.05	1.03033
GO:0006400_tRNA_modification	8	0	0	0	1884	1890.25	1941.15	1992.05	1.03033
GO:0006458_'de_novo'_protein_folding	8	0	0	0	1884	1890.25	1941.15	1992.05	1.03033
GO:0006491_N-glycan_processing	8	0	0	0	1884	1890.25	1941.15	1992.05	1.03033
GO:0006515_misfolded_or_incompletely_synthesized_protein_catabolic_process	8	0	0	0	1884	1890.25	1941.15	1992.05	1.03033
GO:0006555_methionine_metabolic_process	8	0	0	0	1884	1890.25	1941.15	1992.05	1.03033
GO:0006586_indolalkylamine_metabolic_process	8	0	0	0	1884	1890.25	1941.15	1992.05	1.03033
GO:0006740_NADPH_regeneration	8	0	0	0	1884	1890.25	1941.15	1992.05	1.03033
GO:0006929_substrate-bound_cell_migration	8	0	0	0	1884	1890.25	1941.15	1992.05	1.03033
GO:0007007_inner_mitochondrial_membrane_organization_and_biogenesis	8	0	0	0	1884	1890.25	1941.15	1992.05	1.03033
GO:0007016_cytoskeletal_anchoring_at_plasma_membrane	8	0	0	0	1884	1890.25	1941.15	1992.05	1.03033
GO:0007032_endosome_organization_and_biogenesis	8	0	0	0	1884	1890.25	1941.15	1992.05	1.03033
GO:0007076_mitotic_chromosome_condensation	8	0	0	0	1884	1890.25	1941.15	1992.05	1.03033
GO:0007213_acetylcholine_receptor_signaling__muscarinic_pathway	8	0	0	0	1884	1890.25	1941.15	1992.05	1.03033
GO:0007340_acrosome_reaction	8	0	0	0	1884	1890.25	1941.15	1992.05	1.03033
GO:0007512_adult_heart_development	8	0	0	0	1884	1890.25	1941.15	1992.05	1.03033
GO:0007528_neuromuscular_junction_development	8	0	0	0	1884	1890.25	1941.15	1992.05	1.03033
GO:0008210_estrogen_metabolic_process	8	0	0	0	1884	1890.25	1941.15	1992.05	1.03033
GO:0008542_visual_learning	8	0	0	0	1884	1890.25	1941.15	1992.05	1.03033
GO:0009268_response_to_pH	8	0	0	0	1884	1890.25	1941.15	1992.05	1.03033
GO:0009396_folic_acid_and_derivative_biosynthetic_process	8	0	0	0	1884	1890.25	1941.15	1992.05	1.03033
GO:0009405_pathogenesis	8	0	0	0	1884	1890.25	1941.15	1992.05	1.03033
GO:0009409_response_to_cold	8	0	0	0	1884	1890.25	1941.15	1992.05	1.03033
GO:0009948_anterior_posterior_axis_specification	8	0	0	0	1884	1890.25	1941.15	1992.05	1.03033
GO:0010594_regulation_of_endothelial_cell_migration	8	0	0	0	1884	1890.25	1941.15	1992.05	1.03033
GO:0014003_oligodendrocyte_development	8	0	0	0	1884	1890.25	1941.15	1992.05	1.03033
GO:0015844_monoamine_transport	8	0	0	0	1884	1890.25	1941.15	1992.05	1.03033
GO:0016045_detection_of_bacterium	8	0	0	0	1884	1890.25	1941.15	1992.05	1.03033
GO:0016571_histone_methylation	8	0	0	0	1884	1890.25	1941.15	1992.05	1.03033
GO:0018205_peptidyl-lysine_modification	8	0	0	0	1884	1890.25	1941.15	1992.05	1.03033
GO:0019047_provirus_integration	8	0	0	0	1884	1890.25	1941.15	1992.05	1.03033
GO:0019363_pyridine_nucleotide_biosynthetic_process	8	0	0	0	1884	1890.25	1941.15	1992.05	1.03033
GO:0021510_spinal_cord_development	8	0	0	0	1884	1890.25	1941.15	1992.05	1.03033
GO:0030069_lysogeny	8	0	0	0	1884	1890.25	1941.15	1992.05	1.03033
GO:0030299_cholesterol_absorption	8	0	0	0	1884	1890.25	1941.15	1992.05	1.03033
GO:0030433_ER-associated_protein_catabolic_process	8	0	0	0	1884	1890.25	1941.15	1992.05	1.03033
GO:0030799_regulation_of_cyclic_nucleotide_metabolic_process	8	0	0	0	1884	1890.25	1941.15	1992.05	1.03033
GO:0030856_regulation_of_epithelial_cell_differentiation	8	0	0	0	1884	1890.25	1941.15	1992.05	1.03033
GO:0030901_midbrain_development	8	0	0	0	1884	1890.25	1941.15	1992.05	1.03033
GO:0031018_endocrine_pancreas_development	8	0	0	0	1884	1890.25	1941.15	1992.05	1.03033
GO:0031128_induction	8	0	0	0	1884	1890.25	1941.15	1992.05	1.03033
GO:0031341_regulation_of_cell_killing	8	0	0	0	1884	1890.25	1941.15	1992.05	1.03033
GO:0031532_actin_cytoskeleton_reorganization	8	0	0	0	1884	1890.25	1941.15	1992.05	1.03033
GO:0032231_regulation_of_actin_filament_bundle_formation	8	0	0	0	1884	1890.25	1941.15	1992.05	1.03033
GO:0032320_positive_regulation_of_Ras_GTPase_activity	8	0	0	0	1884	1890.25	1941.15	1992.05	1.03033
GO:0032350_regulation_of_hormone_metabolic_process	8	0	0	0	1884	1890.25	1941.15	1992.05	1.03033
GO:0032365_intracellular_lipid_transport	8	0	0	0	1884	1890.25	1941.15	1992.05	1.03033
GO:0032606_type_I_interferon_production	8	0	0	0	1884	1890.25	1941.15	1992.05	1.03033
GO:0032924_activin_receptor_signaling_pathway	8	0	0	0	1884	1890.25	1941.15	1992.05	1.03033
GO:0035272_exocrine_system_development	8	0	0	0	1884	1890.25	1941.15	1992.05	1.03033
GO:0042135_neurotransmitter_catabolic_process	8	0	0	0	1884	1890.25	1941.15	1992.05	1.03033
GO:0042430_indole_and_derivative_metabolic_process	8	0	0	0	1884	1890.25	1941.15	1992.05	1.03033
GO:0042434_indole_derivative_metabolic_process	8	0	0	0	1884	1890.25	1941.15	1992.05	1.03033
GO:0042516_regulation_of_tyrosine_phosphorylation_of_Stat3_protein	8	0	0	0	1884	1890.25	1941.15	1992.05	1.03033
GO:0042533_tumor_necrosis_factor_biosynthetic_process	8	0	0	0	1884	1890.25	1941.15	1992.05	1.03033
GO:0042534_regulation_of_tumor_necrosis_factor_biosynthetic_process	8	0	0	0	1884	1890.25	1941.15	1992.05	1.03033
GO:0042733_embryonic_digit_morphogenesis	8	0	0	0	1884	1890.25	1941.15	1992.05	1.03033
GO:0042987_amyloid_precursor_protein_catabolic_process	8	0	0	0	1884	1890.25	1941.15	1992.05	1.03033
GO:0042994_cytoplasmic_sequestering_of_transcription_factor	8	0	0	0	1884	1890.25	1941.15	1992.05	1.03033
GO:0043043_peptide_biosynthetic_process	8	0	0	0	1884	1890.25	1941.15	1992.05	1.03033
GO:0043299_leukocyte_degranulation	8	0	0	0	1884	1890.25	1941.15	1992.05	1.03033
GO:0043691_reverse_cholesterol_transport	8	0	0	0	1884	1890.25	1941.15	1992.05	1.03033
GO:0045017_glycerolipid_biosynthetic_process	8	0	0	0	1884	1890.25	1941.15	1992.05	1.03033
GO:0045168_cell-cell_signaling_during_cell_fate_commitment	8	0	0	0	1884	1890.25	1941.15	1992.05	1.03033
GO:0045351_type_I_interferon_biosynthetic_process	8	0	0	0	1884	1890.25	1941.15	1992.05	1.03033
GO:0045576_mast_cell_activation	8	0	0	0	1884	1890.25	1941.15	1992.05	1.03033
GO:0045670_regulation_of_osteoclast_differentiation	8	0	0	0	1884	1890.25	1941.15	1992.05	1.03033
GO:0045776_negative_regulation_of_blood_pressure	8	0	0	0	1884	1890.25	1941.15	1992.05	1.03033
GO:0045843_negative_regulation_of_striated_muscle_development	8	0	0	0	1884	1890.25	1941.15	1992.05	1.03033
GO:0045885_positive_regulation_of_survival_gene_product_expression	8	0	0	0	1884	1890.25	1941.15	1992.05	1.03033
GO:0045923_positive_regulation_of_fatty_acid_metabolic_process	8	0	0	0	1884	1890.25	1941.15	1992.05	1.03033
GO:0045931_positive_regulation_of_mitotic_cell_cycle	8	0	0	0	1884	1890.25	1941.15	1992.05	1.03033
GO:0045932_negative_regulation_of_muscle_contraction	8	0	0	0	1884	1890.25	1941.15	1992.05	1.03033
GO:0046348_amino_sugar_catabolic_process	8	0	0	0	1884	1890.25	1941.15	1992.05	1.03033
GO:0046457_prostanoid_biosynthetic_process	8	0	0	0	1884	1890.25	1941.15	1992.05	1.03033
GO:0046504_glycerol_ether_biosynthetic_process	8	0	0	0	1884	1890.25	1941.15	1992.05	1.03033
GO:0046520_sphingoid_biosynthetic_process	8	0	0	0	1884	1890.25	1941.15	1992.05	1.03033
GO:0046626_regulation_of_insulin_receptor_signaling_pathway	8	0	0	0	1884	1890.25	1941.15	1992.05	1.03033
GO:0046638_positive_regulation_of_alpha-beta_T_cell_differentiation	8	0	0	0	1884	1890.25	1941.15	1992.05	1.03033
GO:0048863_stem_cell_differentiation	8	0	0	0	1884	1890.25	1941.15	1992.05	1.03033
GO:0050690_regulation_of_defense_response_to_virus_by_virus	8	0	0	0	1884	1890.25	1941.15	1992.05	1.03033
GO:0050710_negative_regulation_of_cytokine_secretion	8	0	0	0	1884	1890.25	1941.15	1992.05	1.03033
GO:0050766_positive_regulation_of_phagocytosis	8	0	0	0	1884	1890.25	1941.15	1992.05	1.03033
GO:0050798_activated_T_cell_proliferation	8	0	0	0	1884	1890.25	1941.15	1992.05	1.03033
GO:0050803_regulation_of_synapse_structure_and_activity	8	0	0	0	1884	1890.25	1941.15	1992.05	1.03033
GO:0050830_defense_response_to_Gram-positive_bacterium	8	0	0	0	1884	1890.25	1941.15	1992.05	1.03033
GO:0050869_negative_regulation_of_B_cell_activation	8	0	0	0	1884	1890.25	1941.15	1992.05	1.03033
GO:0050930_induction_of_positive_chemotaxis	8	0	0	0	1884	1890.25	1941.15	1992.05	1.03033
GO:0051084_'de_novo'_posttranslational_protein_folding	8	0	0	0	1884	1890.25	1941.15	1992.05	1.03033
GO:0051208_sequestering_of_calcium_ion	8	0	0	0	1884	1890.25	1941.15	1992.05	1.03033
GO:0051291_protein_heterooligomerization	8	0	0	0	1884	1890.25	1941.15	1992.05	1.03033
GO:0051492_regulation_of_stress_fiber_formation	8	0	0	0	1884	1890.25	1941.15	1992.05	1.03033
GO:0051881_regulation_of_mitochondrial_membrane_potential	8	0	0	0	1884	1890.25	1941.15	1992.05	1.03033
GO:0007631_feeding_behavior	34	0	0	0	1891	1895.97	1946.16	1996.35	1.02917
GO:0016050_vesicle_organization_and_biogenesis	34	0	0	0	1891	1895.97	1946.16	1996.35	1.02917
GO:0031644_regulation_of_neurological_system_process	34	0	0	0	1891	1895.97	1946.16	1996.35	1.02917
GO:0046849_bone_remodeling	34	0	0	0	1891	1895.97	1946.16	1996.35	1.02917
GO:0050730_regulation_of_peptidyl-tyrosine_phosphorylation	34	0	0	0	1891	1895.97	1946.16	1996.35	1.02917
GO:0050909_sensory_perception_of_taste	34	0	0	0	1891	1895.97	1946.16	1996.35	1.02917
GO:0051051_negative_regulation_of_transport	34	0	0	0	1891	1895.97	1946.16	1996.35	1.02917
GO:0006041_glucosamine_metabolic_process	23	0	0	0	1913	1916.83	1965.18	2013.53	1.02728
GO:0006284_base-excision_repair	23	0	0	0	1913	1916.83	1965.18	2013.53	1.02728
GO:0006584_catecholamine_metabolic_process	23	0	0	0	1913	1916.83	1965.18	2013.53	1.02728
GO:0006641_triacylglycerol_metabolic_process	23	0	0	0	1913	1916.83	1965.18	2013.53	1.02728
GO:0006752_group_transfer_coenzyme_metabolic_process	23	0	0	0	1913	1916.83	1965.18	2013.53	1.02728
GO:0006769_nicotinamide_metabolic_process	23	0	0	0	1913	1916.83	1965.18	2013.53	1.02728
GO:0007422_peripheral_nervous_system_development	23	0	0	0	1913	1916.83	1965.18	2013.53	1.02728
GO:0009123_nucleoside_monophosphate_metabolic_process	23	0	0	0	1913	1916.83	1965.18	2013.53	1.02728
GO:0009124_nucleoside_monophosphate_biosynthetic_process	23	0	0	0	1913	1916.83	1965.18	2013.53	1.02728
GO:0009166_nucleotide_catabolic_process	23	0	0	0	1913	1916.83	1965.18	2013.53	1.02728
GO:0009584_detection_of_visible_light	23	0	0	0	1913	1916.83	1965.18	2013.53	1.02728
GO:0016339_calcium-dependent_cell-cell_adhesion	23	0	0	0	1913	1916.83	1965.18	2013.53	1.02728
GO:0030335_positive_regulation_of_cell_migration	23	0	0	0	1913	1916.83	1965.18	2013.53	1.02728
GO:0031109_microtubule_polymerization_or_depolymerization	23	0	0	0	1913	1916.83	1965.18	2013.53	1.02728
GO:0032886_regulation_of_microtubule-based_process	23	0	0	0	1913	1916.83	1965.18	2013.53	1.02728
GO:0035282_segmentation	23	0	0	0	1913	1916.83	1965.18	2013.53	1.02728
GO:0042632_cholesterol_homeostasis	23	0	0	0	1913	1916.83	1965.18	2013.53	1.02728
GO:0043193_positive_regulation_of_gene-specific_transcription	23	0	0	0	1913	1916.83	1965.18	2013.53	1.02728
GO:0043473_pigmentation	23	0	0	0	1913	1916.83	1965.18	2013.53	1.02728
GO:0050731_positive_regulation_of_peptidyl-tyrosine_phosphorylation	23	0	0	0	1913	1916.83	1965.18	2013.53	1.02728
GO:0051250_negative_regulation_of_lymphocyte_activation	23	0	0	0	1913	1916.83	1965.18	2013.53	1.02728
GO:0055092_sterol_homeostasis	23	0	0	0	1913	1916.83	1965.18	2013.53	1.02728
GO:0000038_very-long-chain_fatty_acid_metabolic_process	7	0	0	0	2045	2043.31	2088.77	2134.23	1.0214
GO:0000578_embryonic_axis_specification	7	0	0	0	2045	2043.31	2088.77	2134.23	1.0214
GO:0001504_neurotransmitter_uptake	7	0	0	0	2045	2043.31	2088.77	2134.23	1.0214
GO:0001578_microtubule_bundle_formation	7	0	0	0	2045	2043.31	2088.77	2134.23	1.0214
GO:0001710_mesodermal_cell_fate_commitment	7	0	0	0	2045	2043.31	2088.77	2134.23	1.0214
GO:0001759_induction_of_an_organ	7	0	0	0	2045	2043.31	2088.77	2134.23	1.0214
GO:0001910_regulation_of_leukocyte_mediated_cytotoxicity	7	0	0	0	2045	2043.31	2088.77	2134.23	1.0214
GO:0001953_negative_regulation_of_cell-matrix_adhesion	7	0	0	0	2045	2043.31	2088.77	2134.23	1.0214
GO:0001963_synaptic_transmission__dopaminergic	7	0	0	0	2045	2043.31	2088.77	2134.23	1.0214
GO:0001991_regulation_of_systemic_arterial_blood_pressure_by_circulatory_renin-angiotensin	7	0	0	0	2045	2043.31	2088.77	2134.23	1.0214
GO:0002027_regulation_of_heart_rate	7	0	0	0	2045	2043.31	2088.77	2134.23	1.0214
GO:0002062_chondrocyte_differentiation	7	0	0	0	2045	2043.31	2088.77	2134.23	1.0214
GO:0002347_response_to_tumor_cell	7	0	0	0	2045	2043.31	2088.77	2134.23	1.0214
GO:0002448_mast_cell_mediated_immunity	7	0	0	0	2045	2043.31	2088.77	2134.23	1.0214
GO:0002698_negative_regulation_of_immune_effector_process	7	0	0	0	2045	2043.31	2088.77	2134.23	1.0214
GO:0002763_positive_regulation_of_myeloid_leukocyte_differentiation	7	0	0	0	2045	2043.31	2088.77	2134.23	1.0214
GO:0002820_negative_regulation_of_adaptive_immune_response	7	0	0	0	2045	2043.31	2088.77	2134.23	1.0214
GO:0002823_negative_regulation_of_adaptive_immune_response_based_on_somatic_recombination_of_immune_receptors_built_from_immunoglobulin_superfamily_domains	7	0	0	0	2045	2043.31	2088.77	2134.23	1.0214
GO:0003009_skeletal_muscle_contraction	7	0	0	0	2045	2043.31	2088.77	2134.23	1.0214
GO:0003084_positive_regulation_of_systemic_arterial_blood_pressure	7	0	0	0	2045	2043.31	2088.77	2134.23	1.0214
GO:0006012_galactose_metabolic_process	7	0	0	0	2045	2043.31	2088.77	2134.23	1.0214
GO:0006020_inositol_metabolic_process	7	0	0	0	2045	2043.31	2088.77	2134.23	1.0214
GO:0006030_chitin_metabolic_process	7	0	0	0	2045	2043.31	2088.77	2134.23	1.0214
GO:0006032_chitin_catabolic_process	7	0	0	0	2045	2043.31	2088.77	2134.23	1.0214
GO:0006046_N-acetylglucosamine_catabolic_process	7	0	0	0	2045	2043.31	2088.77	2134.23	1.0214
GO:0006195_purine_nucleotide_catabolic_process	7	0	0	0	2045	2043.31	2088.77	2134.23	1.0214
GO:0006244_pyrimidine_nucleotide_catabolic_process	7	0	0	0	2045	2043.31	2088.77	2134.23	1.0214
GO:0006265_DNA_topological_change	7	0	0	0	2045	2043.31	2088.77	2134.23	1.0214
GO:0006282_regulation_of_DNA_repair	7	0	0	0	2045	2043.31	2088.77	2134.23	1.0214
GO:0006283_transcription-coupled_nucleotide-excision_repair	7	0	0	0	2045	2043.31	2088.77	2134.23	1.0214
GO:0006303_double-strand_break_repair_via_nonhomologous_end_joining	7	0	0	0	2045	2043.31	2088.77	2134.23	1.0214
GO:0006353_transcription_termination	7	0	0	0	2045	2043.31	2088.77	2134.23	1.0214
GO:0006547_histidine_metabolic_process	7	0	0	0	2045	2043.31	2088.77	2134.23	1.0214
GO:0006596_polyamine_biosynthetic_process	7	0	0	0	2045	2043.31	2088.77	2134.23	1.0214
GO:0006656_phosphatidylcholine_biosynthetic_process	7	0	0	0	2045	2043.31	2088.77	2134.23	1.0214
GO:0006677_glycosylceramide_metabolic_process	7	0	0	0	2045	2043.31	2088.77	2134.23	1.0214
GO:0006884_cell_volume_homeostasis	7	0	0	0	2045	2043.31	2088.77	2134.23	1.0214
GO:0007140_male_meiosis	7	0	0	0	2045	2043.31	2088.77	2134.23	1.0214
GO:0007176_regulation_of_epidermal_growth_factor_receptor_activity	7	0	0	0	2045	2043.31	2088.77	2134.23	1.0214
GO:0007350_blastoderm_segmentation	7	0	0	0	2045	2043.31	2088.77	2134.23	1.0214
GO:0007351_tripartite_regional_subdivision	7	0	0	0	2045	2043.31	2088.77	2134.23	1.0214
GO:0007567_parturition	7	0	0	0	2045	2043.31	2088.77	2134.23	1.0214
GO:0008088_axon_cargo_transport	7	0	0	0	2045	2043.31	2088.77	2134.23	1.0214
GO:0008105_asymmetric_protein_localization	7	0	0	0	2045	2043.31	2088.77	2134.23	1.0214
GO:0008211_glucocorticoid_metabolic_process	7	0	0	0	2045	2043.31	2088.77	2134.23	1.0214
GO:0008333_endosome_to_lysosome_transport	7	0	0	0	2045	2043.31	2088.77	2134.23	1.0214
GO:0008595_determination_of_anterior_posterior_axis__embryo	7	0	0	0	2045	2043.31	2088.77	2134.23	1.0214
GO:0009075_histidine_family_amino_acid_metabolic_process	7	0	0	0	2045	2043.31	2088.77	2134.23	1.0214
GO:0009132_nucleoside_diphosphate_metabolic_process	7	0	0	0	2045	2043.31	2088.77	2134.23	1.0214
GO:0009143_nucleoside_triphosphate_catabolic_process	7	0	0	0	2045	2043.31	2088.77	2134.23	1.0214
GO:0009261_ribonucleotide_catabolic_process	7	0	0	0	2045	2043.31	2088.77	2134.23	1.0214
GO:0009650_UV_protection	7	0	0	0	2045	2043.31	2088.77	2134.23	1.0214
GO:0010092_specification_of_organ_identity	7	0	0	0	2045	2043.31	2088.77	2134.23	1.0214
GO:0010469_regulation_of_receptor_activity	7	0	0	0	2045	2043.31	2088.77	2134.23	1.0214
GO:0010552_positive_regulation_of_specific_transcription_from_RNA_polymerase_II_promoter	7	0	0	0	2045	2043.31	2088.77	2134.23	1.0214
GO:0014065_phosphoinositide_3-kinase_cascade	7	0	0	0	2045	2043.31	2088.77	2134.23	1.0214
GO:0014909_smooth_muscle_cell_migration	7	0	0	0	2045	2043.31	2088.77	2134.23	1.0214
GO:0014910_regulation_of_smooth_muscle_cell_migration	7	0	0	0	2045	2043.31	2088.77	2134.23	1.0214
GO:0015936_coenzyme_A_metabolic_process	7	0	0	0	2045	2043.31	2088.77	2134.23	1.0214
GO:0016079_synaptic_vesicle_exocytosis	7	0	0	0	2045	2043.31	2088.77	2134.23	1.0214
GO:0018195_peptidyl-arginine_modification	7	0	0	0	2045	2043.31	2088.77	2134.23	1.0214
GO:0018196_peptidyl-asparagine_modification	7	0	0	0	2045	2043.31	2088.77	2134.23	1.0214
GO:0018279_protein_amino_acid_N-linked_glycosylation_via_asparagine	7	0	0	0	2045	2043.31	2088.77	2134.23	1.0214
GO:0021543_pallium_development	7	0	0	0	2045	2043.31	2088.77	2134.23	1.0214
GO:0030010_establishment_of_cell_polarity	7	0	0	0	2045	2043.31	2088.77	2134.23	1.0214
GO:0030032_lamellipodium_biogenesis	7	0	0	0	2045	2043.31	2088.77	2134.23	1.0214
GO:0030174_regulation_of_DNA_replication_initiation	7	0	0	0	2045	2043.31	2088.77	2134.23	1.0214
GO:0030279_negative_regulation_of_ossification	7	0	0	0	2045	2043.31	2088.77	2134.23	1.0214
GO:0030307_positive_regulation_of_cell_growth	7	0	0	0	2045	2043.31	2088.77	2134.23	1.0214
GO:0030318_melanocyte_differentiation	7	0	0	0	2045	2043.31	2088.77	2134.23	1.0214
GO:0030321_transepithelial_chloride_transport	7	0	0	0	2045	2043.31	2088.77	2134.23	1.0214
GO:0030503_regulation_of_cell_redox_homeostasis	7	0	0	0	2045	2043.31	2088.77	2134.23	1.0214
GO:0030802_regulation_of_cyclic_nucleotide_biosynthetic_process	7	0	0	0	2045	2043.31	2088.77	2134.23	1.0214
GO:0030808_regulation_of_nucleotide_biosynthetic_process	7	0	0	0	2045	2043.31	2088.77	2134.23	1.0214
GO:0030878_thyroid_gland_development	7	0	0	0	2045	2043.31	2088.77	2134.23	1.0214
GO:0030947_regulation_of_vascular_endothelial_growth_factor_receptor_signaling_pathway	7	0	0	0	2045	2043.31	2088.77	2134.23	1.0214
GO:0031069_hair_follicle_morphogenesis	7	0	0	0	2045	2043.31	2088.77	2134.23	1.0214
GO:0031577_spindle_checkpoint	7	0	0	0	2045	2043.31	2088.77	2134.23	1.0214
GO:0031645_negative_regulation_of_neurological_system_process	7	0	0	0	2045	2043.31	2088.77	2134.23	1.0214
GO:0031646_positive_regulation_of_neurological_system_process	7	0	0	0	2045	2043.31	2088.77	2134.23	1.0214
GO:0032321_positive_regulation_of_Rho_GTPase_activity	7	0	0	0	2045	2043.31	2088.77	2134.23	1.0214
GO:0032615_interleukin-12_production	7	0	0	0	2045	2043.31	2088.77	2134.23	1.0214
GO:0033238_regulation_of_amine_metabolic_process	7	0	0	0	2045	2043.31	2088.77	2134.23	1.0214
GO:0035020_regulation_of_Rac_protein_signal_transduction	7	0	0	0	2045	2043.31	2088.77	2134.23	1.0214
GO:0035050_embryonic_heart_tube_development	7	0	0	0	2045	2043.31	2088.77	2134.23	1.0214
GO:0042116_macrophage_activation	7	0	0	0	2045	2043.31	2088.77	2134.23	1.0214
[truncated: 622 more rows]
