# Supplementary material for: Glucocorticoids with different chemical structures but similar glucocorticoid receptor potency regulate subsets of common and unique genes in human trabecular meshwork cells
Source: BMC Med Genomics. 2009 Sep 10;2:58. doi: 10.1186/1755-8794-2-58 (PMC2749862; doi:10.1186/1755-8794-2-58)
Supplement: Additional file 4 — The "change" list of enriched gene ontological processes in response to TA in TM 86. A list of biological processes (and associated statistical enrichment values) representing the entire list of transcripts and negating the directionality of the change. The list was sorted by p-value. [file 1755-8794-2-58-S4.xls]

## Sheet: TM86_unique_to_TAA.txt.change
HYPERLINKED GO CATEGORY	TOTAL GENES	CHANGED GENES	ENRICHMENT	LOG10(p)	CUMULATIVE NUMBER OF CATEGORIES	CUMULATIVE RANDOMS LOWER BOUND	CUMULATIVE RANDOMS MEAN	CUMULATIVE RANDOMS UPPER BOUND	FALSE DISCOVERY RATE
GO:0000278_mitotic_cell_cycle	322	19	3.60974	-5.88292	1	0	0	0	0
GO:0022402_cell_cycle_process	418	20	2.92706	-4.7897	2	-0.09	0.01	0.11	0.005
GO:0022403_cell_cycle_phase	303	16	3.23039	-4.43372	3	-0.120705	0.02	0.160705	0.006667
GO:0008283_cell_proliferation	705	26	2.25612	-4.10069	4	-0.156946	0.04	0.236946	0.01
GO:0007049_cell_cycle	702	25	2.17862	-3.72068	5	-0.433943	0.17	0.773943	0.034
GO:0000087_M_phase_of_mitotic_cell_cycle	183	11	3.67722	-3.68629	6	-0.433943	0.17	0.773943	0.028333
GO:0006750_glutathione_biosynthetic_process	9	3	20.3918	-3.47388	7	-0.422324	0.25	0.922324	0.035714
GO:0042127_regulation_of_cell_proliferation	458	18	2.40428	-3.29361	8	-0.607556	0.44	1.48756	0.055
GO:0032944_regulation_of_mononuclear_cell_proliferation	43	5	7.11343	-3.19141	10	-0.683374	0.51	1.70337	0.051
GO:0050670_regulation_of_lymphocyte_proliferation	43	5	7.11343	-3.19141	10	-0.683374	0.51	1.70337	0.051
GO:0000279_M_phase	244	12	3.00863	-3.17465	11	-0.692713	0.58	1.85271	0.052727
GO:0007067_mitosis	181	10	3.37986	-3.11083	12	-0.714936	0.61	1.93494	0.050833
GO:0031032_actomyosin_structure_organization_and_biogenesis	15	3	12.2351	-2.77158	13	-0.97343	1.44	3.85343	0.110769
GO:0048522_positive_regulation_of_cellular_process	958	28	1.78801	-2.74291	14	-0.94662	1.48	3.90662	0.105714
GO:0046651_lymphocyte_proliferation	54	5	5.6644	-2.73769	15	-0.950042	1.53	4.01004	0.102
GO:0008286_insulin_receptor_signaling_pathway	33	4	7.41522	-2.70928	16	-0.946722	1.63	4.20672	0.101875
GO:0001775_cell_activation	205	10	2.98417	-2.70295	17	-0.9664	1.67	4.3064	0.098235
GO:0032943_mononuclear_cell_proliferation	55	5	5.56141	-2.70201	18	-0.934273	1.7	4.33427	0.094444
GO:0007346_regulation_of_mitotic_cell_cycle	90	6	4.07837	-2.45326	19	-0.255103	3.57	7.3951	0.187895
GO:0051352_negative_regulation_of_ligase_activity	63	5	4.8552	-2.44209	21	-0.261	3.59	7.441	0.170952
GO:0051444_negative_regulation_of_ubiquitin-protein_ligase_activity	63	5	4.8552	-2.44209	21	-0.261	3.59	7.441	0.170952
GO:0048518_positive_regulation_of_biological_process	1056	29	1.68001	-2.42715	22	-0.230308	3.68	7.59031	0.167273
GO:0030147_natriuresis	6	2	20.3918	-2.41814	23	0.170149	4.57	8.96985	0.198696
GO:0006749_glutathione_metabolic_process	21	3	8.73936	-2.33702	24	0.15115	4.97	9.78885	0.207083
GO:0045927_positive_regulation_of_growth	22	3	8.34212	-2.27855	25	0.179417	5.38	10.5806	0.2152
GO:0001568_blood_vessel_development	164	8	2.98417	-2.25977	26	0.724403	6.32	11.9156	0.243077
GO:0048015_phosphoinositide-mediated_signaling	99	6	3.70761	-2.25028	27	0.750293	6.4	12.0497	0.237037
GO:0001944_vasculature_development	167	8	2.93056	-2.21327	28	1.01348	7	12.9865	0.25
GO:0051301_cell_division	204	9	2.69892	-2.19809	29	1.04272	7.03	13.0173	0.242414
GO:0019318_hexose_metabolic_process	135	7	3.17206	-2.17587	30	1.03671	7.17	13.3033	0.239
GO:0007160_cell-matrix_adhesion	73	5	4.1901	-2.16902	32	1.10504	7.43	13.755	0.232188
GO:0051438_regulation_of_ubiquitin-protein_ligase_activity	73	5	4.1901	-2.16902	32	1.10504	7.43	13.755	0.232188
GO:0005996_monosaccharide_metabolic_process	139	7	3.08078	-2.1086	33	1.91831	8.97	16.0217	0.271818
GO:0006790_sulfur_metabolic_process	76	5	4.02471	-2.09609	35	1.93179	9	16.0682	0.257143
GO:0051340_regulation_of_ligase_activity	76	5	4.02471	-2.09609	35	1.93179	9	16.0682	0.257143
GO:0040007_growth	250	10	2.44702	-2.09598	36	1.94966	9.01	16.0703	0.250278
GO:0045321_leukocyte_activation	175	8	2.7966	-2.09485	37	1.93119	9.03	16.1288	0.244054
GO:0048754_branching_morphogenesis_of_a_tube	26	3	7.05872	-2.07186	38	2.19062	9.33	16.4694	0.245526
GO:0006915_apoptosis	688	20	1.77836	-2.05701	39	2.1274	9.39	16.6526	0.240769
GO:0030104_water_homeostasis	9	2	13.5946	-2.05196	41	2.57551	10.34	18.1045	0.252195
GO:0045777_positive_regulation_of_blood_pressure	9	2	13.5946	-2.05196	41	2.57551	10.34	18.1045	0.252195
GO:0031589_cell-substrate_adhesion	78	5	3.92151	-2.04947	42	2.60853	10.4	18.1915	0.247619
GO:0008219_cell_death	740	21	1.73606	-2.02415	44	2.71607	10.86	19.0039	0.246818
GO:0016265_death	740	21	1.73606	-2.02415	44	2.71607	10.86	19.0039	0.246818
GO:0008361_regulation_of_cell_size	181	8	2.70389	-2.01099	45	2.75344	10.98	19.2066	0.244
GO:0012501_programmed_cell_death	696	20	1.75792	-2.00482	46	2.79672	11.03	19.2633	0.239783
GO:0040008_regulation_of_growth	183	8	2.67434	-1.98392	47	2.90375	11.29	19.6762	0.240213
GO:0001558_regulation_of_cell_growth	148	7	2.89344	-1.96657	48	3.0101	11.64	20.2699	0.2425
GO:0048193_Golgi_vesicle_transport	82	5	3.73021	-1.96063	49	3.05301	11.91	20.767	0.243061
GO:0045078_positive_regulation_of_interferon-gamma_biosynthetic_process	10	2	12.2351	-1.95972	51	3.6243	12.91	22.1957	0.253137
GO:0045793_positive_regulation_of_cell_size	10	2	12.2351	-1.95972	51	3.6243	12.91	22.1957	0.253137
GO:0008217_regulation_of_blood_pressure	55	4	4.44913	-1.90906	52	4.13247	13.72	23.3075	0.263846
GO:0001763_morphogenesis_of_a_branching_structure	30	3	6.11755	-1.89899	53	4.38019	14.1	23.8198	0.266038
GO:0051249_regulation_of_lymphocyte_activation	85	5	3.59856	-1.89758	54	4.4192	14.16	23.9008	0.262222
GO:0042981_regulation_of_apoptosis	484	15	1.89594	-1.88276	55	4.45129	14.32	24.1887	0.260364
GO:0009887_organ_morphogenesis	353	12	2.07962	-1.87955	56	4.49518	14.45	24.4048	0.258036
GO:0046649_lymphocyte_activation	154	7	2.78071	-1.87842	57	4.49367	14.48	24.4663	0.254035
GO:0043085_positive_regulation_of_catalytic_activity	311	11	2.16377	-1.8781	58	4.49367	14.48	24.4663	0.249655
GO:0006939_smooth_muscle_contraction	31	3	5.92021	-1.85995	59	4.90228	15.68	26.4577	0.265763
GO:0043067_regulation_of_programmed_cell_death	491	15	1.86891	-1.83089	60	5.0336	16.05	27.0664	0.2675
GO:0006633_fatty_acid_biosynthetic_process	59	4	4.14749	-1.80553	61	5.40153	16.62	27.8385	0.272459
GO:0030888_regulation_of_B_cell_proliferation	12	2	10.1959	-1.8027	64	5.92013	18.31	30.6999	0.286094
GO:0040018_positive_regulation_of_multicellular_organism_growth	12	2	10.1959	-1.8027	64	5.92013	18.31	30.6999	0.286094
GO:0045072_regulation_of_interferon-gamma_biosynthetic_process	12	2	10.1959	-1.8027	64	5.92013	18.31	30.6999	0.286094
GO:0006979_response_to_oxidative_stress	90	5	3.39864	-1.79865	65	5.98951	18.4	30.8105	0.283077
GO:0000082_G1_S_transition_of_mitotic_cell_cycle	33	3	5.56141	-1.78611	67	6.10841	18.64	31.1716	0.278209
GO:0045787_positive_regulation_of_cell_cycle	33	3	5.56141	-1.78611	67	6.10841	18.64	31.1716	0.278209
GO:0002694_regulation_of_leukocyte_activation	91	5	3.36129	-1.77973	68	6.09165	18.86	31.6283	0.277353
GO:0007169_transmembrane_receptor_protein_tyrosine_kinase_signaling_pathway	200	8	2.44702	-1.77017	69	6.20625	18.99	31.7737	0.275217
GO:0050793_regulation_of_developmental_process	737	20	1.66012	-1.75519	70	6.45641	19.37	32.2836	0.276714
GO:0042129_regulation_of_T_cell_proliferation	34	3	5.39784	-1.75114	71	6.53774	19.63	32.7223	0.276479
GO:0032945_negative_regulation_of_mononuclear_cell_proliferation	13	2	9.41162	-1.73479	74	7.68043	21.32	34.9596	0.288108
GO:0042095_interferon-gamma_biosynthetic_process	13	2	9.41162	-1.73479	74	7.68043	21.32	34.9596	0.288108
GO:0050672_negative_regulation_of_lymphocyte_proliferation	13	2	9.41162	-1.73479	74	7.68043	21.32	34.9596	0.288108
GO:0032502_developmental_process	2704	57	1.28957	-1.73453	75	7.7061	21.34	34.9739	0.284533
GO:0031145_anaphase-promoting_complex-dependent_proteasomal_ubiquitin-dependent_protein_catabolic_process	62	4	3.94681	-1.73345	77	7.78243	21.42	35.0576	0.278182
GO:0051436_negative_regulation_of_ubiquitin-protein_ligase_activity_during_mitotic_cell_cycle	62	4	3.94681	-1.73345	77	7.78243	21.42	35.0576	0.278182
GO:0050865_regulation_of_cell_activation	94	5	3.25402	-1.72457	78	7.88192	21.7	35.5181	0.278205
GO:0006004_fucose_metabolic_process	14	2	8.73936	-1.67249	81	9.06408	24.47	39.8759	0.302099
GO:0042364_water-soluble_vitamin_biosynthetic_process	14	2	8.73936	-1.67249	81	9.06408	24.47	39.8759	0.302099
GO:0048146_positive_regulation_of_fibroblast_proliferation	14	2	8.73936	-1.67249	81	9.06408	24.47	39.8759	0.302099
GO:0051437_positive_regulation_of_ubiquitin-protein_ligase_activity_during_mitotic_cell_cycle	65	4	3.76465	-1.66562	82	9.15418	24.59	40.0258	0.299878
GO:0007610_behavior	292	10	2.09505	-1.66293	83	9.23647	24.68	40.1235	0.297349
GO:0051188_cofactor_biosynthetic_process	66	4	3.70761	-1.64388	85	9.48065	25.13	40.7793	0.295647
GO:0051443_positive_regulation_of_ubiquitin-protein_ligase_activity	66	4	3.70761	-1.64388	85	9.48065	25.13	40.7793	0.295647
GO:0016049_cell_growth	172	7	2.4897	-1.64108	86	9.51577	25.21	40.9042	0.29314
GO:0065007_biological_regulation	5813	109	1.14711	-1.62829	87	9.62841	25.44	41.2516	0.292414
GO:0044272_sulfur_compound_biosynthetic_process	38	3	4.82965	-1.62255	88	10.0139	26	41.9861	0.295455
GO:0003014_renal_system_process	15	2	8.15674	-1.61497	91	10.8074	27.16	43.5126	0.298462
GO:0019229_regulation_of_vasoconstriction	15	2	8.15674	-1.61497	91	10.8074	27.16	43.5126	0.298462
GO:0045494_photoreceptor_cell_maintenance	15	2	8.15674	-1.61497	91	10.8074	27.16	43.5126	0.298462
GO:0006006_glucose_metabolic_process	101	5	3.02849	-1.60451	92	11.01	27.38	43.75	0.297609
GO:0051439_regulation_of_ubiquitin-protein_ligase_activity_during_mitotic_cell_cycle	68	4	3.59856	-1.60164	93	11.1342	27.69	44.2458	0.297742
GO:0001822_kidney_development	39	3	4.70581	-1.59291	95	11.1678	27.87	44.5722	0.293368
GO:0042098_T_cell_proliferation	39	3	4.70581	-1.59291	95	11.1678	27.87	44.5722	0.293368
GO:0016053_organic_acid_biosynthetic_process	69	4	3.54641	-1.58112	99	11.3957	28.25	45.1043	0.285354
GO:0030098_lymphocyte_differentiation	69	4	3.54641	-1.58112	99	11.3957	28.25	45.1043	0.285354
GO:0046394_carboxylic_acid_biosynthetic_process	69	4	3.54641	-1.58112	99	11.3957	28.25	45.1043	0.285354
GO:0051351_positive_regulation_of_ligase_activity	69	4	3.54641	-1.58112	99	11.3957	28.25	45.1043	0.285354
GO:0009110_vitamin_biosynthetic_process	16	2	7.64694	-1.56161	102	12.2329	30.31	48.3871	0.297157
GO:0048144_fibroblast_proliferation	16	2	7.64694	-1.56161	102	12.2329	30.31	48.3871	0.297157
GO:0048145_regulation_of_fibroblast_proliferation	16	2	7.64694	-1.56161	102	12.2329	30.31	48.3871	0.297157
GO:0008284_positive_regulation_of_cell_proliferation	220	8	2.22457	-1.55132	103	12.4912	30.66	48.8288	0.29767
GO:0048856_anatomical_structure_development	1718	38	1.35313	-1.52959	104	13.0122	31.61	50.2078	0.303942
GO:0042100_B_cell_proliferation	17	2	7.19712	-1.51187	105	13.7235	33.21	52.6965	0.316286
GO:0007588_excretion	42	3	4.36968	-1.50922	106	13.8702	33.62	53.3698	0.31717
GO:0007200_G-protein_signaling__coupled_to_IP3_second_messenger_(phospholipase_C_activating)	73	4	3.35208	-1.50268	107	14.0395	33.78	53.5205	0.315701
GO:0050794_regulation_of_cellular_process	5319	100	1.15013	-1.49184	108	14.1227	33.91	53.6973	0.313981
GO:0001655_urogenital_system_development	43	3	4.26806	-1.48292	110	14.3321	34.68	55.0279	0.315273
GO:0006767_water-soluble_vitamin_metabolic_process	43	3	4.26806	-1.48292	110	14.3321	34.68	55.0279	0.315273
GO:0048514_blood_vessel_morphogenesis	147	6	2.49696	-1.474	111	14.4839	34.9	55.3161	0.314414
GO:0007051_spindle_organization_and_biogenesis	18	2	6.79728	-1.46534	115	16.0866	37.05	58.0134	0.322174
GO:0007595_lactation	18	2	6.79728	-1.46534	115	16.0866	37.05	58.0134	0.322174
GO:0032609_interferon-gamma_production	18	2	6.79728	-1.46534	115	16.0866	37.05	58.0134	0.322174
GO:0045807_positive_regulation_of_endocytosis	18	2	6.79728	-1.46534	115	16.0866	37.05	58.0134	0.322174
GO:0048646_anatomical_structure_formation	151	6	2.43082	-1.42563	116	17.3984	39.02	60.6416	0.336379
GO:0050789_regulation_of_biological_process	5480	102	1.13867	-1.40154	117	18.963	40.93	62.897	0.349829
GO:0006464_protein_modification_process	1220	28	1.40403	-1.39519	118	19.0804	41.12	63.1596	0.348475
GO:0010498_proteasomal_protein_catabolic_process	79	4	3.09749	-1.39496	122	19.3643	41.5	63.6357	0.340164
GO:0043161_proteasomal_ubiquitin-dependent_protein_catabolic_process	79	4	3.09749	-1.39496	122	19.3643	41.5	63.6357	0.340164
GO:0051270_regulation_of_cell_motility	79	4	3.09749	-1.39496	122	19.3643	41.5	63.6357	0.340164
GO:0051329_interphase_of_mitotic_cell_cycle	79	4	3.09749	-1.39496	122	19.3643	41.5	63.6357	0.340164
GO:0030193_regulation_of_blood_coagulation	20	2	6.11755	-1.38048	125	20.5532	43.31	66.0668	0.34648
GO:0040014_regulation_of_multicellular_organism_growth	20	2	6.11755	-1.38048	125	20.5532	43.31	66.0668	0.34648
GO:0045216_cell-cell_junction_assembly_and_maintenance	20	2	6.11755	-1.38048	125	20.5532	43.31	66.0668	0.34648
GO:0043123_positive_regulation_of_I-kappaB_kinase_NF-kappaB_cascade	80	4	3.05878	-1.37806	126	20.6757	43.51	66.3443	0.345317
GO:0048731_system_development	1492	33	1.35308	-1.37639	127	20.6632	43.52	66.3768	0.342677
GO:0006066_alcohol_metabolic_process	282	9	1.95241	-1.37591	128	20.6978	43.54	66.3822	0.340156
GO:0051240_positive_regulation_of_multicellular_organismal_process	82	4	2.98417	-1.34508	130	20.9928	44.4	67.8072	0.341538
GO:0051325_interphase	82	4	2.98417	-1.34508	130	20.9928	44.4	67.8072	0.341538
GO:0042310_vasoconstriction	21	2	5.82624	-1.34161	132	22.1513	46.03	69.9087	0.348712
GO:0043507_positive_regulation_of_JNK_activity	21	2	5.82624	-1.34161	132	22.1513	46.03	69.9087	0.348712
GO:0051235_maintenance_of_location	49	3	3.74544	-1.33945	133	22.2536	46.25	70.2464	0.347744
GO:0048513_organ_development	1083	25	1.41218	-1.31365	134	23.2958	47.79	72.2842	0.356642
GO:0015918_sterol_transport	22	2	5.56141	-1.30481	137	24.4942	49.66	74.8258	0.362482
GO:0030301_cholesterol_transport	22	2	5.56141	-1.30481	137	24.4942	49.66	74.8258	0.362482
GO:0050818_regulation_of_coagulation	22	2	5.56141	-1.30481	137	24.4942	49.66	74.8258	0.362482
GO:0043122_regulation_of_I-kappaB_kinase_NF-kappaB_cascade	86	4	2.84537	-1.28224	138	24.9027	50.97	77.0373	0.369348
GO:0001525_angiogenesis	124	5	2.46676	-1.27879	139	24.9565	51.19	77.4235	0.368273
GO:0009108_coenzyme_biosynthetic_process	52	3	3.52936	-1.27566	142	25.2361	51.67	78.1039	0.363873
GO:0032504_multicellular_organism_reproduction	52	3	3.52936	-1.27566	142	25.2361	51.67	78.1039	0.363873
GO:0048609_reproductive_process_in_a_multicellular_organism	52	3	3.52936	-1.27566	142	25.2361	51.67	78.1039	0.363873
GO:0009987_cellular_process	9780	168	1.05087	-1.27365	143	25.2789	51.72	78.1611	0.361678
GO:0030335_positive_regulation_of_cell_migration	23	2	5.31961	-1.26988	149	26.5229	53.58	80.6371	0.359597
GO:0031647_regulation_of_protein_stability	23	2	5.31961	-1.26988	149	26.5229	53.58	80.6371	0.359597
GO:0035264_multicellular_organism_growth	23	2	5.31961	-1.26988	149	26.5229	53.58	80.6371	0.359597
GO:0043506_regulation_of_JNK_activity	23	2	5.31961	-1.26988	149	26.5229	53.58	80.6371	0.359597
GO:0048659_smooth_muscle_cell_proliferation	23	2	5.31961	-1.26988	149	26.5229	53.58	80.6371	0.359597
GO:0051250_negative_regulation_of_lymphocyte_activation	23	2	5.31961	-1.26988	149	26.5229	53.58	80.6371	0.359597
GO:0042221_response_to_chemical_stimulus	582	15	1.57669	-1.26598	150	26.682	53.82	80.958	0.3588
GO:0065008_regulation_of_biological_quality	940	22	1.43177	-1.25784	151	26.7302	53.92	81.1098	0.357086
GO:0000075_cell_cycle_checkpoint	53	3	3.46277	-1.25542	152	27.3889	54.62	81.8511	0.359342
GO:0043687_post-translational_protein_modification	942	22	1.42873	-1.24969	153	27.7802	55.24	82.6998	0.361046
GO:0007596_blood_coagulation	89	4	2.74946	-1.23765	154	28.0356	55.67	83.3044	0.361494
GO:0002695_negative_regulation_of_leukocyte_activation	24	2	5.09796	-1.23667	158	29.2639	57.2	85.1361	0.362025
GO:0007205_activation_of_protein_kinase_C_activity	24	2	5.09796	-1.23667	158	29.2639	57.2	85.1361	0.362025
GO:0034330_cell_junction_assembly_and_maintenance	24	2	5.09796	-1.23667	158	29.2639	57.2	85.1361	0.362025
GO:0043410_positive_regulation_of_MAPKKK_cascade	24	2	5.09796	-1.23667	158	29.2639	57.2	85.1361	0.362025
GO:0010564_regulation_of_cell_cycle_process	54	3	3.39864	-1.23565	159	29.7099	57.78	85.8501	0.363396
GO:0007010_cytoskeleton_organization_and_biogenesis	443	12	1.65712	-1.2242	160	29.9759	58.01	86.0441	0.362562
GO:0050817_coagulation	90	4	2.71891	-1.22325	161	30.1326	58.18	86.2274	0.361366
GO:0043412_biopolymer_modification	1268	28	1.35088	-1.21975	162	30.1496	58.26	86.3704	0.35963
GO:0032147_activation_of_protein_kinase_activity	55	3	3.33685	-1.21635	163	30.624	59.07	87.516	0.362393
GO:0007242_intracellular_signaling_cascade	1271	28	1.34769	-1.20939	164	30.7844	59.27	87.7556	0.361402
GO:0007568_aging	25	2	4.89404	-1.20503	166	31.9208	60.95	89.9792	0.367169
GO:0015914_phospholipid_transport	25	2	4.89404	-1.20503	166	31.9208	60.95	89.9792	0.367169
GO:0009891_positive_regulation_of_biosynthetic_process	352	10	1.73794	-1.19794	167	32.523	61.59	90.657	0.368802
GO:0006007_glucose_catabolic_process	57	3	3.21977	-1.17905	168	33.4678	63.09	92.7122	0.375536
GO:0006402_mRNA_catabolic_process	26	2	4.70581	-1.17483	169	34.5379	64.47	94.4021	0.381479
GO:0007599_hemostasis	94	4	2.60321	-1.16775	170	34.6924	64.78	94.8676	0.381059
GO:0051726_regulation_of_cell_cycle	265	8	1.84681	-1.15844	171	34.9581	65.38	95.8019	0.382339
GO:0002521_leukocyte_differentiation	95	4	2.57581	-1.15439	172	35.1746	65.73	96.2854	0.382151
GO:0009953_dorsal_ventral_pattern_formation	27	2	4.53152	-1.14596	176	36.4815	67.7	98.9185	0.384659
GO:0050864_regulation_of_B_cell_activation	27	2	4.53152	-1.14596	176	36.4815	67.7	98.9185	0.384659
GO:0050866_negative_regulation_of_cell_activation	27	2	4.53152	-1.14596	176	36.4815	67.7	98.9185	0.384659
GO:0051272_positive_regulation_of_cell_motility	27	2	4.53152	-1.14596	176	36.4815	67.7	98.9185	0.384659
GO:0009605_response_to_external_stimulus	606	15	1.51425	-1.14588	177	36.4795	67.75	99.0205	0.382768
GO:0001501_skeletal_development	136	5	2.2491	-1.14123	178	36.9316	68.43	99.9284	0.384438
GO:0010627_regulation_of_protein_kinase_cascade	137	5	2.23268	-1.13059	179	37.3206	69.07	100.819	0.385866
GO:0031347_regulation_of_defense_response	60	3	3.05878	-1.12615	180	37.8634	69.75	101.637	0.3875
GO:0051271_negative_regulation_of_cell_motility	28	2	4.36968	-1.11833	181	38.8997	71.23	103.56	0.393536
GO:0009057_macromolecule_catabolic_process	414	11	1.62544	-1.11144	182	39.1094	71.55	103.991	0.393132
GO:0008285_negative_regulation_of_cell_proliferation	226	7	1.89482	-1.10997	183	39.13	71.6	104.07	0.391257
GO:0007565_female_pregnancy	61	3	3.00863	-1.10928	185	39.59	72.19	104.79	0.390216
GO:0042113_B_cell_activation	61	3	3.00863	-1.10928	185	39.59	72.19	104.79	0.390216
GO:0000305_response_to_oxygen_radical	5	1	12.2351	-1.10173	208	54.8109	90.61	126.409	0.435625
GO:0002016_regulation_of_blood_volume_by_renin-angiotensin	5	1	12.2351	-1.10173	208	54.8109	90.61	126.409	0.435625
GO:0002076_osteoblast_development	5	1	12.2351	-1.10173	208	54.8109	90.61	126.409	0.435625
GO:0007386_compartment_specification	5	1	12.2351	-1.10173	208	54.8109	90.61	126.409	0.435625
GO:0007439_ectodermal_gut_development	5	1	12.2351	-1.10173	208	54.8109	90.61	126.409	0.435625
GO:0007598_blood_coagulation__extrinsic_pathway	5	1	12.2351	-1.10173	208	54.8109	90.61	126.409	0.435625
GO:0010332_response_to_gamma_radiation	5	1	12.2351	-1.10173	208	54.8109	90.61	126.409	0.435625
GO:0019934_cGMP-mediated_signaling	5	1	12.2351	-1.10173	208	54.8109	90.61	126.409	0.435625
GO:0021511_spinal_cord_patterning	5	1	12.2351	-1.10173	208	54.8109	90.61	126.409	0.435625
GO:0021515_cell_differentiation_in_spinal_cord	5	1	12.2351	-1.10173	208	54.8109	90.61	126.409	0.435625
GO:0021587_cerebellum_morphogenesis	5	1	12.2351	-1.10173	208	54.8109	90.61	126.409	0.435625
GO:0021696_cerebellar_cortex_morphogenesis	5	1	12.2351	-1.10173	208	54.8109	90.61	126.409	0.435625
GO:0030146_diuresis	5	1	12.2351	-1.10173	208	54.8109	90.61	126.409	0.435625
GO:0030728_ovulation	5	1	12.2351	-1.10173	208	54.8109	90.61	126.409	0.435625
GO:0030817_regulation_of_cAMP_biosynthetic_process	5	1	12.2351	-1.10173	208	54.8109	90.61	126.409	0.435625
GO:0032272_negative_regulation_of_protein_polymerization	5	1	12.2351	-1.10173	208	54.8109	90.61	126.409	0.435625
GO:0035265_organ_growth	5	1	12.2351	-1.10173	208	54.8109	90.61	126.409	0.435625
GO:0042304_regulation_of_fatty_acid_biosynthetic_process	5	1	12.2351	-1.10173	208	54.8109	90.61	126.409	0.435625
GO:0045933_positive_regulation_of_muscle_contraction	5	1	12.2351	-1.10173	208	54.8109	90.61	126.409	0.435625
GO:0045980_negative_regulation_of_nucleotide_metabolic_process	5	1	12.2351	-1.10173	208	54.8109	90.61	126.409	0.435625
GO:0046325_negative_regulation_of_glucose_import	5	1	12.2351	-1.10173	208	54.8109	90.61	126.409	0.435625
GO:0048567_ectodermal_gut_morphogenesis	5	1	12.2351	-1.10173	208	54.8109	90.61	126.409	0.435625
GO:0048820_hair_follicle_maturation	5	1	12.2351	-1.10173	208	54.8109	90.61	126.409	0.435625
GO:0044265_cellular_macromolecule_catabolic_process	320	9	1.72056	-1.09901	209	54.8775	90.68	126.482	0.433876
GO:0002790_peptide_secretion	29	2	4.219	-1.09184	215	56.8357	93.31	129.784	0.434
GO:0030072_peptide_hormone_secretion	29	2	4.219	-1.09184	215	56.8357	93.31	129.784	0.434
GO:0033002_muscle_cell_proliferation	29	2	4.219	-1.09184	215	56.8357	93.31	129.784	0.434
GO:0043434_response_to_peptide_hormone_stimulus	29	2	4.219	-1.09184	215	56.8357	93.31	129.784	0.434
GO:0046545_development_of_primary_female_sexual_characteristics	29	2	4.219	-1.09184	215	56.8357	93.31	129.784	0.434
GO:0046660_female_sex_differentiation	29	2	4.219	-1.09184	215	56.8357	93.31	129.784	0.434
GO:0051186_cofactor_metabolic_process	142	5	2.15407	-1.07906	216	57.1975	93.89	130.583	0.434676
GO:0006766_vitamin_metabolic_process	63	3	2.91312	-1.07658	217	57.6734	94.57	131.467	0.435806
GO:0031325_positive_regulation_of_cellular_metabolic_process	422	11	1.59462	-1.06657	218	57.9709	94.99	132.009	0.435734
GO:0007093_mitotic_cell_cycle_checkpoint	30	2	4.07837	-1.06641	223	59.0674	96.53	133.993	0.43287
GO:0032946_positive_regulation_of_mononuclear_cell_proliferation	30	2	4.07837	-1.06641	223	59.0674	96.53	133.993	0.43287
GO:0050671_positive_regulation_of_lymphocyte_proliferation	30	2	4.07837	-1.06641	223	59.0674	96.53	133.993	0.43287
GO:0050727_regulation_of_inflammatory_response	30	2	4.07837	-1.06641	223	59.0674	96.53	133.993	0.43287
GO:0055067_monovalent_inorganic_cation_homeostasis	30	2	4.07837	-1.06641	223	59.0674	96.53	133.993	0.43287
GO:0045893_positive_regulation_of_transcription__DNA-dependent	233	7	1.83789	-1.05603	224	59.4178	97	134.582	0.433036
GO:0050790_regulation_of_catalytic_activity	524	13	1.51771	-1.05445	225	59.5193	97.15	134.781	0.431778
GO:0007507_heart_development	104	4	2.3529	-1.04243	226	60.0026	97.93	135.857	0.433319
GO:0030183_B_cell_differentiation	31	2	3.94681	-1.04198	228	60.4313	98.54	136.649	0.432193
GO:0042471_ear_morphogenesis	31	2	3.94681	-1.04198	228	60.4313	98.54	136.649	0.432193
GO:0051254_positive_regulation_of_RNA_metabolic_process	235	7	1.82225	-1.04113	229	60.5233	98.6	136.677	0.430568
GO:0030036_actin_cytoskeleton_organization_and_biogenesis	190	6	1.93186	-1.03828	230	60.8532	98.94	137.027	0.430174
GO:0019320_hexose_catabolic_process	66	3	2.78071	-1.03003	232	61.4656	99.7	137.934	0.429741
GO:0051130_positive_regulation_of_cellular_component_organization_and_biogenesis	66	3	2.78071	-1.03003	232	61.4656	99.7	137.934	0.429741
GO:0043065_positive_regulation_of_apoptosis	237	7	1.80687	-1.02644	233	61.5914	99.92	138.249	0.428841
GO:0003091_renal_water_homeostasis	6	1	10.1959	-1.02606	255	75.8339	117.2	158.566	0.459608
GO:0006477_protein_amino_acid_sulfation	6	1	10.1959	-1.02606	255	75.8339	117.2	158.566	0.459608
GO:0006893_Golgi_to_plasma_membrane_transport	6	1	10.1959	-1.02606	255	75.8339	117.2	158.566	0.459608
GO:0007094_mitotic_cell_cycle_spindle_assembly_checkpoint	6	1	10.1959	-1.02606	255	75.8339	117.2	158.566	0.459608
GO:0009954_proximal_distal_pattern_formation	6	1	10.1959	-1.02606	255	75.8339	117.2	158.566	0.459608
GO:0010224_response_to_UV-B	6	1	10.1959	-1.02606	255	75.8339	117.2	158.566	0.459608
GO:0021575_hindbrain_morphogenesis	6	1	10.1959	-1.02606	255	75.8339	117.2	158.566	0.459608
GO:0021695_cerebellar_cortex_development	6	1	10.1959	-1.02606	255	75.8339	117.2	158.566	0.459608
GO:0021954_central_nervous_system_neuron_development	6	1	10.1959	-1.02606	255	75.8339	117.2	158.566	0.459608
GO:0030071_regulation_of_mitotic_metaphase_anaphase_transition	6	1	10.1959	-1.02606	255	75.8339	117.2	158.566	0.459608
GO:0030814_regulation_of_cAMP_metabolic_process	6	1	10.1959	-1.02606	255	75.8339	117.2	158.566	0.459608
GO:0032088_negative_regulation_of_NF-kappaB_transcription_factor_activity	6	1	10.1959	-1.02606	255	75.8339	117.2	158.566	0.459608
GO:0033205_cytokinesis_during_cell_cycle	6	1	10.1959	-1.02606	255	75.8339	117.2	158.566	0.459608
GO:0035116_embryonic_hindlimb_morphogenesis	6	1	10.1959	-1.02606	255	75.8339	117.2	158.566	0.459608
GO:0048546_digestive_tract_morphogenesis	6	1	10.1959	-1.02606	255	75.8339	117.2	158.566	0.459608
GO:0048547_gut_morphogenesis	6	1	10.1959	-1.02606	255	75.8339	117.2	158.566	0.459608
GO:0051145_smooth_muscle_cell_differentiation	6	1	10.1959	-1.02606	255	75.8339	117.2	158.566	0.459608
GO:0051209_release_of_sequestered_calcium_ion_into_cytosol	6	1	10.1959	-1.02606	255	75.8339	117.2	158.566	0.459608
GO:0051282_regulation_of_sequestering_of_calcium_ion	6	1	10.1959	-1.02606	255	75.8339	117.2	158.566	0.459608
GO:0051283_negative_regulation_of_sequestering_of_calcium_ion	6	1	10.1959	-1.02606	255	75.8339	117.2	158.566	0.459608
GO:0051482_elevation_of_cytosolic_calcium_ion_concentration_during_G-protein_signaling__coupled_to_IP3_second_messenger_(phospholipase_C_activating)	6	1	10.1959	-1.02606	255	75.8339	117.2	158.566	0.459608
GO:0051923_sulfation	6	1	10.1959	-1.02606	255	75.8339	117.2	158.566	0.459608
GO:0009893_positive_regulation_of_metabolic_process	430	11	1.56496	-1.02339	256	75.977	117.44	158.903	0.45875
GO:0010557_positive_regulation_of_macromolecule_biosynthetic_process	333	9	1.65339	-1.01755	257	77.5555	119.52	161.485	0.465058
GO:0046365_monosaccharide_catabolic_process	67	3	2.7392	-1.01513	259	77.9797	120.05	162.12	0.463514
GO:0060249_anatomical_structure_homeostasis	67	3	2.7392	-1.01513	259	77.9797	120.05	162.12	0.463514
GO:0006936_muscle_contraction	149	5	2.05287	-1.01141	260	78.0378	120.12	162.202	0.462
GO:0009966_regulation_of_signal_transduction	483	12	1.51989	-1.00827	261	78.2133	120.35	162.487	0.461111
GO:0043068_positive_regulation_of_programmed_cell_death	240	7	1.78429	-1.00482	262	78.4128	120.55	162.687	0.460115
GO:0006916_anti-apoptosis	150	5	2.03918	-1.00215	263	78.6548	120.82	162.985	0.459392
GO:0006793_phosphorus_metabolic_process	848	19	1.37068	-1.00176	265	78.7628	120.9	163.037	0.456226
GO:0006796_phosphate_metabolic_process	848	19	1.37068	-1.00176	265	78.7628	120.9	163.037	0.456226
GO:0043406_positive_regulation_of_MAP_kinase_activity	68	3	2.69892	-1.00053	267	79.1578	121.65	164.142	0.455618
GO:0050863_regulation_of_T_cell_activation	68	3	2.69892	-1.00053	267	79.1578	121.65	164.142	0.455618
GO:0030534_adult_behavior	33	2	3.70761	-0.995843	269	80.3151	123.17	166.025	0.457881
GO:0048589_developmental_growth	33	2	3.70761	-0.995843	269	80.3151	123.17	166.025	0.457881
GO:0003012_muscle_system_process	152	5	2.01235	-0.983908	270	82.0347	124.98	167.925	0.462889
GO:0048523_negative_regulation_of_cellular_process	1014	22	1.32728	-0.983641	271	82.0471	125.01	167.973	0.461292
GO:0051094_positive_regulation_of_developmental_process	339	9	1.62413	-0.981957	272	82.0652	125.1	168.135	0.459926
GO:0007167_enzyme_linked_receptor_protein_signaling_pathway	291	8	1.6818	-0.979733	273	82.1716	125.24	168.308	0.458755
GO:0007631_feeding_behavior	34	2	3.59856	-0.974025	276	82.8183	126.53	170.242	0.458442
GO:0015758_glucose_transport	34	2	3.59856	-0.974025	276	82.8183	126.53	170.242	0.458442
GO:0045185_maintenance_of_protein_location	34	2	3.59856	-0.974025	276	82.8183	126.53	170.242	0.458442
GO:0030334_regulation_of_cell_migration	70	3	2.62181	-0.972176	277	83.365	127.28	171.195	0.459495
GO:0050878_regulation_of_body_fluid_levels	111	4	2.20452	-0.964559	278	84.0675	128.22	172.373	0.461223
GO:0001953_negative_regulation_of_cell-matrix_adhesion	7	1	8.73936	-0.962609	302	96.6171	144.18	191.743	0.477417
GO:0001991_regulation_of_systemic_arterial_blood_pressure_by_circulatory_renin-angiotensin	7	1	8.73936	-0.962609	302	96.6171	144.18	191.743	0.477417
GO:0003084_positive_regulation_of_systemic_arterial_blood_pressure	7	1	8.73936	-0.962609	302	96.6171	144.18	191.743	0.477417
GO:0006283_transcription-coupled_nucleotide-excision_repair	7	1	8.73936	-0.962609	302	96.6171	144.18	191.743	0.477417
GO:0007091_mitotic_metaphase_anaphase_transition	7	1	8.73936	-0.962609	302	96.6171	144.18	191.743	0.477417
GO:0008211_glucocorticoid_metabolic_process	7	1	8.73936	-0.962609	302	96.6171	144.18	191.743	0.477417
GO:0010165_response_to_X-ray	7	1	8.73936	-0.962609	302	96.6171	144.18	191.743	0.477417
GO:0014065_phosphoinositide_3-kinase_cascade	7	1	8.73936	-0.962609	302	96.6171	144.18	191.743	0.477417
GO:0021549_cerebellum_development	7	1	8.73936	-0.962609	302	96.6171	144.18	191.743	0.477417
GO:0022037_metencephalon_development	7	1	8.73936	-0.962609	302	96.6171	144.18	191.743	0.477417
GO:0030307_positive_regulation_of_cell_growth	7	1	8.73936	-0.962609	302	96.6171	144.18	191.743	0.477417
GO:0030318_melanocyte_differentiation	7	1	8.73936	-0.962609	302	96.6171	144.18	191.743	0.477417
GO:0030802_regulation_of_cyclic_nucleotide_biosynthetic_process	7	1	8.73936	-0.962609	302	96.6171	144.18	191.743	0.477417
GO:0030808_regulation_of_nucleotide_biosynthetic_process	7	1	8.73936	-0.962609	302	96.6171	144.18	191.743	0.477417
GO:0031577_spindle_checkpoint	7	1	8.73936	-0.962609	302	96.6171	144.18	191.743	0.477417
GO:0042596_fear_response	7	1	8.73936	-0.962609	302	96.6171	144.18	191.743	0.477417
GO:0043370_regulation_of_CD4-positive__alpha_beta_T_cell_differentiation	7	1	8.73936	-0.962609	302	96.6171	144.18	191.743	0.477417
GO:0045622_regulation_of_T-helper_cell_differentiation	7	1	8.73936	-0.962609	302	96.6171	144.18	191.743	0.477417
GO:0046688_response_to_copper_ion	7	1	8.73936	-0.962609	302	96.6171	144.18	191.743	0.477417
GO:0046889_positive_regulation_of_lipid_biosynthetic_process	7	1	8.73936	-0.962609	302	96.6171	144.18	191.743	0.477417
GO:0048011_nerve_growth_factor_receptor_signaling_pathway	7	1	8.73936	-0.962609	302	96.6171	144.18	191.743	0.477417
GO:0048708_astrocyte_differentiation	7	1	8.73936	-0.962609	302	96.6171	144.18	191.743	0.477417
GO:0050891_multicellular_organismal_water_homeostasis	7	1	8.73936	-0.962609	302	96.6171	144.18	191.743	0.477417
GO:0050931_pigment_cell_differentiation	7	1	8.73936	-0.962609	302	96.6171	144.18	191.743	0.477417
GO:0010604_positive_regulation_of_macromolecule_metabolic_process	392	10	1.5606	-0.961248	303	96.6604	144.24	191.82	0.47604
GO:0046164_alcohol_catabolic_process	71	3	2.58488	-0.958406	304	97.1777	145.01	192.842	0.477007
GO:0002683_negative_regulation_of_immune_system_process	35	2	3.49574	-0.952975	310	99.1467	147.34	195.533	0.47529
GO:0008645_hexose_transport	35	2	3.49574	-0.952975	310	99.1467	147.34	195.533	0.47529
GO:0010038_response_to_metal_ion	35	2	3.49574	-0.952975	310	99.1467	147.34	195.533	0.47529
GO:0015749_monosaccharide_transport	35	2	3.49574	-0.952975	310	99.1467	147.34	195.533	0.47529
GO:0019722_calcium-mediated_signaling	35	2	3.49574	-0.952975	310	99.1467	147.34	195.533	0.47529
GO:0030100_regulation_of_endocytosis	35	2	3.49574	-0.952975	310	99.1467	147.34	195.533	0.47529
GO:0006468_protein_amino_acid_phosphorylation	598	14	1.4322	-0.950724	311	99.2007	147.4	195.599	0.473955
GO:0007275_multicellular_organismal_development	1974	39	1.20863	-0.944254	312	99.6173	147.91	196.203	0.474071
GO:0009611_response_to_wounding	396	10	1.54484	-0.94018	313	99.9107	148.34	196.769	0.47393
GO:0003013_circulatory_system_process	158	5	1.93593	-0.9314	315	101.898	150.91	199.922	0.479079
GO:0008015_blood_circulation	158	5	1.93593	-0.9314	315	101.898	150.91	199.922	0.479079
GO:0009967_positive_regulation_of_signal_transduction	160	5	1.91173	-0.9146	316	102.987	152.66	202.333	0.483101
GO:0032011_ARF_protein_signal_transduction	37	2	3.30679	-0.913007	318	104.238	154.15	204.062	0.484748
GO:0032012_regulation_of_ARF_protein_signal_transduction	37	2	3.30679	-0.913007	318	104.238	154.15	204.062	0.484748
GO:0009653_anatomical_structure_morphogenesis	820	18	1.34288	-0.910057	319	104.306	154.24	204.174	0.483511
GO:0000186_activation_of_MAPKK_activity	8	1	7.64694	-0.908106	344	115.253	167.87	220.487	0.487994
GO:0001516_prostaglandin_biosynthetic_process	8	1	7.64694	-0.908106	344	115.253	167.87	220.487	0.487994
GO:0001976_regulation_of_systemic_arterial_blood_pressure_by_neurological_process	8	1	7.64694	-0.908106	344	115.253	167.87	220.487	0.487994
GO:0003081_regulation_of_systemic_arterial_blood_pressure_by_renin-angiotensin	8	1	7.64694	-0.908106	344	115.253	167.87	220.487	0.487994
GO:0006098_pentose-phosphate_shunt	8	1	7.64694	-0.908106	344	115.253	167.87	220.487	0.487994
GO:0006563_L-serine_metabolic_process	8	1	7.64694	-0.908106	344	115.253	167.87	220.487	0.487994
GO:0006740_NADPH_regeneration	8	1	7.64694	-0.908106	344	115.253	167.87	220.487	0.487994
GO:0006878_cellular_copper_ion_homeostasis	8	1	7.64694	-0.908106	344	115.253	167.87	220.487	0.487994
GO:0007016_cytoskeletal_anchoring_at_plasma_membrane	8	1	7.64694	-0.908106	344	115.253	167.87	220.487	0.487994
GO:0007512_adult_heart_development	8	1	7.64694	-0.908106	344	115.253	167.87	220.487	0.487994
GO:0008210_estrogen_metabolic_process	8	1	7.64694	-0.908106	344	115.253	167.87	220.487	0.487994
GO:0009405_pathogenesis	8	1	7.64694	-0.908106	344	115.253	167.87	220.487	0.487994
GO:0009409_response_to_cold	8	1	7.64694	-0.908106	344	115.253	167.87	220.487	0.487994
GO:0019047_provirus_integration	8	1	7.64694	-0.908106	344	115.253	167.87	220.487	0.487994
GO:0021510_spinal_cord_development	8	1	7.64694	-0.908106	344	115.253	167.87	220.487	0.487994
GO:0021953_central_nervous_system_neuron_differentiation	8	1	7.64694	-0.908106	344	115.253	167.87	220.487	0.487994
GO:0030069_lysogeny	8	1	7.64694	-0.908106	344	115.253	167.87	220.487	0.487994
GO:0030799_regulation_of_cyclic_nucleotide_metabolic_process	8	1	7.64694	-0.908106	344	115.253	167.87	220.487	0.487994
GO:0032350_regulation_of_hormone_metabolic_process	8	1	7.64694	-0.908106	344	115.253	167.87	220.487	0.487994
GO:0035137_hindlimb_morphogenesis	8	1	7.64694	-0.908106	344	115.253	167.87	220.487	0.487994
GO:0045923_positive_regulation_of_fatty_acid_metabolic_process	8	1	7.64694	-0.908106	344	115.253	167.87	220.487	0.487994
GO:0045931_positive_regulation_of_mitotic_cell_cycle	8	1	7.64694	-0.908106	344	115.253	167.87	220.487	0.487994
GO:0046457_prostanoid_biosynthetic_process	8	1	7.64694	-0.908106	344	115.253	167.87	220.487	0.487994
GO:0050869_negative_regulation_of_B_cell_activation	8	1	7.64694	-0.908106	344	115.253	167.87	220.487	0.487994
GO:0051208_sequestering_of_calcium_ion	8	1	7.64694	-0.908106	344	115.253	167.87	220.487	0.487994
GO:0030029_actin_filament-based_process	207	6	1.7732	-0.907045	345	115.351	168.06	220.769	0.48713
GO:0043086_negative_regulation_of_catalytic_activity	161	5	1.89986	-0.906327	346	115.422	168.17	220.918	0.48604
GO:0010608_posttranscriptional_regulation_of_gene_expression	117	4	2.09147	-0.903365	347	116.065	169.09	222.115	0.487291
GO:0007264_small_GTPase_mediated_signal_transduction	405	10	1.51051	-0.89434	348	116.139	169.21	222.281	0.486236
GO:0006919_caspase_activation	38	2	3.21977	-0.894011	352	117.804	171.1	224.396	0.48608
GO:0015833_peptide_transport	38	2	3.21977	-0.894011	352	117.804	171.1	224.396	0.48608
GO:0031328_positive_regulation_of_cellular_biosynthetic_process	38	2	3.21977	-0.894011	352	117.804	171.1	224.396	0.48608
GO:0043408_regulation_of_MAPKKK_cascade	38	2	3.21977	-0.894011	352	117.804	171.1	224.396	0.48608
GO:0007165_signal_transduction	2921	55	1.15188	-0.893748	353	117.841	171.15	224.459	0.484844
GO:0019932_second-messenger-mediated_signaling	210	6	1.74787	-0.885772	354	118.571	172.15	225.729	0.486299
GO:0006732_coenzyme_metabolic_process	119	4	2.05632	-0.884004	355	119.245	172.81	226.375	0.486789
GO:0007218_neuropeptide_signaling_pathway	77	3	2.38346	-0.881017	356	119.696	173.41	227.124	0.487107
GO:0007088_regulation_of_mitosis	39	2	3.13721	-0.875626	357	120.419	174.36	228.301	0.488403
GO:0007249_I-kappaB_kinase_NF-kappaB_cascade	120	4	2.03918	-0.874507	359	120.702	174.83	228.958	0.486992
GO:0042060_wound_healing	120	4	2.03918	-0.874507	359	120.702	174.83	228.958	0.486992
GO:0043066_negative_regulation_of_apoptosis	212	6	1.73138	-0.871881	360	120.798	174.99	229.182	0.486083
GO:0001658_ureteric_bud_branching	9	1	6.79728	-0.860432	370	132.255	188.86	245.465	0.510432
GO:0006013_mannose_metabolic_process	9	1	6.79728	-0.860432	370	132.255	188.86	245.465	0.510432
GO:0007628_adult_walking_behavior	9	1	6.79728	-0.860432	370	132.255	188.86	245.465	0.510432
GO:0009070_serine_family_amino_acid_biosynthetic_process	9	1	6.79728	-0.860432	370	132.255	188.86	245.465	0.510432
GO:0009312_oligosaccharide_biosynthetic_process	9	1	6.79728	-0.860432	370	132.255	188.86	245.465	0.510432
GO:0033700_phospholipid_efflux	9	1	6.79728	-0.860432	370	132.255	188.86	245.465	0.510432
GO:0045736_negative_regulation_of_cyclin-dependent_protein_kinase_activity	9	1	6.79728	-0.860432	370	132.255	188.86	245.465	0.510432
GO:0048566_embryonic_gut_development	9	1	6.79728	-0.860432	370	132.255	188.86	245.465	0.510432
GO:0051353_positive_regulation_of_oxidoreductase_activity	9	1	6.79728	-0.860432	370	132.255	188.86	245.465	0.510432
GO:0055070_copper_ion_homeostasis	9	1	6.79728	-0.860432	370	132.255	188.86	245.465	0.510432
GO:0010035_response_to_inorganic_substance	40	2	3.05878	-0.857821	372	133.099	189.91	246.721	0.510511
GO:0045765_regulation_of_angiogenesis	40	2	3.05878	-0.857821	372	133.099	189.91	246.721	0.510511
GO:0043069_negative_regulation_of_programmed_cell_death	215	6	1.70722	-0.851469	373	134.261	191.44	248.619	0.513244
GO:0002682_regulation_of_immune_system_process	168	5	1.8207	-0.850673	374	134.326	191.62	248.914	0.512353
GO:0042108_positive_regulation_of_cytokine_biosynthetic_process	41	2	2.98417	-0.840566	376	137.023	194.64	252.257	0.51766
GO:0043583_ear_development	41	2	2.98417	-0.840566	376	137.023	194.64	252.257	0.51766
GO:0007265_Ras_protein_signal_transduction	218	6	1.68373	-0.831553	377	137.69	195.62	253.55	0.518886
GO:0006401_RNA_catabolic_process	42	2	2.91312	-0.823835	379	138.854	197.09	255.326	0.520026
GO:0043280_positive_regulation_of_caspase_activity	42	2	2.91312	-0.823835	379	138.854	197.09	255.326	0.520026
GO:0031326_regulation_of_cellular_biosynthetic_process	126	4	1.94208	-0.819977	381	139.763	198.41	257.057	0.520761
GO:0045860_positive_regulation_of_protein_kinase_activity	126	4	1.94208	-0.819977	381	139.763	198.41	257.057	0.520761
GO:0044262_cellular_carbohydrate_metabolic_process	269	7	1.59193	-0.818206	382	139.918	198.66	257.402	0.520052
GO:0001569_patterning_of_blood_vessels	10	1	6.11755	-0.818144	405	151.309	212.41	273.511	0.524469
GO:0001974_blood_vessel_remodeling	10	1	6.11755	-0.818144	405	151.309	212.41	273.511	0.524469
GO:0002263_cell_activation_during_immune_response	10	1	6.11755	-0.818144	405	151.309	212.41	273.511	0.524469
GO:0002285_lymphocyte_activation_during_immune_response	10	1	6.11755	-0.818144	405	151.309	212.41	273.511	0.524469
GO:0002286_T_cell_activation_during_immune_response	10	1	6.11755	-0.818144	405	151.309	212.41	273.511	0.524469
GO:0002292_T_cell_differentiation_during_immune_response	10	1	6.11755	-0.818144	405	151.309	212.41	273.511	0.524469
GO:0002293_alpha-beta_T_cell_differentiation_during_immune_response	10	1	6.11755	-0.818144	405	151.309	212.41	273.511	0.524469
GO:0002294_CD4-positive__alpha-beta_T_cell_differentiation_during_immune_response	10	1	6.11755	-0.818144	405	151.309	212.41	273.511	0.524469
GO:0002366_leukocyte_activation_during_immune_response	10	1	6.11755	-0.818144	405	151.309	212.41	273.511	0.524469
GO:0006140_regulation_of_nucleotide_metabolic_process	10	1	6.11755	-0.818144	405	151.309	212.41	273.511	0.524469
GO:0006739_NADP_metabolic_process	10	1	6.11755	-0.818144	405	151.309	212.41	273.511	0.524469
GO:0030890_positive_regulation_of_B_cell_proliferation	10	1	6.11755	-0.818144	405	151.309	212.41	273.511	0.524469
GO:0042093_T-helper_cell_differentiation	10	1	6.11755	-0.818144	405	151.309	212.41	273.511	0.524469
GO:0042130_negative_regulation_of_T_cell_proliferation	10	1	6.11755	-0.818144	405	151.309	212.41	273.511	0.524469
GO:0042384_cilium_biogenesis	10	1	6.11755	-0.818144	405	151.309	212.41	273.511	0.524469
GO:0045446_endothelial_cell_differentiation	10	1	6.11755	-0.818144	405	151.309	212.41	273.511	0.524469
GO:0046324_regulation_of_glucose_import	10	1	6.11755	-0.818144	405	151.309	212.41	273.511	0.524469
GO:0048200_Golgi_transport_vesicle_coating	10	1	6.11755	-0.818144	405	151.309	212.41	273.511	0.524469
GO:0048204_vesicle_targeting__inter-Golgi_cisterna	10	1	6.11755	-0.818144	405	151.309	212.41	273.511	0.524469
GO:0048205_COPI_coating_of_Golgi_vesicle	10	1	6.11755	-0.818144	405	151.309	212.41	273.511	0.524469
GO:0048206_vesicle_targeting__cis-Golgi_to_rough_ER	10	1	6.11755	-0.818144	405	151.309	212.41	273.511	0.524469
GO:0048219_inter-Golgi_cisterna_vesicle-mediated_transport	10	1	6.11755	-0.818144	405	151.309	212.41	273.511	0.524469
GO:0048220_cis-Golgi_to_rough_ER_vesicle-mediated_transport	10	1	6.11755	-0.818144	405	151.309	212.41	273.511	0.524469
GO:0065009_regulation_of_molecular_function	579	13	1.37354	-0.814529	406	151.538	212.67	273.802	0.523818
GO:0009056_catabolic_process	686	15	1.33766	-0.813954	407	151.571	212.75	273.929	0.522727
GO:0051179_localization	2611	49	1.14807	-0.813742	408	151.586	212.8	274.014	0.521569
GO:0007059_chromosome_segregation	43	2	2.84537	-0.807602	411	154.032	215.55	277.068	0.524453
GO:0019216_regulation_of_lipid_metabolic_process	43	2	2.84537	-0.807602	411	154.032	215.55	277.068	0.524453
GO:0046879_hormone_secretion	43	2	2.84537	-0.807602	411	154.032	215.55	277.068	0.524453
GO:0044248_cellular_catabolic_process	581	13	1.36882	-0.806792	412	154.1	215.7	277.3	0.523544
GO:0042445_hormone_metabolic_process	84	3	2.18484	-0.800721	413	155.166	216.87	278.574	0.525109
GO:0033674_positive_regulation_of_kinase_activity	129	4	1.89692	-0.794199	414	155.561	217.49	279.419	0.525338
GO:0030217_T_cell_differentiation	44	2	2.78071	-0.791843	415	156.821	219.28	281.739	0.528386
GO:0003002_regionalization	85	3	2.15914	-0.790026	416	157.438	220.07	282.702	0.529014
GO:0048519_negative_regulation_of_biological_process	1079	22	1.24732	-0.784522	417	157.523	220.21	282.897	0.528082
GO:0002228_natural_killer_cell_mediated_immunity	11	1	5.56141	-0.780211	430	167.086	231.54	295.994	0.538465
GO:0006613_cotranslational_protein_targeting_to_membrane	11	1	5.56141	-0.780211	430	167.086	231.54	295.994	0.538465
GO:0007212_dopamine_receptor_signaling_pathway	11	1	5.56141	-0.780211	430	167.086	231.54	295.994	0.538465
GO:0009225_nucleotide-sugar_metabolic_process	11	1	5.56141	-0.780211	430	167.086	231.54	295.994	0.538465
GO:0019218_regulation_of_steroid_metabolic_process	11	1	5.56141	-0.780211	430	167.086	231.54	295.994	0.538465
GO:0032868_response_to_insulin_stimulus	11	1	5.56141	-0.780211	430	167.086	231.54	295.994	0.538465
GO:0033344_cholesterol_efflux	11	1	5.56141	-0.780211	430	167.086	231.54	295.994	0.538465
GO:0042267_natural_killer_cell_mediated_cytotoxicity	11	1	5.56141	-0.780211	430	167.086	231.54	295.994	0.538465
GO:0042354_L-fucose_metabolic_process	11	1	5.56141	-0.780211	430	167.086	231.54	295.994	0.538465
GO:0043367_CD4-positive__alpha_beta_T_cell_differentiation	11	1	5.56141	-0.780211	430	167.086	231.54	295.994	0.538465
GO:0046323_glucose_import	11	1	5.56141	-0.780211	430	167.086	231.54	295.994	0.538465
GO:0046427_positive_regulation_of_JAK-STAT_cascade	11	1	5.56141	-0.780211	430	167.086	231.54	295.994	0.538465
GO:0048194_Golgi_vesicle_budding	11	1	5.56141	-0.780211	430	167.086	231.54	295.994	0.538465
GO:0051347_positive_regulation_of_transferase_activity	131	4	1.86796	-0.777531	431	167.807	232.41	297.013	0.539234
GO:0005975_carbohydrate_metabolic_process	379	9	1.45272	-0.773276	432	169.171	234.25	299.329	0.542245
GO:0006753_nucleoside_phosphate_metabolic_process	179	5	1.70881	-0.770597	434	169.678	234.82	299.962	0.54106
GO:0009117_nucleotide_metabolic_process	179	5	1.70881	-0.770597	434	169.678	234.82	299.962	0.54106
GO:0032101_regulation_of_response_to_external_stimulus	46	2	2.65981	-0.761662	435	171.309	236.91	302.511	0.544621
GO:0035239_tube_morphogenesis	88	3	2.08553	-0.759002	437	171.831	237.5	303.169	0.543478
GO:0044275_cellular_carbohydrate_catabolic_process	88	3	2.08553	-0.759002	437	171.831	237.5	303.169	0.543478
GO:0007626_locomotory_behavior	182	5	1.68065	-0.750194	438	172.47	238.28	304.09	0.544018
GO:0046777_protein_amino_acid_autophosphorylation	47	2	2.60321	-0.747201	439	173.658	239.74	305.822	0.546105
GO:0001909_leukocyte_mediated_cytotoxicity	12	1	5.09796	-0.745872	458	189.908	258.28	326.652	0.56393
GO:0001952_regulation_of_cell-matrix_adhesion	12	1	5.09796	-0.745872	458	189.908	258.28	326.652	0.56393
GO:0001990_regulation_of_systemic_arterial_blood_pressure_by_hormone	12	1	5.09796	-0.745872	458	189.908	258.28	326.652	0.56393
GO:0007030_Golgi_organization_and_biogenesis	12	1	5.09796	-0.745872	458	189.908	258.28	326.652	0.56393
GO:0007263_nitric_oxide_mediated_signal_transduction	12	1	5.09796	-0.745872	458	189.908	258.28	326.652	0.56393
GO:0015074_DNA_integration	12	1	5.09796	-0.745872	458	189.908	258.28	326.652	0.56393
GO:0021782_glial_cell_development	12	1	5.09796	-0.745872	458	189.908	258.28	326.652	0.56393
GO:0021983_pituitary_gland_development	12	1	5.09796	-0.745872	458	189.908	258.28	326.652	0.56393
GO:0033555_multicellular_organismal_response_to_stress	12	1	5.09796	-0.745872	458	189.908	258.28	326.652	0.56393
GO:0042088_T-helper_1_type_immune_response	12	1	5.09796	-0.745872	458	189.908	258.28	326.652	0.56393
GO:0046637_regulation_of_alpha-beta_T_cell_differentiation	12	1	5.09796	-0.745872	458	189.908	258.28	326.652	0.56393
GO:0046887_positive_regulation_of_hormone_secretion	12	1	5.09796	-0.745872	458	189.908	258.28	326.652	0.56393
GO:0048199_vesicle_targeting__to__from_or_within_Golgi	12	1	5.09796	-0.745872	458	189.908	258.28	326.652	0.56393
GO:0048565_gut_development	12	1	5.09796	-0.745872	458	189.908	258.28	326.652	0.56393
GO:0048661_positive_regulation_of_smooth_muscle_cell_proliferation	12	1	5.09796	-0.745872	458	189.908	258.28	326.652	0.56393
GO:0050680_negative_regulation_of_epithelial_cell_proliferation	12	1	5.09796	-0.745872	458	189.908	258.28	326.652	0.56393
GO:0050772_positive_regulation_of_axonogenesis	12	1	5.09796	-0.745872	458	189.908	258.28	326.652	0.56393
GO:0050886_endocrine_process	12	1	5.09796	-0.745872	458	189.908	258.28	326.652	0.56393
GO:0051238_sequestering_of_metal_ion	12	1	5.09796	-0.745872	458	189.908	258.28	326.652	0.56393
GO:0007017_microtubule-based_process	183	5	1.67146	-0.743521	459	190.598	258.97	327.342	0.564205
GO:0016310_phosphorylation	708	15	1.29609	-0.738618	460	191.514	260.02	328.526	0.565261
GO:0035150_regulation_of_tube_size	48	2	2.54898	-0.733135	462	193.019	262.1	331.181	0.567316
GO:0050880_regulation_of_blood_vessel_size	48	2	2.54898	-0.733135	462	193.019	262.1	331.181	0.567316
GO:0051704_multi-organism_process	441	10	1.3872	-0.73081	463	193.187	262.29	331.393	0.566501
GO:0043285_biopolymer_catabolic_process	337	8	1.45224	-0.727555	464	194.355	263.74	333.125	0.568405
GO:0046578_regulation_of_Ras_protein_signal_transduction	138	4	1.7732	-0.722252	465	194.675	264.26	333.845	0.568301
GO:0006096_glycolysis	49	2	2.49696	-0.719448	468	195.935	265.91	335.885	0.568184
GO:0016540_protein_autoprocessing	49	2	2.49696	-0.719448	468	195.935	265.91	335.885	0.568184
GO:0051090_regulation_of_transcription_factor_activity	49	2	2.49696	-0.719448	468	195.935	265.91	335.885	0.568184
GO:0006309_DNA_fragmentation_during_apoptosis	13	1	4.70581	-0.714551	482	210.466	281.79	353.114	0.584627
GO:0007224_smoothened_signaling_pathway	13	1	4.70581	-0.714551	482	210.466	281.79	353.114	0.584627
GO:0007569_cell_aging	13	1	4.70581	-0.714551	482	210.466	281.79	353.114	0.584627
GO:0008272_sulfate_transport	13	1	4.70581	-0.714551	482	210.466	281.79	353.114	0.584627
GO:0030879_mammary_gland_development	13	1	4.70581	-0.714551	482	210.466	281.79	353.114	0.584627
GO:0033077_T_cell_differentiation_in_the_thymus	13	1	4.70581	-0.714551	482	210.466	281.79	353.114	0.584627
GO:0045727_positive_regulation_of_translation	13	1	4.70581	-0.714551	482	210.466	281.79	353.114	0.584627
GO:0045766_positive_regulation_of_angiogenesis	13	1	4.70581	-0.714551	482	210.466	281.79	353.114	0.584627
GO:0045834_positive_regulation_of_lipid_metabolic_process	13	1	4.70581	-0.714551	482	210.466	281.79	353.114	0.584627
GO:0046888_negative_regulation_of_hormone_secretion	13	1	4.70581	-0.714551	482	210.466	281.79	353.114	0.584627
GO:0046890_regulation_of_lipid_biosynthetic_process	13	1	4.70581	-0.714551	482	210.466	281.79	353.114	0.584627
GO:0048041_focal_adhesion_formation	13	1	4.70581	-0.714551	482	210.466	281.79	353.114	0.584627
GO:0048806_genitalia_development	13	1	4.70581	-0.714551	482	210.466	281.79	353.114	0.584627
GO:0050729_positive_regulation_of_inflammatory_response	13	1	4.70581	-0.714551	482	210.466	281.79	353.114	0.584627
GO:0016052_carbohydrate_catabolic_process	93	3	1.9734	-0.710589	484	211.367	282.89	354.413	0.584483
GO:0048598_embryonic_morphogenesis	93	3	1.9734	-0.710589	484	211.367	282.89	354.413	0.584483
GO:0001701_in_utero_embryonic_development	50	2	2.44702	-0.706123	486	212.38	284.37	356.36	0.585123
GO:0003018_vascular_process_in_circulatory_system	50	2	2.44702	-0.706123	486	212.38	284.37	356.36	0.585123
GO:0006917_induction_of_apoptosis	189	5	1.6184	-0.704784	487	212.656	284.73	356.804	0.584661
GO:0045941_positive_regulation_of_transcription	291	7	1.47158	-0.700044	488	212.984	285.39	357.796	0.584816
GO:0012502_induction_of_programmed_cell_death	190	5	1.60988	-0.698537	489	213.42	285.81	358.2	0.584479
GO:0007229_integrin-mediated_signaling_pathway	51	2	2.39904	-0.693146	491	214.865	287.72	360.575	0.585988
GO:0018212_peptidyl-tyrosine_modification	51	2	2.39904	-0.693146	491	214.865	287.72	360.575	0.585988
GO:0007166_cell_surface_receptor_linked_signal_transduction	1343	26	1.18434	-0.687198	492	215.993	289.15	362.307	0.587703
GO:0055086_nucleobase__nucleoside_and_nucleotide_metabolic_process	192	5	1.59311	-0.686218	493	216.038	289.21	362.382	0.586633
GO:0000080_G1_phase_of_mitotic_cell_cycle	14	1	4.36968	-0.685797	508	226.735	300.99	375.245	0.5925
GO:0006692_prostanoid_metabolic_process	14	1	4.36968	-0.685797	508	226.735	300.99	375.245	0.5925
GO:0006693_prostaglandin_metabolic_process	14	1	4.36968	-0.685797	508	226.735	300.99	375.245	0.5925
GO:0006779_porphyrin_biosynthetic_process	14	1	4.36968	-0.685797	508	226.735	300.99	375.245	0.5925
GO:0006901_vesicle_coating	14	1	4.36968	-0.685797	508	226.735	300.99	375.245	0.5925
GO:0014032_neural_crest_cell_development	14	1	4.36968	-0.685797	508	226.735	300.99	375.245	0.5925
GO:0014033_neural_crest_cell_differentiation	14	1	4.36968	-0.685797	508	226.735	300.99	375.245	0.5925
GO:0021536_diencephalon_development	14	1	4.36968	-0.685797	508	226.735	300.99	375.245	0.5925
GO:0030149_sphingolipid_catabolic_process	14	1	4.36968	-0.685797	508	226.735	300.99	375.245	0.5925
GO:0033014_tetrapyrrole_biosynthetic_process	14	1	4.36968	-0.685797	508	226.735	300.99	375.245	0.5925
GO:0043524_negative_regulation_of_neuron_apoptosis	14	1	4.36968	-0.685797	508	226.735	300.99	375.245	0.5925
GO:0046634_regulation_of_alpha-beta_T_cell_activation	14	1	4.36968	-0.685797	508	226.735	300.99	375.245	0.5925
GO:0048066_pigmentation_during_development	14	1	4.36968	-0.685797	508	226.735	300.99	375.245	0.5925
GO:0048663_neuron_fate_commitment	14	1	4.36968	-0.685797	508	226.735	300.99	375.245	0.5925
GO:0051899_membrane_depolarization	14	1	4.36968	-0.685797	508	226.735	300.99	375.245	0.5925
GO:0043281_regulation_of_caspase_activity	52	2	2.3529	-0.680503	510	228.09	303.08	378.07	0.594275
GO:0048771_tissue_remodeling	52	2	2.3529	-0.680503	510	228.09	303.08	378.07	0.594275
GO:0006935_chemotaxis	144	4	1.69932	-0.678373	512	228.671	303.64	378.609	0.593047
GO:0042330_taxis	144	4	1.69932	-0.678373	512	228.671	303.64	378.609	0.593047
GO:0043405_regulation_of_MAP_kinase_activity	97	3	1.89203	-0.674562	513	229.052	304.22	379.388	0.593021
GO:0052548_regulation_of_endopeptidase_activity	53	2	2.30851	-0.668181	514	231.708	307.24	382.772	0.597743
GO:0051128_regulation_of_cellular_component_organization_and_biogenesis	246	6	1.49209	-0.667146	515	231.893	307.45	383.007	0.59699
GO:0010628_positive_regulation_of_gene_expression	298	7	1.43701	-0.666067	516	231.894	307.51	383.126	0.59595
GO:0016192_vesicle-mediated_transport	458	10	1.33571	-0.663482	517	232.433	308.2	383.967	0.596132
GO:0006928_cell_motility	352	8	1.39035	-0.659713	519	233.128	308.98	384.832	0.595337
GO:0051674_localization_of_cell	352	8	1.39035	-0.659713	519	233.128	308.98	384.832	0.595337
GO:0001708_cell_fate_specification	15	1	4.07837	-0.659256	527	239.752	316.62	393.488	0.600797
GO:0006900_membrane_budding	15	1	4.07837	-0.659256	527	239.752	316.62	393.488	0.600797
GO:0007043_cell-cell_junction_assembly	15	1	4.07837	-0.659256	527	239.752	316.62	393.488	0.600797
GO:0008637_apoptotic_mitochondrial_changes	15	1	4.07837	-0.659256	527	239.752	316.62	393.488	0.600797
GO:0030178_negative_regulation_of_Wnt_receptor_signaling_pathway	15	1	4.07837	-0.659256	527	239.752	316.62	393.488	0.600797
GO:0045740_positive_regulation_of_DNA_replication	15	1	4.07837	-0.659256	527	239.752	316.62	393.488	0.600797
GO:0050688_regulation_of_defense_response_to_virus	15	1	4.07837	-0.659256	527	239.752	316.62	393.488	0.600797
GO:0051318_G1_phase	15	1	4.07837	-0.659256	527	239.752	316.62	393.488	0.600797
GO:0006865_amino_acid_transport	54	2	2.26576	-0.656167	531	241.78	319.19	396.6	0.601111
GO:0006986_response_to_unfolded_protein	54	2	2.26576	-0.656167	531	241.78	319.19	396.6	0.601111
GO:0051789_response_to_protein_stimulus	54	2	2.26576	-0.656167	531	241.78	319.19	396.6	0.601111
GO:0052547_regulation_of_peptidase_activity	54	2	2.26576	-0.656167	531	241.78	319.19	396.6	0.601111
GO:0008152_metabolic_process	6506	112	1.05313	-0.652006	532	241.964	319.48	396.996	0.600526
GO:0006869_lipid_transport	100	3	1.83527	-0.648984	533	242.403	320.05	397.697	0.600469
GO:0008643_carbohydrate_transport	55	2	2.22457	-0.64445	534	244.64	322.94	401.24	0.604757
GO:0050801_ion_homeostasis	251	6	1.46236	-0.641436	535	245.123	323.57	402.017	0.604804
GO:0001906_cell_killing	16	1	3.82347	-0.634639	551	257.02	337.23	417.44	0.612033
GO:0001942_hair_follicle_development	16	1	3.82347	-0.634639	551	257.02	337.23	417.44	0.612033
GO:0003044_regulation_of_systemic_arterial_blood_pressure_mediated_by_a_chemical_signal	16	1	3.82347	-0.634639	551	257.02	337.23	417.44	0.612033
GO:0007589_body_fluid_secretion	16	1	3.82347	-0.634639	551	257.02	337.23	417.44	0.612033
GO:0008344_adult_locomotory_behavior	16	1	3.82347	-0.634639	551	257.02	337.23	417.44	0.612033
GO:0008630_DNA_damage_response__signal_transduction_resulting_in_induction_of_apoptosis	16	1	3.82347	-0.634639	551	257.02	337.23	417.44	0.612033
GO:0010212_response_to_ionizing_radiation	16	1	3.82347	-0.634639	551	257.02	337.23	417.44	0.612033
GO:0022404_molting_cycle_process	16	1	3.82347	-0.634639	551	257.02	337.23	417.44	0.612033
GO:0022405_hair_cycle_process	16	1	3.82347	-0.634639	551	257.02	337.23	417.44	0.612033
GO:0030101_natural_killer_cell_activation	16	1	3.82347	-0.634639	551	257.02	337.23	417.44	0.612033
GO:0042303_molting_cycle	16	1	3.82347	-0.634639	551	257.02	337.23	417.44	0.612033
GO:0042475_odontogenesis_of_dentine-containing_tooth	16	1	3.82347	-0.634639	551	257.02	337.23	417.44	0.612033
GO:0042633_hair_cycle	16	1	3.82347	-0.634639	551	257.02	337.23	417.44	0.612033
GO:0043900_regulation_of_multi-organism_process	16	1	3.82347	-0.634639	551	257.02	337.23	417.44	0.612033
GO:0050868_negative_regulation_of_T_cell_activation	16	1	3.82347	-0.634639	551	257.02	337.23	417.44	0.612033
GO:0051341_regulation_of_oxidoreductase_activity	16	1	3.82347	-0.634639	551	257.02	337.23	417.44	0.612033
GO:0000041_transition_metal_ion_transport	56	2	2.18484	-0.633018	555	258.708	339.11	419.512	0.611009
GO:0000187_activation_of_MAPK_activity	56	2	2.18484	-0.633018	555	258.708	339.11	419.512	0.611009
GO:0051050_positive_regulation_of_transport	56	2	2.18484	-0.633018	555	258.708	339.11	419.512	0.611009
GO:0051251_positive_regulation_of_lymphocyte_activation	56	2	2.18484	-0.633018	555	258.708	339.11	419.512	0.611009
GO:0042110_T_cell_activation	102	3	1.79928	-0.632576	556	258.849	339.29	419.731	0.610234
GO:0000165_MAPKKK_cascade	151	4	1.62054	-0.630874	558	259.364	339.84	420.316	0.609032
GO:0006631_fatty_acid_metabolic_process	151	4	1.62054	-0.630874	558	259.364	339.84	420.316	0.609032
GO:0051101_regulation_of_DNA_binding	57	2	2.14651	-0.621862	559	261.166	341.63	422.094	0.611145
GO:0000086_G2_M_transition_of_mitotic_cell_cycle	17	1	3.59856	-0.611713	566	270.203	352.2	434.197	0.622261
GO:0006081_aldehyde_metabolic_process	17	1	3.59856	-0.611713	566	270.203	352.2	434.197	0.622261
GO:0007405_neuroblast_proliferation	17	1	3.59856	-0.611713	566	270.203	352.2	434.197	0.622261
GO:0009636_response_to_toxin	17	1	3.59856	-0.611713	566	270.203	352.2	434.197	0.622261
GO:0030004_cellular_monovalent_inorganic_cation_homeostasis	17	1	3.59856	-0.611713	566	270.203	352.2	434.197	0.622261
GO:0030195_negative_regulation_of_blood_coagulation	17	1	3.59856	-0.611713	566	270.203	352.2	434.197	0.622261
GO:0046632_alpha-beta_T_cell_differentiation	17	1	3.59856	-0.611713	566	270.203	352.2	434.197	0.622261
GO:0022008_neurogenesis	258	6	1.42269	-0.607084	567	271.27	353.62	435.97	0.623668
GO:0008104_protein_localization	696	14	1.23054	-0.605068	568	271.479	353.83	436.181	0.62294
GO:0032787_monocarboxylic_acid_metabolic_process	207	5	1.47767	-0.600735	569	272.013	354.42	436.827	0.622882
GO:0045137_development_of_primary_sexual_characteristics	59	2	2.07375	-0.600336	571	273.091	355.68	438.269	0.622907
GO:0051258_protein_polymerization	59	2	2.07375	-0.600336	571	273.091	355.68	438.269	0.622907
GO:0045935_positive_regulation_of_nucleobase__nucleoside__nucleotide_and_nucleic_acid_metabolic_process	313	7	1.36814	-0.598518	572	273.238	355.98	438.722	0.622343
GO:0000070_mitotic_sister_chromatid_segregation	18	1	3.39864	-0.590282	591	283.918	368.24	452.562	0.62308
GO:0001657_ureteric_bud_development	18	1	3.39864	-0.590282	591	283.918	368.24	452.562	0.62308
GO:0002831_regulation_of_response_to_biotic_stimulus	18	1	3.39864	-0.590282	591	283.918	368.24	452.562	0.62308
GO:0006171_cAMP_biosynthetic_process	18	1	3.39864	-0.590282	591	283.918	368.24	452.562	0.62308
GO:0006473_protein_amino_acid_acetylation	18	1	3.39864	-0.590282	591	283.918	368.24	452.562	0.62308
GO:0006778_porphyrin_metabolic_process	18	1	3.39864	-0.590282	591	283.918	368.24	452.562	0.62308
GO:0006890_retrograde_vesicle-mediated_transport__Golgi_to_ER	18	1	3.39864	-0.590282	591	283.918	368.24	452.562	0.62308
GO:0006891_intra-Golgi_vesicle-mediated_transport	18	1	3.39864	-0.590282	591	283.918	368.24	452.562	0.62308
GO:0006921_cell_structure_disassembly_during_apoptosis	18	1	3.39864	-0.590282	591	283.918	368.24	452.562	0.62308
GO:0006940_regulation_of_smooth_muscle_contraction	18	1	3.39864	-0.590282	591	283.918	368.24	452.562	0.62308
GO:0007159_leukocyte_adhesion	18	1	3.39864	-0.590282	591	283.918	368.24	452.562	0.62308
GO:0007257_activation_of_JNK_activity	18	1	3.39864	-0.590282	591	283.918	368.24	452.562	0.62308
GO:0019233_sensory_perception_of_pain	18	1	3.39864	-0.590282	591	283.918	368.24	452.562	0.62308
GO:0022411_cellular_component_disassembly	18	1	3.39864	-0.590282	591	283.918	368.24	452.562	0.62308
GO:0033013_tetrapyrrole_metabolic_process	18	1	3.39864	-0.590282	591	283.918	368.24	452.562	0.62308
GO:0042176_regulation_of_protein_catabolic_process	18	1	3.39864	-0.590282	591	283.918	368.24	452.562	0.62308
GO:0043433_negative_regulation_of_transcription_factor_activity	18	1	3.39864	-0.590282	591	283.918	368.24	452.562	0.62308
GO:0045840_positive_regulation_of_mitosis	18	1	3.39864	-0.590282	591	283.918	368.24	452.562	0.62308
GO:0050871_positive_regulation_of_B_cell_activation	18	1	3.39864	-0.590282	591	283.918	368.24	452.562	0.62308
GO:0044419_interspecies_interaction_between_organisms	209	5	1.46353	-0.590196	592	284.046	368.38	452.714	0.622264
GO:0002696_positive_regulation_of_leukocyte_activation	60	2	2.03918	-0.589948	594	285.254	370.01	454.766	0.622912
GO:0050867_positive_regulation_of_cell_activation	60	2	2.03918	-0.589948	594	285.254	370.01	454.766	0.622912
GO:0044237_cellular_metabolic_process	6065	104	1.04901	-0.583825	595	286.029	371.02	456.011	0.623563
GO:0007243_protein_kinase_cascade	371	8	1.31915	-0.58227	596	286.264	371.26	456.256	0.622919
GO:0048511_rhythmic_process	61	2	2.00576	-0.579799	597	287.99	373.25	458.51	0.625209
GO:0006486_protein_amino_acid_glycosylation	109	3	1.68373	-0.57888	599	288.795	374.03	459.265	0.624424
GO:0043413_biopolymer_glycosylation	109	3	1.68373	-0.57888	599	288.795	374.03	459.265	0.624424
GO:0048583_regulation_of_response_to_stimulus	160	4	1.52939	-0.575059	600	289.42	374.57	459.72	0.624283
GO:0007154_cell_communication	3227	57	1.08057	-0.572936	601	289.968	375.2	460.432	0.624293
GO:0046907_intracellular_transport	595	12	1.23379	-0.572671	602	290.028	375.27	460.512	0.623372
GO:0000819_sister_chromatid_segregation	19	1	3.21977	-0.570184	615	296.918	382.89	468.862	0.622585
GO:0001840_neural_plate_development	19	1	3.21977	-0.570184	615	296.918	382.89	468.862	0.622585
GO:0006471_protein_amino_acid_ADP-ribosylation	19	1	3.21977	-0.570184	615	296.918	382.89	468.862	0.622585
GO:0006829_zinc_ion_transport	19	1	3.21977	-0.570184	615	296.918	382.89	468.862	0.622585
GO:0006892_post-Golgi_vesicle-mediated_transport	19	1	3.21977	-0.570184	615	296.918	382.89	468.862	0.622585
GO:0009311_oligosaccharide_metabolic_process	19	1	3.21977	-0.570184	615	296.918	382.89	468.862	0.622585
GO:0030262_apoptotic_nuclear_changes	19	1	3.21977	-0.570184	615	296.918	382.89	468.862	0.622585
GO:0030833_regulation_of_actin_filament_polymerization	19	1	3.21977	-0.570184	615	296.918	382.89	468.862	0.622585
GO:0034329_cell_junction_assembly	19	1	3.21977	-0.570184	615	296.918	382.89	468.862	0.622585
GO:0042326_negative_regulation_of_phosphorylation	19	1	3.21977	-0.570184	615	296.918	382.89	468.862	0.622585
GO:0046425_regulation_of_JAK-STAT_cascade	19	1	3.21977	-0.570184	615	296.918	382.89	468.862	0.622585
GO:0050819_negative_regulation_of_coagulation	19	1	3.21977	-0.570184	615	296.918	382.89	468.862	0.622585
GO:0051017_actin_filament_bundle_formation	19	1	3.21977	-0.570184	615	296.918	382.89	468.862	0.622585
GO:0042035_regulation_of_cytokine_biosynthetic_process	62	2	1.9734	-0.56988	616	298.182	384.15	470.118	0.62362
GO:0030097_hemopoiesis	162	4	1.51051	-0.563394	617	299.68	386.03	472.38	0.625656
GO:0042157_lipoprotein_metabolic_process	63	2	1.94208	-0.560184	618	301.442	387.93	474.418	0.627718
GO:0045859_regulation_of_protein_kinase_activity	215	5	1.42269	-0.559698	619	301.82	388.32	474.82	0.627334
GO:0051641_cellular_localization	771	15	1.19019	-0.554489	620	302.417	388.93	475.443	0.627306
GO:0001894_tissue_homeostasis	20	1	3.05878	-0.551282	631	310.785	398.13	485.475	0.630951
GO:0003073_regulation_of_systemic_arterial_blood_pressure	20	1	3.05878	-0.551282	631	310.785	398.13	485.475	0.630951
GO:0006493_protein_amino_acid_O-linked_glycosylation	20	1	3.05878	-0.551282	631	310.785	398.13	485.475	0.630951
GO:0010563_negative_regulation_of_phosphorus_metabolic_process	20	1	3.05878	-0.551282	631	310.785	398.13	485.475	0.630951
GO:0030317_sperm_motility	20	1	3.05878	-0.551282	631	310.785	398.13	485.475	0.630951
GO:0030902_hindbrain_development	20	1	3.05878	-0.551282	631	310.785	398.13	485.475	0.630951
GO:0032844_regulation_of_homeostatic_process	20	1	3.05878	-0.551282	631	310.785	398.13	485.475	0.630951
GO:0045936_negative_regulation_of_phosphate_metabolic_process	20	1	3.05878	-0.551282	631	310.785	398.13	485.475	0.630951
GO:0046631_alpha-beta_T_cell_activation	20	1	3.05878	-0.551282	631	310.785	398.13	485.475	0.630951
GO:0048871_multicellular_organismal_homeostasis	20	1	3.05878	-0.551282	631	310.785	398.13	485.475	0.630951
GO:0050769_positive_regulation_of_neurogenesis	20	1	3.05878	-0.551282	631	310.785	398.13	485.475	0.630951
GO:0030003_cellular_cation_homeostasis	165	4	1.48304	-0.546368	632	311.576	399.07	486.564	0.63144
GO:0009101_glycoprotein_biosynthetic_process	114	3	1.60988	-0.543765	633	312.026	399.6	487.174	0.63128
GO:0006470_protein_amino_acid_dephosphorylation	115	3	1.59588	-0.53704	634	313.309	401	488.691	0.632492
GO:0043549_regulation_of_kinase_activity	220	5	1.39035	-0.535507	635	313.61	401.3	488.99	0.631969
GO:0016043_cellular_component_organization_and_biogenesis	1591	29	1.11508	-0.535176	636	314.047	401.84	489.633	0.631824
GO:0006903_vesicle_targeting	21	1	2.91312	-0.533457	642	322.349	410.89	499.431	0.640016
GO:0007260_tyrosine_phosphorylation_of_STAT_protein	21	1	2.91312	-0.533457	642	322.349	410.89	499.431	0.640016
GO:0019059_initiation_of_viral_infection	21	1	2.91312	-0.533457	642	322.349	410.89	499.431	0.640016
GO:0019217_regulation_of_fatty_acid_metabolic_process	21	1	2.91312	-0.533457	642	322.349	410.89	499.431	0.640016
GO:0043627_response_to_estrogen_stimulus	21	1	2.91312	-0.533457	642	322.349	410.89	499.431	0.640016
GO:0046058_cAMP_metabolic_process	21	1	2.91312	-0.533457	642	322.349	410.89	499.431	0.640016
GO:0022414_reproductive_process	275	6	1.33474	-0.530998	643	323.161	412.06	500.959	0.64084
GO:0006952_defense_response	497	10	1.2309	-0.529537	644	323.548	412.46	501.372	0.640466
GO:0016567_protein_ubiquitination	67	2	1.82614	-0.523485	646	325.29	414.55	503.81	0.641718
GO:0046483_heterocycle_metabolic_process	67	2	1.82614	-0.523485	646	325.29	414.55	503.81	0.641718
GO:0051338_regulation_of_transferase_activity	223	5	1.37165	-0.521501	647	326.032	415.26	504.488	0.641824
GO:0051239_regulation_of_multicellular_organismal_process	224	5	1.36553	-0.516915	648	326.584	415.99	505.396	0.64196
GO:0000060_protein_import_into_nucleus__translocation	22	1	2.78071	-0.516609	659	335.295	425.56	515.825	0.645766
GO:0001656_metanephros_development	22	1	2.78071	-0.516609	659	335.295	425.56	515.825	0.645766
GO:0006612_protein_targeting_to_membrane	22	1	2.78071	-0.516609	659	335.295	425.56	515.825	0.645766
GO:0006914_autophagy	22	1	2.78071	-0.516609	659	335.295	425.56	515.825	0.645766
GO:0016331_morphogenesis_of_embryonic_epithelium	22	1	2.78071	-0.516609	659	335.295	425.56	515.825	0.645766
GO:0042476_odontogenesis	22	1	2.78071	-0.516609	659	335.295	425.56	515.825	0.645766
GO:0043392_negative_regulation_of_DNA_binding	22	1	2.78071	-0.516609	659	335.295	425.56	515.825	0.645766
GO:0045580_regulation_of_T_cell_differentiation	22	1	2.78071	-0.516609	659	335.295	425.56	515.825	0.645766
GO:0046466_membrane_lipid_catabolic_process	22	1	2.78071	-0.516609	659	335.295	425.56	515.825	0.645766
GO:0048660_regulation_of_smooth_muscle_cell_proliferation	22	1	2.78071	-0.516609	659	335.295	425.56	515.825	0.645766
GO:0051092_positive_regulation_of_NF-kappaB_transcription_factor_activity	22	1	2.78071	-0.516609	659	335.295	425.56	515.825	0.645766
GO:0007204_elevation_of_cytosolic_calcium_ion_concentration	68	2	1.79928	-0.5148	661	336.904	427.49	518.076	0.646732
GO:0051480_cytosolic_calcium_ion_homeostasis	68	2	1.79928	-0.5148	661	336.904	427.49	518.076	0.646732
GO:0006954_inflammatory_response	280	6	1.3109	-0.510443	662	337.771	428.8	519.829	0.647734
GO:0015837_amine_transport	69	2	1.7732	-0.506298	664	340.491	431.87	523.249	0.650407
GO:0042391_regulation_of_membrane_potential	69	2	1.7732	-0.506298	664	340.491	431.87	523.249	0.650407
GO:0006875_cellular_metal_ion_homeostasis	120	3	1.52939	-0.504804	666	341.128	432.57	524.012	0.649505
GO:0007389_pattern_specification_process	120	3	1.52939	-0.504804	666	341.128	432.57	524.012	0.649505
GO:0033036_macromolecule_localization	735	14	1.16525	-0.500963	667	341.779	433.21	524.641	0.64949
GO:0006769_nicotinamide_metabolic_process	23	1	2.65981	-0.500649	676	350.134	442.72	535.306	0.654911
GO:0006826_iron_ion_transport	23	1	2.65981	-0.500649	676	350.134	442.72	535.306	0.654911
GO:0007422_peripheral_nervous_system_development	23	1	2.65981	-0.500649	676	350.134	442.72	535.306	0.654911
GO:0009166_nucleotide_catabolic_process	23	1	2.65981	-0.500649	676	350.134	442.72	535.306	0.654911
GO:0032312_regulation_of_ARF_GTPase_activity	23	1	2.65981	-0.500649	676	350.134	442.72	535.306	0.654911
GO:0043473_pigmentation	23	1	2.65981	-0.500649	676	350.134	442.72	535.306	0.654911
GO:0048568_embryonic_organ_development	23	1	2.65981	-0.500649	676	350.134	442.72	535.306	0.654911
GO:0051100_negative_regulation_of_binding	23	1	2.65981	-0.500649	676	350.134	442.72	535.306	0.654911
GO:0051650_establishment_of_vesicle_localization	23	1	2.65981	-0.500649	676	350.134	442.72	535.306	0.654911
GO:0055065_metal_ion_homeostasis	121	3	1.51675	-0.498623	677	350.6	443.14	535.68	0.654564
GO:0016044_membrane_organization_and_biogenesis	283	6	1.29701	-0.498481	678	350.891	443.44	535.989	0.654041
GO:0032318_regulation_of_Ras_GTPase_activity	70	2	1.74787	-0.497974	680	351.946	444.93	537.914	0.654309
GO:0042089_cytokine_biosynthetic_process	70	2	1.74787	-0.497974	680	351.946	444.93	537.914	0.654309
GO:0031324_negative_regulation_of_cellular_metabolic_process	395	8	1.239	-0.496456	681	352.276	445.27	538.264	0.653847
GO:0051649_establishment_of_localization_in_cell	738	14	1.16051	-0.493622	682	352.959	445.92	538.881	0.653842
GO:0048534_hemopoietic_or_lymphoid_organ_development	175	4	1.3983	-0.493442	683	353.251	446.31	539.369	0.653455
GO:0035295_tube_development	122	3	1.50432	-0.492527	684	353.703	446.82	539.937	0.653246
GO:0022603_regulation_of_anatomical_structure_morphogenesis	71	2	1.72325	-0.489823	687	355.53	448.64	541.75	0.653042
GO:0042107_cytokine_metabolic_process	71	2	1.72325	-0.489823	687	355.53	448.64	541.75	0.653042
GO:0045165_cell_fate_commitment	71	2	1.72325	-0.489823	687	355.53	448.64	541.75	0.653042
GO:0016055_Wnt_receptor_signaling_pathway	123	3	1.49209	-0.486514	688	356.177	449.36	542.543	0.65314
GO:0007416_synaptogenesis	24	1	2.54898	-0.485501	698	363.195	457.41	551.625	0.655315
GO:0009069_serine_family_amino_acid_metabolic_process	24	1	2.54898	-0.485501	698	363.195	457.41	551.625	0.655315
GO:0019362_pyridine_nucleotide_metabolic_process	24	1	2.54898	-0.485501	698	363.195	457.41	551.625	0.655315
GO:0022602_ovulation_cycle_process	24	1	2.54898	-0.485501	698	363.195	457.41	551.625	0.655315
GO:0030073_insulin_secretion	24	1	2.54898	-0.485501	698	363.195	457.41	551.625	0.655315
GO:0030111_regulation_of_Wnt_receptor_signaling_pathway	24	1	2.54898	-0.485501	698	363.195	457.41	551.625	0.655315
GO:0030336_negative_regulation_of_cell_migration	24	1	2.54898	-0.485501	698	363.195	457.41	551.625	0.655315
GO:0042102_positive_regulation_of_T_cell_proliferation	24	1	2.54898	-0.485501	698	363.195	457.41	551.625	0.655315
GO:0050770_regulation_of_axonogenesis	24	1	2.54898	-0.485501	698	363.195	457.41	551.625	0.655315
GO:0051648_vesicle_localization	24	1	2.54898	-0.485501	698	363.195	457.41	551.625	0.655315
GO:0009892_negative_regulation_of_metabolic_process	399	8	1.22658	-0.483337	699	363.369	457.59	551.811	0.654635
GO:0032446_protein_modification_by_small_protein_conjugation	72	2	1.69932	-0.48184	700	364.133	458.43	552.727	0.6549
GO:0001816_cytokine_production	124	3	1.48005	-0.480584	701	364.794	459.23	553.666	0.655107
GO:0006873_cellular_ion_homeostasis	234	5	1.30717	-0.47321	702	367.873	462.77	557.667	0.659217
GO:0045934_negative_regulation_of_nucleobase__nucleoside__nucleotide_and_nucleic_acid_metabolic_process	290	6	1.2657	-0.471608	703	368.004	462.86	557.716	0.658407
GO:0007585_respiratory_gaseous_exchange	25	1	2.44702	-0.471099	712	374.182	469.75	565.318	0.659761
GO:0009880_embryonic_pattern_specification	25	1	2.44702	-0.471099	712	374.182	469.75	565.318	0.659761
GO:0014031_mesenchymal_cell_development	25	1	2.44702	-0.471099	712	374.182	469.75	565.318	0.659761
GO:0030168_platelet_activation	25	1	2.44702	-0.471099	712	374.182	469.75	565.318	0.659761
GO:0031327_negative_regulation_of_cellular_biosynthetic_process	25	1	2.44702	-0.471099	712	374.182	469.75	565.318	0.659761
GO:0042698_ovulation_cycle	25	1	2.44702	-0.471099	712	374.182	469.75	565.318	0.659761
GO:0043523_regulation_of_neuron_apoptosis	25	1	2.44702	-0.471099	712	374.182	469.75	565.318	0.659761
GO:0043543_protein_amino_acid_acylation	25	1	2.44702	-0.471099	712	374.182	469.75	565.318	0.659761
GO:0048762_mesenchymal_cell_differentiation	25	1	2.44702	-0.471099	712	374.182	469.75	565.318	0.659761
GO:0051056_regulation_of_small_GTPase_mediated_signal_transduction	180	4	1.35946	-0.469024	714	374.642	470.28	565.918	0.658655
GO:0055080_cation_homeostasis	180	4	1.35946	-0.469024	714	374.642	470.28	565.918	0.658655
GO:0007018_microtubule-based_movement	74	2	1.65339	-0.466358	716	376.181	471.99	567.799	0.659204
GO:0051098_regulation_of_binding	74	2	1.65339	-0.466358	716	376.181	471.99	567.799	0.659204
GO:0055082_cellular_chemical_homeostasis	237	5	1.29062	-0.46083	717	378.098	474.13	570.162	0.661269
GO:0051234_establishment_of_localization	2291	40	1.0681	-0.459317	718	378.819	474.82	570.821	0.661309
GO:0046942_carboxylic_acid_transport	75	2	1.63135	-0.45885	719	379.877	476.03	572.183	0.662072
GO:0016311_dephosphorylation	128	3	1.4338	-0.457655	720	381.428	477.47	573.512	0.663153
GO:0019319_hexose_biosynthetic_process	26	1	2.3529	-0.457383	725	387.46	483.28	579.1	0.666593
GO:0032963_collagen_metabolic_process	26	1	2.3529	-0.457383	725	387.46	483.28	579.1	0.666593
GO:0044403_symbiosis__encompassing_mutualism_through_parasitism	26	1	2.3529	-0.457383	725	387.46	483.28	579.1	0.666593
GO:0046456_icosanoid_biosynthetic_process	26	1	2.3529	-0.457383	725	387.46	483.28	579.1	0.666593
GO:0051607_defense_response_to_virus	26	1	2.3529	-0.457383	725	387.46	483.28	579.1	0.666593
GO:0007186_G-protein_coupled_receptor_protein_signaling_pathway	696	13	1.14265	-0.455596	726	387.843	483.57	579.297	0.666074
GO:0010558_negative_regulation_of_macromolecule_biosynthetic_process	295	6	1.24425	-0.453268	727	388.765	484.6	580.435	0.666575
GO:0003001_generation_of_a_signal_involved_in_cell-cell_signaling	76	2	1.60988	-0.451491	729	390.424	486.52	582.616	0.66738
GO:0015849_organic_acid_transport	76	2	1.60988	-0.451491	729	390.424	486.52	582.616	0.66738
GO:0002520_immune_system_development	185	4	1.32271	-0.445859	730	391.504	487.69	583.876	0.668068
GO:0030163_protein_catabolic_process	241	5	1.2692	-0.444819	732	392.003	488.28	584.557	0.667049
GO:0048699_generation_of_neurons	241	5	1.2692	-0.444819	732	392.003	488.28	584.557	0.667049
GO:0006885_regulation_of_pH	27	1	2.26576	-0.4443	744	399.479	496.45	593.421	0.667272
GO:0007623_circadian_rhythm	27	1	2.26576	-0.4443	744	399.479	496.45	593.421	0.667272
GO:0008585_female_gonad_development	27	1	2.26576	-0.4443	744	399.479	496.45	593.421	0.667272
GO:0030041_actin_filament_polymerization	27	1	2.26576	-0.4443	744	399.479	496.45	593.421	0.667272
GO:0032103_positive_regulation_of_response_to_external_stimulus	27	1	2.26576	-0.4443	744	399.479	496.45	593.421	0.667272
GO:0042472_inner_ear_morphogenesis	27	1	2.26576	-0.4443	744	399.479	496.45	593.421	0.667272
GO:0045619_regulation_of_lymphocyte_differentiation	27	1	2.26576	-0.4443	744	399.479	496.45	593.421	0.667272
GO:0046165_alcohol_biosynthetic_process	27	1	2.26576	-0.4443	744	399.479	496.45	593.421	0.667272
GO:0046364_monosaccharide_biosynthetic_process	27	1	2.26576	-0.4443	744	399.479	496.45	593.421	0.667272
GO:0050804_regulation_of_synaptic_transmission	27	1	2.26576	-0.4443	744	399.479	496.45	593.421	0.667272
GO:0051048_negative_regulation_of_secretion	27	1	2.26576	-0.4443	744	399.479	496.45	593.421	0.667272
GO:0051054_positive_regulation_of_DNA_metabolic_process	27	1	2.26576	-0.4443	744	399.479	496.45	593.421	0.667272
GO:0043062_extracellular_structure_organization_and_biogenesis	77	2	1.58898	-0.444278	745	400.261	497.36	594.459	0.667597
GO:0006511_ubiquitin-dependent_protein_catabolic_process	186	4	1.3156	-0.441369	747	401.261	498.35	595.439	0.667135
GO:0045892_negative_regulation_of_transcription__DNA-dependent	186	4	1.3156	-0.441369	747	401.261	498.35	595.439	0.667135
GO:0016477_cell_migration	242	5	1.26396	-0.440903	748	401.567	498.67	595.773	0.666671
GO:0051246_regulation_of_protein_metabolic_process	299	6	1.2276	-0.439087	749	401.873	499.07	596.267	0.666315
GO:0010605_negative_regulation_of_macromolecule_metabolic_process	356	7	1.20289	-0.438968	750	401.969	499.17	596.371	0.66556
GO:0042592_homeostatic_process	471	9	1.16896	-0.438621	751	402.124	499.3	596.476	0.664847
GO:0007548_sex_differentiation	78	2	1.5686	-0.437206	752	403.767	501.23	598.693	0.666529
GO:0019941_modification-dependent_protein_catabolic_process	187	4	1.30857	-0.436926	755	404.555	502.08	599.605	0.665007
GO:0043632_modification-dependent_macromolecule_catabolic_process	187	4	1.30857	-0.436926	755	404.555	502.08	599.605	0.665007
GO:0051336_regulation_of_hydrolase_activity	187	4	1.30857	-0.436926	755	404.555	502.08	599.605	0.665007
GO:0019752_carboxylic_acid_metabolic_process	414	8	1.18214	-0.436898	756	404.787	502.35	599.913	0.664484
GO:0044238_primary_metabolic_process	5883	99	1.02947	-0.436649	757	404.849	502.44	600.031	0.663725
GO:0007420_brain_development	132	3	1.39035	-0.435932	758	405.223	502.83	600.437	0.663364
GO:0006259_DNA_metabolic_process	415	8	1.17929	-0.433951	759	405.849	503.42	600.991	0.663267
GO:0007399_nervous_system_development	647	12	1.13463	-0.433825	760	405.977	503.57	601.163	0.662592
GO:0051253_negative_regulation_of_RNA_metabolic_process	188	4	1.30161	-0.432529	762	406.368	504.07	601.772	0.661509
GO:0051603_proteolysis_involved_in_cellular_protein_catabolic_process	188	4	1.30161	-0.432529	762	406.368	504.07	601.772	0.661509
GO:0007292_female_gamete_generation	28	1	2.18484	-0.431803	767	411.649	509.77	607.891	0.664628
GO:0008543_fibroblast_growth_factor_receptor_signaling_pathway	28	1	2.18484	-0.431803	767	411.649	509.77	607.891	0.664628
GO:0031349_positive_regulation_of_defense_response	28	1	2.18484	-0.431803	767	411.649	509.77	607.891	0.664628
GO:0050678_regulation_of_epithelial_cell_proliferation	28	1	2.18484	-0.431803	767	411.649	509.77	607.891	0.664628
GO:0051969_regulation_of_transmission_of_nerve_impulse	28	1	2.18484	-0.431803	767	411.649	509.77	607.891	0.664628
GO:0006082_organic_acid_metabolic_process	417	8	1.17363	-0.428111	768	414.283	512.48	610.677	0.667292
GO:0044257_cellular_protein_catabolic_process	190	4	1.28791	-0.423871	769	415.401	513.95	612.499	0.668336
GO:0007423_sensory_organ_development	80	2	1.52939	-0.423471	771	416.345	515.11	613.875	0.668106
GO:0051046_regulation_of_secretion	80	2	1.52939	-0.423471	771	416.345	515.11	613.875	0.668106
GO:0000302_response_to_reactive_oxygen_species	29	1	2.1095	-0.419852	779	424.176	523.95	623.724	0.672593
GO:0003007_heart_morphogenesis	29	1	2.1095	-0.419852	779	424.176	523.95	623.724	0.672593
GO:0009266_response_to_temperature_stimulus	29	1	2.1095	-0.419852	779	424.176	523.95	623.724	0.672593
GO:0010001_glial_cell_differentiation	29	1	2.1095	-0.419852	779	424.176	523.95	623.724	0.672593
GO:0032271_regulation_of_protein_polymerization	29	1	2.1095	-0.419852	779	424.176	523.95	623.724	0.672593
GO:0032507_maintenance_of_protein_location_in_cell	29	1	2.1095	-0.419852	779	424.176	523.95	623.724	0.672593
GO:0046883_regulation_of_hormone_secretion	29	1	2.1095	-0.419852	779	424.176	523.95	623.724	0.672593
GO:0051091_positive_regulation_of_transcription_factor_activity	29	1	2.1095	-0.419852	779	424.176	523.95	623.724	0.672593
GO:0048878_chemical_homeostasis	306	6	1.19952	-0.415279	780	426.316	526.27	626.224	0.674705
GO:0009890_negative_regulation_of_biosynthetic_process	307	6	1.19561	-0.41198	781	426.704	526.82	626.936	0.674545
GO:0008610_lipid_biosynthetic_process	250	5	1.22351	-0.410768	782	427.53	527.57	627.61	0.674642
GO:0009100_glycoprotein_metabolic_process	137	3	1.33961	-0.410353	783	428.901	528.97	629.039	0.675568
GO:0016485_protein_processing	82	2	1.49209	-0.410257	784	430.056	530.1	630.144	0.676148
GO:0001649_osteoblast_differentiation	30	1	2.03918	-0.408408	790	435.93	536.75	637.57	0.67943
GO:0001819_positive_regulation_of_cytokine_production	30	1	2.03918	-0.408408	790	435.93	536.75	637.57	0.67943
GO:0006888_ER_to_Golgi_vesicle-mediated_transport	30	1	2.03918	-0.408408	790	435.93	536.75	637.57	0.67943
GO:0009190_cyclic_nucleotide_biosynthetic_process	30	1	2.03918	-0.408408	790	435.93	536.75	637.57	0.67943
GO:0043010_camera-type_eye_development	30	1	2.03918	-0.408408	790	435.93	536.75	637.57	0.67943
GO:0051402_neuron_apoptosis	30	1	2.03918	-0.408408	790	435.93	536.75	637.57	0.67943
GO:0032270_positive_regulation_of_cellular_protein_metabolic_process	83	2	1.47411	-0.403837	792	438.029	538.76	639.491	0.680253
GO:0043087_regulation_of_GTPase_activity	83	2	1.47411	-0.403837	792	438.029	538.76	639.491	0.680253
GO:0046903_secretion	252	5	1.2138	-0.403555	793	438.381	539.06	639.739	0.679773
GO:0051093_negative_regulation_of_developmental_process	310	6	1.18404	-0.402229	794	438.595	539.22	639.845	0.679118
GO:0003006_reproductive_developmental_process	84	2	1.45656	-0.397538	796	440.081	540.86	641.639	0.679472
GO:0051345_positive_regulation_of_hydrolase_activity	84	2	1.45656	-0.397538	796	440.081	540.86	641.639	0.679472
GO:0006220_pyrimidine_nucleotide_metabolic_process	31	1	1.9734	-0.397437	800	442.644	543.7	644.756	0.679625
GO:0008629_induction_of_apoptosis_by_intracellular_signals	31	1	1.9734	-0.397437	800	442.644	543.7	644.756	0.679625
GO:0043388_positive_regulation_of_DNA_binding	31	1	1.9734	-0.397437	800	442.644	543.7	644.756	0.679625
GO:0050673_epithelial_cell_proliferation	31	1	1.9734	-0.397437	800	442.644	543.7	644.756	0.679625
GO:0000226_microtubule_cytoskeleton_organization_and_biogenesis	85	2	1.43942	-0.391356	801	445.294	546.54	647.786	0.682322
GO:0032501_multicellular_organismal_process	2889	49	1.03759	-0.387859	802	445.556	546.79	648.024	0.681783
GO:0044260_cellular_macromolecule_metabolic_process	2406	41	1.04248	-0.387297	803	445.726	546.93	648.134	0.681108
GO:0006260_DNA_replication	199	4	1.22966	-0.387045	804	445.901	547.11	648.319	0.680485
GO:0006997_nuclear_organization_and_biogenesis	32	1	1.91173	-0.386908	814	450.861	552.14	653.419	0.678305
GO:0016054_organic_acid_catabolic_process	32	1	1.91173	-0.386908	814	450.861	552.14	653.419	0.678305
GO:0030326_embryonic_limb_morphogenesis	32	1	1.91173	-0.386908	814	450.861	552.14	653.419	0.678305
GO:0032313_regulation_of_Rab_GTPase_activity	32	1	1.91173	-0.386908	814	450.861	552.14	653.419	0.678305
GO:0032482_Rab_protein_signal_transduction	32	1	1.91173	-0.386908	814	450.861	552.14	653.419	0.678305
GO:0032483_regulation_of_Rab_protein_signal_transduction	32	1	1.91173	-0.386908	814	450.861	552.14	653.419	0.678305
GO:0035113_embryonic_appendage_morphogenesis	32	1	1.91173	-0.386908	814	450.861	552.14	653.419	0.678305
GO:0046395_carboxylic_acid_catabolic_process	32	1	1.91173	-0.386908	814	450.861	552.14	653.419	0.678305
GO:0046519_sphingoid_metabolic_process	32	1	1.91173	-0.386908	814	450.861	552.14	653.419	0.678305
GO:0051216_cartilage_development	32	1	1.91173	-0.386908	814	450.861	552.14	653.419	0.678305
GO:0030005_cellular_di-__tri-valent_inorganic_cation_homeostasis	143	3	1.2834	-0.38179	815	453.265	554.78	656.295	0.680712
GO:0051247_positive_regulation_of_protein_metabolic_process	87	2	1.40633	-0.379333	816	454.001	555.63	657.259	0.680919
GO:0000910_cytokinesis	33	1	1.8538	-0.376795	821	458.512	560.42	662.328	0.682607
GO:0006733_oxidoreduction_coenzyme_metabolic_process	33	1	1.8538	-0.376795	821	458.512	560.42	662.328	0.682607
GO:0035270_endocrine_system_development	33	1	1.8538	-0.376795	821	458.512	560.42	662.328	0.682607
GO:0051099_positive_regulation_of_binding	33	1	1.8538	-0.376795	821	458.512	560.42	662.328	0.682607
GO:0051651_maintenance_of_location_in_cell	33	1	1.8538	-0.376795	821	458.512	560.42	662.328	0.682607
GO:0006457_protein_folding	145	3	1.2657	-0.37275	823	460.132	562.06	663.988	0.68294
GO:0015698_inorganic_anion_transport	145	3	1.2657	-0.37275	823	460.132	562.06	663.988	0.68294
GO:0055066_di-__tri-valent_inorganic_cation_homeostasis	146	3	1.25703	-0.368317	824	461.406	563.3	665.194	0.683617
GO:0006417_regulation_of_translation	89	2	1.37473	-0.367745	825	462.504	564.51	666.516	0.684255
GO:0016050_vesicle_organization_and_biogenesis	34	1	1.79928	-0.367071	828	466.403	568.47	670.537	0.686558
GO:0031644_regulation_of_neurological_system_process	34	1	1.79928	-0.367071	828	466.403	568.47	670.537	0.686558
GO:0051051_negative_regulation_of_transport	34	1	1.79928	-0.367071	828	466.403	568.47	670.537	0.686558
GO:0006810_transport	2242	38	1.03687	-0.366299	829	466.89	568.96	671.03	0.686321
GO:0016481_negative_regulation_of_transcription	263	5	1.16303	-0.36603	830	467.055	569.13	671.205	0.685699
GO:0051049_regulation_of_transport	147	3	1.24848	-0.36394	831	467.883	570.03	672.177	0.685957
GO:0008632_apoptotic_program	90	2	1.35946	-0.362109	832	469.648	571.96	674.272	0.687452
GO:0032879_regulation_of_localization	148	3	1.24005	-0.359618	833	470.718	572.92	675.122	0.687779
GO:0002697_regulation_of_immune_effector_process	35	1	1.74787	-0.357714	837	477.237	579.6	681.963	0.692473
GO:0009894_regulation_of_catabolic_process	35	1	1.74787	-0.357714	837	477.237	579.6	681.963	0.692473
GO:0042063_gliogenesis	35	1	1.74787	-0.357714	837	477.237	579.6	681.963	0.692473
GO:0051656_establishment_of_organelle_localization	35	1	1.74787	-0.357714	837	477.237	579.6	681.963	0.692473
GO:0010629_negative_regulation_of_gene_expression	267	5	1.14561	-0.353241	838	480.08	582.58	685.08	0.695203
GO:0048468_cell_development	386	7	1.1094	-0.352111	839	480.349	582.85	685.351	0.694696
GO:0045944_positive_regulation_of_transcription_from_RNA_polymerase_II_promoter	150	3	1.22351	-0.351137	840	480.711	583.31	685.909	0.694417
GO:0007266_Rho_protein_signal_transduction	92	2	1.3299	-0.351136	841	481.708	584.23	686.752	0.694685
GO:0006446_regulation_of_translational_initiation	36	1	1.69932	-0.348702	846	486.651	589.53	692.409	0.696844
GO:0006690_icosanoid_metabolic_process	36	1	1.69932	-0.348702	846	486.651	589.53	692.409	0.696844
GO:0007015_actin_filament_organization	36	1	1.69932	-0.348702	846	486.651	589.53	692.409	0.696844
GO:0008624_induction_of_apoptosis_by_extracellular_signals	36	1	1.69932	-0.348702	846	486.651	589.53	692.409	0.696844
GO:0008652_amino_acid_biosynthetic_process	36	1	1.69932	-0.348702	846	486.651	589.53	692.409	0.696844
GO:0009792_embryonic_development_ending_in_birth_or_egg_hatching	93	2	1.3156	-0.345796	849	489.285	592.14	694.995	0.697456
GO:0030705_cytoskeleton-dependent_intracellular_transport	93	2	1.3156	-0.345796	849	489.285	592.14	694.995	0.697456
GO:0043009_chordate_embryonic_development	93	2	1.3156	-0.345796	849	489.285	592.14	694.995	0.697456
GO:0006813_potassium_ion_transport	152	3	1.20741	-0.342869	850	490.316	593.05	695.784	0.697706
GO:0001764_neuron_migration	37	1	1.65339	-0.340015	857	495.745	598.79	701.835	0.698705
GO:0007162_negative_regulation_of_cell_adhesion	37	1	1.65339	-0.340015	857	495.745	598.79	701.835	0.698705
GO:0009411_response_to_UV	37	1	1.65339	-0.340015	857	495.745	598.79	701.835	0.698705
GO:0035107_appendage_morphogenesis	37	1	1.65339	-0.340015	857	495.745	598.79	701.835	0.698705
GO:0035108_limb_morphogenesis	37	1	1.65339	-0.340015	857	495.745	598.79	701.835	0.698705
GO:0048736_appendage_development	37	1	1.65339	-0.340015	857	495.745	598.79	701.835	0.698705
GO:0060173_limb_development	37	1	1.65339	-0.340015	857	495.745	598.79	701.835	0.698705
GO:0009615_response_to_virus	95	2	1.28791	-0.335396	858	497.918	601.09	704.262	0.700571
GO:0006629_lipid_metabolic_process	634	11	1.0614	-0.333533	859	499.19	602.51	705.83	0.701409
GO:0006275_regulation_of_DNA_replication	38	1	1.60988	-0.331637	868	505.974	609.36	712.746	0.702028
GO:0006487_protein_amino_acid_N-linked_glycosylation	38	1	1.60988	-0.331637	868	505.974	609.36	712.746	0.702028
GO:0006944_membrane_fusion	38	1	1.60988	-0.331637	868	505.974	609.36	712.746	0.702028
GO:0008277_regulation_of_G-protein_coupled_receptor_protein_signaling_pathway	38	1	1.60988	-0.331637	868	505.974	609.36	712.746	0.702028
GO:0009187_cyclic_nucleotide_metabolic_process	38	1	1.60988	-0.331637	868	505.974	609.36	712.746	0.702028
GO:0042770_DNA_damage_response__signal_transduction	38	1	1.60988	-0.331637	868	505.974	609.36	712.746	0.702028
GO:0048839_inner_ear_development	38	1	1.60988	-0.331637	868	505.974	609.36	712.746	0.702028
GO:0050808_synapse_organization_and_biogenesis	38	1	1.60988	-0.331637	868	505.974	609.36	712.746	0.702028
GO:0051260_protein_homooligomerization	38	1	1.60988	-0.331637	868	505.974	609.36	712.746	0.702028
GO:0006811_ion_transport	698	12	1.05173	-0.326621	869	507.398	610.81	714.222	0.702888
GO:0008360_regulation_of_cell_shape	39	1	1.5686	-0.323549	870	510.854	614.22	717.586	0.706
GO:0006996_organelle_organization_and_biogenesis	1004	17	1.03584	-0.321545	871	511.464	614.98	718.496	0.706062
GO:0006323_DNA_packaging	98	2	1.24848	-0.320467	872	511.63	615.16	718.69	0.705459
GO:0009790_embryonic_development	218	4	1.12249	-0.319547	873	512.155	615.78	719.405	0.705361
GO:0044255_cellular_lipid_metabolic_process	521	9	1.05678	-0.317544	874	514.105	617.81	721.515	0.706876
GO:0006937_regulation_of_muscle_contraction	40	1	1.52939	-0.315739	879	517.09	621.01	724.93	0.706496
GO:0022604_regulation_of_cell_morphogenesis	40	1	1.52939	-0.315739	879	517.09	621.01	724.93	0.706496
GO:0030198_extracellular_matrix_organization_and_biogenesis	40	1	1.52939	-0.315739	879	517.09	621.01	724.93	0.706496
GO:0048545_response_to_steroid_hormone_stimulus	40	1	1.52939	-0.315739	879	517.09	621.01	724.93	0.706496
GO:0051047_positive_regulation_of_secretion	40	1	1.52939	-0.315739	879	517.09	621.01	724.93	0.706496
GO:0016051_carbohydrate_biosynthetic_process	99	2	1.23587	-0.315662	880	517.524	621.53	725.536	0.706284
GO:0006950_response_to_stress	1131	19	1.02771	-0.313406	881	517.971	622	726.029	0.706016
GO:0044267_cellular_protein_metabolic_process	2290	38	1.01514	-0.311625	882	518.831	622.97	727.109	0.706315
GO:0006812_cation_transport	464	8	1.05475	-0.309667	883	519.812	623.97	728.128	0.706648
GO:0001508_regulation_of_action_potential	41	1	1.49209	-0.30819	886	525.014	629.5	733.986	0.710497
GO:0001654_eye_development	41	1	1.49209	-0.30819	886	525.014	629.5	733.986	0.710497
GO:0007259_JAK-STAT_cascade	41	1	1.49209	-0.30819	886	525.014	629.5	733.986	0.710497
GO:0006725_aromatic_compound_metabolic_process	101	2	1.2114	-0.306295	887	526.036	630.52	735.004	0.710846
GO:0007417_central_nervous_system_development	223	4	1.09732	-0.303826	888	526.925	631.42	735.915	0.711059
GO:0006461_protein_complex_assembly	284	5	1.07703	-0.303513	889	527.182	631.61	736.038	0.710472
GO:0050767_regulation_of_neurogenesis	42	1	1.45656	-0.30089	890	531.756	636.14	740.524	0.714764
GO:0007517_muscle_development	164	3	1.11906	-0.297372	891	533.486	637.66	741.834	0.715668
GO:0019725_cellular_homeostasis	287	5	1.06578	-0.295462	892	534.122	638.21	742.298	0.715482
GO:0007155_cell_adhesion	655	11	1.02737	-0.29422	894	534.644	638.74	742.836	0.714474
GO:0022610_biological_adhesion	655	11	1.02737	-0.29422	894	534.644	638.74	742.836	0.714474
GO:0006497_protein_amino_acid_lipidation	43	1	1.42269	-0.293827	897	539.548	643.57	747.592	0.717469
GO:0030324_lung_development	43	1	1.42269	-0.293827	897	539.548	643.57	747.592	0.717469
GO:0048732_gland_development	43	1	1.42269	-0.293827	897	539.548	643.57	747.592	0.717469
GO:0016071_mRNA_metabolic_process	288	5	1.06208	-0.292824	898	540.163	644.17	748.177	0.717339
GO:0008202_steroid_metabolic_process	167	3	1.09896	-0.287013	899	541.793	645.92	750.047	0.718487
GO:0008064_regulation_of_actin_polymerization_and_or_depolymerization	44	1	1.39035	-0.28699	902	545.969	650.1	754.231	0.720732
GO:0051494_negative_regulation_of_cytoskeleton_organization_and_biogenesis	44	1	1.39035	-0.28699	902	545.969	650.1	754.231	0.720732
GO:0051640_organelle_localization	44	1	1.39035	-0.28699	902	545.969	650.1	754.231	0.720732
GO:0015672_monovalent_inorganic_cation_transport	292	5	1.04753	-0.282493	903	548.377	652.5	756.623	0.722591
GO:0007584_response_to_nutrient	45	1	1.35946	-0.280368	905	552.028	656.24	760.452	0.725127
GO:0030323_respiratory_tube_development	45	1	1.35946	-0.280368	905	552.028	656.24	760.452	0.725127
GO:0045087_innate_immune_response	108	2	1.13288	-0.275908	906	554.312	658.32	762.328	0.726623
GO:0000079_regulation_of_cyclin-dependent_protein_kinase_activity	46	1	1.3299	-0.273951	909	557.744	661.91	766.076	0.728174
GO:0030832_regulation_of_actin_filament_length	46	1	1.3299	-0.273951	909	557.744	661.91	766.076	0.728174
GO:0050870_positive_regulation_of_T_cell_activation	46	1	1.3299	-0.273951	909	557.744	661.91	766.076	0.728174
GO:0019538_protein_metabolic_process	2329	38	0.998141	-0.271939	910	558.018	662.22	766.422	0.727714
GO:0009725_response_to_hormone_stimulus	109	2	1.12249	-0.27185	911	558.833	663.09	767.347	0.72787
GO:0006820_anion_transport	172	3	1.06702	-0.270569	912	559.561	663.98	768.399	0.728048
GO:0009968_negative_regulation_of_signal_transduction	110	2	1.11228	-0.267858	913	561.008	665.5	769.992	0.728916
GO:0006308_DNA_catabolic_process	47	1	1.30161	-0.267729	916	563.313	667.71	772.107	0.728941
GO:0006941_striated_muscle_contraction	47	1	1.30161	-0.267729	916	563.313	667.71	772.107	0.728941
GO:0042158_lipoprotein_biosynthetic_process	47	1	1.30161	-0.267729	916	563.313	667.71	772.107	0.728941
GO:0007409_axonogenesis	111	2	1.10226	-0.263932	918	565.976	670.41	774.844	0.730294
GO:0009719_response_to_endogenous_stimulus	111	2	1.10226	-0.263932	918	565.976	670.41	774.844	0.730294
GO:0001817_regulation_of_cytokine_production	48	1	1.27449	-0.261696	921	569.713	674.11	778.507	0.731933
GO:0006800_oxygen_and_reactive_oxygen_species_metabolic_process	48	1	1.27449	-0.261696	921	569.713	674.11	778.507	0.731933
GO:0032535_regulation_of_cellular_component_size	48	1	1.27449	-0.261696	921	569.713	674.11	778.507	0.731933
GO:0018193_peptidyl-amino_acid_modification	112	2	1.09242	-0.260069	922	570.697	675.09	779.483	0.732202
GO:0006874_cellular_calcium_ion_homeostasis	113	2	1.08275	-0.256269	923	571.851	676.13	780.409	0.732535
GO:0018108_peptidyl-tyrosine_phosphorylation	49	1	1.24848	-0.255841	927	575.511	679.81	784.109	0.733344
GO:0030031_cell_projection_biogenesis	49	1	1.24848	-0.255841	927	575.511	679.81	784.109	0.733344
GO:0030900_forebrain_development	49	1	1.24848	-0.255841	927	575.511	679.81	784.109	0.733344
GO:0042692_muscle_cell_differentiation	49	1	1.24848	-0.255841	927	575.511	679.81	784.109	0.733344
GO:0055074_calcium_ion_homeostasis	114	2	1.07326	-0.252531	928	577.304	681.57	785.836	0.73445
GO:0006821_chloride_transport	50	1	1.22351	-0.250158	930	581.707	685.72	789.733	0.737333
GO:0031401_positive_regulation_of_protein_modification_process	50	1	1.22351	-0.250158	930	581.707	685.72	789.733	0.737333
GO:0008406_gonad_development	51	1	1.19952	-0.244639	933	587.337	691.59	795.843	0.741254
GO:0010639_negative_regulation_of_organelle_organization_and_biogenesis	51	1	1.19952	-0.244639	933	587.337	691.59	795.843	0.741254
GO:0048608_reproductive_structure_development	51	1	1.19952	-0.244639	933	587.337	691.59	795.843	0.741254
GO:0043623_cellular_protein_complex_assembly	117	2	1.04574	-0.24167	934	588.53	692.89	797.25	0.741852
GO:0009607_response_to_biotic_stimulus	246	4	0.994724	-0.240762	935	589.028	693.38	797.732	0.741583
GO:0006289_nucleotide-excision_repair	52	1	1.17645	-0.239278	936	593.02	697.33	801.64	0.745011
GO:0006897_endocytosis	183	3	1.00288	-0.237706	938	595.146	699.42	803.694	0.74565
GO:0010324_membrane_invagination	183	3	1.00288	-0.237706	938	595.146	699.42	803.694	0.74565
GO:0002252_immune_effector_process	119	2	1.02816	-0.234715	942	596.621	700.91	805.199	0.744066
GO:0006333_chromatin_assembly_or_disassembly	119	2	1.02816	-0.234715	942	596.621	700.91	805.199	0.744066
GO:0048667_neuron_morphogenesis_during_differentiation	119	2	1.02816	-0.234715	942	596.621	700.91	805.199	0.744066
GO:0048812_neurite_morphogenesis	119	2	1.02816	-0.234715	942	596.621	700.91	805.199	0.744066
GO:0001666_response_to_hypoxia	53	1	1.15426	-0.234069	952	602.621	706.76	810.899	0.742395
GO:0006364_rRNA_processing	53	1	1.15426	-0.234069	952	602.621	706.76	810.899	0.742395
GO:0006469_negative_regulation_of_protein_kinase_activity	53	1	1.15426	-0.234069	952	602.621	706.76	810.899	0.742395
GO:0006665_sphingolipid_metabolic_process	53	1	1.15426	-0.234069	952	602.621	706.76	810.899	0.742395
GO:0007411_axon_guidance	53	1	1.15426	-0.234069	952	602.621	706.76	810.899	0.742395
GO:0019058_viral_infectious_cycle	53	1	1.15426	-0.234069	952	602.621	706.76	810.899	0.742395
GO:0019882_antigen_processing_and_presentation	53	1	1.15426	-0.234069	952	602.621	706.76	810.899	0.742395
GO:0030308_negative_regulation_of_cell_growth	53	1	1.15426	-0.234069	952	602.621	706.76	810.899	0.742395
GO:0033673_negative_regulation_of_kinase_activity	53	1	1.15426	-0.234069	952	602.621	706.76	810.899	0.742395
GO:0042493_response_to_drug	53	1	1.15426	-0.234069	952	602.621	706.76	810.899	0.742395
GO:0043283_biopolymer_metabolic_process	4157	67	0.98599	-0.232575	953	603.21	707.41	811.61	0.742298
GO:0032268_regulation_of_cellular_protein_metabolic_process	250	4	0.978809	-0.231183	954	605.724	709.62	813.516	0.743836
GO:0006413_translational_initiation	54	1	1.13288	-0.229004	956	609.904	713.65	817.396	0.746496
GO:0051348_negative_regulation_of_transferase_activity	54	1	1.13288	-0.229004	956	609.904	713.65	817.396	0.746496
GO:0009058_biosynthetic_process	3245	52	0.980317	-0.225212	957	612.324	716.24	820.156	0.748422
GO:0006968_cellular_defense_response	55	1	1.11228	-0.22408	962	618.026	721.85	825.674	0.750364
GO:0009913_epidermal_cell_differentiation	55	1	1.11228	-0.22408	962	618.026	721.85	825.674	0.750364
GO:0009952_anterior_posterior_pattern_formation	55	1	1.11228	-0.22408	962	618.026	721.85	825.674	0.750364
GO:0021700_developmental_maturation	55	1	1.11228	-0.22408	962	618.026	721.85	825.674	0.750364
GO:0045792_negative_regulation_of_cell_size	55	1	1.11228	-0.22408	962	618.026	721.85	825.674	0.750364
GO:0048869_cellular_developmental_process	1077	17	0.96563	-0.223406	963	618.457	722.19	825.923	0.749938
GO:0006519_amino_acid_and_derivative_metabolic_process	255	4	0.959616	-0.219725	964	620.029	723.8	827.571	0.75083
GO:0008154_actin_polymerization_and_or_depolymerization	56	1	1.09242	-0.21929	968	623.313	727.08	830.847	0.751116
GO:0015992_proton_transport	56	1	1.09242	-0.21929	968	623.313	727.08	830.847	0.751116
GO:0016072_rRNA_metabolic_process	56	1	1.09242	-0.21929	968	623.313	727.08	830.847	0.751116
GO:0032956_regulation_of_actin_cytoskeleton_organization_and_biogenesis	56	1	1.09242	-0.21929	968	623.313	727.08	830.847	0.751116
GO:0022607_cellular_component_assembly	124	2	0.986702	-0.218263	969	625.095	728.85	832.605	0.752167
GO:0015031_protein_transport	641	10	0.954376	-0.217002	970	625.39	729.15	832.91	0.751701
GO:0006520_amino_acid_metabolic_process	191	3	0.960872	-0.216377	973	626.331	730.14	833.949	0.750401
GO:0007601_visual_perception	191	3	0.960872	-0.216377	973	626.331	730.14	833.949	0.750401
GO:0050953_sensory_perception_of_light_stimulus	191	3	0.960872	-0.216377	973	626.331	730.14	833.949	0.750401
GO:0045184_establishment_of_protein_localization	642	10	0.95289	-0.215578	974	626.925	730.74	834.555	0.750246
GO:0000904_cellular_morphogenesis_during_differentiation	125	2	0.978809	-0.215125	975	627.917	731.62	835.323	0.750379
GO:0002684_positive_regulation_of_immune_system_process	126	2	0.97104	-0.212035	976	631.564	735.13	838.696	0.753207
GO:0006818_hydrogen_transport	58	1	1.05475	-0.210092	977	632.991	736.52	840.049	0.753859
GO:0032970_regulation_of_actin_filament-based_process	59	1	1.03687	-0.205675	978	638.13	741.73	845.33	0.758415
GO:0000902_cell_morphogenesis	264	4	0.926902	-0.200466	980	643.922	747.36	850.798	0.762612
GO:0032989_cellular_structure_morphogenesis	264	4	0.926902	-0.200466	980	643.922	747.36	850.798	0.762612
GO:0030001_metal_ion_transport	396	6	0.926902	-0.198875	981	644.319	747.71	851.101	0.762192
GO:0022415_viral_reproductive_process	61	1	1.00288	-0.197185	985	649.509	752.72	855.931	0.764183
GO:0035023_regulation_of_Rho_protein_signal_transduction	61	1	1.00288	-0.197185	985	649.509	752.72	855.931	0.764183
GO:0045926_negative_regulation_of_growth	61	1	1.00288	-0.197185	985	649.509	752.72	855.931	0.764183
GO:0048730_epidermis_morphogenesis	61	1	1.00288	-0.197185	985	649.509	752.72	855.931	0.764183
GO:0030030_cell_projection_organization_and_biogenesis	200	3	0.917633	-0.194673	988	651.445	754.88	858.315	0.764049
GO:0032990_cell_part_morphogenesis	200	3	0.917633	-0.194673	988	651.445	754.88	858.315	0.764049
GO:0048858_cell_projection_morphogenesis	200	3	0.917633	-0.194673	988	651.445	754.88	858.315	0.764049
GO:0007254_JNK_cascade	62	1	0.986702	-0.193103	989	655.797	759.03	862.263	0.767472
GO:0008544_epidermis_development	133	2	0.919933	-0.1917	990	656.427	759.56	862.693	0.767232
GO:0030154_cell_differentiation	981	15	0.935406	-0.189883	991	657.01	760.1	863.19	0.767003
GO:0009309_amine_biosynthetic_process	63	1	0.97104	-0.189125	993	660.168	763.24	866.312	0.76862
GO:0051241_negative_regulation_of_multicellular_organismal_process	63	1	0.97104	-0.189125	993	660.168	763.24	866.312	0.76862
GO:0002009_morphogenesis_of_an_epithelium	64	1	0.955868	-0.185247	994	661.596	764.83	868.064	0.769447
GO:0000003_reproduction	470	7	0.911125	-0.185207	995	661.923	765.1	868.277	0.768945
GO:0031175_neurite_development	136	2	0.89964	-0.183631	997	663.537	766.79	870.043	0.769097
GO:0045786_negative_regulation_of_cell_cycle	136	2	0.89964	-0.183631	997	663.537	766.79	870.043	0.769097
GO:0031098_stress-activated_protein_kinase_signaling_pathway	65	1	0.941162	-0.181466	999	665.368	768.45	871.532	0.769219
GO:0051052_regulation_of_DNA_metabolic_process	65	1	0.941162	-0.181466	999	665.368	768.45	871.532	0.769219
GO:0030182_neuron_differentiation	207	3	0.886602	-0.179307	1000	667.582	770.74	873.898	0.77074
GO:0006261_DNA-dependent_DNA_replication	66	1	0.926902	-0.177778	1001	670.438	773.29	876.142	0.772517
GO:0002376_immune_system_process	737	11	0.913068	-0.176169	1002	671.029	773.76	876.491	0.772216
GO:0016032_viral_reproduction	67	1	0.913068	-0.174181	1004	674.689	777.23	879.771	0.774133
GO:0051259_protein_oligomerization	67	1	0.913068	-0.174181	1004	674.689	777.23	879.771	0.774133
GO:0060255_regulation_of_macromolecule_metabolic_process	2331	36	0.944796	-0.168709	1005	679.987	782.33	884.673	0.778438
GO:0044242_cellular_lipid_catabolic_process	69	1	0.886602	-0.167248	1006	684.044	786.29	888.536	0.7816
GO:0007398_ectoderm_development	143	2	0.855602	-0.166169	1007	686.192	787.95	889.708	0.782473
GO:0002449_lymphocyte_mediated_immunity	70	1	0.873936	-0.163906	1010	689.892	791.45	893.008	0.783614
GO:0006730_one-carbon_compound_metabolic_process	70	1	0.873936	-0.163906	1010	689.892	791.45	893.008	0.783614
GO:0031667_response_to_nutrient_levels	70	1	0.873936	-0.163906	1010	689.892	791.45	893.008	0.783614
GO:0006886_intracellular_protein_transport	352	5	0.868971	-0.163239	1011	691.377	792.93	894.483	0.784303
GO:0006334_nucleosome_assembly	71	1	0.861627	-0.160643	1014	695.903	797.37	898.837	0.786361
GO:0008654_phospholipid_biosynthetic_process	71	1	0.861627	-0.160643	1014	695.903	797.37	898.837	0.786361
GO:0051129_negative_regulation_of_cellular_component_organization_and_biogenesis	71	1	0.861627	-0.160643	1014	695.903	797.37	898.837	0.786361
GO:0044249_cellular_biosynthetic_process	2665	41	0.941162	-0.155243	1015	701.723	802.96	904.197	0.791094
GO:0010033_response_to_organic_substance	73	1	0.838021	-0.154347	1016	704.873	806.07	907.267	0.793376
GO:0030155_regulation_of_cell_adhesion	74	1	0.826696	-0.151309	1017	708.728	809.52	910.312	0.795988
GO:0002250_adaptive_immune_response	75	1	0.815674	-0.148341	1021	713.393	813.86	914.327	0.79712
GO:0002460_adaptive_immune_response_based_on_somatic_recombination_of_immune_receptors_built_from_immunoglobulin_superfamily_domains	75	1	0.815674	-0.148341	1021	713.393	813.86	914.327	0.79712
GO:0009416_response_to_light_stimulus	75	1	0.815674	-0.148341	1021	713.393	813.86	914.327	0.79712
GO:0042254_ribosome_biogenesis	75	1	0.815674	-0.148341	1021	713.393	813.86	914.327	0.79712
GO:0006887_exocytosis	76	1	0.804941	-0.145441	1023	718.813	819.01	919.207	0.800596
GO:0009991_response_to_extracellular_stimulus	76	1	0.804941	-0.145441	1023	718.813	819.01	919.207	0.800596
GO:0043170_macromolecule_metabolic_process	5042	79	0.958522	-0.143529	1024	719.42	819.52	919.62	0.800312
GO:0050896_response_to_stimulus	2118	32	0.924276	-0.143369	1025	719.912	819.92	919.928	0.799922
GO:0002443_leukocyte_mediated_immunity	77	1	0.794487	-0.142608	1027	721.499	821.37	921.241	0.799776
GO:0006575_amino_acid_derivative_metabolic_process	77	1	0.794487	-0.142608	1027	721.499	821.37	921.241	0.799776
GO:0048666_neuron_development	154	2	0.794487	-0.142159	1028	722.281	822.02	921.759	0.79963
GO:0006606_protein_import_into_nucleus	78	1	0.784302	-0.139838	1030	725.96	825.64	925.32	0.801592
GO:0008203_cholesterol_metabolic_process	78	1	0.784302	-0.139838	1030	725.96	825.64	925.32	0.801592
GO:0009308_amine_metabolic_process	300	4	0.815674	-0.138365	1031	726.312	825.98	925.648	0.801145
GO:0006817_phosphate_transport	79	1	0.774374	-0.137132	1033	729.757	829.39	929.023	0.802894
GO:0048729_tissue_morphogenesis	79	1	0.774374	-0.137132	1033	729.757	829.39	929.023	0.802894
GO:0019222_regulation_of_metabolic_process	2448	37	0.92463	-0.134991	1034	730.473	830	929.527	0.802708
GO:0007050_cell_cycle_arrest	80	1	0.764694	-0.134486	1036	732.582	831.95	931.318	0.803041
GO:0051170_nuclear_import	80	1	0.764694	-0.134486	1036	732.582	831.95	931.318	0.803041
GO:0031399_regulation_of_protein_modification_process	81	1	0.755253	-0.131898	1038	735.218	834.35	933.482	0.803805
GO:0032269_negative_regulation_of_cellular_protein_metabolic_process	81	1	0.755253	-0.131898	1038	735.218	834.35	933.482	0.803805
GO:0065003_macromolecular_complex_assembly	513	7	0.834754	-0.13101	1039	735.409	834.49	933.571	0.803167
GO:0006366_transcription_from_RNA_polymerase_II_promoter	581	8	0.842348	-0.130826	1040	736.089	835.16	934.231	0.803038
GO:0006139_nucleobase__nucleoside__nucleotide_and_nucleic_acid_metabolic_process	3022	46	0.931196	-0.130674	1041	736.233	835.28	934.327	0.802382
GO:0009628_response_to_abiotic_stimulus	160	2	0.764694	-0.130608	1042	737.105	836.08	935.055	0.80238
GO:0031497_chromatin_assembly	82	1	0.746043	-0.129369	1043	739.707	838.54	937.373	0.803969
GO:0051248_negative_regulation_of_protein_metabolic_process	83	1	0.737055	-0.126895	1044	742.224	841.01	939.796	0.805565
GO:0045595_regulation_of_cell_differentiation	163	2	0.75062	-0.1252	1045	743.23	841.92	940.61	0.805665
GO:0010556_regulation_of_macromolecule_biosynthetic_process	2154	32	0.908829	-0.122216	1046	746.1	844.6	943.1	0.807457
GO:0016125_sterol_metabolic_process	85	1	0.719712	-0.122108	1048	748.496	846.88	945.264	0.808092
GO:0051493_regulation_of_cytoskeleton_organization_and_biogenesis	85	1	0.719712	-0.122108	1048	748.496	846.88	945.264	0.808092
GO:0042325_regulation_of_phosphorylation	86	1	0.711343	-0.119792	1049	751.087	849.14	947.193	0.809476
GO:0003008_system_process	996	14	0.859897	-0.11844	1050	751.981	849.83	947.679	0.809362
GO:0007005_mitochondrion_organization_and_biogenesis	87	1	0.703167	-0.117526	1051	753.427	851.13	948.833	0.809829
GO:0006310_DNA_recombination	88	1	0.695176	-0.115309	1053	756.466	853.86	951.254	0.810883
GO:0007187_G-protein_signaling__coupled_to_cyclic_nucleotide_second_messenger	88	1	0.695176	-0.115309	1053	756.466	853.86	951.254	0.810883
GO:0046467_membrane_lipid_biosynthetic_process	89	1	0.687366	-0.113138	1054	758.854	856.04	953.226	0.812182
GO:0016337_cell-cell_adhesion	247	3	0.743023	-0.111865	1055	759.84	856.96	954.08	0.812284
GO:0019220_regulation_of_phosphate_metabolic_process	91	1	0.672259	-0.108936	1059	765.598	862.22	958.842	0.814183
GO:0022618_ribonucleoprotein_complex_assembly	91	1	0.672259	-0.108936	1059	765.598	862.22	958.842	0.814183
GO:0044271_nitrogen_compound_biosynthetic_process	91	1	0.672259	-0.108936	1059	765.598	862.22	958.842	0.814183
GO:0051174_regulation_of_phosphorus_metabolic_process	91	1	0.672259	-0.108936	1059	765.598	862.22	958.842	0.814183
GO:0022613_ribonucleoprotein_complex_biogenesis_and_assembly	173	2	0.707232	-0.10877	1060	765.952	862.54	959.128	0.813717
GO:0009889_regulation_of_biosynthetic_process	2181	32	0.897578	-0.108052	1061	766.491	863.01	959.529	0.813393
GO:0051276_chromosome_organization_and_biogenesis	324	4	0.755253	-0.107619	1062	767.44	863.95	960.46	0.813512
GO:0006605_protein_targeting	174	2	0.703167	-0.107253	1063	767.897	864.4	960.903	0.81317
GO:0001503_ossification	92	1	0.664951	-0.1069	1065	769.064	865.5	961.936	0.812676
GO:0031214_biomineral_formation	92	1	0.664951	-0.1069	1065	769.064	865.5	961.936	0.812676
GO:0031323_regulation_of_cellular_metabolic_process	2385	35	0.897754	-0.10214	1066	774.562	870.72	966.878	0.816811
GO:0006643_membrane_lipid_metabolic_process	178	2	0.687366	-0.101396	1067	775.337	871.42	967.503	0.816701
GO:0009314_response_to_radiation	95	1	0.643953	-0.101046	1070	777.017	873.02	969.023	0.815907
GO:0019935_cyclic-nucleotide-mediated_signaling	95	1	0.643953	-0.101046	1070	777.017	873.02	969.023	0.815907
GO:0050776_regulation_of_immune_response	95	1	0.643953	-0.101046	1070	777.017	873.02	969.023	0.815907
GO:0051707_response_to_other_organism	179	2	0.683525	-0.099983	1071	778.451	874.21	969.969	0.816256
GO:0006397_mRNA_processing	258	3	0.711343	-0.098154	1072	780.267	875.68	971.093	0.816866
GO:0006807_nitrogen_compound_metabolic_process	333	4	0.734841	-0.097845	1073	780.78	876.13	971.48	0.816524
GO:0033043_regulation_of_organelle_organization_and_biogenesis	97	1	0.630676	-0.097342	1074	781.849	877.16	972.471	0.816723
GO:0055114_oxidation_reduction	483	6	0.759944	-0.093057	1075	785.505	880.82	976.135	0.819367
GO:0007267_cell-cell_signaling	554	7	0.772976	-0.093012	1076	785.633	880.91	976.187	0.81869
GO:0006357_regulation_of_transcription_from_RNA_polymerase_II_promoter	412	5	0.742422	-0.092189	1077	786.008	881.38	976.752	0.818366
GO:0017038_protein_import	100	1	0.611755	-0.092066	1078	786.844	882.14	977.436	0.818312
GO:0006325_establishment_and_or_maintenance_of_chromatin_architecture	266	3	0.68995	-0.089217	1079	791.862	886.94	982.018	0.822002
GO:0006355_regulation_of_transcription__DNA-dependent	1906	27	0.8666	-0.085827	1080	794.341	889.2	984.059	0.823333
GO:0010468_regulation_of_gene_expression	2166	31	0.87555	-0.08551	1081	795.555	890.27	984.985	0.823562
GO:0043933_macromolecular_complex_subunit_organization	567	7	0.755253	-0.083217	1082	797.324	891.68	986.036	0.824104
GO:0034622_cellular_macromolecular_complex_assembly	350	4	0.699149	-0.081612	1083	798.422	892.68	986.938	0.824266
GO:0034470_ncRNA_processing	107	1	0.571734	-0.080939	1084	799.026	893.24	987.454	0.824022
GO:0051252_regulation_of_RNA_metabolic_process	1918	27	0.861178	-0.080688	1085	799.101	893.33	987.559	0.823346
GO:0048584_positive_regulation_of_response_to_stimulus	108	1	0.56644	-0.079473	1086	800.969	895.01	989.051	0.824134
GO:0009165_nucleotide_biosynthetic_process	111	1	0.551131	-0.075247	1087	806.382	899.86	993.338	0.827838
GO:0007156_homophilic_cell_adhesion	113	1	0.541376	-0.072566	1088	809.621	902.62	995.619	0.829614
GO:0006814_sodium_ion_transport	115	1	0.531961	-0.069987	1089	811.932	904.89	997.848	0.830937
GO:0009059_macromolecule_biosynthetic_process	2793	40	0.876126	-0.068087	1090	812.951	905.72	998.489	0.830936
GO:0019219_regulation_of_nucleobase__nucleoside__nucleotide_and_nucleic_acid_metabolic_process	2088	29	0.84966	-0.065746	1091	815.999	908.47	1000.94	0.832695
GO:0006351_transcription__DNA-dependent	1957	27	0.844016	-0.065705	1092	816.089	908.55	1001.01	0.832005
GO:0019226_transmission_of_nerve_impulse	292	3	0.628516	-0.065259	1093	817.095	909.51	1001.92	0.832123
GO:0009888_tissue_development	293	3	0.626371	-0.064474	1094	819.556	911.65	1003.74	0.833318
GO:0032774_RNA_biosynthetic_process	1961	27	0.842294	-0.064308	1095	819.618	911.71	1003.8	0.832612
GO:0045449_regulation_of_transcription	2030	28	0.8438	-0.063182	1096	821.191	913.02	1004.85	0.833047
GO:0050877_neurological_system_process	751	9	0.733129	-0.059084	1097	824.863	916.4	1007.94	0.835369
GO:0000122_negative_regulation_of_transcription_from_RNA_polymerase_II_promoter	125	1	0.489404	-0.058489	1098	825.526	917.06	1008.59	0.835209
GO:0006913_nucleocytoplasmic_transport	127	1	0.481697	-0.056442	1099	827.933	919.23	1010.53	0.836424
GO:0007605_sensory_perception_of_sound	128	1	0.477934	-0.055446	1103	829.802	921.07	1012.34	0.835059
GO:0016042_lipid_catabolic_process	128	1	0.477934	-0.055446	1103	829.802	921.07	1012.34	0.835059
GO:0050954_sensory_perception_of_mechanical_stimulus	128	1	0.477934	-0.055446	1103	829.802	921.07	1012.34	0.835059
GO:0051169_nuclear_transport	128	1	0.477934	-0.055446	1103	829.802	921.07	1012.34	0.835059
GO:0006281_DNA_repair	224	2	0.54621	-0.053196	1105	831.785	922.85	1013.92	0.835158
GO:0007276_gamete_generation	224	2	0.54621	-0.053196	1105	831.785	922.85	1013.92	0.835158
GO:0007600_sensory_perception	470	5	0.650804	-0.051695	1106	832.922	923.96	1015	0.835407
GO:0006644_phospholipid_metabolic_process	132	1	0.463451	-0.051648	1107	833.595	924.55	1015.5	0.835185
GO:0006091_generation_of_precursor_metabolites_and_energy	228	2	0.536627	-0.050288	1108	834.559	925.57	1016.58	0.835352
GO:0006955_immune_response	550	6	0.667369	-0.049841	1109	835.019	925.95	1016.88	0.834941
GO:0006396_RNA_processing	398	4	0.614829	-0.04833	1110	836.03	926.74	1017.45	0.834901
GO:0008380_RNA_splicing	232	2	0.527375	-0.047537	1111	837.612	928.1	1018.59	0.835374
GO:0015674_di-__tri-valent_inorganic_cation_transport	137	1	0.446537	-0.047282	1112	839.235	929.5	1019.77	0.835881
GO:0034621_cellular_macromolecular_complex_subunit_organization	406	4	0.602715	-0.04421	1113	842.541	932.41	1022.28	0.837745
GO:0006350_transcription	2110	28	0.811808	-0.040599	1114	846.672	936.11	1025.55	0.840314
GO:0065004_protein-DNA_complex_assembly	146	1	0.41901	-0.040371	1115	847.57	937.09	1026.61	0.840439
GO:0016070_RNA_metabolic_process	2392	32	0.818402	-0.03695	1116	852.361	941.22	1030.08	0.843387
GO:0006412_translation	339	3	0.541376	-0.036676	1117	853.589	942.25	1030.91	0.843554
GO:0032940_secretion_by_cell	152	1	0.402471	-0.036356	1118	854.39	943.12	1031.85	0.843578
GO:0007268_synaptic_transmission	255	2	0.479808	-0.034364	1119	856.44	944.76	1033.08	0.84429
GO:0043284_biopolymer_biosynthetic_process	2372	31	0.799512	-0.02834	1120	862.829	950.04	1037.25	0.84825
GO:0019953_sexual_reproduction	272	2	0.44982	-0.027001	1121	864.079	951.05	1038.02	0.848394
GO:0006974_response_to_DNA_damage_stimulus	274	2	0.446537	-0.026243	1122	864.362	951.24	1038.12	0.847807
GO:0016568_chromatin_modification	179	1	0.341763	-0.022792	1123	868.539	954.59	1040.64	0.850036
GO:0007283_spermatogenesis	187	1	0.327142	-0.019867	1125	874.288	959.39	1044.49	0.852791
GO:0048232_male_gamete_generation	187	1	0.327142	-0.019867	1125	874.288	959.39	1044.49	0.852791
GO:0006508_proteolysis	618	5	0.494948	-0.010406	1126	885.896	968.72	1051.54	0.86032
GO:0010467_gene_expression	2815	35	0.760619	-0.009598	1127	886.618	969.27	1051.92	0.860044
GO:0003015_heart_process	53	0	0	0	1131	902.349	982.55	1062.75	0.868744
GO:0006839_mitochondrial_transport	53	0	0	0	1131	902.349	982.55	1062.75	0.868744
GO:0007188_G-protein_signaling__coupled_to_cAMP_nucleotide_second_messenger	53	0	0	0	1131	902.349	982.55	1062.75	0.868744
GO:0060047_heart_contraction	53	0	0	0	1131	902.349	982.55	1062.75	0.868744
GO:0006023_aminoglycan_biosynthetic_process	20	0	0	0	1151	927.798	1006.59	1085.38	0.874535
GO:0006024_glycosaminoglycan_biosynthetic_process	20	0	0	0	1151	927.798	1006.59	1085.38	0.874535
GO:0006221_pyrimidine_nucleotide_biosynthetic_process	20	0	0	0	1151	927.798	1006.59	1085.38	0.874535
GO:0006635_fatty_acid_beta-oxidation	20	0	0	0	1151	927.798	1006.59	1085.38	0.874535
GO:0007031_peroxisome_organization_and_biogenesis	20	0	0	0	1151	927.798	1006.59	1085.38	0.874535
GO:0007223_Wnt_receptor_signaling_pathway__calcium_modulating_pathway	20	0	0	0	1151	927.798	1006.59	1085.38	0.874535
GO:0007270_nerve-nerve_synaptic_transmission	20	0	0	0	1151	927.798	1006.59	1085.38	0.874535
GO:0007530_sex_determination	20	0	0	0	1151	927.798	1006.59	1085.38	0.874535
GO:0008633_activation_of_pro-apoptotic_gene_products	20	0	0	0	1151	927.798	1006.59	1085.38	0.874535
GO:0018209_peptidyl-serine_modification	20	0	0	0	1151	927.798	1006.59	1085.38	0.874535
GO:0021915_neural_tube_development	20	0	0	0	1151	927.798	1006.59	1085.38	0.874535
GO:0030574_collagen_catabolic_process	20	0	0	0	1151	927.798	1006.59	1085.38	0.874535
GO:0031669_cellular_response_to_nutrient_levels	20	0	0	0	1151	927.798	1006.59	1085.38	0.874535
GO:0042743_hydrogen_peroxide_metabolic_process	20	0	0	0	1151	927.798	1006.59	1085.38	0.874535
GO:0042990_regulation_of_transcription_factor_import_into_nucleus	20	0	0	0	1151	927.798	1006.59	1085.38	0.874535
GO:0042991_transcription_factor_import_into_nucleus	20	0	0	0	1151	927.798	1006.59	1085.38	0.874535
GO:0048278_vesicle_docking	20	0	0	0	1151	927.798	1006.59	1085.38	0.874535
GO:0048592_eye_morphogenesis	20	0	0	0	1151	927.798	1006.59	1085.38	0.874535
GO:0050714_positive_regulation_of_protein_secretion	20	0	0	0	1151	927.798	1006.59	1085.38	0.874535
GO:0051701_interaction_with_host	20	0	0	0	1151	927.798	1006.59	1085.38	0.874535
GO:0001755_neural_crest_cell_migration	10	0	0	0	1215	1004.11	1080.77	1157.43	0.889523
GO:0001836_release_of_cytochrome_c_from_mitochondria	10	0	0	0	1215	1004.11	1080.77	1157.43	0.889523
GO:0001933_negative_regulation_of_protein_amino_acid_phosphorylation	10	0	0	0	1215	1004.11	1080.77	1157.43	0.889523
GO:0002444_myeloid_leukocyte_mediated_immunity	10	0	0	0	1215	1004.11	1080.77	1157.43	0.889523
GO:0002456_T_cell_mediated_immunity	10	0	0	0	1215	1004.11	1080.77	1157.43	0.889523
GO:0002821_positive_regulation_of_adaptive_immune_response	10	0	0	0	1215	1004.11	1080.77	1157.43	0.889523
GO:0002824_positive_regulation_of_adaptive_immune_response_based_on_somatic_recombination_of_immune_receptors_built_from_immunoglobulin_superfamily_domains	10	0	0	0	1215	1004.11	1080.77	1157.43	0.889523
GO:0006110_regulation_of_glycolysis	10	0	0	0	1215	1004.11	1080.77	1157.43	0.889523
GO:0006376_mRNA_splice_site_selection	10	0	0	0	1215	1004.11	1080.77	1157.43	0.889523
GO:0006595_polyamine_metabolic_process	10	0	0	0	1215	1004.11	1080.77	1157.43	0.889523
GO:0006835_dicarboxylic_acid_transport	10	0	0	0	1215	1004.11	1080.77	1157.43	0.889523
GO:0007009_plasma_membrane_organization_and_biogenesis	10	0	0	0	1215	1004.11	1080.77	1157.43	0.889523
GO:0007052_mitotic_spindle_organization_and_biogenesis	10	0	0	0	1215	1004.11	1080.77	1157.43	0.889523
GO:0007157_heterophilic_cell_adhesion	10	0	0	0	1215	1004.11	1080.77	1157.43	0.889523
GO:0007632_visual_behavior	10	0	0	0	1215	1004.11	1080.77	1157.43	0.889523
GO:0008038_neuron_recognition	10	0	0	0	1215	1004.11	1080.77	1157.43	0.889523
GO:0010551_regulation_of_specific_transcription_from_RNA_polymerase_II_promoter	10	0	0	0	1215	1004.11	1080.77	1157.43	0.889523
GO:0015695_organic_cation_transport	10	0	0	0	1215	1004.11	1080.77	1157.43	0.889523
GO:0015908_fatty_acid_transport	10	0	0	0	1215	1004.11	1080.77	1157.43	0.889523
GO:0016573_histone_acetylation	10	0	0	0	1215	1004.11	1080.77	1157.43	0.889523
GO:0018409_peptide_or_protein_amino-terminal_blocking	10	0	0	0	1215	1004.11	1080.77	1157.43	0.889523
GO:0019048_virus-host_interaction	10	0	0	0	1215	1004.11	1080.77	1157.43	0.889523
GO:0030199_collagen_fibril_organization	10	0	0	0	1215	1004.11	1080.77	1157.43	0.889523
GO:0030239_myofibril_assembly	10	0	0	0	1215	1004.11	1080.77	1157.43	0.889523
GO:0030260_entry_into_host_cell	10	0	0	0	1215	1004.11	1080.77	1157.43	0.889523
GO:0030865_cortical_cytoskeleton_organization_and_biogenesis	10	0	0	0	1215	1004.11	1080.77	1157.43	0.889523
GO:0031112_positive_regulation_of_microtubule_polymerization_or_depolymerization	10	0	0	0	1215	1004.11	1080.77	1157.43	0.889523
GO:0031113_regulation_of_microtubule_polymerization	10	0	0	0	1215	1004.11	1080.77	1157.43	0.889523
GO:0031575_G1_S_transition_checkpoint	10	0	0	0	1215	1004.11	1080.77	1157.43	0.889523
GO:0032569_specific_transcription_from_RNA_polymerase_II_promoter	10	0	0	0	1215	1004.11	1080.77	1157.43	0.889523
GO:0032768_regulation_of_monooxygenase_activity	10	0	0	0	1215	1004.11	1080.77	1157.43	0.889523
GO:0042092_T-helper_2_type_immune_response	10	0	0	0	1215	1004.11	1080.77	1157.43	0.889523
GO:0042147_retrograde_transport__endosome_to_Golgi	10	0	0	0	1215	1004.11	1080.77	1157.43	0.889523
GO:0042228_interleukin-8_biosynthetic_process	10	0	0	0	1215	1004.11	1080.77	1157.43	0.889523
GO:0042375_quinone_cofactor_metabolic_process	10	0	0	0	1215	1004.11	1080.77	1157.43	0.889523
GO:0042423_catecholamine_biosynthetic_process	10	0	0	0	1215	1004.11	1080.77	1157.43	0.889523
GO:0042531_positive_regulation_of_tyrosine_phosphorylation_of_STAT_protein	10	0	0	0	1215	1004.11	1080.77	1157.43	0.889523
GO:0042551_neuron_maturation	10	0	0	0	1215	1004.11	1080.77	1157.43	0.889523
GO:0043270_positive_regulation_of_ion_transport	10	0	0	0	1215	1004.11	1080.77	1157.43	0.889523
GO:0043547_positive_regulation_of_GTPase_activity	10	0	0	0	1215	1004.11	1080.77	1157.43	0.889523
GO:0044241_lipid_digestion	10	0	0	0	1215	1004.11	1080.77	1157.43	0.889523
GO:0044409_entry_into_host	10	0	0	0	1215	1004.11	1080.77	1157.43	0.889523
GO:0045073_regulation_of_chemokine_biosynthetic_process	10	0	0	0	1215	1004.11	1080.77	1157.43	0.889523
GO:0045730_respiratory_burst	10	0	0	0	1215	1004.11	1080.77	1157.43	0.889523
GO:0046635_positive_regulation_of_alpha-beta_T_cell_activation	10	0	0	0	1215	1004.11	1080.77	1157.43	0.889523
GO:0046718_entry_of_virus_into_host_cell	10	0	0	0	1215	1004.11	1080.77	1157.43	0.889523
GO:0046823_negative_regulation_of_nucleocytoplasmic_transport	10	0	0	0	1215	1004.11	1080.77	1157.43	0.889523
GO:0046854_phosphoinositide_phosphorylation	10	0	0	0	1215	1004.11	1080.77	1157.43	0.889523
GO:0048662_negative_regulation_of_smooth_muscle_cell_proliferation	10	0	0	0	1215	1004.11	1080.77	1157.43	0.889523
GO:0048709_oligodendrocyte_differentiation	10	0	0	0	1215	1004.11	1080.77	1157.43	0.889523
GO:0050709_negative_regulation_of_protein_secretion	10	0	0	0	1215	1004.11	1080.77	1157.43	0.889523
GO:0050718_positive_regulation_of_interleukin-1_beta_secretion	10	0	0	0	1215	1004.11	1080.77	1157.43	0.889523
GO:0050892_intestinal_absorption	10	0	0	0	1215	1004.11	1080.77	1157.43	0.889523
GO:0050926_regulation_of_positive_chemotaxis	10	0	0	0	1215	1004.11	1080.77	1157.43	0.889523
GO:0050927_positive_regulation_of_positive_chemotaxis	10	0	0	0	1215	1004.11	1080.77	1157.43	0.889523
GO:0050999_regulation_of_nitric-oxide_synthase_activity	10	0	0	0	1215	1004.11	1080.77	1157.43	0.889523
GO:0051057_positive_regulation_of_small_GTPase_mediated_signal_transduction	10	0	0	0	1215	1004.11	1080.77	1157.43	0.889523
GO:0051289_protein_homotetramerization	10	0	0	0	1215	1004.11	1080.77	1157.43	0.889523
GO:0051806_entry_into_cell_of_other_organism_during_symbiotic_interaction	10	0	0	0	1215	1004.11	1080.77	1157.43	0.889523
GO:0051828_entry_into_other_organism_during_symbiotic_interaction	10	0	0	0	1215	1004.11	1080.77	1157.43	0.889523
GO:0051928_positive_regulation_of_calcium_ion_transport	10	0	0	0	1215	1004.11	1080.77	1157.43	0.889523
GO:0052126_movement_in_host_environment	10	0	0	0	1215	1004.11	1080.77	1157.43	0.889523
GO:0052192_movement_in_environment_of_other_organism_during_symbiotic_interaction	10	0	0	0	1215	1004.11	1080.77	1157.43	0.889523
GO:0055002_striated_muscle_cell_development	10	0	0	0	1215	1004.11	1080.77	1157.43	0.889523
GO:0009063_amino_acid_catabolic_process	52	0	0	0	1218	1008.4	1084.56	1160.72	0.890443
GO:0009152_purine_ribonucleotide_biosynthetic_process	52	0	0	0	1218	1008.4	1084.56	1160.72	0.890443
GO:0009566_fertilization	52	0	0	0	1218	1008.4	1084.56	1160.72	0.890443
GO:0006041_glucosamine_metabolic_process	23	0	0	0	1239	1034.87	1109.1	1183.33	0.895157
GO:0006284_base-excision_repair	23	0	0	0	1239	1034.87	1109.1	1183.33	0.895157
GO:0006584_catecholamine_metabolic_process	23	0	0	0	1239	1034.87	1109.1	1183.33	0.895157
GO:0006641_triacylglycerol_metabolic_process	23	0	0	0	1239	1034.87	1109.1	1183.33	0.895157
GO:0006752_group_transfer_coenzyme_metabolic_process	23	0	0	0	1239	1034.87	1109.1	1183.33	0.895157
GO:0006809_nitric_oxide_biosynthetic_process	23	0	0	0	1239	1034.87	1109.1	1183.33	0.895157
GO:0009123_nucleoside_monophosphate_metabolic_process	23	0	0	0	1239	1034.87	1109.1	1183.33	0.895157
GO:0009124_nucleoside_monophosphate_biosynthetic_process	23	0	0	0	1239	1034.87	1109.1	1183.33	0.895157
GO:0009584_detection_of_visible_light	23	0	0	0	1239	1034.87	1109.1	1183.33	0.895157
GO:0016339_calcium-dependent_cell-cell_adhesion	23	0	0	0	1239	1034.87	1109.1	1183.33	0.895157
GO:0030042_actin_filament_depolymerization	23	0	0	0	1239	1034.87	1109.1	1183.33	0.895157
GO:0030834_regulation_of_actin_filament_depolymerization	23	0	0	0	1239	1034.87	1109.1	1183.33	0.895157
GO:0031109_microtubule_polymerization_or_depolymerization	23	0	0	0	1239	1034.87	1109.1	1183.33	0.895157
GO:0032886_regulation_of_microtubule-based_process	23	0	0	0	1239	1034.87	1109.1	1183.33	0.895157
GO:0035282_segmentation	23	0	0	0	1239	1034.87	1109.1	1183.33	0.895157
GO:0042542_response_to_hydrogen_peroxide	23	0	0	0	1239	1034.87	1109.1	1183.33	0.895157
GO:0042632_cholesterol_homeostasis	23	0	0	0	1239	1034.87	1109.1	1183.33	0.895157
GO:0043193_positive_regulation_of_gene-specific_transcription	23	0	0	0	1239	1034.87	1109.1	1183.33	0.895157
GO:0046209_nitric_oxide_metabolic_process	23	0	0	0	1239	1034.87	1109.1	1183.33	0.895157
GO:0050731_positive_regulation_of_peptidyl-tyrosine_phosphorylation	23	0	0	0	1239	1034.87	1109.1	1183.33	0.895157
GO:0055092_sterol_homeostasis	23	0	0	0	1239	1034.87	1109.1	1183.33	0.895157
GO:0000050_urea_cycle	6	0	0	0	1407	1211.56	1281.92	1352.28	0.911102
GO:0000737_DNA_catabolic_process__endonucleolytic	6	0	0	0	1407	1211.56	1281.92	1352.28	0.911102
GO:0001754_eye_photoreceptor_cell_differentiation	6	0	0	0	1407	1211.56	1281.92	1352.28	0.911102
GO:0001832_blastocyst_growth	6	0	0	0	1407	1211.56	1281.92	1352.28	0.911102
GO:0002028_regulation_of_sodium_ion_transport	6	0	0	0	1407	1211.56	1281.92	1352.28	0.911102
GO:0002218_activation_of_innate_immune_response	6	0	0	0	1407	1211.56	1281.92	1352.28	0.911102
GO:0002437_inflammatory_response_to_antigenic_stimulus	6	0	0	0	1407	1211.56	1281.92	1352.28	0.911102
GO:0002702_positive_regulation_of_production_of_molecular_mediator_of_immune_response	6	0	0	0	1407	1211.56	1281.92	1352.28	0.911102
GO:0002715_regulation_of_natural_killer_cell_mediated_immunity	6	0	0	0	1407	1211.56	1281.92	1352.28	0.911102
GO:0002720_positive_regulation_of_cytokine_production_during_immune_response	6	0	0	0	1407	1211.56	1281.92	1352.28	0.911102
GO:0002758_innate_immune_response-activating_signal_transduction	6	0	0	0	1407	1211.56	1281.92	1352.28	0.911102
GO:0002793_positive_regulation_of_peptide_secretion	6	0	0	0	1407	1211.56	1281.92	1352.28	0.911102
GO:0003085_negative_regulation_of_systemic_arterial_blood_pressure	6	0	0	0	1407	1211.56	1281.92	1352.28	0.911102
GO:0006026_aminoglycan_catabolic_process	6	0	0	0	1407	1211.56	1281.92	1352.28	0.911102
GO:0006027_glycosaminoglycan_catabolic_process	6	0	0	0	1407	1211.56	1281.92	1352.28	0.911102
GO:0006108_malate_metabolic_process	6	0	0	0	1407	1211.56	1281.92	1352.28	0.911102
GO:0006285_base-excision_repair__AP_site_formation	6	0	0	0	1407	1211.56	1281.92	1352.28	0.911102
GO:0006301_postreplication_repair	6	0	0	0	1407	1211.56	1281.92	1352.28	0.911102
GO:0006415_translational_termination	6	0	0	0	1407	1211.56	1281.92	1352.28	0.911102
GO:0006474_N-terminal_protein_amino_acid_acetylation	6	0	0	0	1407	1211.56	1281.92	1352.28	0.911102
GO:0006534_cysteine_metabolic_process	6	0	0	0	1407	1211.56	1281.92	1352.28	0.911102
GO:0006568_tryptophan_metabolic_process	6	0	0	0	1407	1211.56	1281.92	1352.28	0.911102
GO:0006582_melanin_metabolic_process	6	0	0	0	1407	1211.56	1281.92	1352.28	0.911102
GO:0006583_melanin_biosynthetic_process_from_tyrosine	6	0	0	0	1407	1211.56	1281.92	1352.28	0.911102
GO:0006590_thyroid_hormone_generation	6	0	0	0	1407	1211.56	1281.92	1352.28	0.911102
GO:0006614_SRP-dependent_cotranslational_protein_targeting_to_membrane	6	0	0	0	1407	1211.56	1281.92	1352.28	0.911102
GO:0006621_protein_retention_in_ER_lumen	6	0	0	0	1407	1211.56	1281.92	1352.28	0.911102
GO:0006661_phosphatidylinositol_biosynthetic_process	6	0	0	0	1407	1211.56	1281.92	1352.28	0.911102
GO:0006729_tetrahydrobiopterin_biosynthetic_process	6	0	0	0	1407	1211.56	1281.92	1352.28	0.911102
GO:0006777_Mo-molybdopterin_cofactor_biosynthetic_process	6	0	0	0	1407	1211.56	1281.92	1352.28	0.911102
GO:0006857_oligopeptide_transport	6	0	0	0	1407	1211.56	1281.92	1352.28	0.911102
GO:0006895_Golgi_to_endosome_transport	6	0	0	0	1407	1211.56	1281.92	1352.28	0.911102
GO:0006983_ER_overload_response	6	0	0	0	1407	1211.56	1281.92	1352.28	0.911102
GO:0007020_microtubule_nucleation	6	0	0	0	1407	1211.56	1281.92	1352.28	0.911102
GO:0007028_cytoplasm_organization_and_biogenesis	6	0	0	0	1407	1211.56	1281.92	1352.28	0.911102
GO:0007164_establishment_of_tissue_polarity	6	0	0	0	1407	1211.56	1281.92	1352.28	0.911102
GO:0007168_receptor_guanylyl_cyclase_signaling_pathway	6	0	0	0	1407	1211.56	1281.92	1352.28	0.911102
GO:0007185_transmembrane_receptor_protein_tyrosine_phosphatase_signaling_pathway	6	0	0	0	1407	1211.56	1281.92	1352.28	0.911102
GO:0007216_metabotropic_glutamate_receptor_signaling_pathway	6	0	0	0	1407	1211.56	1281.92	1352.28	0.911102
GO:0007220_Notch_receptor_processing	6	0	0	0	1407	1211.56	1281.92	1352.28	0.911102
GO:0007617_mating_behavior	6	0	0	0	1407	1211.56	1281.92	1352.28	0.911102
GO:0007635_chemosensory_behavior	6	0	0	0	1407	1211.56	1281.92	1352.28	0.911102
GO:0007638_mechanosensory_behavior	6	0	0	0	1407	1211.56	1281.92	1352.28	0.911102
GO:0008354_germ_cell_migration	6	0	0	0	1407	1211.56	1281.92	1352.28	0.911102
GO:0008535_respiratory_chain_complex_IV_assembly	6	0	0	0	1407	1211.56	1281.92	1352.28	0.911102
GO:0008589_regulation_of_smoothened_signaling_pathway	6	0	0	0	1407	1211.56	1281.92	1352.28	0.911102
GO:0009068_aspartate_family_amino_acid_catabolic_process	6	0	0	0	1407	1211.56	1281.92	1352.28	0.911102
GO:0009071_serine_family_amino_acid_catabolic_process	6	0	0	0	1407	1211.56	1281.92	1352.28	0.911102
GO:0009086_methionine_biosynthetic_process	6	0	0	0	1407	1211.56	1281.92	1352.28	0.911102
GO:0009223_pyrimidine_deoxyribonucleotide_catabolic_process	6	0	0	0	1407	1211.56	1281.92	1352.28	0.911102
GO:0009251_glucan_catabolic_process	6	0	0	0	1407	1211.56	1281.92	1352.28	0.911102
GO:0009304_tRNA_transcription	6	0	0	0	1407	1211.56	1281.92	1352.28	0.911102
GO:0009435_NAD_biosynthetic_process	6	0	0	0	1407	1211.56	1281.92	1352.28	0.911102
GO:0010522_regulation_of_calcium_ion_transport_into_cytosol	6	0	0	0	1407	1211.56	1281.92	1352.28	0.911102
GO:0010524_positive_regulation_of_calcium_ion_transport_into_cytosol	6	0	0	0	1407	1211.56	1281.92	1352.28	0.911102
GO:0010596_negative_regulation_of_endothelial_cell_migration	6	0	0	0	1407	1211.56	1281.92	1352.28	0.911102
GO:0014013_regulation_of_gliogenesis	6	0	0	0	1407	1211.56	1281.92	1352.28	0.911102
GO:0014855_striated_muscle_cell_proliferation	6	0	0	0	1407	1211.56	1281.92	1352.28	0.911102
GO:0015780_nucleotide-sugar_transport	6	0	0	0	1407	1211.56	1281.92	1352.28	0.911102
GO:0015858_nucleoside_transport	6	0	0	0	1407	1211.56	1281.92	1352.28	0.911102
GO:0015879_carnitine_transport	6	0	0	0	1407	1211.56	1281.92	1352.28	0.911102
GO:0015884_folic_acid_transport	6	0	0	0	1407	1211.56	1281.92	1352.28	0.911102
GO:0015937_coenzyme_A_biosynthetic_process	6	0	0	0	1407	1211.56	1281.92	1352.28	0.911102
GO:0016579_protein_deubiquitination	6	0	0	0	1407	1211.56	1281.92	1352.28	0.911102
GO:0017144_drug_metabolic_process	6	0	0	0	1407	1211.56	1281.92	1352.28	0.911102
GO:0018202_peptidyl-histidine_modification	6	0	0	0	1407	1211.56	1281.92	1352.28	0.911102
GO:0018210_peptidyl-threonine_modification	6	0	0	0	1407	1211.56	1281.92	1352.28	0.911102
GO:0018346_protein_amino_acid_prenylation	6	0	0	0	1407	1211.56	1281.92	1352.28	0.911102
GO:0019098_reproductive_behavior	6	0	0	0	1407	1211.56	1281.92	1352.28	0.911102
GO:0019321_pentose_metabolic_process	6	0	0	0	1407	1211.56	1281.92	1352.28	0.911102
GO:0019377_glycolipid_catabolic_process	6	0	0	0	1407	1211.56	1281.92	1352.28	0.911102
GO:0019627_urea_metabolic_process	6	0	0	0	1407	1211.56	1281.92	1352.28	0.911102
GO:0019720_Mo-molybdopterin_cofactor_metabolic_process	6	0	0	0	1407	1211.56	1281.92	1352.28	0.911102
GO:0019794_nonprotein_amino_acid_metabolic_process	6	0	0	0	1407	1211.56	1281.92	1352.28	0.911102
GO:0019827_stem_cell_maintenance	6	0	0	0	1407	1211.56	1281.92	1352.28	0.911102
GO:0019883_antigen_processing_and_presentation_of_endogenous_antigen	6	0	0	0	1407	1211.56	1281.92	1352.28	0.911102
GO:0021675_nerve_development	6	0	0	0	1407	1211.56	1281.92	1352.28	0.911102
GO:0022898_regulation_of_transmembrane_transporter_activity	6	0	0	0	1407	1211.56	1281.92	1352.28	0.911102
GO:0030002_cellular_anion_homeostasis	6	0	0	0	1407	1211.56	1281.92	1352.28	0.911102
GO:0030212_hyaluronan_metabolic_process	6	0	0	0	1407	1211.56	1281.92	1352.28	0.911102
GO:0030431_sleep	6	0	0	0	1407	1211.56	1281.92	1352.28	0.911102
GO:0030511_positive_regulation_of_transforming_growth_factor_beta_receptor_signaling_pathway	6	0	0	0	1407	1211.56	1281.92	1352.28	0.911102
GO:0031344_regulation_of_cell_projection_organization_and_biogenesis	6	0	0	0	1407	1211.56	1281.92	1352.28	0.911102
GO:0031346_positive_regulation_of_cell_projection_organization_and_biogenesis	6	0	0	0	1407	1211.56	1281.92	1352.28	0.911102
GO:0031398_positive_regulation_of_protein_ubiquitination	6	0	0	0	1407	1211.56	1281.92	1352.28	0.911102
GO:0031663_lipopolysaccharide-mediated_signaling_pathway	6	0	0	0	1407	1211.56	1281.92	1352.28	0.911102
GO:0032094_response_to_food	6	0	0	0	1407	1211.56	1281.92	1352.28	0.911102
GO:0032324_molybdopterin_cofactor_biosynthetic_process	6	0	0	0	1407	1211.56	1281.92	1352.28	0.911102
GO:0032409_regulation_of_transporter_activity	6	0	0	0	1407	1211.56	1281.92	1352.28	0.911102
GO:0032496_response_to_lipopolysaccharide	6	0	0	0	1407	1211.56	1281.92	1352.28	0.911102
GO:0032526_response_to_retinoic_acid	6	0	0	0	1407	1211.56	1281.92	1352.28	0.911102
GO:0032649_regulation_of_interferon-gamma_production	6	0	0	0	1407	1211.56	1281.92	1352.28	0.911102
GO:0032663_regulation_of_interleukin-2_production	6	0	0	0	1407	1211.56	1281.92	1352.28	0.911102
GO:0032675_regulation_of_interleukin-6_production	6	0	0	0	1407	1211.56	1281.92	1352.28	0.911102
GO:0032781_positive_regulation_of_ATPase_activity	6	0	0	0	1407	1211.56	1281.92	1352.28	0.911102
GO:0032845_negative_regulation_of_homeostatic_process	6	0	0	0	1407	1211.56	1281.92	1352.28	0.911102
GO:0032869_cellular_response_to_insulin_stimulus	6	0	0	0	1407	1211.56	1281.92	1352.28	0.911102
GO:0032870_cellular_response_to_hormone_stimulus	6	0	0	0	1407	1211.56	1281.92	1352.28	0.911102
GO:0032881_regulation_of_polysaccharide_metabolic_process	6	0	0	0	1407	1211.56	1281.92	1352.28	0.911102
GO:0033189_response_to_vitamin_A	6	0	0	0	1407	1211.56	1281.92	1352.28	0.911102
GO:0033365_protein_localization_in_organelle	6	0	0	0	1407	1211.56	1281.92	1352.28	0.911102
GO:0033683_nucleotide-excision_repair__DNA_incision	6	0	0	0	1407	1211.56	1281.92	1352.28	0.911102
GO:0035095_behavioral_response_to_nicotine	6	0	0	0	1407	1211.56	1281.92	1352.28	0.911102
GO:0035176_social_behavior	6	0	0	0	1407	1211.56	1281.92	1352.28	0.911102
GO:0042104_positive_regulation_of_activated_T_cell_proliferation	6	0	0	0	1407	1211.56	1281.92	1352.28	0.911102
GO:0042269_regulation_of_natural_killer_cell_mediated_cytotoxicity	6	0	0	0	1407	1211.56	1281.92	1352.28	0.911102
GO:0042346_positive_regulation_of_NF-kappaB_import_into_nucleus	6	0	0	0	1407	1211.56	1281.92	1352.28	0.911102
GO:0042438_melanin_biosynthetic_process	6	0	0	0	1407	1211.56	1281.92	1352.28	0.911102
GO:0042506_tyrosine_phosphorylation_of_Stat5_protein	6	0	0	0	1407	1211.56	1281.92	1352.28	0.911102
GO:0042787_protein_ubiquitination_during_ubiquitin-dependent_protein_catabolic_process	6	0	0	0	1407	1211.56	1281.92	1352.28	0.911102
GO:0043255_regulation_of_carbohydrate_biosynthetic_process	6	0	0	0	1407	1211.56	1281.92	1352.28	0.911102
GO:0043331_response_to_dsRNA	6	0	0	0	1407	1211.56	1281.92	1352.28	0.911102
GO:0043409_negative_regulation_of_MAPKKK_cascade	6	0	0	0	1407	1211.56	1281.92	1352.28	0.911102
GO:0043467_regulation_of_generation_of_precursor_metabolites_and_energy	6	0	0	0	1407	1211.56	1281.92	1352.28	0.911102
GO:0043487_regulation_of_RNA_stability	6	0	0	0	1407	1211.56	1281.92	1352.28	0.911102
GO:0043534_blood_vessel_endothelial_cell_migration	6	0	0	0	1407	1211.56	1281.92	1352.28	0.911102
GO:0043545_molybdopterin_cofactor_metabolic_process	6	0	0	0	1407	1211.56	1281.92	1352.28	0.911102
GO:0043588_skin_development	6	0	0	0	1407	1211.56	1281.92	1352.28	0.911102
GO:0043603_amide_metabolic_process	6	0	0	0	1407	1211.56	1281.92	1352.28	0.911102
GO:0045039_protein_import_into_mitochondrial_inner_membrane	6	0	0	0	1407	1211.56	1281.92	1352.28	0.911102
GO:0045047_protein_targeting_to_ER	6	0	0	0	1407	1211.56	1281.92	1352.28	0.911102
GO:0045090_retroviral_genome_replication	6	0	0	0	1407	1211.56	1281.92	1352.28	0.911102
GO:0045123_cellular_extravasation	6	0	0	0	1407	1211.56	1281.92	1352.28	0.911102
GO:0045124_regulation_of_bone_resorption	6	0	0	0	1407	1211.56	1281.92	1352.28	0.911102
GO:0045649_regulation_of_macrophage_differentiation	6	0	0	0	1407	1211.56	1281.92	1352.28	0.911102
GO:0045661_regulation_of_myoblast_differentiation	6	0	0	0	1407	1211.56	1281.92	1352.28	0.911102
GO:0045682_regulation_of_epidermis_development	6	0	0	0	1407	1211.56	1281.92	1352.28	0.911102
GO:0045685_regulation_of_glial_cell_differentiation	6	0	0	0	1407	1211.56	1281.92	1352.28	0.911102
GO:0045744_negative_regulation_of_G-protein_coupled_receptor_protein_signaling_pathway	6	0	0	0	1407	1211.56	1281.92	1352.28	0.911102
GO:0045773_positive_regulation_of_axon_extension	6	0	0	0	1407	1211.56	1281.92	1352.28	0.911102
GO:0045830_positive_regulation_of_isotype_switching	6	0	0	0	1407	1211.56	1281.92	1352.28	0.911102
GO:0045909_positive_regulation_of_vasodilation	6	0	0	0	1407	1211.56	1281.92	1352.28	0.911102
GO:0045911_positive_regulation_of_DNA_recombination	6	0	0	0	1407	1211.56	1281.92	1352.28	0.911102
GO:0045947_negative_regulation_of_translational_initiation	6	0	0	0	1407	1211.56	1281.92	1352.28	0.911102
GO:0045995_regulation_of_embryonic_development	6	0	0	0	1407	1211.56	1281.92	1352.28	0.911102
GO:0046339_diacylglycerol_metabolic_process	6	0	0	0	1407	1211.56	1281.92	1352.28	0.911102
GO:0046426_negative_regulation_of_JAK-STAT_cascade	6	0	0	0	1407	1211.56	1281.92	1352.28	0.911102
GO:0046580_negative_regulation_of_Ras_protein_signal_transduction	6	0	0	0	1407	1211.56	1281.92	1352.28	0.911102
GO:0046717_acid_secretion	6	0	0	0	1407	1211.56	1281.92	1352.28	0.911102
GO:0048008_platelet-derived_growth_factor_receptor_signaling_pathway	6	0	0	0	1407	1211.56	1281.92	1352.28	0.911102
GO:0048285_organelle_fission	6	0	0	0	1407	1211.56	1281.92	1352.28	0.911102
GO:0048339_paraxial_mesoderm_development	6	0	0	0	1407	1211.56	1281.92	1352.28	0.911102
GO:0048524_positive_regulation_of_viral_reproduction	6	0	0	0	1407	1211.56	1281.92	1352.28	0.911102
GO:0048525_negative_regulation_of_viral_reproduction	6	0	0	0	1407	1211.56	1281.92	1352.28	0.911102
GO:0048813_dendrite_morphogenesis	6	0	0	0	1407	1211.56	1281.92	1352.28	0.911102
GO:0048864_stem_cell_development	6	0	0	0	1407	1211.56	1281.92	1352.28	0.911102
GO:0050000_chromosome_localization	6	0	0	0	1407	1211.56	1281.92	1352.28	0.911102
GO:0050684_regulation_of_mRNA_processing	6	0	0	0	1407	1211.56	1281.92	1352.28	0.911102
GO:0050771_negative_regulation_of_axonogenesis	6	0	0	0	1407	1211.56	1281.92	1352.28	0.911102
GO:0050806_positive_regulation_of_synaptic_transmission	6	0	0	0	1407	1211.56	1281.92	1352.28	0.911102
GO:0050810_regulation_of_steroid_biosynthetic_process	6	0	0	0	1407	1211.56	1281.92	1352.28	0.911102
GO:0050907_detection_of_chemical_stimulus_involved_in_sensory_perception	6	0	0	0	1407	1211.56	1281.92	1352.28	0.911102
GO:0050912_detection_of_chemical_stimulus_involved_in_sensory_perception_of_taste	6	0	0	0	1407	1211.56	1281.92	1352.28	0.911102
GO:0050913_sensory_perception_of_bitter_taste	6	0	0	0	1407	1211.56	1281.92	1352.28	0.911102
GO:0050994_regulation_of_lipid_catabolic_process	6	0	0	0	1407	1211.56	1281.92	1352.28	0.911102
GO:0051055_negative_regulation_of_lipid_biosynthetic_process	6	0	0	0	1407	1211.56	1281.92	1352.28	0.911102
GO:0051058_negative_regulation_of_small_GTPase_mediated_signal_transduction	6	0	0	0	1407	1211.56	1281.92	1352.28	0.911102
GO:0051085_chaperone_cofactor-dependent_protein_folding	6	0	0	0	1407	1211.56	1281.92	1352.28	0.911102
GO:0051205_protein_insertion_into_membrane	6	0	0	0	1407	1211.56	1281.92	1352.28	0.911102
GO:0051298_centrosome_duplication	6	0	0	0	1407	1211.56	1281.92	1352.28	0.911102
GO:0051303_establishment_of_chromosome_localization	6	0	0	0	1407	1211.56	1281.92	1352.28	0.911102
GO:0051354_negative_regulation_of_oxidoreductase_activity	6	0	0	0	1407	1211.56	1281.92	1352.28	0.911102
GO:0051457_maintenance_of_protein_location_in_nucleus	6	0	0	0	1407	1211.56	1281.92	1352.28	0.911102
GO:0051963_regulation_of_synaptogenesis	6	0	0	0	1407	1211.56	1281.92	1352.28	0.911102
GO:0051971_positive_regulation_of_transmission_of_nerve_impulse	6	0	0	0	1407	1211.56	1281.92	1352.28	0.911102
GO:0055081_anion_homeostasis	6	0	0	0	1407	1211.56	1281.92	1352.28	0.911102
GO:0060038_cardiac_muscle_cell_proliferation	6	0	0	0	1407	1211.56	1281.92	1352.28	0.911102
GO:0060070_Wnt_receptor_signaling_pathway_through_beta-catenin	6	0	0	0	1407	1211.56	1281.92	1352.28	0.911102
GO:0006898_receptor-mediated_endocytosis	38	0	0	0	1411	1221.41	1291.31	1361.21	0.915174
GO:0042446_hormone_biosynthetic_process	38	0	0	0	1411	1221.41	1291.31	1361.21	0.915174
GO:0045454_cell_redox_homeostasis	38	0	0	0	1411	1221.41	1291.31	1361.21	0.915174
GO:0050900_leukocyte_migration	38	0	0	0	1411	1221.41	1291.31	1361.21	0.915174
GO:0006164_purine_nucleotide_biosynthetic_process	55	0	0	0	1415	1227.4	1296.68	1365.96	0.916382
GO:0034623_cellular_macromolecular_complex_disassembly	55	0	0	0	1415	1227.4	1296.68	1365.96	0.916382
GO:0043624_cellular_protein_complex_disassembly	55	0	0	0	1415	1227.4	1296.68	1365.96	0.916382
GO:0051716_cellular_response_to_stimulus	55	0	0	0	1415	1227.4	1296.68	1365.96	0.916382
GO:0001756_somitogenesis	15	0	0	0	1442	1258.77	1326.98	1395.19	0.920236
GO:0001824_blastocyst_development	15	0	0	0	1442	1258.77	1326.98	1395.19	0.920236
GO:0002761_regulation_of_myeloid_leukocyte_differentiation	15	0	0	0	1442	1258.77	1326.98	1395.19	0.920236
GO:0006516_glycoprotein_catabolic_process	15	0	0	0	1442	1258.77	1326.98	1395.19	0.920236
GO:0006706_steroid_catabolic_process	15	0	0	0	1442	1258.77	1326.98	1395.19	0.920236
GO:0006801_superoxide_metabolic_process	15	0	0	0	1442	1258.77	1326.98	1395.19	0.920236
GO:0007194_negative_regulation_of_adenylate_cyclase_activity	15	0	0	0	1442	1258.77	1326.98	1395.19	0.920236
GO:0007214_gamma-aminobutyric_acid_signaling_pathway	15	0	0	0	1442	1258.77	1326.98	1395.19	0.920236
GO:0009262_deoxyribonucleotide_metabolic_process	15	0	0	0	1442	1258.77	1326.98	1395.19	0.920236
GO:0009267_cellular_response_to_starvation	15	0	0	0	1442	1258.77	1326.98	1395.19	0.920236
GO:0009798_axis_specification	15	0	0	0	1442	1258.77	1326.98	1395.19	0.920236
GO:0009988_cell-cell_recognition	15	0	0	0	1442	1258.77	1326.98	1395.19	0.920236
GO:0014070_response_to_organic_cyclic_substance	15	0	0	0	1442	1258.77	1326.98	1395.19	0.920236
GO:0016202_regulation_of_striated_muscle_development	15	0	0	0	1442	1258.77	1326.98	1395.19	0.920236
GO:0017148_negative_regulation_of_translation	15	0	0	0	1442	1258.77	1326.98	1395.19	0.920236
GO:0031280_negative_regulation_of_cyclase_activity	15	0	0	0	1442	1258.77	1326.98	1395.19	0.920236
GO:0032102_negative_regulation_of_response_to_external_stimulus	15	0	0	0	1442	1258.77	1326.98	1395.19	0.920236
GO:0042490_mechanoreceptor_differentiation	15	0	0	0	1442	1258.77	1326.98	1395.19	0.920236
GO:0042558_pteridine_and_derivative_metabolic_process	15	0	0	0	1442	1258.77	1326.98	1395.19	0.920236
GO:0043112_receptor_metabolic_process	15	0	0	0	1442	1258.77	1326.98	1395.19	0.920236
GO:0045089_positive_regulation_of_innate_immune_response	15	0	0	0	1442	1258.77	1326.98	1395.19	0.920236
GO:0045444_fat_cell_differentiation	15	0	0	0	1442	1258.77	1326.98	1395.19	0.920236
GO:0048167_regulation_of_synaptic_plasticity	15	0	0	0	1442	1258.77	1326.98	1395.19	0.920236
GO:0048705_skeletal_morphogenesis	15	0	0	0	1442	1258.77	1326.98	1395.19	0.920236
GO:0050821_protein_stabilization	15	0	0	0	1442	1258.77	1326.98	1395.19	0.920236
GO:0051350_negative_regulation_of_lyase_activity	15	0	0	0	1442	1258.77	1326.98	1395.19	0.920236
GO:0060113_inner_ear_receptor_cell_differentiation	15	0	0	0	1442	1258.77	1326.98	1395.19	0.920236
GO:0000076_DNA_replication_checkpoint	5	0	0	0	1651	1475.38	1540.11	1604.84	0.932835
GO:0000085_G2_phase_of_mitotic_cell_cycle	5	0	0	0	1651	1475.38	1540.11	1604.84	0.932835
GO:0000185_activation_of_MAPKKK_activity	5	0	0	0	1651	1475.38	1540.11	1604.84	0.932835
GO:0000270_peptidoglycan_metabolic_process	5	0	0	0	1651	1475.38	1540.11	1604.84	0.932835
GO:0001562_response_to_protozoan	5	0	0	0	1651	1475.38	1540.11	1604.84	0.932835
GO:0001580_detection_of_chemical_stimulus_involved_in_sensory_perception_of_bitter_taste	5	0	0	0	1651	1475.38	1540.11	1604.84	0.932835
GO:0001738_morphogenesis_of_a_polarized_epithelium	5	0	0	0	1651	1475.38	1540.11	1604.84	0.932835
GO:0001773_myeloid_dendritic_cell_activation	5	0	0	0	1651	1475.38	1540.11	1604.84	0.932835
GO:0001912_positive_regulation_of_leukocyte_mediated_cytotoxicity	5	0	0	0	1651	1475.38	1540.11	1604.84	0.932835
GO:0001993_regulation_of_systemic_arterial_blood_pressure_by_norepinephrine-epinephrine	5	0	0	0	1651	1475.38	1540.11	1604.84	0.932835
GO:0002064_epithelial_cell_development	5	0	0	0	1651	1475.38	1540.11	1604.84	0.932835
GO:0002369_T_cell_cytokine_production	5	0	0	0	1651	1475.38	1540.11	1604.84	0.932835
GO:0002438_acute_inflammatory_response_to_antigenic_stimulus	5	0	0	0	1651	1475.38	1540.11	1604.84	0.932835
GO:0002467_germinal_center_formation	5	0	0	0	1651	1475.38	1540.11	1604.84	0.932835
GO:0002524_hypersensitivity	5	0	0	0	1651	1475.38	1540.11	1604.84	0.932835
GO:0002673_regulation_of_acute_inflammatory_response	5	0	0	0	1651	1475.38	1540.11	1604.84	0.932835
GO:0002711_positive_regulation_of_T_cell_mediated_immunity	5	0	0	0	1651	1475.38	1540.11	1604.84	0.932835
GO:0002717_positive_regulation_of_natural_killer_cell_mediated_immunity	5	0	0	0	1651	1475.38	1540.11	1604.84	0.932835
GO:0002724_regulation_of_T_cell_cytokine_production	5	0	0	0	1651	1475.38	1540.11	1604.84	0.932835
GO:0005980_glycogen_catabolic_process	5	0	0	0	1651	1475.38	1540.11	1604.84	0.932835
GO:0005984_disaccharide_metabolic_process	5	0	0	0	1651	1475.38	1540.11	1604.84	0.932835
GO:0006072_glycerol-3-phosphate_metabolic_process	5	0	0	0	1651	1475.38	1540.11	1604.84	0.932835
GO:0006337_nucleosome_disassembly	5	0	0	0	1651	1475.38	1540.11	1604.84	0.932835
GO:0006390_transcription_from_mitochondrial_promoter	5	0	0	0	1651	1475.38	1540.11	1604.84	0.932835
GO:0006465_signal_peptide_processing	5	0	0	0	1651	1475.38	1540.11	1604.84	0.932835
GO:0006467_protein_thiol-disulfide_exchange	5	0	0	0	1651	1475.38	1540.11	1604.84	0.932835
GO:0006527_arginine_catabolic_process	5	0	0	0	1651	1475.38	1540.11	1604.84	0.932835
GO:0006546_glycine_catabolic_process	5	0	0	0	1651	1475.38	1540.11	1604.84	0.932835
GO:0006548_histidine_catabolic_process	5	0	0	0	1651	1475.38	1540.11	1604.84	0.932835
GO:0006561_proline_biosynthetic_process	5	0	0	0	1651	1475.38	1540.11	1604.84	0.932835
GO:0006572_tyrosine_catabolic_process	5	0	0	0	1651	1475.38	1540.11	1604.84	0.932835
GO:0006599_phosphagen_metabolic_process	5	0	0	0	1651	1475.38	1540.11	1604.84	0.932835
GO:0006600_creatine_metabolic_process	5	0	0	0	1651	1475.38	1540.11	1604.84	0.932835
GO:0006622_protein_targeting_to_lysosome	5	0	0	0	1651	1475.38	1540.11	1604.84	0.932835
GO:0006658_phosphatidylserine_metabolic_process	5	0	0	0	1651	1475.38	1540.11	1604.84	0.932835
GO:0006906_vesicle_fusion	5	0	0	0	1651	1475.38	1540.11	1604.84	0.932835
GO:0006911_phagocytosis__engulfment	5	0	0	0	1651	1475.38	1540.11	1604.84	0.932835
GO:0007025_beta-tubulin_folding	5	0	0	0	1651	1475.38	1540.11	1604.84	0.932835
GO:0007062_sister_chromatid_cohesion	5	0	0	0	1651	1475.38	1540.11	1604.84	0.932835
GO:0007128_meiotic_prophase_I	5	0	0	0	1651	1475.38	1540.11	1604.84	0.932835
GO:0007129_synapsis	5	0	0	0	1651	1475.38	1540.11	1604.84	0.932835
GO:0007341_penetration_of_zona_pellucida	5	0	0	0	1651	1475.38	1540.11	1604.84	0.932835
GO:0007413_axonal_fasciculation	5	0	0	0	1651	1475.38	1540.11	1604.84	0.932835
GO:0007620_copulation	5	0	0	0	1651	1475.38	1540.11	1604.84	0.932835
GO:0008045_motor_axon_guidance	5	0	0	0	1651	1475.38	1540.11	1604.84	0.932835
GO:0008306_associative_learning	5	0	0	0	1651	1475.38	1540.11	1604.84	0.932835
GO:0008343_adult_feeding_behavior	5	0	0	0	1651	1475.38	1540.11	1604.84	0.932835
GO:0008635_caspase_activation_via_cytochrome_c	5	0	0	0	1651	1475.38	1540.11	1604.84	0.932835
GO:0009077_histidine_family_amino_acid_catabolic_process	5	0	0	0	1651	1475.38	1540.11	1604.84	0.932835
GO:0009113_purine_base_biosynthetic_process	5	0	0	0	1651	1475.38	1540.11	1604.84	0.932835
GO:0009154_purine_ribonucleotide_catabolic_process	5	0	0	0	1651	1475.38	1540.11	1604.84	0.932835
GO:0009164_nucleoside_catabolic_process	5	0	0	0	1651	1475.38	1540.11	1604.84	0.932835
GO:0009253_peptidoglycan_catabolic_process	5	0	0	0	1651	1475.38	1540.11	1604.84	0.932835
GO:0009791_post-embryonic_development	5	0	0	0	1651	1475.38	1540.11	1604.84	0.932835
GO:0009950_dorsal_ventral_axis_specification	5	0	0	0	1651	1475.38	1540.11	1604.84	0.932835
GO:0009994_oocyte_differentiation	5	0	0	0	1651	1475.38	1540.11	1604.84	0.932835
GO:0010225_response_to_UV-C	5	0	0	0	1651	1475.38	1540.11	1604.84	0.932835
GO:0010257_NADH_dehydrogenase_complex_assembly	5	0	0	0	1651	1475.38	1540.11	1604.84	0.932835
GO:0014015_positive_regulation_of_gliogenesis	5	0	0	0	1651	1475.38	1540.11	1604.84	0.932835
GO:0014902_myotube_differentiation	5	0	0	0	1651	1475.38	1540.11	1604.84	0.932835
GO:0015721_bile_acid_and_bile_salt_transport	5	0	0	0	1651	1475.38	1540.11	1604.84	0.932835
GO:0015781_pyrimidine_nucleotide-sugar_transport	5	0	0	0	1651	1475.38	1540.11	1604.84	0.932835
GO:0015904_tetracycline_transport	5	0	0	0	1651	1475.38	1540.11	1604.84	0.932835
GO:0015909_long-chain_fatty_acid_transport	5	0	0	0	1651	1475.38	1540.11	1604.84	0.932835
GO:0015988_energy_coupled_proton_transport__against_electrochemical_gradient	5	0	0	0	1651	1475.38	1540.11	1604.84	0.932835
GO:0016255_attachment_of_GPI_anchor_to_protein	5	0	0	0	1651	1475.38	1540.11	1604.84	0.932835
GO:0016553_base_conversion_or_substitution_editing	5	0	0	0	1651	1475.38	1540.11	1604.84	0.932835
GO:0016574_histone_ubiquitination	5	0	0	0	1651	1475.38	1540.11	1604.84	0.932835
GO:0016584_nucleosome_positioning	5	0	0	0	1651	1475.38	1540.11	1604.84	0.932835
GO:0018065_protein-cofactor_linkage	5	0	0	0	1651	1475.38	1540.11	1604.84	0.932835
GO:0018106_peptidyl-histidine_phosphorylation	5	0	0	0	1651	1475.38	1540.11	1604.84	0.932835
GO:0018345_protein_palmitoylation	5	0	0	0	1651	1475.38	1540.11	1604.84	0.932835
GO:0019080_viral_genome_expression	5	0	0	0	1651	1475.38	1540.11	1604.84	0.932835
GO:0019083_viral_transcription	5	0	0	0	1651	1475.38	1540.11	1604.84	0.932835
GO:0019236_response_to_pheromone	5	0	0	0	1651	1475.38	1540.11	1604.84	0.932835
GO:0019642_anaerobic_glycolysis	5	0	0	0	1651	1475.38	1540.11	1604.84	0.932835
GO:0021534_cell_proliferation_in_hindbrain	5	0	0	0	1651	1475.38	1540.11	1604.84	0.932835
GO:0021924_cell_proliferation_in_the_external_granule_layer	5	0	0	0	1651	1475.38	1540.11	1604.84	0.932835
GO:0021930_granule_cell_precursor_proliferation	5	0	0	0	1651	1475.38	1540.11	1604.84	0.932835
GO:0021936_regulation_of_granule_cell_precursor_proliferation	5	0	0	0	1651	1475.38	1540.11	1604.84	0.932835
GO:0021940_positive_regulation_of_granule_cell_precursor_proliferation	5	0	0	0	1651	1475.38	1540.11	1604.84	0.932835
GO:0022614_membrane_to_membrane_docking	5	0	0	0	1651	1475.38	1540.11	1604.84	0.932835
GO:0030033_microvillus_biogenesis	5	0	0	0	1651	1475.38	1540.11	1604.84	0.932835
GO:0030238_male_sex_determination	5	0	0	0	1651	1475.38	1540.11	1604.84	0.932835
GO:0030319_cellular_di-__tri-valent_inorganic_anion_homeostasis	5	0	0	0	1651	1475.38	1540.11	1604.84	0.932835
GO:0030643_cellular_phosphate_ion_homeostasis	5	0	0	0	1651	1475.38	1540.11	1604.84	0.932835
GO:0030838_positive_regulation_of_actin_filament_polymerization	5	0	0	0	1651	1475.38	1540.11	1604.84	0.932835
GO:0030949_positive_regulation_of_vascular_endothelial_growth_factor_receptor_signaling_pathway	5	0	0	0	1651	1475.38	1540.11	1604.84	0.932835
GO:0031268_pseudopodium_organization_and_biogenesis	5	0	0	0	1651	1475.38	1540.11	1604.84	0.932835
GO:0031269_pseudopodium_formation	5	0	0	0	1651	1475.38	1540.11	1604.84	0.932835
GO:0031272_regulation_of_pseudopodium_formation	5	0	0	0	1651	1475.38	1540.11	1604.84	0.932835
GO:0031274_positive_regulation_of_pseudopodium_formation	5	0	0	0	1651	1475.38	1540.11	1604.84	0.932835
GO:0031294_lymphocyte_costimulation	5	0	0	0	1651	1475.38	1540.11	1604.84	0.932835
GO:0031295_T_cell_costimulation	5	0	0	0	1651	1475.38	1540.11	1604.84	0.932835
GO:0031343_positive_regulation_of_cell_killing	5	0	0	0	1651	1475.38	1540.11	1604.84	0.932835
GO:0031498_chromatin_disassembly	5	0	0	0	1651	1475.38	1540.11	1604.84	0.932835
GO:0031529_ruffle_organization_and_biogenesis	5	0	0	0	1651	1475.38	1540.11	1604.84	0.932835
GO:0031571_G1_DNA_damage_checkpoint	5	0	0	0	1651	1475.38	1540.11	1604.84	0.932835
GO:0031572_G2_M_transition_DNA_damage_checkpoint	5	0	0	0	1651	1475.38	1540.11	1604.84	0.932835
GO:0031576_G2_M_transition_checkpoint	5	0	0	0	1651	1475.38	1540.11	1604.84	0.932835
GO:0031638_zymogen_activation	5	0	0	0	1651	1475.38	1540.11	1604.84	0.932835
GO:0031670_cellular_response_to_nutrient	5	0	0	0	1651	1475.38	1540.11	1604.84	0.932835
GO:0032024_positive_regulation_of_insulin_secretion	5	0	0	0	1651	1475.38	1540.11	1604.84	0.932835
GO:0032274_gonadotropin_secretion	5	0	0	0	1651	1475.38	1540.11	1604.84	0.932835
GO:0032297_negative_regulation_of_DNA_replication_initiation	5	0	0	0	1651	1475.38	1540.11	1604.84	0.932835
GO:0032366_intracellular_sterol_transport	5	0	0	0	1651	1475.38	1540.11	1604.84	0.932835
GO:0032367_intracellular_cholesterol_transport	5	0	0	0	1651	1475.38	1540.11	1604.84	0.932835
GO:0032412_regulation_of_ion_transmembrane_transporter_activity	5	0	0	0	1651	1475.38	1540.11	1604.84	0.932835
GO:0032528_microvillus_organization_and_biogenesis	5	0	0	0	1651	1475.38	1540.11	1604.84	0.932835
GO:0032604_granulocyte_macrophage_colony-stimulating_factor_production	5	0	0	0	1651	1475.38	1540.11	1604.84	0.932835
GO:0032607_interferon-alpha_production	5	0	0	0	1651	1475.38	1540.11	1604.84	0.932835
GO:0032612_interleukin-1_production	5	0	0	0	1651	1475.38	1540.11	1604.84	0.932835
GO:0032680_regulation_of_tumor_necrosis_factor_production	5	0	0	0	1651	1475.38	1540.11	1604.84	0.932835
GO:0032729_positive_regulation_of_interferon-gamma_production	5	0	0	0	1651	1475.38	1540.11	1604.84	0.932835
GO:0032925_regulation_of_activin_receptor_signaling_pathway	5	0	0	0	1651	1475.38	1540.11	1604.84	0.932835
GO:0032981_mitochondrial_respiratory_chain_complex_I_assembly	5	0	0	0	1651	1475.38	1540.11	1604.84	0.932835
GO:0032986_protein-DNA_complex_disassembly	5	0	0	0	1651	1475.38	1540.11	1604.84	0.932835
GO:0033028_myeloid_cell_apoptosis	5	0	0	0	1651	1475.38	1540.11	1604.84	0.932835
GO:0033108_mitochondrial_respiratory_chain_complex_assembly	5	0	0	0	1651	1475.38	1540.11	1604.84	0.932835
GO:0033135_regulation_of_peptidyl-serine_phosphorylation	5	0	0	0	1651	1475.38	1540.11	1604.84	0.932835
GO:0033138_positive_regulation_of_peptidyl-serine_phosphorylation	5	0	0	0	1651	1475.38	1540.11	1604.84	0.932835
GO:0033151_V(D)J_recombination	5	0	0	0	1651	1475.38	1540.11	1604.84	0.932835
GO:0033209_tumor_necrosis_factor-mediated_signaling_pathway	5	0	0	0	1651	1475.38	1540.11	1604.84	0.932835
GO:0033483_gas_homeostasis	5	0	0	0	1651	1475.38	1540.11	1604.84	0.932835
GO:0035115_embryonic_forelimb_morphogenesis	5	0	0	0	1651	1475.38	1540.11	1604.84	0.932835
GO:0035136_forelimb_morphogenesis	5	0	0	0	1651	1475.38	1540.11	1604.84	0.932835
GO:0035249_synaptic_transmission__glutamatergic	5	0	0	0	1651	1475.38	1540.11	1604.84	0.932835
GO:0035303_regulation_of_dephosphorylation	5	0	0	0	1651	1475.38	1540.11	1604.84	0.932835
GO:0042053_regulation_of_dopamine_metabolic_process	5	0	0	0	1651	1475.38	1540.11	1604.84	0.932835
GO:0042069_regulation_of_catecholamine_metabolic_process	5	0	0	0	1651	1475.38	1540.11	1604.84	0.932835
GO:0042090_interleukin-12_biosynthetic_process	5	0	0	0	1651	1475.38	1540.11	1604.84	0.932835
GO:0042177_negative_regulation_of_protein_catabolic_process	5	0	0	0	1651	1475.38	1540.11	1604.84	0.932835
GO:0042253_granulocyte_macrophage_colony-stimulating_factor_biosynthetic_process	5	0	0	0	1651	1475.38	1540.11	1604.84	0.932835
GO:0042347_negative_regulation_of_NF-kappaB_import_into_nucleus	5	0	0	0	1651	1475.38	1540.11	1604.84	0.932835
GO:0042439_ethanolamine_and_derivative_metabolic_process	5	0	0	0	1651	1475.38	1540.11	1604.84	0.932835
GO:0042447_hormone_catabolic_process	5	0	0	0	1651	1475.38	1540.11	1604.84	0.932835
GO:0042462_eye_photoreceptor_cell_development	5	0	0	0	1651	1475.38	1540.11	1604.84	0.932835
GO:0042522_regulation_of_tyrosine_phosphorylation_of_Stat5_protein	5	0	0	0	1651	1475.38	1540.11	1604.84	0.932835
GO:0042535_positive_regulation_of_tumor_necrosis_factor_biosynthetic_process	5	0	0	0	1651	1475.38	1540.11	1604.84	0.932835
GO:0042723_thiamin_and_derivative_metabolic_process	5	0	0	0	1651	1475.38	1540.11	1604.84	0.932835
GO:0042769_DNA_damage_response__detection_of_DNA_damage	5	0	0	0	1651	1475.38	1540.11	1604.84	0.932835
GO:0042791_5S_class_rRNA_transcription	5	0	0	0	1651	1475.38	1540.11	1604.84	0.932835
GO:0042797_tRNA_transcription_from_RNA_polymerase_III_promoter	5	0	0	0	1651	1475.38	1540.11	1604.84	0.932835
GO:0043029_T_cell_homeostasis	5	0	0	0	1651	1475.38	1540.11	1604.84	0.932835
GO:0043044_ATP-dependent_chromatin_remodeling	5	0	0	0	1651	1475.38	1540.11	1604.84	0.932835
GO:0043114_regulation_of_vascular_permeability	5	0	0	0	1651	1475.38	1540.11	1604.84	0.932835
GO:0043124_negative_regulation_of_I-kappaB_kinase_NF-kappaB_cascade	5	0	0	0	1651	1475.38	1540.11	1604.84	0.932835
GO:0043244_regulation_of_protein_complex_disassembly	5	0	0	0	1651	1475.38	1540.11	1604.84	0.932835
GO:0043249_erythrocyte_maturation	5	0	0	0	1651	1475.38	1540.11	1604.84	0.932835
GO:0043254_regulation_of_protein_complex_assembly	5	0	0	0	1651	1475.38	1540.11	1604.84	0.932835
GO:0043271_negative_regulation_of_ion_transport	5	0	0	0	1651	1475.38	1540.11	1604.84	0.932835
GO:0043488_regulation_of_mRNA_stability	5	0	0	0	1651	1475.38	1540.11	1604.84	0.932835
GO:0043491_protein_kinase_B_signaling_cascade	5	0	0	0	1651	1475.38	1540.11	1604.84	0.932835
GO:0043535_regulation_of_blood_vessel_endothelial_cell_migration	5	0	0	0	1651	1475.38	1540.11	1604.84	0.932835
GO:0045022_early_endosome_to_late_endosome_transport	5	0	0	0	1651	1475.38	1540.11	1604.84	0.932835
GO:0045061_thymic_T_cell_selection	5	0	0	0	1651	1475.38	1540.11	1604.84	0.932835
GO:0045064_T-helper_2_cell_differentiation	5	0	0	0	1651	1475.38	1540.11	1604.84	0.932835
GO:0045071_negative_regulation_of_viral_genome_replication	5	0	0	0	1651	1475.38	1540.11	1604.84	0.932835
GO:0045075_regulation_of_interleukin-12_biosynthetic_process	5	0	0	0	1651	1475.38	1540.11	1604.84	0.932835
GO:0045161_neuronal_ion_channel_clustering	5	0	0	0	1651	1475.38	1540.11	1604.84	0.932835
GO:0045176_apical_protein_localization	5	0	0	0	1651	1475.38	1540.11	1604.84	0.932835
GO:0045342_MHC_class_II_biosynthetic_process	5	0	0	0	1651	1475.38	1540.11	1604.84	0.932835
GO:0045346_regulation_of_MHC_class_II_biosynthetic_process	5	0	0	0	1651	1475.38	1540.11	1604.84	0.932835
GO:0045349_interferon-alpha_biosynthetic_process	5	0	0	0	1651	1475.38	1540.11	1604.84	0.932835
GO:0045354_regulation_of_interferon-alpha_biosynthetic_process	5	0	0	0	1651	1475.38	1540.11	1604.84	0.932835
GO:0045410_positive_regulation_of_interleukin-6_biosynthetic_process	5	0	0	0	1651	1475.38	1540.11	1604.84	0.932835
GO:0045668_negative_regulation_of_osteoblast_differentiation	5	0	0	0	1651	1475.38	1540.11	1604.84	0.932835
GO:0045671_negative_regulation_of_osteoclast_differentiation	5	0	0	0	1651	1475.38	1540.11	1604.84	0.932835
GO:0045687_positive_regulation_of_glial_cell_differentiation	5	0	0	0	1651	1475.38	1540.11	1604.84	0.932835
GO:0045732_positive_regulation_of_protein_catabolic_process	5	0	0	0	1651	1475.38	1540.11	1604.84	0.932835
GO:0045739_positive_regulation_of_DNA_repair	5	0	0	0	1651	1475.38	1540.11	1604.84	0.932835
GO:0045749_negative_regulation_of_S_phase_of_mitotic_cell_cycle	5	0	0	0	1651	1475.38	1540.11	1604.84	0.932835
GO:0045822_negative_regulation_of_heart_contraction	5	0	0	0	1651	1475.38	1540.11	1604.84	0.932835
GO:0045823_positive_regulation_of_heart_contraction	5	0	0	0	1651	1475.38	1540.11	1604.84	0.932835
GO:0045912_negative_regulation_of_carbohydrate_metabolic_process	5	0	0	0	1651	1475.38	1540.11	1604.84	0.932835
GO:0045948_positive_regulation_of_translational_initiation	5	0	0	0	1651	1475.38	1540.11	1604.84	0.932835
GO:0045954_positive_regulation_of_natural_killer_cell_mediated_cytotoxicity	5	0	0	0	1651	1475.38	1540.11	1604.84	0.932835
GO:0046326_positive_regulation_of_glucose_import	5	0	0	0	1651	1475.38	1540.11	1604.84	0.932835
GO:0046461_neutral_lipid_catabolic_process	5	0	0	0	1651	1475.38	1540.11	1604.84	0.932835
GO:0046479_glycosphingolipid_catabolic_process	5	0	0	0	1651	1475.38	1540.11	1604.84	0.932835
GO:0046627_negative_regulation_of_insulin_receptor_signaling_pathway	5	0	0	0	1651	1475.38	1540.11	1604.84	0.932835
GO:0046716_muscle_maintenance	5	0	0	0	1651	1475.38	1540.11	1604.84	0.932835
GO:0046835_carbohydrate_phosphorylation	5	0	0	0	1651	1475.38	1540.11	1604.84	0.932835
GO:0046884_follicle-stimulating_hormone_secretion	5	0	0	0	1651	1475.38	1540.11	1604.84	0.932835
GO:0046902_regulation_of_mitochondrial_membrane_permeability	5	0	0	0	1651	1475.38	1540.11	1604.84	0.932835
GO:0047497_mitochondrion_transport_along_microtubule	5	0	0	0	1651	1475.38	1540.11	1604.84	0.932835
GO:0048069_eye_pigmentation	5	0	0	0	1651	1475.38	1540.11	1604.84	0.932835
GO:0048265_response_to_pain	5	0	0	0	1651	1475.38	1540.11	1604.84	0.932835
GO:0048340_paraxial_mesoderm_morphogenesis	5	0	0	0	1651	1475.38	1540.11	1604.84	0.932835
GO:0048384_retinoic_acid_receptor_signaling_pathway	5	0	0	0	1651	1475.38	1540.11	1604.84	0.932835
GO:0048488_synaptic_vesicle_endocytosis	5	0	0	0	1651	1475.38	1540.11	1604.84	0.932835
GO:0048535_lymph_node_development	5	0	0	0	1651	1475.38	1540.11	1604.84	0.932835
GO:0048638_regulation_of_developmental_growth	5	0	0	0	1651	1475.38	1540.11	1604.84	0.932835
GO:0048678_response_to_axon_injury	5	0	0	0	1651	1475.38	1540.11	1604.84	0.932835
GO:0050432_catecholamine_secretion	5	0	0	0	1651	1475.38	1540.11	1604.84	0.932835
GO:0050433_regulation_of_catecholamine_secretion	5	0	0	0	1651	1475.38	1540.11	1604.84	0.932835
GO:0050482_arachidonic_acid_secretion	5	0	0	0	1651	1475.38	1540.11	1604.84	0.932835
GO:0050691_regulation_of_defense_response_to_virus_by_host	5	0	0	0	1651	1475.38	1540.11	1604.84	0.932835
GO:0050773_regulation_of_dendrite_development	5	0	0	0	1651	1475.38	1540.11	1604.84	0.932835
GO:0050828_regulation_of_liquid_surface_tension	5	0	0	0	1651	1475.38	1540.11	1604.84	0.932835
GO:0050856_regulation_of_T_cell_receptor_signaling_pathway	5	0	0	0	1651	1475.38	1540.11	1604.84	0.932835
GO:0050890_cognition	5	0	0	0	1651	1475.38	1540.11	1604.84	0.932835
GO:0051148_negative_regulation_of_muscle_cell_differentiation	5	0	0	0	1651	1475.38	1540.11	1604.84	0.932835
GO:0051319_G2_phase	5	0	0	0	1651	1475.38	1540.11	1604.84	0.932835
GO:0051324_prophase	5	0	0	0	1651	1475.38	1540.11	1604.84	0.932835
GO:0055007_cardiac_muscle_cell_differentiation	5	0	0	0	1651	1475.38	1540.11	1604.84	0.932835
GO:0055061_di-__tri-valent_inorganic_anion_homeostasis	5	0	0	0	1651	1475.38	1540.11	1604.84	0.932835
GO:0055062_phosphate_ion_homeostasis	5	0	0	0	1651	1475.38	1540.11	1604.84	0.932835
GO:0060192_negative_regulation_of_lipase_activity	5	0	0	0	1651	1475.38	1540.11	1604.84	0.932835
GO:0000387_spliceosomal_snRNP_biogenesis	25	0	0	0	1664	1491.93	1555.81	1619.69	0.934982
GO:0001935_endothelial_cell_proliferation	25	0	0	0	1664	1491.93	1555.81	1619.69	0.934982
GO:0006090_pyruvate_metabolic_process	25	0	0	0	1664	1491.93	1555.81	1619.69	0.934982
GO:0006383_transcription_from_RNA_polymerase_III_promoter	25	0	0	0	1664	1491.93	1555.81	1619.69	0.934982
GO:0006695_cholesterol_biosynthetic_process	25	0	0	0	1664	1491.93	1555.81	1619.69	0.934982
GO:0007190_activation_of_adenylate_cyclase_activity	25	0	0	0	1664	1491.93	1555.81	1619.69	0.934982
GO:0022406_membrane_docking	25	0	0	0	1664	1491.93	1555.81	1619.69	0.934982
GO:0030278_regulation_of_ossification	25	0	0	0	1664	1491.93	1555.81	1619.69	0.934982
GO:0030595_leukocyte_chemotaxis	25	0	0	0	1664	1491.93	1555.81	1619.69	0.934982
GO:0031570_DNA_integrity_checkpoint	25	0	0	0	1664	1491.93	1555.81	1619.69	0.934982
GO:0044243_multicellular_organismal_catabolic_process	25	0	0	0	1664	1491.93	1555.81	1619.69	0.934982
GO:0045664_regulation_of_neuron_differentiation	25	0	0	0	1664	1491.93	1555.81	1619.69	0.934982
GO:0050663_cytokine_secretion	25	0	0	0	1664	1491.93	1555.81	1619.69	0.934982
GO:0006119_oxidative_phosphorylation	59	0	0	0	1667	1495.16	1558.58	1622	0.934961
GO:0006576_biogenic_amine_metabolic_process	59	0	0	0	1667	1495.16	1558.58	1622	0.934961
GO:0009310_amine_catabolic_process	59	0	0	0	1667	1495.16	1558.58	1622	0.934961
GO:0006022_aminoglycan_metabolic_process	44	0	0	0	1675	1501.75	1564.43	1627.11	0.933988
GO:0007611_learning_and_or_memory	44	0	0	0	1675	1501.75	1564.43	1627.11	0.933988
GO:0009144_purine_nucleoside_triphosphate_metabolic_process	44	0	0	0	1675	1501.75	1564.43	1627.11	0.933988
GO:0009205_purine_ribonucleoside_triphosphate_metabolic_process	44	0	0	0	1675	1501.75	1564.43	1627.11	0.933988
GO:0022900_electron_transport_chain	44	0	0	0	1675	1501.75	1564.43	1627.11	0.933988
GO:0022904_respiratory_electron_transport_chain	44	0	0	0	1675	1501.75	1564.43	1627.11	0.933988
GO:0030203_glycosaminoglycan_metabolic_process	44	0	0	0	1675	1501.75	1564.43	1627.11	0.933988
GO:0048741_skeletal_muscle_fiber_development	44	0	0	0	1675	1501.75	1564.43	1627.11	0.933988
GO:0000077_DNA_damage_checkpoint	22	0	0	0	1696	1528.07	1589.17	1650.27	0.937011
GO:0006044_N-acetylglucosamine_metabolic_process	22	0	0	0	1696	1528.07	1589.17	1650.27	0.937011
GO:0006094_gluconeogenesis	22	0	0	0	1696	1528.07	1589.17	1650.27	0.937011
GO:0006270_DNA_replication_initiation	22	0	0	0	1696	1528.07	1589.17	1650.27	0.937011
GO:0006626_protein_targeting_to_mitochondrion	22	0	0	0	1696	1528.07	1589.17	1650.27	0.937011
GO:0009156_ribonucleoside_monophosphate_biosynthetic_process	22	0	0	0	1696	1528.07	1589.17	1650.27	0.937011
GO:0009161_ribonucleoside_monophosphate_metabolic_process	22	0	0	0	1696	1528.07	1589.17	1650.27	0.937011
GO:0022407_regulation_of_cell-cell_adhesion	22	0	0	0	1696	1528.07	1589.17	1650.27	0.937011
GO:0030835_negative_regulation_of_actin_filament_depolymerization	22	0	0	0	1696	1528.07	1589.17	1650.27	0.937011
GO:0042306_regulation_of_protein_import_into_nucleus	22	0	0	0	1696	1528.07	1589.17	1650.27	0.937011
GO:0044254_multicellular_organismal_protein_catabolic_process	22	0	0	0	1696	1528.07	1589.17	1650.27	0.937011
GO:0044256_protein_digestion	22	0	0	0	1696	1528.07	1589.17	1650.27	0.937011
GO:0044259_multicellular_organismal_macromolecule_metabolic_process	22	0	0	0	1696	1528.07	1589.17	1650.27	0.937011
GO:0044266_multicellular_organismal_macromolecule_catabolic_process	22	0	0	0	1696	1528.07	1589.17	1650.27	0.937011
GO:0044268_multicellular_organismal_protein_metabolic_process	22	0	0	0	1696	1528.07	1589.17	1650.27	0.937011
GO:0050851_antigen_receptor-mediated_signaling_pathway	22	0	0	0	1696	1528.07	1589.17	1650.27	0.937011
GO:0050908_detection_of_light_stimulus_involved_in_visual_perception	22	0	0	0	1696	1528.07	1589.17	1650.27	0.937011
GO:0050962_detection_of_light_stimulus_involved_in_sensory_perception	22	0	0	0	1696	1528.07	1589.17	1650.27	0.937011
GO:0051262_protein_tetramerization	22	0	0	0	1696	1528.07	1589.17	1650.27	0.937011
GO:0051346_negative_regulation_of_hydrolase_activity	22	0	0	0	1696	1528.07	1589.17	1650.27	0.937011
GO:0055072_iron_ion_homeostasis	22	0	0	0	1696	1528.07	1589.17	1650.27	0.937011
GO:0002440_production_of_molecular_mediator_of_immune_response	30	0	0	0	1706	1543.14	1602.79	1662.44	0.939502
GO:0002573_myeloid_leukocyte_differentiation	30	0	0	0	1706	1543.14	1602.79	1662.44	0.939502
GO:0006029_proteoglycan_metabolic_process	30	0	0	0	1706	1543.14	1602.79	1662.44	0.939502
GO:0007173_epidermal_growth_factor_receptor_signaling_pathway	30	0	0	0	1706	1543.14	1602.79	1662.44	0.939502
GO:0030282_bone_mineralization	30	0	0	0	1706	1543.14	1602.79	1662.44	0.939502
GO:0042398_amino_acid_derivative_biosynthetic_process	30	0	0	0	1706	1543.14	1602.79	1662.44	0.939502
GO:0045445_myoblast_differentiation	30	0	0	0	1706	1543.14	1602.79	1662.44	0.939502
GO:0050708_regulation_of_protein_secretion	30	0	0	0	1706	1543.14	1602.79	1662.44	0.939502
GO:0051187_cofactor_catabolic_process	30	0	0	0	1706	1543.14	1602.79	1662.44	0.939502
GO:0055085_transmembrane_transport	30	0	0	0	1706	1543.14	1602.79	1662.44	0.939502
GO:0006354_RNA_elongation	50	0	0	0	1711	1547.5	1606.55	1665.6	0.938954
GO:0007338_single_fertilization	50	0	0	0	1711	1547.5	1606.55	1665.6	0.938954
GO:0009141_nucleoside_triphosphate_metabolic_process	50	0	0	0	1711	1547.5	1606.55	1665.6	0.938954
GO:0016064_immunoglobulin_mediated_immune_response	50	0	0	0	1711	1547.5	1606.55	1665.6	0.938954
GO:0030384_phosphoinositide_metabolic_process	50	0	0	0	1711	1547.5	1606.55	1665.6	0.938954
GO:0007269_neurotransmitter_secretion	37	0	0	0	1716	1555.74	1614.05	1672.36	0.940589
GO:0009142_nucleoside_triphosphate_biosynthetic_process	37	0	0	0	1716	1555.74	1614.05	1672.36	0.940589
GO:0030855_epithelial_cell_differentiation	37	0	0	0	1716	1555.74	1614.05	1672.36	0.940589
GO:0032386_regulation_of_intracellular_transport	37	0	0	0	1716	1555.74	1614.05	1672.36	0.940589
GO:0040029_regulation_of_gene_expression__epigenetic	37	0	0	0	1716	1555.74	1614.05	1672.36	0.940589
GO:0008037_cell_recognition	32	0	0	0	1723	1566.38	1624.29	1682.2	0.94271
GO:0016126_sterol_biosynthetic_process	32	0	0	0	1723	1566.38	1624.29	1682.2	0.94271
GO:0030521_androgen_receptor_signaling_pathway	32	0	0	0	1723	1566.38	1624.29	1682.2	0.94271
GO:0031424_keratinization	32	0	0	0	1723	1566.38	1624.29	1682.2	0.94271
GO:0032583_regulation_of_gene-specific_transcription	32	0	0	0	1723	1566.38	1624.29	1682.2	0.94271
GO:0043414_biopolymer_methylation	32	0	0	0	1723	1566.38	1624.29	1682.2	0.94271
GO:0046489_phosphoinositide_biosynthetic_process	32	0	0	0	1723	1566.38	1624.29	1682.2	0.94271
GO:0000272_polysaccharide_catabolic_process	13	0	0	0	1790	1635.99	1692.17	1748.35	0.945346
GO:0001776_leukocyte_homeostasis	13	0	0	0	1790	1635.99	1692.17	1748.35	0.945346
GO:0001843_neural_tube_closure	13	0	0	0	1790	1635.99	1692.17	1748.35	0.945346
GO:0001937_negative_regulation_of_endothelial_cell_proliferation	13	0	0	0	1790	1635.99	1692.17	1748.35	0.945346
GO:0002474_antigen_processing_and_presentation_of_peptide_antigen_via_MHC_class_I	13	0	0	0	1790	1635.99	1692.17	1748.35	0.945346
GO:0005978_glycogen_biosynthetic_process	13	0	0	0	1790	1635.99	1692.17	1748.35	0.945346
GO:0006278_RNA-dependent_DNA_replication	13	0	0	0	1790	1635.99	1692.17	1748.35	0.945346
GO:0006305_DNA_alkylation	13	0	0	0	1790	1635.99	1692.17	1748.35	0.945346
GO:0006306_DNA_methylation	13	0	0	0	1790	1635.99	1692.17	1748.35	0.945346
GO:0006607_NLS-bearing_substrate_import_into_nucleus	13	0	0	0	1790	1635.99	1692.17	1748.35	0.945346
GO:0006611_protein_export_from_nucleus	13	0	0	0	1790	1635.99	1692.17	1748.35	0.945346
GO:0006957_complement_activation__alternative_pathway	13	0	0	0	1790	1635.99	1692.17	1748.35	0.945346
GO:0007019_microtubule_depolymerization	13	0	0	0	1790	1635.99	1692.17	1748.35	0.945346
GO:0007339_binding_of_sperm_to_zona_pellucida	13	0	0	0	1790	1635.99	1692.17	1748.35	0.945346
GO:0008206_bile_acid_metabolic_process	13	0	0	0	1790	1635.99	1692.17	1748.35	0.945346
GO:0009065_glutamine_family_amino_acid_catabolic_process	13	0	0	0	1790	1635.99	1692.17	1748.35	0.945346
GO:0009074_aromatic_amino_acid_family_catabolic_process	13	0	0	0	1790	1635.99	1692.17	1748.35	0.945346
GO:0009247_glycolipid_biosynthetic_process	13	0	0	0	1790	1635.99	1692.17	1748.35	0.945346
GO:0009250_glucan_biosynthetic_process	13	0	0	0	1790	1635.99	1692.17	1748.35	0.945346
GO:0009408_response_to_heat	13	0	0	0	1790	1635.99	1692.17	1748.35	0.945346
GO:0009595_detection_of_biotic_stimulus	13	0	0	0	1790	1635.99	1692.17	1748.35	0.945346
GO:0009746_response_to_hexose_stimulus	13	0	0	0	1790	1635.99	1692.17	1748.35	0.945346
GO:0009749_response_to_glucose_stimulus	13	0	0	0	1790	1635.99	1692.17	1748.35	0.945346
GO:0010458_exit_from_mitosis	13	0	0	0	1790	1635.99	1692.17	1748.35	0.945346
GO:0014020_primary_neural_tube_formation	13	0	0	0	1790	1635.99	1692.17	1748.35	0.945346
GO:0015669_gas_transport	13	0	0	0	1790	1635.99	1692.17	1748.35	0.945346
GO:0015711_organic_anion_transport	13	0	0	0	1790	1635.99	1692.17	1748.35	0.945346
GO:0015800_acidic_amino_acid_transport	13	0	0	0	1790	1635.99	1692.17	1748.35	0.945346
GO:0015804_neutral_amino_acid_transport	13	0	0	0	1790	1635.99	1692.17	1748.35	0.945346
GO:0015813_L-glutamate_transport	13	0	0	0	1790	1635.99	1692.17	1748.35	0.945346
GO:0017156_calcium_ion-dependent_exocytosis	13	0	0	0	1790	1635.99	1692.17	1748.35	0.945346
GO:0017157_regulation_of_exocytosis	13	0	0	0	1790	1635.99	1692.17	1748.35	0.945346
GO:0019438_aromatic_compound_biosynthetic_process	13	0	0	0	1790	1635.99	1692.17	1748.35	0.945346
GO:0019674_NAD_metabolic_process	13	0	0	0	1790	1635.99	1692.17	1748.35	0.945346
GO:0030035_microspike_biogenesis	13	0	0	0	1790	1635.99	1692.17	1748.35	0.945346
GO:0030501_positive_regulation_of_bone_mineralization	13	0	0	0	1790	1635.99	1692.17	1748.35	0.945346
GO:0030593_neutrophil_chemotaxis	13	0	0	0	1790	1635.99	1692.17	1748.35	0.945346
GO:0030968_endoplasmic_reticulum_unfolded_protein_response	13	0	0	0	1790	1635.99	1692.17	1748.35	0.945346
GO:0031016_pancreas_development	13	0	0	0	1790	1635.99	1692.17	1748.35	0.945346
GO:0031111_negative_regulation_of_microtubule_polymerization_or_depolymerization	13	0	0	0	1790	1635.99	1692.17	1748.35	0.945346
GO:0031124_mRNA_3'-end_processing	13	0	0	0	1790	1635.99	1692.17	1748.35	0.945346
GO:0032387_negative_regulation_of_intracellular_transport	13	0	0	0	1790	1635.99	1692.17	1748.35	0.945346
GO:0032637_interleukin-8_production	13	0	0	0	1790	1635.99	1692.17	1748.35	0.945346
GO:0032640_tumor_necrosis_factor_production	13	0	0	0	1790	1635.99	1692.17	1748.35	0.945346
GO:0034284_response_to_monosaccharide_stimulus	13	0	0	0	1790	1635.99	1692.17	1748.35	0.945346
GO:0034620_cellular_response_to_unfolded_protein	13	0	0	0	1790	1635.99	1692.17	1748.35	0.945346
GO:0035036_sperm-egg_recognition	13	0	0	0	1790	1635.99	1692.17	1748.35	0.945346
GO:0042226_interleukin-6_biosynthetic_process	13	0	0	0	1790	1635.99	1692.17	1748.35	0.945346
GO:0042491_auditory_receptor_cell_differentiation	13	0	0	0	1790	1635.99	1692.17	1748.35	0.945346
GO:0043574_peroxisomal_transport	13	0	0	0	1790	1635.99	1692.17	1748.35	0.945346
GO:0044247_cellular_polysaccharide_catabolic_process	13	0	0	0	1790	1635.99	1692.17	1748.35	0.945346
GO:0045026_plasma_membrane_fusion	13	0	0	0	1790	1635.99	1692.17	1748.35	0.945346
GO:0045069_regulation_of_viral_genome_replication	13	0	0	0	1790	1635.99	1692.17	1748.35	0.945346
GO:0045076_regulation_of_interleukin-2_biosynthetic_process	13	0	0	0	1790	1635.99	1692.17	1748.35	0.945346
GO:0045646_regulation_of_erythrocyte_differentiation	13	0	0	0	1790	1635.99	1692.17	1748.35	0.945346
GO:0045669_positive_regulation_of_osteoblast_differentiation	13	0	0	0	1790	1635.99	1692.17	1748.35	0.945346
GO:0045814_negative_regulation_of_gene_expression__epigenetic	13	0	0	0	1790	1635.99	1692.17	1748.35	0.945346
GO:0045930_negative_regulation_of_mitotic_cell_cycle	13	0	0	0	1790	1635.99	1692.17	1748.35	0.945346
GO:0048628_myoblast_maturation	13	0	0	0	1790	1635.99	1692.17	1748.35	0.945346
GO:0048644_muscle_morphogenesis	13	0	0	0	1790	1635.99	1692.17	1748.35	0.945346
GO:0048706_embryonic_skeletal_development	13	0	0	0	1790	1635.99	1692.17	1748.35	0.945346
GO:0050702_interleukin-1_beta_secretion	13	0	0	0	1790	1635.99	1692.17	1748.35	0.945346
GO:0050768_negative_regulation_of_neurogenesis	13	0	0	0	1790	1635.99	1692.17	1748.35	0.945346
GO:0050796_regulation_of_insulin_secretion	13	0	0	0	1790	1635.99	1692.17	1748.35	0.945346
GO:0050920_regulation_of_chemotaxis	13	0	0	0	1790	1635.99	1692.17	1748.35	0.945346
GO:0051592_response_to_calcium_ion	13	0	0	0	1790	1635.99	1692.17	1748.35	0.945346
GO:0055008_cardiac_muscle_morphogenesis	13	0	0	0	1790	1635.99	1692.17	1748.35	0.945346
GO:0000045_autophagic_vacuole_formation	8	0	0	0	1884	1743.28	1796.82	1850.36	0.953726
GO:0000731_DNA_synthesis_during_DNA_repair	8	0	0	0	1884	1743.28	1796.82	1850.36	0.953726
GO:0001539_ciliary_or_flagellar_motility	8	0	0	0	1884	1743.28	1796.82	1850.36	0.953726
GO:0001573_ganglioside_metabolic_process	8	0	0	0	1884	1743.28	1796.82	1850.36	0.953726
GO:0001659_temperature_homeostasis	8	0	0	0	1884	1743.28	1796.82	1850.36	0.953726
GO:0002709_regulation_of_T_cell_mediated_immunity	8	0	0	0	1884	1743.28	1796.82	1850.36	0.953726
GO:0002762_negative_regulation_of_myeloid_leukocyte_differentiation	8	0	0	0	1884	1743.28	1796.82	1850.36	0.953726
GO:0005513_detection_of_calcium_ion	8	0	0	0	1884	1743.28	1796.82	1850.36	0.953726
GO:0006043_glucosamine_catabolic_process	8	0	0	0	1884	1743.28	1796.82	1850.36	0.953726
GO:0006213_pyrimidine_nucleoside_metabolic_process	8	0	0	0	1884	1743.28	1796.82	1850.36	0.953726
GO:0006266_DNA_ligation	8	0	0	0	1884	1743.28	1796.82	1850.36	0.953726
GO:0006312_mitotic_recombination	8	0	0	0	1884	1743.28	1796.82	1850.36	0.953726
GO:0006359_regulation_of_transcription_from_RNA_polymerase_III_promoter	8	0	0	0	1884	1743.28	1796.82	1850.36	0.953726
GO:0006400_tRNA_modification	8	0	0	0	1884	1743.28	1796.82	1850.36	0.953726
GO:0006458_'de_novo'_protein_folding	8	0	0	0	1884	1743.28	1796.82	1850.36	0.953726
GO:0006491_N-glycan_processing	8	0	0	0	1884	1743.28	1796.82	1850.36	0.953726
GO:0006515_misfolded_or_incompletely_synthesized_protein_catabolic_process	8	0	0	0	1884	1743.28	1796.82	1850.36	0.953726
GO:0006555_methionine_metabolic_process	8	0	0	0	1884	1743.28	1796.82	1850.36	0.953726
GO:0006586_indolalkylamine_metabolic_process	8	0	0	0	1884	1743.28	1796.82	1850.36	0.953726
GO:0006929_substrate-bound_cell_migration	8	0	0	0	1884	1743.28	1796.82	1850.36	0.953726
GO:0007007_inner_mitochondrial_membrane_organization_and_biogenesis	8	0	0	0	1884	1743.28	1796.82	1850.36	0.953726
GO:0007032_endosome_organization_and_biogenesis	8	0	0	0	1884	1743.28	1796.82	1850.36	0.953726
GO:0007076_mitotic_chromosome_condensation	8	0	0	0	1884	1743.28	1796.82	1850.36	0.953726
GO:0007213_acetylcholine_receptor_signaling__muscarinic_pathway	8	0	0	0	1884	1743.28	1796.82	1850.36	0.953726
GO:0007340_acrosome_reaction	8	0	0	0	1884	1743.28	1796.82	1850.36	0.953726
GO:0007528_neuromuscular_junction_development	8	0	0	0	1884	1743.28	1796.82	1850.36	0.953726
GO:0008209_androgen_metabolic_process	8	0	0	0	1884	1743.28	1796.82	1850.36	0.953726
GO:0008542_visual_learning	8	0	0	0	1884	1743.28	1796.82	1850.36	0.953726
GO:0008653_lipopolysaccharide_metabolic_process	8	0	0	0	1884	1743.28	1796.82	1850.36	0.953726
GO:0009268_response_to_pH	8	0	0	0	1884	1743.28	1796.82	1850.36	0.953726
GO:0009396_folic_acid_and_derivative_biosynthetic_process	8	0	0	0	1884	1743.28	1796.82	1850.36	0.953726
GO:0009948_anterior_posterior_axis_specification	8	0	0	0	1884	1743.28	1796.82	1850.36	0.953726
GO:0010594_regulation_of_endothelial_cell_migration	8	0	0	0	1884	1743.28	1796.82	1850.36	0.953726
GO:0014003_oligodendrocyte_development	8	0	0	0	1884	1743.28	1796.82	1850.36	0.953726
GO:0015844_monoamine_transport	8	0	0	0	1884	1743.28	1796.82	1850.36	0.953726
GO:0016045_detection_of_bacterium	8	0	0	0	1884	1743.28	1796.82	1850.36	0.953726
GO:0016571_histone_methylation	8	0	0	0	1884	1743.28	1796.82	1850.36	0.953726
GO:0018205_peptidyl-lysine_modification	8	0	0	0	1884	1743.28	1796.82	1850.36	0.953726
GO:0019363_pyridine_nucleotide_biosynthetic_process	8	0	0	0	1884	1743.28	1796.82	1850.36	0.953726
GO:0030299_cholesterol_absorption	8	0	0	0	1884	1743.28	1796.82	1850.36	0.953726
GO:0030433_ER-associated_protein_catabolic_process	8	0	0	0	1884	1743.28	1796.82	1850.36	0.953726
GO:0030856_regulation_of_epithelial_cell_differentiation	8	0	0	0	1884	1743.28	1796.82	1850.36	0.953726
GO:0030901_midbrain_development	8	0	0	0	1884	1743.28	1796.82	1850.36	0.953726
GO:0031018_endocrine_pancreas_development	8	0	0	0	1884	1743.28	1796.82	1850.36	0.953726
GO:0031128_induction	8	0	0	0	1884	1743.28	1796.82	1850.36	0.953726
GO:0031341_regulation_of_cell_killing	8	0	0	0	1884	1743.28	1796.82	1850.36	0.953726
GO:0031532_actin_cytoskeleton_reorganization	8	0	0	0	1884	1743.28	1796.82	1850.36	0.953726
GO:0032231_regulation_of_actin_filament_bundle_formation	8	0	0	0	1884	1743.28	1796.82	1850.36	0.953726
GO:0032320_positive_regulation_of_Ras_GTPase_activity	8	0	0	0	1884	1743.28	1796.82	1850.36	0.953726
GO:0032365_intracellular_lipid_transport	8	0	0	0	1884	1743.28	1796.82	1850.36	0.953726
GO:0032489_regulation_of_Cdc42_protein_signal_transduction	8	0	0	0	1884	1743.28	1796.82	1850.36	0.953726
GO:0032606_type_I_interferon_production	8	0	0	0	1884	1743.28	1796.82	1850.36	0.953726
GO:0032924_activin_receptor_signaling_pathway	8	0	0	0	1884	1743.28	1796.82	1850.36	0.953726
GO:0035272_exocrine_system_development	8	0	0	0	1884	1743.28	1796.82	1850.36	0.953726
GO:0042135_neurotransmitter_catabolic_process	8	0	0	0	1884	1743.28	1796.82	1850.36	0.953726
GO:0042430_indole_and_derivative_metabolic_process	8	0	0	0	1884	1743.28	1796.82	1850.36	0.953726
GO:0042434_indole_derivative_metabolic_process	8	0	0	0	1884	1743.28	1796.82	1850.36	0.953726
GO:0042516_regulation_of_tyrosine_phosphorylation_of_Stat3_protein	8	0	0	0	1884	1743.28	1796.82	1850.36	0.953726
GO:0042533_tumor_necrosis_factor_biosynthetic_process	8	0	0	0	1884	1743.28	1796.82	1850.36	0.953726
GO:0042534_regulation_of_tumor_necrosis_factor_biosynthetic_process	8	0	0	0	1884	1743.28	1796.82	1850.36	0.953726
GO:0042733_embryonic_digit_morphogenesis	8	0	0	0	1884	1743.28	1796.82	1850.36	0.953726
GO:0042987_amyloid_precursor_protein_catabolic_process	8	0	0	0	1884	1743.28	1796.82	1850.36	0.953726
GO:0042994_cytoplasmic_sequestering_of_transcription_factor	8	0	0	0	1884	1743.28	1796.82	1850.36	0.953726
GO:0043043_peptide_biosynthetic_process	8	0	0	0	1884	1743.28	1796.82	1850.36	0.953726
GO:0043088_regulation_of_Cdc42_GTPase_activity	8	0	0	0	1884	1743.28	1796.82	1850.36	0.953726
GO:0043299_leukocyte_degranulation	8	0	0	0	1884	1743.28	1796.82	1850.36	0.953726
GO:0043691_reverse_cholesterol_transport	8	0	0	0	1884	1743.28	1796.82	1850.36	0.953726
GO:0045017_glycerolipid_biosynthetic_process	8	0	0	0	1884	1743.28	1796.82	1850.36	0.953726
GO:0045168_cell-cell_signaling_during_cell_fate_commitment	8	0	0	0	1884	1743.28	1796.82	1850.36	0.953726
GO:0045351_type_I_interferon_biosynthetic_process	8	0	0	0	1884	1743.28	1796.82	1850.36	0.953726
GO:0045576_mast_cell_activation	8	0	0	0	1884	1743.28	1796.82	1850.36	0.953726
GO:0045670_regulation_of_osteoclast_differentiation	8	0	0	0	1884	1743.28	1796.82	1850.36	0.953726
GO:0045776_negative_regulation_of_blood_pressure	8	0	0	0	1884	1743.28	1796.82	1850.36	0.953726
GO:0045843_negative_regulation_of_striated_muscle_development	8	0	0	0	1884	1743.28	1796.82	1850.36	0.953726
GO:0045885_positive_regulation_of_survival_gene_product_expression	8	0	0	0	1884	1743.28	1796.82	1850.36	0.953726
GO:0045932_negative_regulation_of_muscle_contraction	8	0	0	0	1884	1743.28	1796.82	1850.36	0.953726
GO:0046348_amino_sugar_catabolic_process	8	0	0	0	1884	1743.28	1796.82	1850.36	0.953726
GO:0046504_glycerol_ether_biosynthetic_process	8	0	0	0	1884	1743.28	1796.82	1850.36	0.953726
GO:0046520_sphingoid_biosynthetic_process	8	0	0	0	1884	1743.28	1796.82	1850.36	0.953726
GO:0046626_regulation_of_insulin_receptor_signaling_pathway	8	0	0	0	1884	1743.28	1796.82	1850.36	0.953726
GO:0046638_positive_regulation_of_alpha-beta_T_cell_differentiation	8	0	0	0	1884	1743.28	1796.82	1850.36	0.953726
GO:0048863_stem_cell_differentiation	8	0	0	0	1884	1743.28	1796.82	1850.36	0.953726
GO:0050654_chondroitin_sulfate_proteoglycan_metabolic_process	8	0	0	0	1884	1743.28	1796.82	1850.36	0.953726
GO:0050690_regulation_of_defense_response_to_virus_by_virus	8	0	0	0	1884	1743.28	1796.82	1850.36	0.953726
GO:0050710_negative_regulation_of_cytokine_secretion	8	0	0	0	1884	1743.28	1796.82	1850.36	0.953726
GO:0050766_positive_regulation_of_phagocytosis	8	0	0	0	1884	1743.28	1796.82	1850.36	0.953726
GO:0050798_activated_T_cell_proliferation	8	0	0	0	1884	1743.28	1796.82	1850.36	0.953726
GO:0050803_regulation_of_synapse_structure_and_activity	8	0	0	0	1884	1743.28	1796.82	1850.36	0.953726
GO:0050830_defense_response_to_Gram-positive_bacterium	8	0	0	0	1884	1743.28	1796.82	1850.36	0.953726
GO:0050930_induction_of_positive_chemotaxis	8	0	0	0	1884	1743.28	1796.82	1850.36	0.953726
GO:0051084_'de_novo'_posttranslational_protein_folding	8	0	0	0	1884	1743.28	1796.82	1850.36	0.953726
GO:0051291_protein_heterooligomerization	8	0	0	0	1884	1743.28	1796.82	1850.36	0.953726
GO:0051492_regulation_of_stress_fiber_formation	8	0	0	0	1884	1743.28	1796.82	1850.36	0.953726
GO:0051881_regulation_of_mitochondrial_membrane_potential	8	0	0	0	1884	1743.28	1796.82	1850.36	0.953726
GO:0001709_cell_fate_determination	28	0	0	0	1897	1756.35	1808.85	1861.35	0.953532
GO:0002757_immune_response-activating_signal_transduction	28	0	0	0	1897	1756.35	1808.85	1861.35	0.953532
GO:0006040_amino_sugar_metabolic_process	28	0	0	0	1897	1756.35	1808.85	1861.35	0.953532
GO:0006958_complement_activation__classical_pathway	28	0	0	0	1897	1756.35	1808.85	1861.35	0.953532
GO:0009062_fatty_acid_catabolic_process	28	0	0	0	1897	1756.35	1808.85	1861.35	0.953532
GO:0009410_response_to_xenobiotic_stimulus	28	0	0	0	1897	1756.35	1808.85	1861.35	0.953532
GO:0009451_RNA_modification	28	0	0	0	1897	1756.35	1808.85	1861.35	0.953532
GO:0030216_keratinocyte_differentiation	28	0	0	0	1897	1756.35	1808.85	1861.35	0.953532
GO:0034103_regulation_of_tissue_remodeling	28	0	0	0	1897	1756.35	1808.85	1861.35	0.953532
GO:0046486_glycerolipid_metabolic_process	28	0	0	0	1897	1756.35	1808.85	1861.35	0.953532
GO:0046546_development_of_primary_male_sexual_characteristics	28	0	0	0	1897	1756.35	1808.85	1861.35	0.953532
GO:0046850_regulation_of_bone_remodeling	28	0	0	0	1897	1756.35	1808.85	1861.35	0.953532
GO:0051223_regulation_of_protein_transport	28	0	0	0	1897	1756.35	1808.85	1861.35	0.953532
GO:0009306_protein_secretion	47	0	0	0	1899	1762.86	1814.94	1867.02	0.955735
GO:0030518_steroid_hormone_receptor_signaling_pathway	47	0	0	0	1899	1762.86	1814.94	1867.02	0.955735
GO:0001541_ovarian_follicle_development	17	0	0	0	1933	1796.45	1846.62	1896.79	0.955313
GO:0001838_embryonic_epithelial_tube_formation	17	0	0	0	1933	1796.45	1846.62	1896.79	0.955313
GO:0001839_neural_plate_morphogenesis	17	0	0	0	1933	1796.45	1846.62	1896.79	0.955313
GO:0001841_neural_tube_formation	17	0	0	0	1933	1796.45	1846.62	1896.79	0.955313
GO:0002200_somatic_diversification_of_immune_receptors	17	0	0	0	1933	1796.45	1846.62	1896.79	0.955313
GO:0002504_antigen_processing_and_presentation_of_peptide_or_polysaccharide_antigen_via_MHC_class_II	17	0	0	0	1933	1796.45	1846.62	1896.79	0.955313
GO:0002703_regulation_of_leukocyte_mediated_immunity	17	0	0	0	1933	1796.45	1846.62	1896.79	0.955313
GO:0002706_regulation_of_lymphocyte_mediated_immunity	17	0	0	0	1933	1796.45	1846.62	1896.79	0.955313
GO:0006109_regulation_of_carbohydrate_metabolic_process	17	0	0	0	1933	1796.45	1846.62	1896.79	0.955313
GO:0006297_nucleotide-excision_repair__DNA_gap_filling	17	0	0	0	1933	1796.45	1846.62	1896.79	0.955313
GO:0006541_glutamine_metabolic_process	17	0	0	0	1933	1796.45	1846.62	1896.79	0.955313
GO:0006775_fat-soluble_vitamin_metabolic_process	17	0	0	0	1933	1796.45	1846.62	1896.79	0.955313
GO:0007193_G-protein_signaling__adenylate_cyclase_inhibiting_pathway	17	0	0	0	1933	1796.45	1846.62	1896.79	0.955313
GO:0008207_C21-steroid_hormone_metabolic_process	17	0	0	0	1933	1796.45	1846.62	1896.79	0.955313
GO:0009066_aspartate_family_amino_acid_metabolic_process	17	0	0	0	1933	1796.45	1846.62	1896.79	0.955313
GO:0009112_nucleobase_metabolic_process	17	0	0	0	1933	1796.45	1846.62	1896.79	0.955313
GO:0009218_pyrimidine_ribonucleotide_metabolic_process	17	0	0	0	1933	1796.45	1846.62	1896.79	0.955313
GO:0009612_response_to_mechanical_stimulus	17	0	0	0	1933	1796.45	1846.62	1896.79	0.955313
GO:0017015_regulation_of_transforming_growth_factor_beta_receptor_signaling_pathway	17	0	0	0	1933	1796.45	1846.62	1896.79	0.955313
GO:0018105_peptidyl-serine_phosphorylation	17	0	0	0	1933	1796.45	1846.62	1896.79	0.955313
GO:0019439_aromatic_compound_catabolic_process	17	0	0	0	1933	1796.45	1846.62	1896.79	0.955313
GO:0022600_digestive_system_process	17	0	0	0	1933	1796.45	1846.62	1896.79	0.955313
GO:0031023_microtubule_organizing_center_organization_and_biogenesis	17	0	0	0	1933	1796.45	1846.62	1896.79	0.955313
GO:0031329_regulation_of_cellular_catabolic_process	17	0	0	0	1933	1796.45	1846.62	1896.79	0.955313
GO:0031960_response_to_corticosteroid_stimulus	17	0	0	0	1933	1796.45	1846.62	1896.79	0.955313
GO:0034220_transmembrane_ion_transport	17	0	0	0	1933	1796.45	1846.62	1896.79	0.955313
GO:0042036_negative_regulation_of_cytokine_biosynthetic_process	17	0	0	0	1933	1796.45	1846.62	1896.79	0.955313
GO:0043542_endothelial_cell_migration	17	0	0	0	1933	1796.45	1846.62	1896.79	0.955313
GO:0045638_negative_regulation_of_myeloid_cell_differentiation	17	0	0	0	1933	1796.45	1846.62	1896.79	0.955313
GO:0045639_positive_regulation_of_myeloid_cell_differentiation	17	0	0	0	1933	1796.45	1846.62	1896.79	0.955313
GO:0050792_regulation_of_viral_reproduction	17	0	0	0	1933	1796.45	1846.62	1896.79	0.955313
GO:0051297_centrosome_organization_and_biogenesis	17	0	0	0	1933	1796.45	1846.62	1896.79	0.955313
GO:0051320_S_phase	17	0	0	0	1933	1796.45	1846.62	1896.79	0.955313
GO:0051604_protein_maturation	17	0	0	0	1933	1796.45	1846.62	1896.79	0.955313
GO:0002204_somatic_recombination_of_immunoglobulin_genes_during_immune_response	11	0	0	0	1992	1858.85	1906.52	1954.19	0.957088
GO:0002208_somatic_diversification_of_immunoglobulins_during_immune_response	11	0	0	0	1992	1858.85	1906.52	1954.19	0.957088
GO:0002237_response_to_molecule_of_bacterial_origin	11	0	0	0	1992	1858.85	1906.52	1954.19	0.957088
GO:0002381_immunoglobulin_production_during_immune_response	11	0	0	0	1992	1858.85	1906.52	1954.19	0.957088
GO:0006183_GTP_biosynthetic_process	11	0	0	0	1992	1858.85	1906.52	1954.19	0.957088
GO:0006228_UTP_biosynthetic_process	11	0	0	0	1992	1858.85	1906.52	1954.19	0.957088
GO:0006509_membrane_protein_ectodomain_proteolysis	11	0	0	0	1992	1858.85	1906.52	1954.19	0.957088
GO:0006536_glutamate_metabolic_process	11	0	0	0	1992	1858.85	1906.52	1954.19	0.957088
GO:0006825_copper_ion_transport	11	0	0	0	1992	1858.85	1906.52	1954.19	0.957088
GO:0007004_telomere_maintenance_via_telomerase	11	0	0	0	1992	1858.85	1906.52	1954.19	0.957088
GO:0007172_signal_complex_assembly	11	0	0	0	1992	1858.85	1906.52	1954.19	0.957088
GO:0007613_memory	11	0	0	0	1992	1858.85	1906.52	1954.19	0.957088
GO:0008625_induction_of_apoptosis_via_death_domain_receptors	11	0	0	0	1992	1858.85	1906.52	1954.19	0.957088
GO:0009119_ribonucleoside_metabolic_process	11	0	0	0	1992	1858.85	1906.52	1954.19	0.957088
GO:0009303_rRNA_transcription	11	0	0	0	1992	1858.85	1906.52	1954.19	0.957088
GO:0015671_oxygen_transport	11	0	0	0	1992	1858.85	1906.52	1954.19	0.957088
GO:0015807_L-amino_acid_transport	11	0	0	0	1992	1858.85	1906.52	1954.19	0.957088
GO:0016486_peptide_hormone_processing	11	0	0	0	1992	1858.85	1906.52	1954.19	0.957088
GO:0016601_Rac_protein_signal_transduction	11	0	0	0	1992	1858.85	1906.52	1954.19	0.957088
GO:0016998_cell_wall_catabolic_process	11	0	0	0	1992	1858.85	1906.52	1954.19	0.957088
GO:0019915_sequestering_of_lipid	11	0	0	0	1992	1858.85	1906.52	1954.19	0.957088
GO:0021537_telencephalon_development	11	0	0	0	1992	1858.85	1906.52	1954.19	0.957088
GO:0030049_muscle_filament_sliding	11	0	0	0	1992	1858.85	1906.52	1954.19	0.957088
GO:0030225_macrophage_differentiation	11	0	0	0	1992	1858.85	1906.52	1954.19	0.957088
GO:0031047_gene_silencing_by_RNA	11	0	0	0	1992	1858.85	1906.52	1954.19	0.957088
GO:0031331_positive_regulation_of_cellular_catabolic_process	11	0	0	0	1992	1858.85	1906.52	1954.19	0.957088
GO:0033275_actin-myosin_filament_sliding	11	0	0	0	1992	1858.85	1906.52	1954.19	0.957088
GO:0033619_membrane_protein_proteolysis	11	0	0	0	1992	1858.85	1906.52	1954.19	0.957088
GO:0042033_chemokine_biosynthetic_process	11	0	0	0	1992	1858.85	1906.52	1954.19	0.957088
GO:0042402_biogenic_amine_catabolic_process	11	0	0	0	1992	1858.85	1906.52	1954.19	0.957088
GO:0042730_fibrinolysis	11	0	0	0	1992	1858.85	1906.52	1954.19	0.957088
GO:0043462_regulation_of_ATPase_activity	11	0	0	0	1992	1858.85	1906.52	1954.19	0.957088
GO:0043470_regulation_of_carbohydrate_catabolic_process	11	0	0	0	1992	1858.85	1906.52	1954.19	0.957088
GO:0043471_regulation_of_cellular_carbohydrate_catabolic_process	11	0	0	0	1992	1858.85	1906.52	1954.19	0.957088
GO:0043631_RNA_polyadenylation	11	0	0	0	1992	1858.85	1906.52	1954.19	0.957088
GO:0045104_intermediate_filament_cytoskeleton_organization_and_biogenesis	11	0	0	0	1992	1858.85	1906.52	1954.19	0.957088
GO:0045190_isotype_switching	11	0	0	0	1992	1858.85	1906.52	1954.19	0.957088
GO:0045408_regulation_of_interleukin-6_biosynthetic_process	11	0	0	0	1992	1858.85	1906.52	1954.19	0.957088
GO:0045429_positive_regulation_of_nitric_oxide_biosynthetic_process	11	0	0	0	1992	1858.85	1906.52	1954.19	0.957088
GO:0045471_response_to_ethanol	11	0	0	0	1992	1858.85	1906.52	1954.19	0.957088
GO:0045665_negative_regulation_of_neuron_differentiation	11	0	0	0	1992	1858.85	1906.52	1954.19	0.957088
GO:0045767_regulation_of_anti-apoptosis	11	0	0	0	1992	1858.85	1906.52	1954.19	0.957088
GO:0046039_GTP_metabolic_process	11	0	0	0	1992	1858.85	1906.52	1954.19	0.957088
GO:0046051_UTP_metabolic_process	11	0	0	0	1992	1858.85	1906.52	1954.19	0.957088
GO:0046785_microtubule_polymerization	11	0	0	0	1992	1858.85	1906.52	1954.19	0.957088
GO:0046824_positive_regulation_of_nucleocytoplasmic_transport	11	0	0	0	1992	1858.85	1906.52	1954.19	0.957088
GO:0046834_lipid_phosphorylation	11	0	0	0	1992	1858.85	1906.52	1954.19	0.957088
GO:0048009_insulin-like_growth_factor_receptor_signaling_pathway	11	0	0	0	1992	1858.85	1906.52	1954.19	0.957088
GO:0048477_oogenesis	11	0	0	0	1992	1858.85	1906.52	1954.19	0.957088
GO:0050706_regulation_of_interleukin-1_beta_secretion	11	0	0	0	1992	1858.85	1906.52	1954.19	0.957088
GO:0050716_positive_regulation_of_interleukin-1_secretion	11	0	0	0	1992	1858.85	1906.52	1954.19	0.957088
GO:0050728_negative_regulation_of_inflammatory_response	11	0	0	0	1992	1858.85	1906.52	1954.19	0.957088
GO:0050755_chemokine_metabolic_process	11	0	0	0	1992	1858.85	1906.52	1954.19	0.957088
GO:0050848_regulation_of_calcium-mediated_signaling	11	0	0	0	1992	1858.85	1906.52	1954.19	0.957088
GO:0051222_positive_regulation_of_protein_transport	11	0	0	0	1992	1858.85	1906.52	1954.19	0.957088
GO:0051224_negative_regulation_of_protein_transport	11	0	0	0	1992	1858.85	1906.52	1954.19	0.957088
GO:0051591_response_to_cAMP	11	0	0	0	1992	1858.85	1906.52	1954.19	0.957088
GO:0051668_localization_within_membrane	11	0	0	0	1992	1858.85	1906.52	1954.19	0.957088
GO:0055001_muscle_cell_development	11	0	0	0	1992	1858.85	1906.52	1954.19	0.957088
GO:0002455_humoral_immune_response_mediated_by_circulating_immunoglobulin	31	0	0	0	1994	1864.94	1911.98	1959.02	0.958867
GO:0007163_establishment_and_or_maintenance_of_cell_polarity	31	0	0	0	1994	1864.94	1911.98	1959.02	0.958867
GO:0002429_immune_response-activating_cell_surface_receptor_signaling_pathway	26	0	0	0	2007	1877.94	1924.74	1971.54	0.959013
GO:0006505_GPI_anchor_metabolic_process	26	0	0	0	2007	1877.94	1924.74	1971.54	0.959013
GO:0006506_GPI_anchor_biosynthetic_process	26	0	0	0	2007	1877.94	1924.74	1971.54	0.959013
GO:0006664_glycolipid_metabolic_process	26	0	0	0	2007	1877.94	1924.74	1971.54	0.959013
GO:0006805_xenobiotic_metabolic_process	26	0	0	0	2007	1877.94	1924.74	1971.54	0.959013
[truncated: 622 more rows]
