# Supplementary material for: Glucocorticoids with different chemical structures but similar glucocorticoid receptor potency regulate subsets of common and unique genes in human trabecular meshwork cells
Source: BMC Med Genomics. 2009 Sep 10;2:58. doi: 10.1186/1755-8794-2-58 (PMC2749862; doi:10.1186/1755-8794-2-58)
Supplement: Additional file 5 — The "change" list of enriched gene ontological processes in response to DEX, FA and TA in TM 86. A list of biological processes (and associated statistical enrichment values) representing the entire list of transcripts and negating the directionality of the change. The list was sorted by p-value. [file 1755-8794-2-58-S5.xls]

## Sheet: TM86_common_to_all_3 txt change
HYPERLINKED GO CATEGORY	TOTAL GENES	CHANGED GENES	ENRICHMENT	LOG10(p)	CUMULATIVE NUMBER OF CATEGORIES	CUMULATIVE RANDOMS LOWER BOUND	CUMULATIVE RANDOMS MEAN	CUMULATIVE RANDOMS UPPER BOUND	FALSE DISCOVERY RATE
GO:0007049_cell_cycle	702	105	1.81651	-9.16882	1	0	0	0	0
GO:0048519_negative_regulation_of_biological_process	1079	140	1.57577	-7.8112	2	0	0	0	0
GO:0022403_cell_cycle_phase	303	55	2.20448	-7.8049	3	0	0	0	0
GO:0022402_cell_cycle_process	418	68	1.97569	-7.4951	4	0	0	0	0
GO:0048856_anatomical_structure_development	1718	201	1.42088	-7.42796	5	0	0	0	0
GO:0048523_negative_regulation_of_cellular_process	1014	130	1.55701	-6.95229	6	0	0	0	0
GO:0048731_system_development	1492	177	1.44076	-6.92975	7	0	0	0	0
GO:0051301_cell_division	204	40	2.38131	-6.74777	8	0	0	0	0
GO:0007010_cytoskeleton_organization_and_biogenesis	443	67	1.83678	-6.17657	9	0	0	0	0
GO:0000278_mitotic_cell_cycle	322	53	1.99897	-6.12335	10	0	0	0	0
GO:0051093_negative_regulation_of_developmental_process	310	51	1.99799	-5.9077	11	0	0	0	0
GO:0007067_mitosis	181	35	2.34842	-5.83463	12	0	0	0	0
GO:0000087_M_phase_of_mitotic_cell_cycle	183	35	2.32275	-5.71948	13	0	0	0	0
GO:0007167_enzyme_linked_receptor_protein_signaling_pathway	291	48	2.00324	-5.62772	14	-0.09	0.01	0.11	0.000714
GO:0032502_developmental_process	2704	281	1.26208	-5.51336	15	-0.120705	0.02	0.160705	0.001333
GO:0000279_M_phase	244	42	2.09048	-5.47739	16	-0.120705	0.02	0.160705	0.00125
GO:0007275_multicellular_organismal_development	1974	208	1.27968	-4.37746	17	-0.252048	0.06	0.372048	0.003529
GO:0007051_spindle_organization_and_biogenesis	18	8	5.39763	-4.37186	18	-0.252048	0.06	0.372048	0.003333
GO:0007165_signal_transduction	2921	292	1.21405	-4.32249	19	-0.252048	0.06	0.372048	0.003158
GO:0051329_interphase_of_mitotic_cell_cycle	79	18	2.76714	-4.24393	20	-0.260901	0.09	0.440901	0.0045
GO:0007154_cell_communication	3227	318	1.19678	-4.23063	21	-0.260901	0.09	0.440901	0.004286
GO:0051726_regulation_of_cell_cycle	265	41	1.87899	-4.22873	22	-0.260901	0.09	0.440901	0.004091
GO:0051325_interphase	82	18	2.6659	-4.01889	23	-0.459272	0.15	0.759272	0.006522
GO:0050793_regulation_of_developmental_process	737	89	1.46659	-3.89697	24	-0.454965	0.16	0.774965	0.006667
GO:0007399_nervous_system_development	647	80	1.50166	-3.88624	25	-0.454965	0.16	0.774965	0.0064
GO:0007178_transmembrane_receptor_protein_serine_threonine_kinase_signaling_pathway	78	17	2.64691	-3.78791	26	-0.445898	0.21	0.865898	0.008077
GO:0048518_positive_regulation_of_biological_process	1056	119	1.36858	-3.73117	27	-0.493498	0.27	1.0335	0.01
GO:0043549_regulation_of_kinase_activity	220	34	1.8769	-3.59945	28	-0.542809	0.4	1.34281	0.014286
GO:0007018_microtubule-based_movement	74	16	2.62587	-3.55692	29	-0.524736	0.42	1.36474	0.014483
GO:0045766_positive_regulation_of_angiogenesis	13	6	5.60523	-3.49823	30	-0.508389	0.46	1.42839	0.015333
GO:0007155_cell_adhesion	655	79	1.46478	-3.49821	32	-0.508389	0.46	1.42839	0.014375
GO:0022610_biological_adhesion	655	79	1.46478	-3.49821	32	-0.508389	0.46	1.42839	0.014375
GO:0051338_regulation_of_transferase_activity	223	34	1.85165	-3.48706	33	-0.498754	0.47	1.43875	0.014242
GO:0048522_positive_regulation_of_cellular_process	958	108	1.36913	-3.43125	34	-0.498842	0.54	1.57884	0.015882
GO:0007169_transmembrane_receptor_protein_tyrosine_kinase_signaling_pathway	200	31	1.88242	-3.35654	35	-0.510101	0.6	1.7101	0.017143
GO:0045637_regulation_of_myeloid_cell_differentiation	36	10	3.37352	-3.32001	36	-0.533856	0.65	1.83386	0.018056
GO:0030705_cytoskeleton-dependent_intracellular_transport	93	18	2.35058	-3.29858	37	-0.564497	0.66	1.8845	0.017838
GO:0043066_negative_regulation_of_apoptosis	212	32	1.83316	-3.23912	38	-0.645339	0.75	2.14534	0.019737
GO:0050000_chromosome_localization	6	4	8.09644	-3.22284	40	-0.605825	0.88	2.36583	0.022
GO:0051303_establishment_of_chromosome_localization	6	4	8.09644	-3.22284	40	-0.605825	0.88	2.36583	0.022
GO:0043069_negative_regulation_of_programmed_cell_death	215	32	1.80758	-3.13201	42	-0.633957	1.12	2.87396	0.026667
GO:0045859_regulation_of_protein_kinase_activity	215	32	1.80758	-3.13201	42	-0.633957	1.12	2.87396	0.026667
GO:0048513_organ_development	1083	118	1.32324	-3.12863	43	-0.620353	1.13	2.88035	0.026279
GO:0007517_muscle_development	164	26	1.92537	-3.05655	44	-0.620193	1.27	3.16019	0.028864
GO:0051094_positive_regulation_of_developmental_process	339	45	1.61212	-3.03798	45	-0.606047	1.28	3.16605	0.028444
GO:0065007_biological_regulation	5813	525	1.09684	-3.03488	46	-0.606047	1.28	3.16605	0.027826
GO:0007017_microtubule-based_process	183	28	1.8582	-2.99913	47	-0.600603	1.31	3.2206	0.027872
GO:0000079_regulation_of_cyclin-dependent_protein_kinase_activity	46	11	2.90416	-2.99432	48	-0.577216	1.33	3.23722	0.027708
GO:0006461_protein_complex_assembly	284	39	1.66775	-2.98437	49	-0.577216	1.33	3.23722	0.027143
GO:0050789_regulation_of_biological_process	5480	497	1.10144	-2.97501	50	-0.591534	1.36	3.31153	0.0272
GO:0045597_positive_regulation_of_cell_differentiation	68	14	2.50037	-2.95993	51	-0.5874	1.37	3.3274	0.026863
GO:0007623_circadian_rhythm	27	8	3.59842	-2.957	52	-0.563474	1.39	3.34347	0.026731
GO:0009064_glutamine_family_amino_acid_metabolic_process	41	10	2.96211	-2.83934	53	-0.460777	1.8	4.06078	0.033962
GO:0050794_regulation_of_cellular_process	5319	482	1.10053	-2.80991	54	-0.495429	1.82	4.13543	0.033704
GO:0007242_intracellular_signaling_cascade	1271	133	1.27084	-2.76853	55	-0.559057	1.89	4.33906	0.034364
GO:0042036_negative_regulation_of_cytokine_biosynthetic_process	17	6	4.28635	-2.76478	58	-0.57429	1.96	4.49429	0.033793
GO:0045638_negative_regulation_of_myeloid_cell_differentiation	17	6	4.28635	-2.76478	58	-0.57429	1.96	4.49429	0.033793
GO:0045639_positive_regulation_of_myeloid_cell_differentiation	17	6	4.28635	-2.76478	58	-0.57429	1.96	4.49429	0.033793
GO:0042088_T-helper_1_type_immune_response	12	5	5.06028	-2.74105	59	-0.46031	2.19	4.84031	0.037119
GO:0046822_regulation_of_nucleocytoplasmic_transport	29	8	3.35025	-2.73482	60	-0.399903	2.27	4.9399	0.037833
GO:0007050_cell_cycle_arrest	80	15	2.27712	-2.69844	61	-0.375919	2.36	5.09592	0.038689
GO:0051049_regulation_of_transport	147	23	1.90019	-2.69325	62	-0.384812	2.37	5.12481	0.038226
GO:0032879_regulation_of_localization	148	23	1.88735	-2.65409	63	-0.317835	2.48	5.27783	0.039365
GO:0032386_regulation_of_intracellular_transport	37	9	2.95411	-2.59705	64	-0.312695	3.01	6.3327	0.047031
GO:0001525_angiogenesis	124	20	1.95882	-2.57081	65	-0.437356	3.11	6.65736	0.047846
GO:0051258_protein_polymerization	59	12	2.4701	-2.56689	66	-0.437356	3.11	6.65736	0.047121
GO:0017157_regulation_of_exocytosis	13	5	4.67103	-2.56044	68	-0.349193	3.33	7.00919	0.048971
GO:0046888_negative_regulation_of_hormone_secretion	13	5	4.67103	-2.56044	68	-0.349193	3.33	7.00919	0.048971
GO:0051259_protein_oligomerization	67	13	2.35643	-2.54515	69	-0.328521	3.38	7.08852	0.048986
GO:0008277_regulation_of_G-protein_coupled_receptor_protein_signaling_pathway	38	9	2.87637	-2.51197	71	-0.29	3.61	7.51	0.050845
GO:0031328_positive_regulation_of_cellular_biosynthetic_process	38	9	2.87637	-2.51197	71	-0.29	3.61	7.51	0.050845
GO:0043623_cellular_protein_complex_assembly	117	19	1.97221	-2.5038	72	-0.287469	3.63	7.54747	0.050417
GO:0000075_cell_cycle_checkpoint	53	11	2.52059	-2.46759	73	-0.164248	3.94	8.04425	0.053973
GO:0048511_rhythmic_process	61	12	2.38911	-2.44085	74	-0.110989	4.04	8.19099	0.054595
GO:0008283_cell_proliferation	705	78	1.34367	-2.398	75	-0.174028	4.43	9.03403	0.059067
GO:0006750_glutathione_biosynthetic_process	9	4	5.39763	-2.38619	77	0.056381	4.98	9.90362	0.064675
GO:0048593_camera-type_eye_morphogenesis	9	4	5.39763	-2.38619	77	0.056381	4.98	9.90362	0.064675
GO:0008284_positive_regulation_of_cell_proliferation	220	30	1.65609	-2.38132	78	0.060773	5.01	9.95923	0.064231
GO:0048514_blood_vessel_morphogenesis	147	22	1.81757	-2.35915	79	0.214018	5.25	10.286	0.066456
GO:0051651_maintenance_of_location_in_cell	33	8	2.94416	-2.35274	80	0.265774	5.3	10.3342	0.06625
GO:0008219_cell_death	740	81	1.32935	-2.34795	82	0.272337	5.34	10.4077	0.065122
GO:0016265_death	740	81	1.32935	-2.34795	82	0.272337	5.34	10.4077	0.065122
GO:0000076_DNA_replication_checkpoint	5	3	7.2868	-2.3095	90	1.11212	6.67	12.2279	0.074111
GO:0006561_proline_biosynthetic_process	5	3	7.2868	-2.3095	90	1.11212	6.67	12.2279	0.074111
GO:0032274_gonadotropin_secretion	5	3	7.2868	-2.3095	90	1.11212	6.67	12.2279	0.074111
GO:0032297_negative_regulation_of_DNA_replication_initiation	5	3	7.2868	-2.3095	90	1.11212	6.67	12.2279	0.074111
GO:0043271_negative_regulation_of_ion_transport	5	3	7.2868	-2.3095	90	1.11212	6.67	12.2279	0.074111
GO:0045064_T-helper_2_cell_differentiation	5	3	7.2868	-2.3095	90	1.11212	6.67	12.2279	0.074111
GO:0045823_positive_regulation_of_heart_contraction	5	3	7.2868	-2.3095	90	1.11212	6.67	12.2279	0.074111
GO:0046884_follicle-stimulating_hormone_secretion	5	3	7.2868	-2.3095	90	1.11212	6.67	12.2279	0.074111
GO:0009605_response_to_external_stimulus	606	68	1.36277	-2.29684	91	1.10284	6.71	12.3172	0.073736
GO:0051048_negative_regulation_of_secretion	27	7	3.14862	-2.28809	92	1.15314	6.95	12.7469	0.075543
GO:0030154_cell_differentiation	981	103	1.27513	-2.28615	93	1.16045	6.96	12.7595	0.074839
GO:0030509_BMP_signaling_pathway	41	9	2.6659	-2.27637	94	1.18466	7	12.8153	0.074468
GO:0050790_regulation_of_catalytic_activity	524	60	1.39061	-2.27321	95	1.18466	7	12.8153	0.073684
GO:0045185_maintenance_of_protein_location	34	8	2.85757	-2.26808	97	1.28145	7.09	12.8986	0.073093
GO:0051051_negative_regulation_of_transport	34	8	2.85757	-2.26808	97	1.28145	7.09	12.8986	0.073093
GO:0045944_positive_regulation_of_transcription_from_RNA_polymerase_II_promoter	150	22	1.78122	-2.25306	98	1.32764	7.18	13.0324	0.073265
GO:0051235_maintenance_of_location	49	10	2.4785	-2.23476	99	1.72911	7.62	13.5109	0.07697
GO:0065009_regulation_of_molecular_function	579	65	1.36339	-2.22297	100	1.73092	7.68	13.6291	0.0768
GO:0000165_MAPKKK_cascade	151	22	1.76942	-2.21867	101	1.75724	7.73	13.7028	0.076535
GO:0030029_actin_filament-based_process	207	28	1.64276	-2.21115	102	1.81134	7.86	13.9087	0.077059
GO:0012501_programmed_cell_death	696	76	1.32614	-2.20872	103	1.81134	7.86	13.9087	0.076311
GO:0051641_cellular_localization	771	83	1.3074	-2.20463	104	1.82924	7.88	13.9308	0.075769
GO:0002263_cell_activation_during_immune_response	10	4	4.85787	-2.19337	113	1.92139	8.7	15.4786	0.076991
GO:0002285_lymphocyte_activation_during_immune_response	10	4	4.85787	-2.19337	113	1.92139	8.7	15.4786	0.076991
GO:0002286_T_cell_activation_during_immune_response	10	4	4.85787	-2.19337	113	1.92139	8.7	15.4786	0.076991
GO:0002292_T_cell_differentiation_during_immune_response	10	4	4.85787	-2.19337	113	1.92139	8.7	15.4786	0.076991
GO:0002293_alpha-beta_T_cell_differentiation_during_immune_response	10	4	4.85787	-2.19337	113	1.92139	8.7	15.4786	0.076991
GO:0002294_CD4-positive__alpha-beta_T_cell_differentiation_during_immune_response	10	4	4.85787	-2.19337	113	1.92139	8.7	15.4786	0.076991
GO:0002366_leukocyte_activation_during_immune_response	10	4	4.85787	-2.19337	113	1.92139	8.7	15.4786	0.076991
GO:0042092_T-helper_2_type_immune_response	10	4	4.85787	-2.19337	113	1.92139	8.7	15.4786	0.076991
GO:0042093_T-helper_cell_differentiation	10	4	4.85787	-2.19337	113	1.92139	8.7	15.4786	0.076991
GO:0051656_establishment_of_organelle_localization	35	8	2.77592	-2.18716	114	1.94265	8.88	15.8174	0.077895
GO:0048869_cellular_developmental_process	1077	111	1.25168	-2.17785	115	1.89543	8.97	16.0446	0.078
GO:0030036_actin_cytoskeleton_organization_and_biogenesis	190	26	1.6619	-2.15648	116	1.94684	9.21	16.4732	0.079397
GO:0051346_negative_regulation_of_hydrolase_activity	22	6	3.31218	-2.13904	117	2.04667	9.58	17.1133	0.08188
GO:0045595_regulation_of_cell_differentiation	163	23	1.71366	-2.12563	118	2.10647	9.73	17.3535	0.082458
GO:0009896_positive_regulation_of_catabolic_process	16	5	3.79521	-2.12004	120	2.39863	10.23	18.0614	0.08525
GO:0022408_negative_regulation_of_cell-cell_adhesion	16	5	3.79521	-2.12004	120	2.39863	10.23	18.0614	0.08525
GO:0009892_negative_regulation_of_metabolic_process	399	47	1.43057	-2.1109	121	2.41475	10.26	18.1052	0.084793
GO:0032507_maintenance_of_protein_location_in_cell	29	7	2.93147	-2.10586	122	2.57247	10.53	18.4875	0.086311
GO:0009893_positive_regulation_of_metabolic_process	430	50	1.41217	-2.10524	123	2.58759	10.54	18.4924	0.085691
GO:0045596_negative_regulation_of_cell_differentiation	67	12	2.17516	-2.10139	124	2.58988	10.58	18.5701	0.085323
GO:0031325_positive_regulation_of_cellular_metabolic_process	422	49	1.41016	-2.06251	125	2.67898	11.07	19.461	0.08856
GO:0009108_coenzyme_biosynthetic_process	52	10	2.33551	-2.04747	127	2.80534	11.36	19.9147	0.089449
GO:0048771_tissue_remodeling	52	10	2.33551	-2.04747	127	2.80534	11.36	19.9147	0.089449
GO:0006534_cysteine_metabolic_process	6	3	6.07233	-2.03582	129	4.30978	13.31	22.3102	0.103178
GO:0007164_establishment_of_tissue_polarity	6	3	6.07233	-2.03582	129	4.30978	13.31	22.3102	0.103178
GO:0031331_positive_regulation_of_cellular_catabolic_process	11	4	4.41624	-2.02601	132	4.76073	13.94	23.1193	0.105606
GO:0043367_CD4-positive__alpha_beta_T_cell_differentiation	11	4	4.41624	-2.02601	132	4.76073	13.94	23.1193	0.105606
GO:0045429_positive_regulation_of_nitric_oxide_biosynthetic_process	11	4	4.41624	-2.02601	132	4.76073	13.94	23.1193	0.105606
GO:0006915_apoptosis	688	74	1.30626	-2.01141	133	4.83106	14.19	23.5489	0.106692
GO:0007179_transforming_growth_factor_beta_receptor_signaling_pathway	45	9	2.42893	-2.00172	134	4.99345	14.34	23.6865	0.107015
GO:0000086_G2_M_transition_of_mitotic_cell_cycle	17	5	3.57196	-1.99873	138	5.26884	14.79	24.3112	0.107174
GO:0006541_glutamine_metabolic_process	17	5	3.57196	-1.99873	138	5.26884	14.79	24.3112	0.107174
GO:0017015_regulation_of_transforming_growth_factor_beta_receptor_signaling_pathway	17	5	3.57196	-1.99873	138	5.26884	14.79	24.3112	0.107174
GO:0031329_regulation_of_cellular_catabolic_process	17	5	3.57196	-1.99873	138	5.26884	14.79	24.3112	0.107174
GO:0042325_regulation_of_phosphorylation	86	14	1.97704	-1.99314	139	5.29663	14.82	24.3434	0.106619
GO:0031324_negative_regulation_of_cellular_metabolic_process	395	46	1.41432	-1.9907	140	5.29663	14.82	24.3434	0.105857
GO:0009653_anatomical_structure_morphogenesis	820	86	1.27371	-1.97634	141	5.49929	15.09	24.6807	0.107021
GO:0065008_regulation_of_biological_quality	940	97	1.25323	-1.97624	142	5.49929	15.09	24.6807	0.106268
GO:0010558_negative_regulation_of_macromolecule_biosynthetic_process	295	36	1.48206	-1.96229	143	5.61906	15.44	25.2609	0.107972
GO:0030334_regulation_of_cell_migration	70	12	2.08194	-1.95075	144	5.62532	15.51	25.3947	0.107708
GO:0031668_cellular_response_to_extracellular_stimulus	24	6	3.03617	-1.94419	146	6.02042	15.9	25.7796	0.108904
GO:0050770_regulation_of_axonogenesis	24	6	3.03617	-1.94419	146	6.02042	15.9	25.7796	0.108904
GO:0043067_regulation_of_programmed_cell_death	491	55	1.3604	-1.9434	147	6.02042	15.9	25.7796	0.108163
GO:0009890_negative_regulation_of_biosynthetic_process	307	37	1.46369	-1.92003	148	6.15519	16.51	26.8648	0.111554
GO:0048646_anatomical_structure_formation	151	21	1.68899	-1.91861	149	6.15643	16.52	26.8836	0.110872
GO:0051649_establishment_of_localization_in_cell	738	78	1.28358	-1.9144	150	6.2042	16.61	27.0158	0.110733
GO:0022603_regulation_of_anatomical_structure_morphogenesis	71	12	2.05262	-1.90307	151	6.23264	16.7	27.1674	0.110596
GO:0001837_epithelial_to_mesenchymal_transition	12	4	4.04822	-1.87875	161	7.60948	18.83	30.0505	0.116957
GO:0009084_glutamine_family_amino_acid_biosynthetic_process	12	4	4.04822	-1.87875	161	7.60948	18.83	30.0505	0.116957
GO:0030510_regulation_of_BMP_signaling_pathway	12	4	4.04822	-1.87875	161	7.60948	18.83	30.0505	0.116957
GO:0033261_regulation_of_S_phase	12	4	4.04822	-1.87875	161	7.60948	18.83	30.0505	0.116957
GO:0043279_response_to_alkaloid	12	4	4.04822	-1.87875	161	7.60948	18.83	30.0505	0.116957
GO:0045913_positive_regulation_of_carbohydrate_metabolic_process	12	4	4.04822	-1.87875	161	7.60948	18.83	30.0505	0.116957
GO:0046320_regulation_of_fatty_acid_oxidation	12	4	4.04822	-1.87875	161	7.60948	18.83	30.0505	0.116957
GO:0050772_positive_regulation_of_axonogenesis	12	4	4.04822	-1.87875	161	7.60948	18.83	30.0505	0.116957
GO:0051173_positive_regulation_of_nitrogen_compound_metabolic_process	12	4	4.04822	-1.87875	161	7.60948	18.83	30.0505	0.116957
GO:0060232_delamination	12	4	4.04822	-1.87875	161	7.60948	18.83	30.0505	0.116957
GO:0021700_developmental_maturation	55	10	2.20812	-1.87743	162	7.67496	18.99	30.305	0.117222
GO:0006996_organelle_organization_and_biogenesis	1004	102	1.23382	-1.86984	163	7.75747	19.09	30.4225	0.117117
GO:0006366_transcription_from_RNA_polymerase_II_promoter	581	63	1.31689	-1.85732	164	7.85359	19.3	30.7464	0.117683
GO:0016049_cell_growth	172	23	1.624	-1.85568	165	7.91783	19.35	30.7822	0.117273
GO:0045934_negative_regulation_of_nucleobase__nucleoside__nucleotide_and_nucleic_acid_metabolic_process	290	35	1.46574	-1.85339	166	8.21763	19.78	31.3424	0.119157
GO:0007346_regulation_of_mitotic_cell_cycle	90	14	1.88917	-1.82615	167	8.48722	20.26	32.0328	0.121317
GO:0048469_cell_maturation	48	9	2.27712	-1.82055	168	8.55813	20.48	32.4019	0.121905
GO:0006560_proline_metabolic_process	7	3	5.20486	-1.82001	175	10.1814	22.54	34.8986	0.1288
GO:0008333_endosome_to_lysosome_transport	7	3	5.20486	-1.82001	175	10.1814	22.54	34.8986	0.1288
GO:0009650_UV_protection	7	3	5.20486	-1.82001	175	10.1814	22.54	34.8986	0.1288
GO:0030174_regulation_of_DNA_replication_initiation	7	3	5.20486	-1.82001	175	10.1814	22.54	34.8986	0.1288
GO:0030279_negative_regulation_of_ossification	7	3	5.20486	-1.82001	175	10.1814	22.54	34.8986	0.1288
GO:0031069_hair_follicle_morphogenesis	7	3	5.20486	-1.82001	175	10.1814	22.54	34.8986	0.1288
GO:0045648_positive_regulation_of_erythrocyte_differentiation	7	3	5.20486	-1.82001	175	10.1814	22.54	34.8986	0.1288
GO:0001568_blood_vessel_development	164	22	1.62916	-1.81238	176	10.2661	22.65	35.0339	0.128693
GO:0000082_G1_S_transition_of_mitotic_cell_cycle	33	7	2.57614	-1.7933	178	10.4945	23.02	35.5455	0.129326
GO:0045787_positive_regulation_of_cell_cycle	33	7	2.57614	-1.7933	178	10.4945	23.02	35.5455	0.129326
GO:0019220_regulation_of_phosphate_metabolic_process	91	14	1.86841	-1.78659	181	10.5048	23.08	35.6552	0.127514
GO:0044271_nitrogen_compound_biosynthetic_process	91	14	1.86841	-1.78659	181	10.5048	23.08	35.6552	0.127514
GO:0051174_regulation_of_phosphorus_metabolic_process	91	14	1.86841	-1.78659	181	10.5048	23.08	35.6552	0.127514
GO:0033157_regulation_of_intracellular_protein_transport	26	6	2.80262	-1.77219	182	10.867	24.12	37.373	0.132527
GO:0032387_negative_regulation_of_intracellular_transport	13	4	3.73682	-1.74779	183	12.531	26.44	40.349	0.144481
GO:0051188_cofactor_biosynthetic_process	66	11	2.02411	-1.74233	184	12.5701	26.53	40.4899	0.144185
GO:0033674_positive_regulation_of_kinase_activity	129	18	1.6946	-1.73128	185	12.5877	26.6	40.6123	0.143784
GO:0001944_vasculature_development	167	22	1.5999	-1.72852	186	12.5964	26.65	40.7036	0.14328
GO:0001558_regulation_of_cell_growth	148	20	1.64117	-1.72569	187	12.6275	26.67	40.7125	0.14262
GO:0042981_regulation_of_apoptosis	484	53	1.32989	-1.71635	188	12.97	27.09	41.21	0.144096
GO:0032501_multicellular_organismal_process	2889	265	1.114	-1.7108	189	13.1963	27.34	41.4837	0.144656
GO:0010629_negative_regulation_of_gene_expression	267	32	1.45554	-1.69977	190	13.4843	27.74	41.9957	0.146
GO:0031669_cellular_response_to_nutrient_levels	20	5	3.03617	-1.68924	194	14.3145	28.9	43.4855	0.148969
GO:0042990_regulation_of_transcription_factor_import_into_nucleus	20	5	3.03617	-1.68924	194	14.3145	28.9	43.4855	0.148969
GO:0042991_transcription_factor_import_into_nucleus	20	5	3.03617	-1.68924	194	14.3145	28.9	43.4855	0.148969
GO:0048592_eye_morphogenesis	20	5	3.03617	-1.68924	194	14.3145	28.9	43.4855	0.148969
GO:0042221_response_to_chemical_stimulus	582	62	1.29376	-1.68796	195	14.3177	28.92	43.5223	0.148308
GO:0006357_regulation_of_transcription_from_RNA_polymerase_II_promoter	412	46	1.35596	-1.68748	196	14.3177	28.92	43.5223	0.147551
GO:0000226_microtubule_cytoskeleton_organization_and_biogenesis	85	13	1.85742	-1.67455	197	14.5542	29.21	43.8658	0.148274
GO:0051347_positive_regulation_of_transferase_activity	131	18	1.66873	-1.66921	198	14.6376	29.39	44.1424	0.148434
GO:0002683_negative_regulation_of_immune_system_process	35	7	2.42893	-1.65832	199	14.7445	29.72	44.6955	0.149347
GO:0035295_tube_development	122	17	1.69229	-1.65766	200	14.7588	29.74	44.7212	0.1487
GO:0007519_skeletal_muscle_development	68	11	1.96458	-1.65252	201	15.0268	30.1	45.1732	0.149751
GO:0002762_negative_regulation_of_myeloid_leukocyte_differentiation	8	3	4.55425	-1.64299	204	17.568	32.94	48.312	0.161471
GO:0007016_cytoskeletal_anchoring_at_plasma_membrane	8	3	4.55425	-1.64299	204	17.568	32.94	48.312	0.161471
GO:0051881_regulation_of_mitochondrial_membrane_potential	8	3	4.55425	-1.64299	204	17.568	32.94	48.312	0.161471
GO:0009891_positive_regulation_of_biosynthetic_process	352	40	1.38008	-1.64216	205	17.5918	33	48.4082	0.160976
GO:0045428_regulation_of_nitric_oxide_biosynthetic_process	14	4	3.4699	-1.63031	206	18.8571	34.88	50.9029	0.16932
GO:0051223_regulation_of_protein_transport	28	6	2.60243	-1.61918	207	19.305	35.65	51.995	0.172222
GO:0008361_regulation_of_cell_size	181	23	1.54324	-1.61608	208	19.3315	35.7	52.0685	0.171635
GO:0032940_secretion_by_cell	152	20	1.59798	-1.61231	209	19.4478	35.87	52.2922	0.171627
GO:0008544_epidermis_development	133	18	1.64364	-1.60915	210	19.6549	36.13	52.6051	0.172048
GO:0030097_hemopoiesis	162	21	1.57431	-1.60319	211	19.8644	36.47	53.0756	0.172844
GO:0006749_glutathione_metabolic_process	21	5	2.89159	-1.60079	212	20.5389	37.35	54.1611	0.176179
GO:0045935_positive_regulation_of_nucleobase__nucleoside__nucleotide_and_nucleic_acid_metabolic_process	313	36	1.39683	-1.59806	213	20.6075	37.41	54.2125	0.175634
GO:0001816_cytokine_production	124	17	1.665	-1.59556	214	20.7029	37.55	54.3971	0.175467
GO:0008652_amino_acid_biosynthetic_process	36	7	2.36146	-1.59535	215	20.9879	37.85	54.7121	0.176047
GO:0051640_organelle_localization	44	8	2.20812	-1.59446	216	21.1025	38.02	54.9375	0.176019
GO:0009888_tissue_development	293	34	1.40928	-1.58679	217	21.1906	38.1	55.0094	0.175576
GO:0016481_negative_regulation_of_transcription	263	31	1.4315	-1.57301	218	21.3317	38.44	55.5483	0.17633
GO:0055114_oxidation_reduction	483	52	1.3075	-1.57036	219	21.3403	38.5	55.6597	0.175799
GO:0040008_regulation_of_growth	183	23	1.52638	-1.5666	220	21.594	38.79	55.986	0.176318
GO:0030099_myeloid_cell_differentiation	79	12	1.84476	-1.56172	222	21.7969	39.09	56.3831	0.176081
GO:0051270_regulation_of_cell_motility	79	12	1.84476	-1.56172	222	21.7969	39.09	56.3831	0.176081
GO:0009266_response_to_temperature_stimulus	29	6	2.51269	-1.54884	223	22.38	40.01	57.64	0.179417
GO:0006112_energy_reserve_metabolic_process	45	8	2.15905	-1.54078	224	22.4177	40.33	58.2423	0.180045
GO:0042035_regulation_of_cytokine_biosynthetic_process	62	10	1.95882	-1.53675	225	22.5323	40.57	58.6077	0.180311
GO:0045860_positive_regulation_of_protein_kinase_activity	126	17	1.63857	-1.53558	226	22.5194	40.62	58.7206	0.179735
GO:0014706_striated_muscle_development	89	13	1.77394	-1.52582	227	22.8069	41.23	59.6531	0.18163
GO:0002761_regulation_of_myeloid_leukocyte_differentiation	15	4	3.23858	-1.52415	231	23.6817	42.22	60.7583	0.182771
GO:0009262_deoxyribonucleotide_metabolic_process	15	4	3.23858	-1.52415	231	23.6817	42.22	60.7583	0.182771
GO:0014070_response_to_organic_cyclic_substance	15	4	3.23858	-1.52415	231	23.6817	42.22	60.7583	0.182771
GO:0045444_fat_cell_differentiation	15	4	3.23858	-1.52415	231	23.6817	42.22	60.7583	0.182771
GO:0045786_negative_regulation_of_cell_cycle	136	18	1.60738	-1.5227	232	23.7502	42.34	60.9298	0.1825
GO:0002520_immune_system_development	185	23	1.50988	-1.51843	233	23.8268	42.44	61.0532	0.182146
GO:0022407_regulation_of_cell-cell_adhesion	22	5	2.76015	-1.51838	235	24.5099	43.29	62.0701	0.184213
GO:0042306_regulation_of_protein_import_into_nucleus	22	5	2.76015	-1.51838	235	24.5099	43.29	62.0701	0.184213
GO:0010564_regulation_of_cell_cycle_process	54	9	2.02411	-1.50998	236	24.7901	43.69	62.5899	0.185127
GO:0007090_regulation_of_S_phase_of_mitotic_cell_cycle	9	3	4.04822	-1.49387	240	27.4631	47.07	66.6769	0.196125
GO:0030514_negative_regulation_of_BMP_signaling_pathway	9	3	4.04822	-1.49387	240	27.4631	47.07	66.6769	0.196125
GO:0034104_negative_regulation_of_tissue_remodeling	9	3	4.04822	-1.49387	240	27.4631	47.07	66.6769	0.196125
GO:0046851_negative_regulation_of_bone_remodeling	9	3	4.04822	-1.49387	240	27.4631	47.07	66.6769	0.196125
GO:0006979_response_to_oxidative_stress	90	13	1.75423	-1.49068	241	27.7245	47.38	67.0355	0.196598
GO:0002573_myeloid_leukocyte_differentiation	30	6	2.42893	-1.4822	242	28.3229	48.19	68.0571	0.199132
GO:0006275_regulation_of_DNA_replication	38	7	2.23718	-1.47756	245	28.7218	48.79	68.8582	0.199143
GO:0044272_sulfur_compound_biosynthetic_process	38	7	2.23718	-1.47756	245	28.7218	48.79	68.8582	0.199143
GO:0051260_protein_homooligomerization	38	7	2.23718	-1.47756	245	28.7218	48.79	68.8582	0.199143
GO:0042127_regulation_of_cell_proliferation	458	49	1.29932	-1.46661	246	28.9841	49.16	69.3359	0.199837
GO:0007264_small_GTPase_mediated_signal_transduction	405	44	1.31942	-1.46093	247	29.3696	49.7	70.0304	0.201215
GO:0002009_morphogenesis_of_an_epithelium	64	10	1.8976	-1.45176	248	29.7954	50.15	70.5046	0.202218
GO:0009968_negative_regulation_of_signal_transduction	110	15	1.65609	-1.44676	249	29.8404	50.65	71.4596	0.203414
GO:0009887_organ_morphogenesis	353	39	1.34176	-1.44608	250	29.856	50.69	71.524	0.20276
GO:0006809_nitric_oxide_biosynthetic_process	23	5	2.64014	-1.44141	253	30.7395	51.77	72.8005	0.204625
GO:0030335_positive_regulation_of_cell_migration	23	5	2.64014	-1.44141	253	30.7395	51.77	72.8005	0.204625
GO:0046209_nitric_oxide_metabolic_process	23	5	2.64014	-1.44141	253	30.7395	51.77	72.8005	0.204625
GO:0009306_protein_secretion	47	8	2.06718	-1.43929	254	30.9439	51.96	72.9761	0.204567
GO:0001942_hair_follicle_development	16	4	3.03617	-1.42766	259	31.8866	53.84	75.7934	0.207876
GO:0022404_molting_cycle_process	16	4	3.03617	-1.42766	259	31.8866	53.84	75.7934	0.207876
GO:0022405_hair_cycle_process	16	4	3.03617	-1.42766	259	31.8866	53.84	75.7934	0.207876
GO:0042303_molting_cycle	16	4	3.03617	-1.42766	259	31.8866	53.84	75.7934	0.207876
GO:0042633_hair_cycle	16	4	3.03617	-1.42766	259	31.8866	53.84	75.7934	0.207876
GO:0001503_ossification	92	13	1.71609	-1.4227	261	32.0081	54.12	76.2319	0.207356
GO:0031214_biomineral_formation	92	13	1.71609	-1.4227	261	32.0081	54.12	76.2319	0.207356
GO:0005977_glycogen_metabolic_process	39	7	2.17981	-1.42241	262	32.0042	54.18	76.3558	0.206794
GO:0000187_activation_of_MAPK_activity	56	9	1.95182	-1.41948	263	32.1534	54.4	76.6466	0.206844
GO:0050673_epithelial_cell_proliferation	31	6	2.35058	-1.41898	264	32.4118	54.63	76.8482	0.206932
GO:0010605_negative_regulation_of_macromolecule_metabolic_process	356	39	1.33045	-1.39754	265	33.1845	55.78	78.3755	0.210491
GO:0035150_regulation_of_tube_size	48	8	2.02411	-1.39129	267	33.4141	56.13	78.8459	0.210225
GO:0050880_regulation_of_blood_vessel_size	48	8	2.02411	-1.39129	267	33.4141	56.13	78.8459	0.210225
GO:0006073_glucan_metabolic_process	40	7	2.12532	-1.36957	269	34.3064	57.31	80.3136	0.213048
GO:0045765_regulation_of_angiogenesis	40	7	2.12532	-1.36957	269	34.3064	57.31	80.3136	0.213048
GO:0001974_blood_vessel_remodeling	10	3	3.6434	-1.36581	277	37.6954	61.59	85.4846	0.222347
GO:0007052_mitotic_spindle_organization_and_biogenesis	10	3	3.6434	-1.36581	277	37.6954	61.59	85.4846	0.222347
GO:0018409_peptide_or_protein_amino-terminal_blocking	10	3	3.6434	-1.36581	277	37.6954	61.59	85.4846	0.222347
GO:0030890_positive_regulation_of_B_cell_proliferation	10	3	3.6434	-1.36581	277	37.6954	61.59	85.4846	0.222347
GO:0042551_neuron_maturation	10	3	3.6434	-1.36581	277	37.6954	61.59	85.4846	0.222347
GO:0045446_endothelial_cell_differentiation	10	3	3.6434	-1.36581	277	37.6954	61.59	85.4846	0.222347
GO:0046823_negative_regulation_of_nucleocytoplasmic_transport	10	3	3.6434	-1.36581	277	37.6954	61.59	85.4846	0.222347
GO:0050892_intestinal_absorption	10	3	3.6434	-1.36581	277	37.6954	61.59	85.4846	0.222347
GO:0048878_chemical_homeostasis	306	34	1.34941	-1.35252	278	38.4667	62.67	86.8733	0.225432
GO:0006109_regulation_of_carbohydrate_metabolic_process	17	4	2.85757	-1.3395	282	39.9516	64.99	90.0284	0.230461
GO:0022600_digestive_system_process	17	4	2.85757	-1.3395	282	39.9516	64.99	90.0284	0.230461
GO:0046632_alpha-beta_T_cell_differentiation	17	4	2.85757	-1.3395	282	39.9516	64.99	90.0284	0.230461
GO:0051320_S_phase	17	4	2.85757	-1.3395	282	39.9516	64.99	90.0284	0.230461
GO:0007398_ectoderm_development	143	18	1.5287	-1.33684	283	40.0911	65.19	90.2889	0.230353
GO:0010604_positive_regulation_of_macromolecule_metabolic_process	392	42	1.30121	-1.33529	284	40.2394	65.37	90.5006	0.230176
GO:0007243_protein_kinase_cascade	371	40	1.3094	-1.3296	285	40.5711	65.89	91.2089	0.231193
GO:0002521_leukocyte_differentiation	95	13	1.6619	-1.32622	286	40.7194	66.11	91.5006	0.231154
GO:0008016_regulation_of_heart_contraction	41	7	2.07348	-1.31891	287	41.1598	66.81	92.4602	0.232787
GO:0006935_chemotaxis	144	18	1.51808	-1.31199	289	41.3461	67.09	92.8339	0.232145
GO:0042330_taxis	144	18	1.51808	-1.31199	289	41.3461	67.09	92.8339	0.232145
GO:0010628_positive_regulation_of_gene_expression	298	33	1.34488	-1.31012	290	41.3105	67.22	93.1295	0.231793
GO:0043062_extracellular_structure_organization_and_biogenesis	77	11	1.73495	-1.30262	291	41.4936	67.55	93.6064	0.232131
GO:0031570_DNA_integrity_checkpoint	25	5	2.42893	-1.30176	292	42.6489	68.87	95.0911	0.235856
GO:0003018_vascular_process_in_circulatory_system	50	8	1.94315	-1.30035	293	43.0852	69.33	95.5748	0.236621
GO:0043406_positive_regulation_of_MAP_kinase_activity	68	10	1.78598	-1.2958	294	43.3307	69.82	96.3093	0.237483
GO:0000122_negative_regulation_of_transcription_from_RNA_polymerase_II_promoter	125	16	1.55452	-1.29446	295	43.3397	69.88	96.4203	0.236881
GO:0048534_hemopoietic_or_lymphoid_organ_development	175	21	1.45736	-1.28936	296	43.7281	70.32	96.9119	0.237568
GO:0016043_cellular_component_organization_and_biogenesis	1591	148	1.12974	-1.26632	297	45.0857	72.01	98.9343	0.242458
GO:0043405_regulation_of_MAP_kinase_activity	97	13	1.62764	-1.26536	298	45.0929	72.07	99.0471	0.241846
GO:0000070_mitotic_sister_chromatid_segregation	18	4	2.69882	-1.25859	301	47.3657	74.94	102.514	0.24897
GO:0000096_sulfur_amino_acid_metabolic_process	18	4	2.69882	-1.25859	301	47.3657	74.94	102.514	0.24897
GO:0006940_regulation_of_smooth_muscle_contraction	18	4	2.69882	-1.25859	301	47.3657	74.94	102.514	0.24897
GO:0044264_cellular_polysaccharide_metabolic_process	60	9	1.8217	-1.25499	302	47.6997	75.44	103.18	0.249801
GO:0030225_macrophage_differentiation	11	3	3.31218	-1.25421	307	50.3574	78.73	107.103	0.25645
GO:0043470_regulation_of_carbohydrate_catabolic_process	11	3	3.31218	-1.25421	307	50.3574	78.73	107.103	0.25645
GO:0043471_regulation_of_cellular_carbohydrate_catabolic_process	11	3	3.31218	-1.25421	307	50.3574	78.73	107.103	0.25645
GO:0050728_negative_regulation_of_inflammatory_response	11	3	3.31218	-1.25421	307	50.3574	78.73	107.103	0.25645
GO:0051224_negative_regulation_of_protein_transport	11	3	3.31218	-1.25421	307	50.3574	78.73	107.103	0.25645
GO:0045941_positive_regulation_of_transcription	291	32	1.3355	-1.25114	308	50.4602	78.86	107.26	0.256039
GO:0035239_tube_morphogenesis	88	12	1.65609	-1.24937	309	50.5881	79.07	107.552	0.25589
GO:0000085_G2_phase_of_mitotic_cell_cycle	5	2	4.85787	-1.24206	334	61.6584	92.13	122.602	0.275838
GO:0001562_response_to_protozoan	5	2	4.85787	-1.24206	334	61.6584	92.13	122.602	0.275838
GO:0001993_regulation_of_systemic_arterial_blood_pressure_by_norepinephrine-epinephrine	5	2	4.85787	-1.24206	334	61.6584	92.13	122.602	0.275838
GO:0002467_germinal_center_formation	5	2	4.85787	-1.24206	334	61.6584	92.13	122.602	0.275838
GO:0014902_myotube_differentiation	5	2	4.85787	-1.24206	334	61.6584	92.13	122.602	0.275838
GO:0018065_protein-cofactor_linkage	5	2	4.85787	-1.24206	334	61.6584	92.13	122.602	0.275838
GO:0030033_microvillus_biogenesis	5	2	4.85787	-1.24206	334	61.6584	92.13	122.602	0.275838
GO:0031268_pseudopodium_organization_and_biogenesis	5	2	4.85787	-1.24206	334	61.6584	92.13	122.602	0.275838
GO:0031269_pseudopodium_formation	5	2	4.85787	-1.24206	334	61.6584	92.13	122.602	0.275838
GO:0031272_regulation_of_pseudopodium_formation	5	2	4.85787	-1.24206	334	61.6584	92.13	122.602	0.275838
GO:0031274_positive_regulation_of_pseudopodium_formation	5	2	4.85787	-1.24206	334	61.6584	92.13	122.602	0.275838
GO:0031670_cellular_response_to_nutrient	5	2	4.85787	-1.24206	334	61.6584	92.13	122.602	0.275838
GO:0032412_regulation_of_ion_transmembrane_transporter_activity	5	2	4.85787	-1.24206	334	61.6584	92.13	122.602	0.275838
GO:0032528_microvillus_organization_and_biogenesis	5	2	4.85787	-1.24206	334	61.6584	92.13	122.602	0.275838
GO:0032729_positive_regulation_of_interferon-gamma_production	5	2	4.85787	-1.24206	334	61.6584	92.13	122.602	0.275838
GO:0033135_regulation_of_peptidyl-serine_phosphorylation	5	2	4.85787	-1.24206	334	61.6584	92.13	122.602	0.275838
GO:0033138_positive_regulation_of_peptidyl-serine_phosphorylation	5	2	4.85787	-1.24206	334	61.6584	92.13	122.602	0.275838
GO:0042090_interleukin-12_biosynthetic_process	5	2	4.85787	-1.24206	334	61.6584	92.13	122.602	0.275838
GO:0045075_regulation_of_interleukin-12_biosynthetic_process	5	2	4.85787	-1.24206	334	61.6584	92.13	122.602	0.275838
GO:0045161_neuronal_ion_channel_clustering	5	2	4.85787	-1.24206	334	61.6584	92.13	122.602	0.275838
GO:0045732_positive_regulation_of_protein_catabolic_process	5	2	4.85787	-1.24206	334	61.6584	92.13	122.602	0.275838
GO:0048488_synaptic_vesicle_endocytosis	5	2	4.85787	-1.24206	334	61.6584	92.13	122.602	0.275838
GO:0048638_regulation_of_developmental_growth	5	2	4.85787	-1.24206	334	61.6584	92.13	122.602	0.275838
GO:0051319_G2_phase	5	2	4.85787	-1.24206	334	61.6584	92.13	122.602	0.275838
GO:0060192_negative_regulation_of_lipase_activity	5	2	4.85787	-1.24206	334	61.6584	92.13	122.602	0.275838
GO:0040007_growth	250	28	1.3602	-1.23277	335	62.8316	93.89	124.948	0.280269
GO:0042089_cytokine_biosynthetic_process	70	10	1.73495	-1.22421	336	63.2831	94.5	125.717	0.28125
GO:0007059_chromosome_segregation	43	7	1.97704	-1.22368	337	63.6538	94.96	126.266	0.28178
GO:0048015_phosphoinositide-mediated_signaling	99	13	1.59475	-1.20711	338	64.3823	96.34	128.298	0.28503
GO:0051046_regulation_of_secretion	80	11	1.66989	-1.20305	339	64.7196	96.73	128.74	0.285339
GO:0046903_secretion	252	28	1.34941	-1.19787	340	65.0273	97.03	129.033	0.285382
GO:0009894_regulation_of_catabolic_process	35	6	2.08194	-1.19575	341	65.7181	98.06	130.402	0.287566
GO:0006732_coenzyme_metabolic_process	119	15	1.53084	-1.19499	342	65.9655	98.42	130.875	0.287778
GO:0042107_cytokine_metabolic_process	71	10	1.71052	-1.1899	343	66.3694	98.84	131.311	0.288163
GO:0000819_sister_chromatid_segregation	19	4	2.55677	-1.18406	346	68.1982	100.84	133.482	0.291445
GO:0042326_negative_regulation_of_phosphorylation	19	4	2.55677	-1.18406	346	68.1982	100.84	133.482	0.291445
GO:0042594_response_to_starvation	19	4	2.55677	-1.18406	346	68.1982	100.84	133.482	0.291445
GO:0005976_polysaccharide_metabolic_process	62	9	1.76294	-1.18018	347	68.4193	101.27	134.121	0.291844
GO:0048741_skeletal_muscle_fiber_development	44	7	1.93211	-1.17889	348	68.8658	101.92	134.974	0.292874
GO:0048585_negative_regulation_of_response_to_stimulus	27	5	2.24901	-1.17845	351	70.0268	103.31	136.593	0.29433
GO:0050864_regulation_of_B_cell_activation	27	5	2.24901	-1.17845	351	70.0268	103.31	136.593	0.29433
GO:0051272_positive_regulation_of_cell_motility	27	5	2.24901	-1.17845	351	70.0268	103.31	136.593	0.29433
GO:0003015_heart_process	53	8	1.83316	-1.17554	355	70.5248	103.83	137.135	0.292479
GO:0006469_negative_regulation_of_protein_kinase_activity	53	8	1.83316	-1.17554	355	70.5248	103.83	137.135	0.292479
GO:0033673_negative_regulation_of_kinase_activity	53	8	1.83316	-1.17554	355	70.5248	103.83	137.135	0.292479
GO:0060047_heart_contraction	53	8	1.83316	-1.17554	355	70.5248	103.83	137.135	0.292479
GO:0006916_anti-apoptosis	150	18	1.45736	-1.1712	356	70.9212	104.37	137.819	0.293174
GO:0050896_response_to_stimulus	2118	192	1.10093	-1.16488	357	71.2438	104.78	138.316	0.293501
GO:0045893_positive_regulation_of_transcription__DNA-dependent	233	26	1.3552	-1.16291	358	71.3092	104.91	138.511	0.293045
GO:0002694_regulation_of_leukocyte_activation	91	12	1.60149	-1.15923	359	71.4415	105.2	138.959	0.293036
GO:0030516_regulation_of_axon_extension	12	3	3.03617	-1.15584	367	76.9461	112.09	147.234	0.305422
GO:0030888_regulation_of_B_cell_proliferation	12	3	3.03617	-1.15584	367	76.9461	112.09	147.234	0.305422
GO:0031348_negative_regulation_of_defense_response	12	3	3.03617	-1.15584	367	76.9461	112.09	147.234	0.305422
GO:0031365_N-terminal_protein_amino_acid_modification	12	3	3.03617	-1.15584	367	76.9461	112.09	147.234	0.305422
GO:0032602_chemokine_production	12	3	3.03617	-1.15584	367	76.9461	112.09	147.234	0.305422
GO:0045582_positive_regulation_of_T_cell_differentiation	12	3	3.03617	-1.15584	367	76.9461	112.09	147.234	0.305422
GO:0050680_negative_regulation_of_epithelial_cell_proliferation	12	3	3.03617	-1.15584	367	76.9461	112.09	147.234	0.305422
GO:0050918_positive_chemotaxis	12	3	3.03617	-1.15584	367	76.9461	112.09	147.234	0.305422
GO:0009309_amine_biosynthetic_process	63	9	1.73495	-1.14447	368	78.1846	113.77	149.355	0.309158
GO:0007626_locomotory_behavior	182	21	1.40131	-1.14327	369	78.1869	113.79	149.393	0.308374
GO:0051348_negative_regulation_of_transferase_activity	54	8	1.79921	-1.13677	370	78.9613	114.78	150.599	0.310216
GO:0048747_muscle_fiber_development	45	7	1.88917	-1.13587	371	79.4485	115.37	151.292	0.31097
GO:0051254_positive_regulation_of_RNA_metabolic_process	235	26	1.34367	-1.1281	372	79.6317	115.74	151.848	0.311129
GO:0051186_cofactor_metabolic_process	142	17	1.45394	-1.12369	373	80.1118	116.23	152.348	0.311609
GO:0050678_regulation_of_epithelial_cell_proliferation	28	5	2.16869	-1.12208	374	80.9982	117.32	153.642	0.31369
GO:0048468_cell_development	386	40	1.25852	-1.11708	375	81.2002	117.75	154.3	0.314
GO:0006221_pyrimidine_nucleotide_biosynthetic_process	20	4	2.42893	-1.11518	381	82.8817	119.85	156.818	0.314567
GO:0010563_negative_regulation_of_phosphorus_metabolic_process	20	4	2.42893	-1.11518	381	82.8817	119.85	156.818	0.314567
GO:0018209_peptidyl-serine_modification	20	4	2.42893	-1.11518	381	82.8817	119.85	156.818	0.314567
GO:0045936_negative_regulation_of_phosphate_metabolic_process	20	4	2.42893	-1.11518	381	82.8817	119.85	156.818	0.314567
GO:0046631_alpha-beta_T_cell_activation	20	4	2.42893	-1.11518	381	82.8817	119.85	156.818	0.314567
GO:0050769_positive_regulation_of_neurogenesis	20	4	2.42893	-1.11518	381	82.8817	119.85	156.818	0.314567
GO:0016337_cell-cell_adhesion	247	27	1.32756	-1.10404	382	83.2032	120.41	157.617	0.315209
GO:0010557_positive_regulation_of_macromolecule_biosynthetic_process	333	35	1.27647	-1.09979	383	83.5332	120.96	158.387	0.315822
GO:0007162_negative_regulation_of_cell_adhesion	37	6	1.96941	-1.09935	384	84.5008	121.84	159.179	0.317292
GO:0032147_activation_of_protein_kinase_activity	55	8	1.7665	-1.0993	386	85.0855	122.5	159.915	0.317358
GO:0051716_cellular_response_to_stimulus	55	8	1.7665	-1.0993	386	85.0855	122.5	159.915	0.317358
GO:0006950_response_to_stress	1131	106	1.13823	-1.09117	387	85.5401	123.37	161.2	0.318786
GO:0003085_negative_regulation_of_systemic_arterial_blood_pressure	6	2	4.04822	-1.08989	404	98.1753	137.57	176.965	0.34052
GO:0007028_cytoplasm_organization_and_biogenesis	6	2	4.04822	-1.08989	404	98.1753	137.57	176.965	0.34052
GO:0018210_peptidyl-threonine_modification	6	2	4.04822	-1.08989	404	98.1753	137.57	176.965	0.34052
GO:0022898_regulation_of_transmembrane_transporter_activity	6	2	4.04822	-1.08989	404	98.1753	137.57	176.965	0.34052
GO:0030511_positive_regulation_of_transforming_growth_factor_beta_receptor_signaling_pathway	6	2	4.04822	-1.08989	404	98.1753	137.57	176.965	0.34052
GO:0031344_regulation_of_cell_projection_organization_and_biogenesis	6	2	4.04822	-1.08989	404	98.1753	137.57	176.965	0.34052
GO:0031346_positive_regulation_of_cell_projection_organization_and_biogenesis	6	2	4.04822	-1.08989	404	98.1753	137.57	176.965	0.34052
GO:0032409_regulation_of_transporter_activity	6	2	4.04822	-1.08989	404	98.1753	137.57	176.965	0.34052
GO:0032649_regulation_of_interferon-gamma_production	6	2	4.04822	-1.08989	404	98.1753	137.57	176.965	0.34052
GO:0032881_regulation_of_polysaccharide_metabolic_process	6	2	4.04822	-1.08989	404	98.1753	137.57	176.965	0.34052
GO:0043331_response_to_dsRNA	6	2	4.04822	-1.08989	404	98.1753	137.57	176.965	0.34052
GO:0043467_regulation_of_generation_of_precursor_metabolites_and_energy	6	2	4.04822	-1.08989	404	98.1753	137.57	176.965	0.34052
GO:0045649_regulation_of_macrophage_differentiation	6	2	4.04822	-1.08989	404	98.1753	137.57	176.965	0.34052
GO:0045682_regulation_of_epidermis_development	6	2	4.04822	-1.08989	404	98.1753	137.57	176.965	0.34052
GO:0045773_positive_regulation_of_axon_extension	6	2	4.04822	-1.08989	404	98.1753	137.57	176.965	0.34052
GO:0045909_positive_regulation_of_vasodilation	6	2	4.04822	-1.08989	404	98.1753	137.57	176.965	0.34052
GO:0050771_negative_regulation_of_axonogenesis	6	2	4.04822	-1.08989	404	98.1753	137.57	176.965	0.34052
GO:0051052_regulation_of_DNA_metabolic_process	65	9	1.68157	-1.07627	405	98.8078	138.52	178.232	0.342025
GO:0050865_regulation_of_cell_activation	94	12	1.55038	-1.07521	406	98.9091	138.63	178.351	0.341453
GO:0033554_cellular_response_to_stress	29	5	2.09391	-1.06886	408	100.751	140.87	180.989	0.34527
GO:0046883_regulation_of_hormone_secretion	29	5	2.09391	-1.06886	408	100.751	140.87	180.989	0.34527
GO:0007610_behavior	292	31	1.28933	-1.0687	409	100.798	140.95	181.102	0.344621
GO:0000272_polysaccharide_catabolic_process	13	3	2.80262	-1.06833	415	105.634	146.83	188.026	0.353807
GO:0001843_neural_tube_closure	13	3	2.80262	-1.06833	415	105.634	146.83	188.026	0.353807
GO:0014020_primary_neural_tube_formation	13	3	2.80262	-1.06833	415	105.634	146.83	188.026	0.353807
GO:0042491_auditory_receptor_cell_differentiation	13	3	2.80262	-1.06833	415	105.634	146.83	188.026	0.353807
GO:0044247_cellular_polysaccharide_catabolic_process	13	3	2.80262	-1.06833	415	105.634	146.83	188.026	0.353807
GO:0045646_regulation_of_erythrocyte_differentiation	13	3	2.80262	-1.06833	415	105.634	146.83	188.026	0.353807
GO:0030182_neuron_differentiation	207	23	1.34941	-1.06554	416	105.79	147.12	188.45	0.353654
GO:0002250_adaptive_immune_response	75	10	1.61929	-1.0618	418	106.658	148.09	189.522	0.354282
GO:0002460_adaptive_immune_response_based_on_somatic_recombination_of_immune_receptors_built_from_immunoglobulin_superfamily_domains	75	10	1.61929	-1.0618	418	106.658	148.09	189.522	0.354282
GO:0007166_cell_surface_receptor_linked_signal_transduction	1343	124	1.12132	-1.05724	419	106.798	148.31	189.822	0.353962
GO:0051249_regulation_of_lymphocyte_activation	85	11	1.57166	-1.0531	420	108.27	150.14	192.01	0.357476
GO:0006691_leukotriene_metabolic_process	21	4	2.31327	-1.05132	426	110.099	152.21	194.321	0.3573
GO:0019217_regulation_of_fatty_acid_metabolic_process	21	4	2.31327	-1.05132	426	110.099	152.21	194.321	0.3573
GO:0042310_vasoconstriction	21	4	2.31327	-1.05132	426	110.099	152.21	194.321	0.3573
GO:0043449_alkene_metabolic_process	21	4	2.31327	-1.05132	426	110.099	152.21	194.321	0.3573
GO:0046058_cAMP_metabolic_process	21	4	2.31327	-1.05132	426	110.099	152.21	194.321	0.3573
GO:0051171_regulation_of_nitrogen_compound_metabolic_process	21	4	2.31327	-1.05132	426	110.099	152.21	194.321	0.3573
GO:0006887_exocytosis	76	10	1.59798	-1.03192	427	111.512	153.9	196.288	0.360422
GO:0051253_negative_regulation_of_RNA_metabolic_process	188	21	1.35658	-1.02938	428	111.917	154.3	196.683	0.360514
GO:0045445_myoblast_differentiation	30	5	2.02411	-1.01857	429	113.998	156.89	199.782	0.365711
GO:0019932_second-messenger-mediated_signaling	210	23	1.33013	-1.0136	430	114.506	157.62	200.734	0.366558
GO:0003013_circulatory_system_process	158	18	1.38357	-1.00392	432	116.044	159.31	202.576	0.368773
GO:0008015_blood_circulation	158	18	1.38357	-1.00392	432	116.044	159.31	202.576	0.368773
GO:0016331_morphogenesis_of_embryonic_epithelium	22	4	2.20812	-0.991984	433	119.606	163.46	207.314	0.377506
GO:0000080_G1_phase_of_mitotic_cell_cycle	14	3	2.60243	-0.989892	440	124.314	168.85	213.386	0.38375
GO:0000084_S_phase_of_mitotic_cell_cycle	14	3	2.60243	-0.989892	440	124.314	168.85	213.386	0.38375
GO:0007041_lysosomal_transport	14	3	2.60243	-0.989892	440	124.314	168.85	213.386	0.38375
GO:0018298_protein-chromophore_linkage	14	3	2.60243	-0.989892	440	124.314	168.85	213.386	0.38375
GO:0045621_positive_regulation_of_lymphocyte_differentiation	14	3	2.60243	-0.989892	440	124.314	168.85	213.386	0.38375
GO:0048010_vascular_endothelial_growth_factor_receptor_signaling_pathway	14	3	2.60243	-0.989892	440	124.314	168.85	213.386	0.38375
GO:0060191_regulation_of_lipase_activity	14	3	2.60243	-0.989892	440	124.314	168.85	213.386	0.38375
GO:0006959_humoral_immune_response	68	9	1.60738	-0.981418	441	125.314	169.93	214.546	0.385329
GO:0031589_cell-substrate_adhesion	78	10	1.55701	-0.97456	442	126.536	171.35	216.164	0.38767
GO:0006939_smooth_muscle_contraction	31	5	1.95882	-0.970973	443	127.609	172.45	217.291	0.389278
GO:0030198_extracellular_matrix_organization_and_biogenesis	40	6	1.8217	-0.970448	444	128.202	173.08	217.958	0.38982
GO:0002448_mast_cell_mediated_immunity	7	2	3.4699	-0.967499	462	141.128	187.45	233.772	0.405736
GO:0002763_positive_regulation_of_myeloid_leukocyte_differentiation	7	2	3.4699	-0.967499	462	141.128	187.45	233.772	0.405736
GO:0006012_galactose_metabolic_process	7	2	3.4699	-0.967499	462	141.128	187.45	233.772	0.405736
GO:0006020_inositol_metabolic_process	7	2	3.4699	-0.967499	462	141.128	187.45	233.772	0.405736
GO:0006030_chitin_metabolic_process	7	2	3.4699	-0.967499	462	141.128	187.45	233.772	0.405736
GO:0006032_chitin_catabolic_process	7	2	3.4699	-0.967499	462	141.128	187.45	233.772	0.405736
GO:0006046_N-acetylglucosamine_catabolic_process	7	2	3.4699	-0.967499	462	141.128	187.45	233.772	0.405736
GO:0007567_parturition	7	2	3.4699	-0.967499	462	141.128	187.45	233.772	0.405736
GO:0009132_nucleoside_diphosphate_metabolic_process	7	2	3.4699	-0.967499	462	141.128	187.45	233.772	0.405736
GO:0031577_spindle_checkpoint	7	2	3.4699	-0.967499	462	141.128	187.45	233.772	0.405736
GO:0032615_interleukin-12_production	7	2	3.4699	-0.967499	462	141.128	187.45	233.772	0.405736
GO:0043303_mast_cell_degranulation	7	2	3.4699	-0.967499	462	141.128	187.45	233.772	0.405736
GO:0043370_regulation_of_CD4-positive__alpha_beta_T_cell_differentiation	7	2	3.4699	-0.967499	462	141.128	187.45	233.772	0.405736
GO:0043550_regulation_of_lipid_kinase_activity	7	2	3.4699	-0.967499	462	141.128	187.45	233.772	0.405736
GO:0045620_negative_regulation_of_lymphocyte_differentiation	7	2	3.4699	-0.967499	462	141.128	187.45	233.772	0.405736
GO:0045622_regulation_of_T-helper_cell_differentiation	7	2	3.4699	-0.967499	462	141.128	187.45	233.772	0.405736
GO:0045821_positive_regulation_of_glycolysis	7	2	3.4699	-0.967499	462	141.128	187.45	233.772	0.405736
GO:0048011_nerve_growth_factor_receptor_signaling_pathway	7	2	3.4699	-0.967499	462	141.128	187.45	233.772	0.405736
GO:0043085_positive_regulation_of_catalytic_activity	311	32	1.24961	-0.954158	463	142.336	188.79	235.244	0.407754
GO:0030098_lymphocyte_differentiation	69	9	1.58409	-0.951657	464	142.848	189.42	235.992	0.408233
GO:0006817_phosphate_transport	79	10	1.5373	-0.947032	465	143.966	190.7	237.434	0.410108
GO:0042632_cholesterol_homeostasis	23	4	2.11212	-0.936709	467	147.176	194.75	242.324	0.417024
GO:0055092_sterol_homeostasis	23	4	2.11212	-0.936709	467	147.176	194.75	242.324	0.417024
GO:0001654_eye_development	41	6	1.77727	-0.931199	468	148.851	196.51	244.169	0.419893
GO:0006730_one-carbon_compound_metabolic_process	70	9	1.56146	-0.922772	469	151.286	200	248.714	0.426439
GO:0007423_sensory_organ_development	80	10	1.51808	-0.920242	470	151.857	200.74	249.623	0.427106
GO:0009267_cellular_response_to_starvation	15	3	2.42893	-0.919138	477	155.102	204.63	254.158	0.428994
GO:0016202_regulation_of_striated_muscle_development	15	3	2.42893	-0.919138	477	155.102	204.63	254.158	0.428994
GO:0019229_regulation_of_vasoconstriction	15	3	2.42893	-0.919138	477	155.102	204.63	254.158	0.428994
GO:0032102_negative_regulation_of_response_to_external_stimulus	15	3	2.42893	-0.919138	477	155.102	204.63	254.158	0.428994
GO:0042490_mechanoreceptor_differentiation	15	3	2.42893	-0.919138	477	155.102	204.63	254.158	0.428994
GO:0051318_G1_phase	15	3	2.42893	-0.919138	477	155.102	204.63	254.158	0.428994
GO:0060113_inner_ear_receptor_cell_differentiation	15	3	2.42893	-0.919138	477	155.102	204.63	254.158	0.428994
GO:0007229_integrin-mediated_signaling_pathway	51	7	1.66691	-0.910153	478	156.033	205.69	255.347	0.430314
GO:0001932_regulation_of_protein_amino_acid_phosphorylation	61	8	1.59274	-0.899341	481	157.556	207.43	257.304	0.431247
GO:0042113_B_cell_activation	61	8	1.59274	-0.899341	481	157.556	207.43	257.304	0.431247
GO:0045926_negative_regulation_of_growth	61	8	1.59274	-0.899341	481	157.556	207.43	257.304	0.431247
GO:0031399_regulation_of_protein_modification_process	81	10	1.49934	-0.894169	482	158.641	208.76	258.879	0.433112
GO:0042327_positive_regulation_of_phosphorylation	42	6	1.73495	-0.89364	484	159.139	209.35	259.561	0.432541
GO:0050767_regulation_of_neurogenesis	42	6	1.73495	-0.89364	484	159.139	209.35	259.561	0.432541
GO:0002274_myeloid_leukocyte_activation	24	4	2.02411	-0.885115	487	162.058	212.92	263.782	0.437207
GO:0002695_negative_regulation_of_leukocyte_activation	24	4	2.02411	-0.885115	487	162.058	212.92	263.782	0.437207
GO:0009069_serine_family_amino_acid_metabolic_process	24	4	2.02411	-0.885115	487	162.058	212.92	263.782	0.437207
GO:0006793_phosphorus_metabolic_process	848	79	1.1314	-0.883334	489	162.121	213.04	263.959	0.435665
GO:0006796_phosphate_metabolic_process	848	79	1.1314	-0.883334	489	162.121	213.04	263.959	0.435665
GO:0008286_insulin_receptor_signaling_pathway	33	5	1.8401	-0.883144	490	163.437	214.44	265.443	0.437633
GO:0045892_negative_regulation_of_transcription__DNA-dependent	186	20	1.30588	-0.880693	491	163.655	214.71	265.765	0.437291
GO:0050801_ion_homeostasis	251	26	1.25801	-0.878878	492	163.866	214.94	266.014	0.43687
GO:0016485_protein_processing	82	10	1.48106	-0.868792	494	166.076	217.52	268.964	0.440324
GO:0051240_positive_regulation_of_multicellular_organismal_process	82	10	1.48106	-0.868792	494	166.076	217.52	268.964	0.440324
GO:0002526_acute_inflammatory_response	72	9	1.51808	-0.867517	495	166.237	217.7	269.163	0.439798
GO:0048699_generation_of_neurons	241	25	1.25982	-0.866161	496	166.365	217.85	269.335	0.439214
GO:0000186_activation_of_MAPKK_activity	8	2	3.03617	-0.866108	518	177.656	231.04	284.424	0.446023
GO:0005513_detection_of_calcium_ion	8	2	3.03617	-0.866108	518	177.656	231.04	284.424	0.446023
GO:0006043_glucosamine_catabolic_process	8	2	3.03617	-0.866108	518	177.656	231.04	284.424	0.446023
GO:0006098_pentose-phosphate_shunt	8	2	3.03617	-0.866108	518	177.656	231.04	284.424	0.446023
GO:0006563_L-serine_metabolic_process	8	2	3.03617	-0.866108	518	177.656	231.04	284.424	0.446023
GO:0006740_NADPH_regeneration	8	2	3.03617	-0.866108	518	177.656	231.04	284.424	0.446023
GO:0007213_acetylcholine_receptor_signaling__muscarinic_pathway	8	2	3.03617	-0.866108	518	177.656	231.04	284.424	0.446023
GO:0009396_folic_acid_and_derivative_biosynthetic_process	8	2	3.03617	-0.866108	518	177.656	231.04	284.424	0.446023
GO:0009409_response_to_cold	8	2	3.03617	-0.866108	518	177.656	231.04	284.424	0.446023
GO:0030299_cholesterol_absorption	8	2	3.03617	-0.866108	518	177.656	231.04	284.424	0.446023
GO:0042135_neurotransmitter_catabolic_process	8	2	3.03617	-0.866108	518	177.656	231.04	284.424	0.446023
GO:0042533_tumor_necrosis_factor_biosynthetic_process	8	2	3.03617	-0.866108	518	177.656	231.04	284.424	0.446023
GO:0042534_regulation_of_tumor_necrosis_factor_biosynthetic_process	8	2	3.03617	-0.866108	518	177.656	231.04	284.424	0.446023
GO:0042987_amyloid_precursor_protein_catabolic_process	8	2	3.03617	-0.866108	518	177.656	231.04	284.424	0.446023
GO:0042994_cytoplasmic_sequestering_of_transcription_factor	8	2	3.03617	-0.866108	518	177.656	231.04	284.424	0.446023
GO:0043299_leukocyte_degranulation	8	2	3.03617	-0.866108	518	177.656	231.04	284.424	0.446023
GO:0045576_mast_cell_activation	8	2	3.03617	-0.866108	518	177.656	231.04	284.424	0.446023
GO:0045776_negative_regulation_of_blood_pressure	8	2	3.03617	-0.866108	518	177.656	231.04	284.424	0.446023
GO:0045931_positive_regulation_of_mitotic_cell_cycle	8	2	3.03617	-0.866108	518	177.656	231.04	284.424	0.446023
GO:0046348_amino_sugar_catabolic_process	8	2	3.03617	-0.866108	518	177.656	231.04	284.424	0.446023
GO:0046638_positive_regulation_of_alpha-beta_T_cell_differentiation	8	2	3.03617	-0.866108	518	177.656	231.04	284.424	0.446023
GO:0051291_protein_heterooligomerization	8	2	3.03617	-0.866108	518	177.656	231.04	284.424	0.446023
GO:0016197_endosome_transport	43	6	1.6946	-0.857682	520	179.206	232.97	286.734	0.448019
GO:0030324_lung_development	43	6	1.6946	-0.857682	520	179.206	232.97	286.734	0.448019
GO:0008156_negative_regulation_of_DNA_replication	16	3	2.27712	-0.854975	525	186.106	240.02	293.934	0.457181
GO:0008630_DNA_damage_response__signal_transduction_resulting_in_induction_of_apoptosis	16	3	2.27712	-0.854975	525	186.106	240.02	293.934	0.457181
GO:0009220_pyrimidine_ribonucleotide_biosynthetic_process	16	3	2.27712	-0.854975	525	186.106	240.02	293.934	0.457181
GO:0048634_regulation_of_muscle_development	16	3	2.27712	-0.854975	525	186.106	240.02	293.934	0.457181
GO:0048675_axon_extension	16	3	2.27712	-0.854975	525	186.106	240.02	293.934	0.457181
GO:0016477_cell_migration	242	25	1.25461	-0.85205	526	186.35	240.32	294.29	0.456882
GO:0007188_G-protein_signaling__coupled_to_cAMP_nucleotide_second_messenger	53	7	1.60401	-0.84565	528	188.401	242.62	296.839	0.459508
GO:0030308_negative_regulation_of_cell_growth	53	7	1.60401	-0.84565	528	188.401	242.62	296.839	0.459508
GO:0046849_bone_remodeling	34	5	1.78598	-0.842579	529	189.527	243.99	298.453	0.461229
GO:0007160_cell-matrix_adhesion	73	9	1.49729	-0.841094	530	190.149	244.66	299.171	0.461623
GO:0014031_mesenchymal_cell_development	25	4	1.94315	-0.836868	534	193.345	248.17	302.995	0.464738
GO:0030278_regulation_of_ossification	25	4	1.94315	-0.836868	534	193.345	248.17	302.995	0.464738
GO:0043543_protein_amino_acid_acylation	25	4	1.94315	-0.836868	534	193.345	248.17	302.995	0.464738
GO:0048762_mesenchymal_cell_differentiation	25	4	1.94315	-0.836868	534	193.345	248.17	302.995	0.464738
GO:0055066_di-__tri-valent_inorganic_cation_homeostasis	146	16	1.33092	-0.834737	535	193.688	248.44	303.192	0.464374
GO:0002682_regulation_of_immune_system_process	168	18	1.30121	-0.823859	536	194.755	249.77	304.785	0.465989
GO:0030217_T_cell_differentiation	44	6	1.65609	-0.823242	537	195.793	251.02	306.247	0.467449
GO:0006807_nitrogen_compound_metabolic_process	333	33	1.20353	-0.817895	538	196.512	251.86	307.208	0.468141
GO:0030155_regulation_of_cell_adhesion	74	9	1.47705	-0.815439	539	197.037	252.58	308.123	0.468609
GO:0006865_amino_acid_transport	54	7	1.57431	-0.815152	540	197.771	253.35	308.929	0.469167
GO:0002684_positive_regulation_of_immune_system_process	126	14	1.34941	-0.812738	541	198.154	253.77	309.386	0.469076
GO:0055080_cation_homeostasis	180	19	1.28194	-0.8042	542	199.114	254.92	310.726	0.470332
GO:0002541_activation_of_plasma_proteins_during_acute_inflammatory_response	35	5	1.73495	-0.804054	545	201.236	257.45	313.664	0.472385
GO:0006956_complement_activation	35	5	1.73495	-0.804054	545	201.236	257.45	313.664	0.472385
GO:0019722_calcium-mediated_signaling	35	5	1.73495	-0.804054	545	201.236	257.45	313.664	0.472385
GO:0001838_embryonic_epithelial_tube_formation	17	3	2.14318	-0.796525	553	207.217	264.03	320.843	0.47745
GO:0001839_neural_plate_morphogenesis	17	3	2.14318	-0.796525	553	207.217	264.03	320.843	0.47745
GO:0001841_neural_tube_formation	17	3	2.14318	-0.796525	553	207.217	264.03	320.843	0.47745
GO:0006081_aldehyde_metabolic_process	17	3	2.14318	-0.796525	553	207.217	264.03	320.843	0.47745
GO:0009066_aspartate_family_amino_acid_metabolic_process	17	3	2.14318	-0.796525	553	207.217	264.03	320.843	0.47745
GO:0009218_pyrimidine_ribonucleotide_metabolic_process	17	3	2.14318	-0.796525	553	207.217	264.03	320.843	0.47745
GO:0018105_peptidyl-serine_phosphorylation	17	3	2.14318	-0.796525	553	207.217	264.03	320.843	0.47745
GO:0042100_B_cell_proliferation	17	3	2.14318	-0.796525	553	207.217	264.03	320.843	0.47745
GO:0009416_response_to_light_stimulus	75	9	1.45736	-0.790529	554	209.89	266.88	323.87	0.481733
GO:0010562_positive_regulation_of_phosphorus_metabolic_process	45	6	1.61929	-0.790241	557	210.649	267.81	324.971	0.480808
GO:0030323_respiratory_tube_development	45	6	1.61929	-0.790241	557	210.649	267.81	324.971	0.480808
GO:0045937_positive_regulation_of_phosphate_metabolic_process	45	6	1.61929	-0.790241	557	210.649	267.81	324.971	0.480808
GO:0042592_homeostatic_process	471	45	1.16032	-0.786517	558	211.248	268.61	325.972	0.48138
GO:0045792_negative_regulation_of_cell_size	55	7	1.54568	-0.785758	559	212.107	269.64	327.173	0.482361
GO:0044262_cellular_carbohydrate_metabolic_process	269	27	1.21898	-0.785707	560	212.136	269.69	327.244	0.481589
GO:0022008_neurogenesis	258	26	1.22388	-0.784846	561	212.242	269.87	327.498	0.481052
GO:0009966_regulation_of_signal_transduction	483	46	1.15664	-0.780406	562	212.551	270.3	328.049	0.480961
GO:0001889_liver_development	9	2	2.69882	-0.780321	581	225.416	284.22	343.024	0.489191
GO:0001938_positive_regulation_of_endothelial_cell_proliferation	9	2	2.69882	-0.780321	581	225.416	284.22	343.024	0.489191
GO:0006637_acyl-CoA_metabolic_process	9	2	2.69882	-0.780321	581	225.416	284.22	343.024	0.489191
GO:0006684_sphingomyelin_metabolic_process	9	2	2.69882	-0.780321	581	225.416	284.22	343.024	0.489191
GO:0006688_glycosphingolipid_biosynthetic_process	9	2	2.69882	-0.780321	581	225.416	284.22	343.024	0.489191
GO:0009070_serine_family_amino_acid_biosynthetic_process	9	2	2.69882	-0.780321	581	225.416	284.22	343.024	0.489191
GO:0009312_oligosaccharide_biosynthetic_process	9	2	2.69882	-0.780321	581	225.416	284.22	343.024	0.489191
GO:0010466_negative_regulation_of_peptidase_activity	9	2	2.69882	-0.780321	581	225.416	284.22	343.024	0.489191
GO:0030539_male_genitalia_development	9	2	2.69882	-0.780321	581	225.416	284.22	343.024	0.489191
GO:0035094_response_to_nicotine	9	2	2.69882	-0.780321	581	225.416	284.22	343.024	0.489191
GO:0042307_positive_regulation_of_protein_import_into_nucleus	9	2	2.69882	-0.780321	581	225.416	284.22	343.024	0.489191
GO:0042308_negative_regulation_of_protein_import_into_nucleus	9	2	2.69882	-0.780321	581	225.416	284.22	343.024	0.489191
GO:0042992_negative_regulation_of_transcription_factor_import_into_nucleus	9	2	2.69882	-0.780321	581	225.416	284.22	343.024	0.489191
GO:0042993_positive_regulation_of_transcription_factor_import_into_nucleus	9	2	2.69882	-0.780321	581	225.416	284.22	343.024	0.489191
GO:0043149_stress_fiber_formation	9	2	2.69882	-0.780321	581	225.416	284.22	343.024	0.489191
GO:0043154_negative_regulation_of_caspase_activity	9	2	2.69882	-0.780321	581	225.416	284.22	343.024	0.489191
GO:0045414_regulation_of_interleukin-8_biosynthetic_process	9	2	2.69882	-0.780321	581	225.416	284.22	343.024	0.489191
GO:0051004_regulation_of_lipoprotein_lipase_activity	9	2	2.69882	-0.780321	581	225.416	284.22	343.024	0.489191
GO:0051220_cytoplasmic_sequestering_of_protein	9	2	2.69882	-0.780321	581	225.416	284.22	343.024	0.489191
GO:0009628_response_to_abiotic_stimulus	160	17	1.29037	-0.778451	582	225.803	284.63	343.457	0.489055
GO:0006468_protein_amino_acid_phosphorylation	598	56	1.13729	-0.772403	583	226.679	285.73	344.781	0.490103
GO:0001934_positive_regulation_of_protein_amino_acid_phosphorylation	36	5	1.68676	-0.767438	588	228.322	288.06	347.798	0.489898
GO:0006690_icosanoid_metabolic_process	36	5	1.68676	-0.767438	588	228.322	288.06	347.798	0.489898
GO:0007015_actin_filament_organization	36	5	1.68676	-0.767438	588	228.322	288.06	347.798	0.489898
GO:0019395_fatty_acid_oxidation	36	5	1.68676	-0.767438	588	228.322	288.06	347.798	0.489898
GO:0034440_lipid_oxidation	36	5	1.68676	-0.767438	588	228.322	288.06	347.798	0.489898
GO:0003001_generation_of_a_signal_involved_in_cell-cell_signaling	76	9	1.43818	-0.76634	591	228.813	288.57	348.327	0.488274
GO:0006790_sulfur_metabolic_process	76	9	1.43818	-0.76634	591	228.813	288.57	348.327	0.488274
GO:0009991_response_to_extracellular_stimulus	76	9	1.43818	-0.76634	591	228.813	288.57	348.327	0.488274
GO:0006066_alcohol_metabolic_process	282	28	1.20585	-0.762447	592	229.093	288.98	348.867	0.488142
GO:0043086_negative_regulation_of_catalytic_activity	161	17	1.28236	-0.762288	593	229.119	289.04	348.961	0.48742
GO:0051130_positive_regulation_of_cellular_component_organization_and_biogenesis	66	8	1.47208	-0.760553	594	229.509	289.58	349.651	0.487508
GO:0050870_positive_regulation_of_T_cell_activation	46	6	1.58409	-0.758607	595	230.502	290.54	350.578	0.488303
GO:0032956_regulation_of_actin_cytoskeleton_organization_and_biogenesis	56	7	1.51808	-0.75742	597	231.858	291.92	351.982	0.488978
GO:0051251_positive_regulation_of_lymphocyte_activation	56	7	1.51808	-0.75742	597	231.858	291.92	351.982	0.488978
GO:0051247_positive_regulation_of_protein_metabolic_process	87	10	1.39594	-0.751677	598	232.553	292.82	353.087	0.489666
GO:0045619_regulation_of_lymphocyte_differentiation	27	4	1.79921	-0.749285	600	235.706	296.52	357.334	0.4942
GO:0050866_negative_regulation_of_cell_activation	27	4	1.79921	-0.749285	600	235.706	296.52	357.334	0.4942
GO:0009611_response_to_wounding	396	38	1.1654	-0.744502	601	236.902	297.93	358.958	0.495724
GO:0006171_cAMP_biosynthetic_process	18	3	2.02411	-0.743069	610	243.335	304.91	366.485	0.499852
GO:0006687_glycosphingolipid_metabolic_process	18	3	2.02411	-0.743069	610	243.335	304.91	366.485	0.499852
GO:0019233_sensory_perception_of_pain	18	3	2.02411	-0.743069	610	243.335	304.91	366.485	0.499852
GO:0019370_leukotriene_biosynthetic_process	18	3	2.02411	-0.743069	610	243.335	304.91	366.485	0.499852
GO:0032609_interferon-gamma_production	18	3	2.02411	-0.743069	610	243.335	304.91	366.485	0.499852
GO:0035315_hair_cell_differentiation	18	3	2.02411	-0.743069	610	243.335	304.91	366.485	0.499852
GO:0043450_alkene_biosynthetic_process	18	3	2.02411	-0.743069	610	243.335	304.91	366.485	0.499852
GO:0045840_positive_regulation_of_mitosis	18	3	2.02411	-0.743069	610	243.335	304.91	366.485	0.499852
GO:0050871_positive_regulation_of_B_cell_activation	18	3	2.02411	-0.743069	610	243.335	304.91	366.485	0.499852
GO:0009411_response_to_UV	37	5	1.64117	-0.732614	612	245.684	308.06	370.436	0.503366
GO:0030855_epithelial_cell_differentiation	37	5	1.64117	-0.732614	612	245.684	308.06	370.436	0.503366
GO:0019933_cAMP-mediated_signaling	57	7	1.49145	-0.730097	613	246.356	308.78	371.204	0.503719
GO:0044275_cellular_carbohydrate_catabolic_process	88	10	1.38008	-0.730084	614	246.661	309.19	371.719	0.503567
GO:0046777_protein_amino_acid_autophosphorylation	47	6	1.55038	-0.728274	615	247.692	310.3	372.908	0.504553
GO:0045321_leukocyte_activation	175	18	1.24917	-0.714735	616	250.352	313.27	376.188	0.508555
GO:0043687_post-translational_protein_modification	942	85	1.09586	-0.711325	617	250.728	313.73	376.732	0.508476
GO:0007204_elevation_of_cytosolic_calcium_ion_concentration	68	8	1.42878	-0.711059	620	251.422	314.61	377.798	0.507435
GO:0050863_regulation_of_T_cell_activation	68	8	1.42878	-0.711059	620	251.422	314.61	377.798	0.507435
GO:0051480_cytosolic_calcium_ion_homeostasis	68	8	1.42878	-0.711059	620	251.422	314.61	377.798	0.507435
GO:0001709_cell_fate_determination	28	4	1.73495	-0.709464	623	253.749	317.12	380.491	0.509021
GO:0034103_regulation_of_tissue_remodeling	28	4	1.73495	-0.709464	623	253.749	317.12	380.491	0.509021
GO:0046850_regulation_of_bone_remodeling	28	4	1.73495	-0.709464	623	253.749	317.12	380.491	0.509021
GO:0001836_release_of_cytochrome_c_from_mitochondria	10	2	2.42893	-0.706578	645	267.49	332.54	397.59	0.515566
GO:0002444_myeloid_leukocyte_mediated_immunity	10	2	2.42893	-0.706578	645	267.49	332.54	397.59	0.515566
GO:0002821_positive_regulation_of_adaptive_immune_response	10	2	2.42893	-0.706578	645	267.49	332.54	397.59	0.515566
GO:0002824_positive_regulation_of_adaptive_immune_response_based_on_somatic_recombination_of_immune_receptors_built_from_immunoglobulin_superfamily_domains	10	2	2.42893	-0.706578	645	267.49	332.54	397.59	0.515566
GO:0006110_regulation_of_glycolysis	10	2	2.42893	-0.706578	645	267.49	332.54	397.59	0.515566
GO:0006739_NADP_metabolic_process	10	2	2.42893	-0.706578	645	267.49	332.54	397.59	0.515566
GO:0007157_heterophilic_cell_adhesion	10	2	2.42893	-0.706578	645	267.49	332.54	397.59	0.515566
GO:0007632_visual_behavior	10	2	2.42893	-0.706578	645	267.49	332.54	397.59	0.515566
GO:0015908_fatty_acid_transport	10	2	2.42893	-0.706578	645	267.49	332.54	397.59	0.515566
GO:0019048_virus-host_interaction	10	2	2.42893	-0.706578	645	267.49	332.54	397.59	0.515566
GO:0030199_collagen_fibril_organization	10	2	2.42893	-0.706578	645	267.49	332.54	397.59	0.515566
GO:0031575_G1_S_transition_checkpoint	10	2	2.42893	-0.706578	645	267.49	332.54	397.59	0.515566
GO:0032768_regulation_of_monooxygenase_activity	10	2	2.42893	-0.706578	645	267.49	332.54	397.59	0.515566
GO:0042228_interleukin-8_biosynthetic_process	10	2	2.42893	-0.706578	645	267.49	332.54	397.59	0.515566
GO:0043547_positive_regulation_of_GTPase_activity	10	2	2.42893	-0.706578	645	267.49	332.54	397.59	0.515566
GO:0044241_lipid_digestion	10	2	2.42893	-0.706578	645	267.49	332.54	397.59	0.515566
GO:0045073_regulation_of_chemokine_biosynthetic_process	10	2	2.42893	-0.706578	645	267.49	332.54	397.59	0.515566
GO:0045730_respiratory_burst	10	2	2.42893	-0.706578	645	267.49	332.54	397.59	0.515566
GO:0046635_positive_regulation_of_alpha-beta_T_cell_activation	10	2	2.42893	-0.706578	645	267.49	332.54	397.59	0.515566
GO:0050926_regulation_of_positive_chemotaxis	10	2	2.42893	-0.706578	645	267.49	332.54	397.59	0.515566
GO:0050927_positive_regulation_of_positive_chemotaxis	10	2	2.42893	-0.706578	645	267.49	332.54	397.59	0.515566
GO:0050999_regulation_of_nitric-oxide_synthase_activity	10	2	2.42893	-0.706578	645	267.49	332.54	397.59	0.515566
GO:0046649_lymphocyte_activation	154	16	1.26178	-0.701288	646	268.564	333.72	398.876	0.516594
GO:0051336_regulation_of_hydrolase_activity	187	19	1.23395	-0.700423	647	269.064	334.33	399.596	0.516739
GO:0009187_cyclic_nucleotide_metabolic_process	38	5	1.59798	-0.699474	650	271.113	336.63	402.147	0.517892
GO:0050808_synapse_organization_and_biogenesis	38	5	1.59798	-0.699474	650	271.113	336.63	402.147	0.517892
GO:0050900_leukocyte_migration	38	5	1.59798	-0.699474	650	271.113	336.63	402.147	0.517892
GO:0001817_regulation_of_cytokine_production	48	6	1.51808	-0.699178	652	272.043	337.67	403.297	0.517899
GO:0048872_homeostasis_of_number_of_cells	48	6	1.51808	-0.699178	652	272.043	337.67	403.297	0.517899
GO:0050778_positive_regulation_of_immune_response	79	9	1.38357	-0.697883	653	273.066	338.67	404.274	0.518637
GO:0007409_axonogenesis	111	12	1.31294	-0.695458	654	273.78	339.36	404.94	0.518899
GO:0000188_inactivation_of_MAPK_activity	19	3	1.91758	-0.694015	658	277.565	343.52	409.475	0.522067
GO:0001840_neural_plate_development	19	3	1.91758	-0.694015	658	277.565	343.52	409.475	0.522067
GO:0006892_post-Golgi_vesicle-mediated_transport	19	3	1.91758	-0.694015	658	277.565	343.52	409.475	0.522067
GO:0051017_actin_filament_bundle_formation	19	3	1.91758	-0.694015	658	277.565	343.52	409.475	0.522067
GO:0006260_DNA_replication	199	20	1.22057	-0.68759	659	278.79	344.91	411.03	0.523384
GO:0001505_regulation_of_neurotransmitter_levels	69	8	1.40808	-0.687484	661	279.543	345.86	412.177	0.523238
GO:0015837_amine_transport	69	8	1.40808	-0.687484	661	279.543	345.86	412.177	0.523238
GO:0032970_regulation_of_actin_filament-based_process	59	7	1.44089	-0.678331	662	281.141	347.74	414.339	0.525287
GO:0006953_acute-phase_response	29	4	1.67513	-0.672013	665	284.623	352.09	419.557	0.529459
GO:0042133_neurotransmitter_metabolic_process	29	4	1.67513	-0.672013	665	284.623	352.09	419.557	0.529459
GO:0055088_lipid_homeostasis	29	4	1.67513	-0.672013	665	284.623	352.09	419.557	0.529459
GO:0016540_protein_autoprocessing	49	6	1.4871	-0.671261	667	285.971	353.3	420.629	0.529685
GO:0042692_muscle_cell_differentiation	49	6	1.4871	-0.671261	667	285.971	353.3	420.629	0.529685
GO:0007088_regulation_of_mitosis	39	5	1.55701	-0.667918	668	287.204	354.8	422.396	0.531138
GO:0006873_cellular_ion_homeostasis	234	23	1.19371	-0.667908	669	287.229	354.83	422.431	0.530389
GO:0031667_response_to_nutrient_levels	70	8	1.38796	-0.664655	670	288.329	355.96	423.591	0.531284
GO:0042110_T_cell_activation	102	11	1.30972	-0.663388	671	288.47	356.14	423.81	0.53076
GO:0006874_cellular_calcium_ion_homeostasis	113	12	1.2897	-0.659847	672	289.039	356.71	424.381	0.530818
GO:0006954_inflammatory_response	280	27	1.17109	-0.656785	673	290.325	358.2	426.075	0.532244
GO:0002696_positive_regulation_of_leukocyte_activation	60	7	1.41688	-0.653813	675	291.795	359.91	428.025	0.5332
GO:0050867_positive_regulation_of_cell_activation	60	7	1.41688	-0.653813	675	291.795	359.91	428.025	0.5332
GO:0051239_regulation_of_multicellular_organismal_process	224	22	1.19278	-0.653256	676	291.971	360.19	428.409	0.532825
GO:0001894_tissue_homeostasis	20	3	1.8217	-0.648865	684	297.379	366.2	435.021	0.53538
GO:0003073_regulation_of_systemic_arterial_blood_pressure	20	3	1.8217	-0.648865	684	297.379	366.2	435.021	0.53538
GO:0006023_aminoglycan_biosynthetic_process	20	3	1.8217	-0.648865	684	297.379	366.2	435.021	0.53538
GO:0006024_glycosaminoglycan_biosynthetic_process	20	3	1.8217	-0.648865	684	297.379	366.2	435.021	0.53538
GO:0021915_neural_tube_development	20	3	1.8217	-0.648865	684	297.379	366.2	435.021	0.53538
GO:0032844_regulation_of_homeostatic_process	20	3	1.8217	-0.648865	684	297.379	366.2	435.021	0.53538
GO:0048871_multicellular_organismal_homeostasis	20	3	1.8217	-0.648865	684	297.379	366.2	435.021	0.53538
GO:0051701_interaction_with_host	20	3	1.8217	-0.648865	684	297.379	366.2	435.021	0.53538
GO:0031401_positive_regulation_of_protein_modification_process	50	6	1.45736	-0.644467	685	299.019	367.84	436.661	0.536993
GO:0055074_calcium_ion_homeostasis	114	12	1.27839	-0.642655	686	299.205	368.09	436.975	0.536574
GO:0051129_negative_regulation_of_cellular_component_organization_and_biogenesis	71	8	1.36841	-0.642546	687	300.045	369.07	438.095	0.53722
GO:0006536_glutamate_metabolic_process	11	2	2.20812	-0.642401	696	312.409	382.64	452.871	0.54977
GO:0007172_signal_complex_assembly	11	2	2.20812	-0.642401	696	312.409	382.64	452.871	0.54977
GO:0007613_memory	11	2	2.20812	-0.642401	696	312.409	382.64	452.871	0.54977
GO:0042033_chemokine_biosynthetic_process	11	2	2.20812	-0.642401	696	312.409	382.64	452.871	0.54977
GO:0045767_regulation_of_anti-apoptosis	11	2	2.20812	-0.642401	696	312.409	382.64	452.871	0.54977
GO:0046323_glucose_import	11	2	2.20812	-0.642401	696	312.409	382.64	452.871	0.54977
GO:0046824_positive_regulation_of_nucleocytoplasmic_transport	11	2	2.20812	-0.642401	696	312.409	382.64	452.871	0.54977
GO:0050755_chemokine_metabolic_process	11	2	2.20812	-0.642401	696	312.409	382.64	452.871	0.54977
GO:0051222_positive_regulation_of_protein_transport	11	2	2.20812	-0.642401	696	312.409	382.64	452.871	0.54977
GO:0001501_skeletal_development	136	14	1.25019	-0.640756	697	312.92	383.33	453.74	0.549971
GO:0016310_phosphorylation	708	64	1.09782	-0.640244	698	313.02	383.45	453.88	0.549355
GO:0022604_regulation_of_cell_morphogenesis	40	5	1.51808	-0.637855	699	314.335	385.03	455.725	0.55083
GO:0001649_osteoblast_differentiation	30	4	1.61929	-0.636752	706	316.963	388.11	459.257	0.549731
GO:0007093_mitotic_cell_cycle_checkpoint	30	4	1.61929	-0.636752	706	316.963	388.11	459.257	0.549731
GO:0007173_epidermal_growth_factor_receptor_signaling_pathway	30	4	1.61929	-0.636752	706	316.963	388.11	459.257	0.549731
GO:0032946_positive_regulation_of_mononuclear_cell_proliferation	30	4	1.61929	-0.636752	706	316.963	388.11	459.257	0.549731
GO:0043010_camera-type_eye_development	30	4	1.61929	-0.636752	706	316.963	388.11	459.257	0.549731
GO:0050671_positive_regulation_of_lymphocyte_proliferation	30	4	1.61929	-0.636752	706	316.963	388.11	459.257	0.549731
GO:0051402_neuron_apoptosis	30	4	1.61929	-0.636752	706	316.963	388.11	459.257	0.549731
GO:0055082_cellular_chemical_homeostasis	237	23	1.1786	-0.632475	707	317.853	389.21	460.567	0.550509
GO:0016052_carbohydrate_catabolic_process	93	10	1.30588	-0.630397	708	318.604	389.99	461.376	0.550833
GO:0048730_epidermis_morphogenesis	61	7	1.39365	-0.630158	709	319.596	391.02	462.444	0.551509
GO:0006928_cell_motility	352	33	1.13856	-0.619577	711	321.977	393.84	465.703	0.553924
GO:0051674_localization_of_cell	352	33	1.13856	-0.619577	711	321.977	393.84	465.703	0.553924
GO:0046907_intracellular_transport	595	54	1.10221	-0.61644	712	323.021	394.98	466.939	0.554747
GO:0032270_positive_regulation_of_cellular_protein_metabolic_process	83	9	1.31689	-0.615452	713	323.407	395.42	467.433	0.554586
GO:0007034_vacuolar_transport	21	3	1.73495	-0.6072	716	332.533	405.15	477.767	0.565852
GO:0030500_regulation_of_bone_mineralization	21	3	1.73495	-0.6072	716	332.533	405.15	477.767	0.565852
GO:0051053_negative_regulation_of_DNA_metabolic_process	21	3	1.73495	-0.6072	716	332.533	405.15	477.767	0.565852
GO:0002455_humoral_immune_response_mediated_by_circulating_immunoglobulin	31	4	1.56705	-0.60352	720	334.314	407.25	480.186	0.565625
GO:0006220_pyrimidine_nucleotide_metabolic_process	31	4	1.56705	-0.60352	720	334.314	407.25	480.186	0.565625
GO:0008629_induction_of_apoptosis_by_intracellular_signals	31	4	1.56705	-0.60352	720	334.314	407.25	480.186	0.565625
GO:0030183_B_cell_differentiation	31	4	1.56705	-0.60352	720	334.314	407.25	480.186	0.565625
GO:0043068_positive_regulation_of_programmed_cell_death	240	23	1.16386	-0.598577	721	335.927	409.07	482.213	0.567365
GO:0009314_response_to_radiation	95	10	1.27839	-0.594118	723	337.637	411.21	484.783	0.568755
GO:0019935_cyclic-nucleotide-mediated_signaling	95	10	1.27839	-0.594118	723	337.637	411.21	484.783	0.568755
GO:0043281_regulation_of_caspase_activity	52	6	1.40131	-0.594049	724	338.593	412.4	486.207	0.569613
GO:0007265_Ras_protein_signal_transduction	218	21	1.1699	-0.590937	725	338.998	412.89	486.782	0.569503
GO:0000724_double-strand_break_repair_via_homologous_recombination	12	2	2.02411	-0.585999	751	358.432	434.44	510.448	0.578482
GO:0000725_recombinational_repair	12	2	2.02411	-0.585999	751	358.432	434.44	510.448	0.578482
GO:0006241_CTP_biosynthetic_process	12	2	2.02411	-0.585999	751	358.432	434.44	510.448	0.578482
GO:0007096_regulation_of_exit_from_mitosis	12	2	2.02411	-0.585999	751	358.432	434.44	510.448	0.578482
GO:0007098_centrosome_cycle	12	2	2.02411	-0.585999	751	358.432	434.44	510.448	0.578482
GO:0009208_pyrimidine_ribonucleoside_triphosphate_metabolic_process	12	2	2.02411	-0.585999	751	358.432	434.44	510.448	0.578482
GO:0009209_pyrimidine_ribonucleoside_triphosphate_biosynthetic_process	12	2	2.02411	-0.585999	751	358.432	434.44	510.448	0.578482
GO:0009395_phospholipid_catabolic_process	12	2	2.02411	-0.585999	751	358.432	434.44	510.448	0.578482
GO:0031396_regulation_of_protein_ubiquitination	12	2	2.02411	-0.585999	751	358.432	434.44	510.448	0.578482
GO:0032388_positive_regulation_of_intracellular_transport	12	2	2.02411	-0.585999	751	358.432	434.44	510.448	0.578482
GO:0034613_cellular_protein_localization	12	2	2.02411	-0.585999	751	358.432	434.44	510.448	0.578482
GO:0042312_regulation_of_vasodilation	12	2	2.02411	-0.585999	751	358.432	434.44	510.448	0.578482
GO:0042345_regulation_of_NF-kappaB_import_into_nucleus	12	2	2.02411	-0.585999	751	358.432	434.44	510.448	0.578482
GO:0042348_NF-kappaB_import_into_nucleus	12	2	2.02411	-0.585999	751	358.432	434.44	510.448	0.578482
GO:0042417_dopamine_metabolic_process	12	2	2.02411	-0.585999	751	358.432	434.44	510.448	0.578482
GO:0042982_amyloid_precursor_protein_metabolic_process	12	2	2.02411	-0.585999	751	358.432	434.44	510.448	0.578482
GO:0045055_regulated_secretory_pathway	12	2	2.02411	-0.585999	751	358.432	434.44	510.448	0.578482
GO:0045453_bone_resorption	12	2	2.02411	-0.585999	751	358.432	434.44	510.448	0.578482
GO:0046036_CTP_metabolic_process	12	2	2.02411	-0.585999	751	358.432	434.44	510.448	0.578482
GO:0046637_regulation_of_alpha-beta_T_cell_differentiation	12	2	2.02411	-0.585999	751	358.432	434.44	510.448	0.578482
GO:0046887_positive_regulation_of_hormone_secretion	12	2	2.02411	-0.585999	751	358.432	434.44	510.448	0.578482
GO:0048520_positive_regulation_of_behavior	12	2	2.02411	-0.585999	751	358.432	434.44	510.448	0.578482
GO:0048661_positive_regulation_of_smooth_muscle_cell_proliferation	12	2	2.02411	-0.585999	751	358.432	434.44	510.448	0.578482
GO:0050777_negative_regulation_of_immune_response	12	2	2.02411	-0.585999	751	358.432	434.44	510.448	0.578482
GO:0050921_positive_regulation_of_chemotaxis	12	2	2.02411	-0.585999	751	358.432	434.44	510.448	0.578482
GO:0051238_sequestering_of_metal_ion	12	2	2.02411	-0.585999	751	358.432	434.44	510.448	0.578482
GO:0006766_vitamin_metabolic_process	63	7	1.34941	-0.585305	753	359.514	435.55	511.586	0.57842
GO:0042157_lipoprotein_metabolic_process	63	7	1.34941	-0.585305	753	359.514	435.55	511.586	0.57842
GO:0019725_cellular_homeostasis	287	27	1.14253	-0.583927	754	359.646	435.8	511.954	0.577984
GO:0006631_fatty_acid_metabolic_process	151	15	1.20642	-0.583749	755	359.835	436.08	512.325	0.577589
GO:0005975_carbohydrate_metabolic_process	379	35	1.12154	-0.583617	756	359.859	436.11	512.361	0.576865
GO:0051493_regulation_of_cytoskeleton_organization_and_biogenesis	85	9	1.28591	-0.577701	757	363.052	439.75	516.448	0.580911
GO:0001666_response_to_hypoxia	53	6	1.37487	-0.570329	759	368.899	445.76	522.621	0.587299
GO:0052548_regulation_of_endopeptidase_activity	53	6	1.37487	-0.570329	759	368.899	445.76	522.621	0.587299
GO:0003012_muscle_system_process	152	15	1.19849	-0.570149	760	369.123	446.01	522.897	0.586855
GO:0009308_amine_metabolic_process	300	28	1.1335	-0.569016	761	369.175	446.07	522.965	0.586163
GO:0000060_protein_import_into_nucleus__translocation	22	3	1.65609	-0.568662	769	374.968	452.23	529.492	0.588075
GO:0006044_N-acetylglucosamine_metabolic_process	22	3	1.65609	-0.568662	769	374.968	452.23	529.492	0.588075
GO:0006270_DNA_replication_initiation	22	3	1.65609	-0.568662	769	374.968	452.23	529.492	0.588075
GO:0043392_negative_regulation_of_DNA_binding	22	3	1.65609	-0.568662	769	374.968	452.23	529.492	0.588075
GO:0045580_regulation_of_T_cell_differentiation	22	3	1.65609	-0.568662	769	374.968	452.23	529.492	0.588075
GO:0045927_positive_regulation_of_growth	22	3	1.65609	-0.568662	769	374.968	452.23	529.492	0.588075
GO:0051262_protein_tetramerization	22	3	1.65609	-0.568662	769	374.968	452.23	529.492	0.588075
GO:0055072_iron_ion_homeostasis	22	3	1.65609	-0.568662	769	374.968	452.23	529.492	0.588075
GO:0043933_macromolecular_complex_subunit_organization	567	51	1.09238	-0.567155	770	375.454	452.83	530.206	0.588091
GO:0002252_immune_effector_process	119	12	1.22467	-0.562473	773	376.753	454.22	531.687	0.587607
GO:0048667_neuron_morphogenesis_during_differentiation	119	12	1.22467	-0.562473	773	376.753	454.22	531.687	0.587607
GO:0048812_neurite_morphogenesis	119	12	1.22467	-0.562473	773	376.753	454.22	531.687	0.587607
GO:0046942_carboxylic_acid_transport	75	8	1.29543	-0.560856	774	377.638	455.16	532.682	0.588062
GO:0048584_positive_regulation_of_response_to_stimulus	108	11	1.23696	-0.560767	775	377.934	455.42	532.906	0.587639
GO:0006519_amino_acid_and_derivative_metabolic_process	255	24	1.14303	-0.560301	776	378.292	455.84	533.388	0.587423
GO:0033043_regulation_of_organelle_organization_and_biogenesis	97	10	1.25203	-0.559735	777	378.583	456.11	533.637	0.587014
GO:0006497_protein_amino_acid_lipidation	43	5	1.41217	-0.555811	781	381.318	458.74	536.162	0.587375
GO:0006767_water-soluble_vitamin_metabolic_process	43	5	1.41217	-0.555811	781	381.318	458.74	536.162	0.587375
GO:0019216_regulation_of_lipid_metabolic_process	43	5	1.41217	-0.555811	781	381.318	458.74	536.162	0.587375
GO:0046879_hormone_secretion	43	5	1.41217	-0.555811	781	381.318	458.74	536.162	0.587375
GO:0030003_cellular_cation_homeostasis	165	16	1.17766	-0.547671	782	383.082	460.74	538.398	0.589182
GO:0052547_regulation_of_peptidase_activity	54	6	1.34941	-0.547544	783	384.166	461.89	539.614	0.589898
GO:0006875_cellular_metal_ion_homeostasis	120	12	1.21447	-0.547535	784	384.475	462.29	540.105	0.589656
GO:0048666_neuron_development	154	15	1.18292	-0.543756	785	385.676	463.42	541.164	0.590344
GO:0000910_cytokinesis	33	4	1.47208	-0.542573	787	387.863	466.03	544.197	0.59216
GO:0030534_adult_behavior	33	4	1.47208	-0.542573	787	387.863	466.03	544.197	0.59216
GO:0015849_organic_acid_transport	76	8	1.27839	-0.54201	788	388.55	466.88	545.21	0.592487
GO:0030005_cellular_di-__tri-valent_inorganic_cation_homeostasis	143	14	1.18899	-0.539967	789	389.228	467.6	545.972	0.592649
GO:0001776_leukocyte_homeostasis	13	2	1.86841	-0.536031	810	406.383	486.21	566.037	0.600259
GO:0005978_glycogen_biosynthetic_process	13	2	1.86841	-0.536031	810	406.383	486.21	566.037	0.600259
GO:0006611_protein_export_from_nucleus	13	2	1.86841	-0.536031	810	406.383	486.21	566.037	0.600259
GO:0008272_sulfate_transport	13	2	1.86841	-0.536031	810	406.383	486.21	566.037	0.600259
GO:0009065_glutamine_family_amino_acid_catabolic_process	13	2	1.86841	-0.536031	810	406.383	486.21	566.037	0.600259
GO:0009247_glycolipid_biosynthetic_process	13	2	1.86841	-0.536031	810	406.383	486.21	566.037	0.600259
GO:0009250_glucan_biosynthetic_process	13	2	1.86841	-0.536031	810	406.383	486.21	566.037	0.600259
GO:0009408_response_to_heat	13	2	1.86841	-0.536031	810	406.383	486.21	566.037	0.600259
GO:0010458_exit_from_mitosis	13	2	1.86841	-0.536031	810	406.383	486.21	566.037	0.600259
GO:0015804_neutral_amino_acid_transport	13	2	1.86841	-0.536031	810	406.383	486.21	566.037	0.600259
GO:0030501_positive_regulation_of_bone_mineralization	13	2	1.86841	-0.536031	810	406.383	486.21	566.037	0.600259
GO:0030593_neutrophil_chemotaxis	13	2	1.86841	-0.536031	810	406.383	486.21	566.037	0.600259
GO:0032637_interleukin-8_production	13	2	1.86841	-0.536031	810	406.383	486.21	566.037	0.600259
GO:0032640_tumor_necrosis_factor_production	13	2	1.86841	-0.536031	810	406.383	486.21	566.037	0.600259
GO:0045727_positive_regulation_of_translation	13	2	1.86841	-0.536031	810	406.383	486.21	566.037	0.600259
GO:0045930_negative_regulation_of_mitotic_cell_cycle	13	2	1.86841	-0.536031	810	406.383	486.21	566.037	0.600259
GO:0048041_focal_adhesion_formation	13	2	1.86841	-0.536031	810	406.383	486.21	566.037	0.600259
GO:0048628_myoblast_maturation	13	2	1.86841	-0.536031	810	406.383	486.21	566.037	0.600259
GO:0048806_genitalia_development	13	2	1.86841	-0.536031	810	406.383	486.21	566.037	0.600259
GO:0050768_negative_regulation_of_neurogenesis	13	2	1.86841	-0.536031	810	406.383	486.21	566.037	0.600259
GO:0050920_regulation_of_chemotaxis	13	2	1.86841	-0.536031	810	406.383	486.21	566.037	0.600259
GO:0007417_central_nervous_system_development	223	21	1.14367	-0.535694	811	406.684	486.61	566.536	0.600012
GO:0051128_regulation_of_cellular_component_organization_and_biogenesis	246	23	1.13548	-0.535181	812	406.94	486.97	567	0.599717
GO:0055065_metal_ion_homeostasis	121	12	1.20443	-0.532945	813	407.082	487.17	567.258	0.599225
GO:0006041_glucosamine_metabolic_process	23	3	1.58409	-0.532942	825	413.362	493.67	573.978	0.598388
GO:0006284_base-excision_repair	23	3	1.58409	-0.532942	825	413.362	493.67	573.978	0.598388
GO:0006752_group_transfer_coenzyme_metabolic_process	23	3	1.58409	-0.532942	825	413.362	493.67	573.978	0.598388
GO:0006769_nicotinamide_metabolic_process	23	3	1.58409	-0.532942	825	413.362	493.67	573.978	0.598388
GO:0006826_iron_ion_transport	23	3	1.58409	-0.532942	825	413.362	493.67	573.978	0.598388
GO:0007422_peripheral_nervous_system_development	23	3	1.58409	-0.532942	825	413.362	493.67	573.978	0.598388
GO:0016339_calcium-dependent_cell-cell_adhesion	23	3	1.58409	-0.532942	825	413.362	493.67	573.978	0.598388
GO:0030042_actin_filament_depolymerization	23	3	1.58409	-0.532942	825	413.362	493.67	573.978	0.598388
GO:0030834_regulation_of_actin_filament_depolymerization	23	3	1.58409	-0.532942	825	413.362	493.67	573.978	0.598388
GO:0042542_response_to_hydrogen_peroxide	23	3	1.58409	-0.532942	825	413.362	493.67	573.978	0.598388
GO:0051100_negative_regulation_of_binding	23	3	1.58409	-0.532942	825	413.362	493.67	573.978	0.598388
GO:0051250_negative_regulation_of_lymphocyte_activation	23	3	1.58409	-0.532942	825	413.362	493.67	573.978	0.598388
GO:0007611_learning_and_or_memory	44	5	1.38008	-0.530937	827	415.215	495.74	576.265	0.599444
GO:0008064_regulation_of_actin_polymerization_and_or_depolymerization	44	5	1.38008	-0.530937	827	415.215	495.74	576.265	0.599444
GO:0007187_G-protein_signaling__coupled_to_cyclic_nucleotide_second_messenger	88	9	1.24207	-0.525039	828	419.362	500.13	580.898	0.604022
GO:0002443_leukocyte_mediated_immunity	77	8	1.26178	-0.523755	830	419.921	500.66	581.399	0.603205
GO:0007218_neuropeptide_signaling_pathway	77	8	1.26178	-0.523755	830	419.921	500.66	581.399	0.603205
GO:0006753_nucleoside_phosphate_metabolic_process	179	17	1.1534	-0.516057	832	422.513	503.6	584.687	0.605288
GO:0009117_nucleotide_metabolic_process	179	17	1.1534	-0.516057	832	422.513	503.6	584.687	0.605288
GO:0015758_glucose_transport	34	4	1.42878	-0.514608	833	424.901	506.22	587.539	0.607707
GO:0015698_inorganic_anion_transport	145	14	1.17259	-0.5138	834	425.205	506.58	587.955	0.60741
GO:0016044_membrane_organization_and_biogenesis	283	26	1.11576	-0.512336	835	425.492	506.79	588.088	0.606934
GO:0006869_lipid_transport	100	10	1.21447	-0.511509	836	425.779	507.08	588.381	0.606555
GO:0043065_positive_regulation_of_apoptosis	237	22	1.12735	-0.509992	837	426.108	507.51	588.912	0.606344
GO:0006520_amino_acid_metabolic_process	191	18	1.14452	-0.509823	838	426.303	507.76	589.217	0.605919
GO:0008154_actin_polymerization_and_or_depolymerization	56	6	1.30121	-0.504619	839	431.083	512.94	594.797	0.611371
GO:0019362_pyridine_nucleotide_metabolic_process	24	3	1.51808	-0.499774	843	438.005	520.43	602.855	0.617355
GO:0030336_negative_regulation_of_cell_migration	24	3	1.51808	-0.499774	843	438.005	520.43	602.855	0.617355
GO:0043269_regulation_of_ion_transport	24	3	1.51808	-0.499774	843	438.005	520.43	602.855	0.617355
GO:0043410_positive_regulation_of_MAPKKK_cascade	24	3	1.51808	-0.499774	843	438.005	520.43	602.855	0.617355
GO:0055086_nucleobase__nucleoside_and_nucleotide_metabolic_process	192	18	1.13856	-0.498844	844	438.201	520.68	603.159	0.616919
GO:0006006_glucose_metabolic_process	101	10	1.20244	-0.496281	845	438.503	521.03	603.557	0.616604
GO:0019318_hexose_metabolic_process	135	13	1.16949	-0.496148	846	438.605	521.15	603.695	0.616017
GO:0015980_energy_derivation_by_oxidation_of_organic_compounds	90	9	1.21447	-0.492402	847	440.118	522.88	605.642	0.617332
GO:0006760_folic_acid_and_derivative_metabolic_process	14	2	1.73495	-0.49147	861	453.23	536.67	620.11	0.62331
GO:0006776_vitamin_A_metabolic_process	14	2	1.73495	-0.49147	861	453.23	536.67	620.11	0.62331
GO:0009147_pyrimidine_nucleoside_triphosphate_metabolic_process	14	2	1.73495	-0.49147	861	453.23	536.67	620.11	0.62331
GO:0030330_DNA_damage_response__signal_transduction_by_p53_class_mediator	14	2	1.73495	-0.49147	861	453.23	536.67	620.11	0.62331
GO:0042219_amino_acid_derivative_catabolic_process	14	2	1.73495	-0.49147	861	453.23	536.67	620.11	0.62331
GO:0042744_hydrogen_peroxide_catabolic_process	14	2	1.73495	-0.49147	861	453.23	536.67	620.11	0.62331
GO:0045778_positive_regulation_of_ossification	14	2	1.73495	-0.49147	861	453.23	536.67	620.11	0.62331
GO:0045884_regulation_of_survival_gene_product_expression	14	2	1.73495	-0.49147	861	453.23	536.67	620.11	0.62331
GO:0046634_regulation_of_alpha-beta_T_cell_activation	14	2	1.73495	-0.49147	861	453.23	536.67	620.11	0.62331
GO:0046928_regulation_of_neurotransmitter_secretion	14	2	1.73495	-0.49147	861	453.23	536.67	620.11	0.62331
GO:0048146_positive_regulation_of_fibroblast_proliferation	14	2	1.73495	-0.49147	861	453.23	536.67	620.11	0.62331
GO:0048627_myoblast_development	14	2	1.73495	-0.49147	861	453.23	536.67	620.11	0.62331
GO:0050701_interleukin-1_secretion	14	2	1.73495	-0.49147	861	453.23	536.67	620.11	0.62331
GO:0051899_membrane_depolarization	14	2	1.73495	-0.49147	861	453.23	536.67	620.11	0.62331
GO:0019752_carboxylic_acid_metabolic_process	414	37	1.08539	-0.49011	862	453.782	537.16	620.538	0.623155
GO:0048729_tissue_morphogenesis	79	8	1.22984	-0.488944	863	454.709	538.29	621.871	0.623743
GO:0006974_response_to_DNA_damage_stimulus	274	25	1.10809	-0.488749	864	454.98	538.54	622.1	0.62331
GO:0006909_phagocytosis	35	4	1.38796	-0.488168	867	458.035	542.03	626.025	0.625179
GO:0008645_hexose_transport	35	4	1.38796	-0.488168	867	458.035	542.03	626.025	0.625179
GO:0015749_monosaccharide_transport	35	4	1.38796	-0.488168	867	458.035	542.03	626.025	0.625179
GO:0030832_regulation_of_actin_filament_length	46	5	1.32007	-0.484518	869	460.775	545.15	629.525	0.62733
GO:0032101_regulation_of_response_to_external_stimulus	46	5	1.32007	-0.484518	869	460.775	545.15	629.525	0.62733
GO:0006007_glucose_catabolic_process	57	6	1.27839	-0.484405	870	461.117	545.52	629.923	0.627034
GO:0031175_neurite_development	136	13	1.16089	-0.483339	871	461.399	545.98	630.561	0.626843
GO:0001775_cell_activation	205	19	1.1256	-0.483275	872	461.483	546.06	630.637	0.626216
GO:0000904_cellular_morphogenesis_during_differentiation	125	12	1.16589	-0.47792	873	462.399	547.24	632.081	0.62685
GO:0006897_endocytosis	183	17	1.12819	-0.471559	875	465.664	550.72	635.776	0.629394
GO:0010324_membrane_invagination	183	17	1.12819	-0.471559	875	465.664	550.72	635.776	0.629394
GO:0001935_endothelial_cell_proliferation	25	3	1.45736	-0.468925	881	471.432	557.02	642.608	0.632259
GO:0022406_membrane_docking	25	3	1.45736	-0.468925	881	471.432	557.02	642.608	0.632259
GO:0030595_leukocyte_chemotaxis	25	3	1.45736	-0.468925	881	471.432	557.02	642.608	0.632259
GO:0043523_regulation_of_neuron_apoptosis	25	3	1.45736	-0.468925	881	471.432	557.02	642.608	0.632259
GO:0045664_regulation_of_neuron_differentiation	25	3	1.45736	-0.468925	881	471.432	557.02	642.608	0.632259
GO:0050663_cytokine_secretion	25	3	1.45736	-0.468925	881	471.432	557.02	642.608	0.632259
GO:0006082_organic_acid_metabolic_process	417	37	1.07758	-0.468481	882	471.511	557.11	642.709	0.631644
GO:0031326_regulation_of_cellular_biosynthetic_process	126	12	1.15664	-0.464963	883	474.438	560.15	645.862	0.634371
GO:0006936_muscle_contraction	149	14	1.14111	-0.464697	884	474.548	560.28	646.012	0.633801
GO:0034101_erythrocyte_homeostasis	36	4	1.34941	-0.463154	885	476.846	562.72	648.594	0.635842
GO:0032787_monocarboxylic_acid_metabolic_process	207	19	1.11473	-0.463043	886	477.117	562.97	648.823	0.635406
GO:0042158_lipoprotein_biosynthetic_process	47	5	1.29199	-0.462861	887	477.843	563.92	649.997	0.635761
GO:0006470_protein_amino_acid_dephosphorylation	115	11	1.16166	-0.459022	888	479.361	565.68	651.999	0.637027
GO:0046578_regulation_of_Ras_protein_signal_transduction	138	13	1.14406	-0.458572	889	479.481	565.88	652.279	0.636535
GO:0065003_macromolecular_complex_assembly	513	45	1.06532	-0.457672	890	479.496	565.92	652.344	0.635865
GO:0000185_activation_of_MAPKKK_activity	5	1	2.42893	-0.456788	943	545.826	635.49	725.154	0.673902
GO:0001738_morphogenesis_of_a_polarized_epithelium	5	1	2.42893	-0.456788	943	545.826	635.49	725.154	0.673902
GO:0001773_myeloid_dendritic_cell_activation	5	1	2.42893	-0.456788	943	545.826	635.49	725.154	0.673902
GO:0002064_epithelial_cell_development	5	1	2.42893	-0.456788	943	545.826	635.49	725.154	0.673902
GO:0005980_glycogen_catabolic_process	5	1	2.42893	-0.456788	943	545.826	635.49	725.154	0.673902
GO:0006465_signal_peptide_processing	5	1	2.42893	-0.456788	943	545.826	635.49	725.154	0.673902
GO:0007062_sister_chromatid_cohesion	5	1	2.42893	-0.456788	943	545.826	635.49	725.154	0.673902
GO:0007413_axonal_fasciculation	5	1	2.42893	-0.456788	943	545.826	635.49	725.154	0.673902
GO:0010225_response_to_UV-C	5	1	2.42893	-0.456788	943	545.826	635.49	725.154	0.673902
GO:0015721_bile_acid_and_bile_salt_transport	5	1	2.42893	-0.456788	943	545.826	635.49	725.154	0.673902
GO:0015909_long-chain_fatty_acid_transport	5	1	2.42893	-0.456788	943	545.826	635.49	725.154	0.673902
GO:0016553_base_conversion_or_substitution_editing	5	1	2.42893	-0.456788	943	545.826	635.49	725.154	0.673902
GO:0018106_peptidyl-histidine_phosphorylation	5	1	2.42893	-0.456788	943	545.826	635.49	725.154	0.673902
GO:0021534_cell_proliferation_in_hindbrain	5	1	2.42893	-0.456788	943	545.826	635.49	725.154	0.673902
GO:0021924_cell_proliferation_in_the_external_granule_layer	5	1	2.42893	-0.456788	943	545.826	635.49	725.154	0.673902
GO:0021930_granule_cell_precursor_proliferation	5	1	2.42893	-0.456788	943	545.826	635.49	725.154	0.673902
GO:0021936_regulation_of_granule_cell_precursor_proliferation	5	1	2.42893	-0.456788	943	545.826	635.49	725.154	0.673902
GO:0021940_positive_regulation_of_granule_cell_precursor_proliferation	5	1	2.42893	-0.456788	943	545.826	635.49	725.154	0.673902
GO:0022614_membrane_to_membrane_docking	5	1	2.42893	-0.456788	943	545.826	635.49	725.154	0.673902
GO:0030319_cellular_di-__tri-valent_inorganic_anion_homeostasis	5	1	2.42893	-0.456788	943	545.826	635.49	725.154	0.673902
GO:0030643_cellular_phosphate_ion_homeostasis	5	1	2.42893	-0.456788	943	545.826	635.49	725.154	0.673902
GO:0030817_regulation_of_cAMP_biosynthetic_process	5	1	2.42893	-0.456788	943	545.826	635.49	725.154	0.673902
GO:0030949_positive_regulation_of_vascular_endothelial_growth_factor_receptor_signaling_pathway	5	1	2.42893	-0.456788	943	545.826	635.49	725.154	0.673902
GO:0031294_lymphocyte_costimulation	5	1	2.42893	-0.456788	943	545.826	635.49	725.154	0.673902
GO:0031295_T_cell_costimulation	5	1	2.42893	-0.456788	943	545.826	635.49	725.154	0.673902
GO:0031571_G1_DNA_damage_checkpoint	5	1	2.42893	-0.456788	943	545.826	635.49	725.154	0.673902
GO:0031638_zymogen_activation	5	1	2.42893	-0.456788	943	545.826	635.49	725.154	0.673902
GO:0032366_intracellular_sterol_transport	5	1	2.42893	-0.456788	943	545.826	635.49	725.154	0.673902
GO:0032367_intracellular_cholesterol_transport	5	1	2.42893	-0.456788	943	545.826	635.49	725.154	0.673902
GO:0032925_regulation_of_activin_receptor_signaling_pathway	5	1	2.42893	-0.456788	943	545.826	635.49	725.154	0.673902
GO:0033028_myeloid_cell_apoptosis	5	1	2.42893	-0.456788	943	545.826	635.49	725.154	0.673902
GO:0033151_V(D)J_recombination	5	1	2.42893	-0.456788	943	545.826	635.49	725.154	0.673902
GO:0033483_gas_homeostasis	5	1	2.42893	-0.456788	943	545.826	635.49	725.154	0.673902
GO:0035265_organ_growth	5	1	2.42893	-0.456788	943	545.826	635.49	725.154	0.673902
GO:0042347_negative_regulation_of_NF-kappaB_import_into_nucleus	5	1	2.42893	-0.456788	943	545.826	635.49	725.154	0.673902
GO:0042462_eye_photoreceptor_cell_development	5	1	2.42893	-0.456788	943	545.826	635.49	725.154	0.673902
GO:0042535_positive_regulation_of_tumor_necrosis_factor_biosynthetic_process	5	1	2.42893	-0.456788	943	545.826	635.49	725.154	0.673902
GO:0042723_thiamin_and_derivative_metabolic_process	5	1	2.42893	-0.456788	943	545.826	635.49	725.154	0.673902
GO:0043044_ATP-dependent_chromatin_remodeling	5	1	2.42893	-0.456788	943	545.826	635.49	725.154	0.673902
GO:0043254_regulation_of_protein_complex_assembly	5	1	2.42893	-0.456788	943	545.826	635.49	725.154	0.673902
GO:0045022_early_endosome_to_late_endosome_transport	5	1	2.42893	-0.456788	943	545.826	635.49	725.154	0.673902
GO:0045668_negative_regulation_of_osteoblast_differentiation	5	1	2.42893	-0.456788	943	545.826	635.49	725.154	0.673902
GO:0045671_negative_regulation_of_osteoclast_differentiation	5	1	2.42893	-0.456788	943	545.826	635.49	725.154	0.673902
GO:0045749_negative_regulation_of_S_phase_of_mitotic_cell_cycle	5	1	2.42893	-0.456788	943	545.826	635.49	725.154	0.673902
GO:0045912_negative_regulation_of_carbohydrate_metabolic_process	5	1	2.42893	-0.456788	943	545.826	635.49	725.154	0.673902
GO:0045933_positive_regulation_of_muscle_contraction	5	1	2.42893	-0.456788	943	545.826	635.49	725.154	0.673902
GO:0046326_positive_regulation_of_glucose_import	5	1	2.42893	-0.456788	943	545.826	635.49	725.154	0.673902
GO:0046835_carbohydrate_phosphorylation	5	1	2.42893	-0.456788	943	545.826	635.49	725.154	0.673902
GO:0046902_regulation_of_mitochondrial_membrane_permeability	5	1	2.42893	-0.456788	943	545.826	635.49	725.154	0.673902
GO:0048820_hair_follicle_maturation	5	1	2.42893	-0.456788	943	545.826	635.49	725.154	0.673902
GO:0050856_regulation_of_T_cell_receptor_signaling_pathway	5	1	2.42893	-0.456788	943	545.826	635.49	725.154	0.673902
GO:0055061_di-__tri-valent_inorganic_anion_homeostasis	5	1	2.42893	-0.456788	943	545.826	635.49	725.154	0.673902
GO:0055062_phosphate_ion_homeostasis	5	1	2.42893	-0.456788	943	545.826	635.49	725.154	0.673902
GO:0006516_glycoprotein_catabolic_process	15	2	1.61929	-0.451509	947	555.589	646.37	737.151	0.682545
GO:0008637_apoptotic_mitochondrial_changes	15	2	1.61929	-0.451509	947	555.589	646.37	737.151	0.682545
GO:0031032_actomyosin_structure_organization_and_biogenesis	15	2	1.61929	-0.451509	947	555.589	646.37	737.151	0.682545
GO:0045740_positive_regulation_of_DNA_replication	15	2	1.61929	-0.451509	947	555.589	646.37	737.151	0.682545
GO:0032318_regulation_of_Ras_GTPase_activity	70	7	1.21447	-0.451116	948	556.693	647.61	738.527	0.683133
GO:0005996_monosaccharide_metabolic_process	139	13	1.13583	-0.446603	949	558.545	649.75	740.955	0.684668
GO:0006633_fatty_acid_biosynthetic_process	59	6	1.23505	-0.446299	951	559.577	650.92	742.263	0.684458
GO:0045137_development_of_primary_sexual_characteristics	59	6	1.23505	-0.446299	951	559.577	650.92	742.263	0.684458
GO:0032535_regulation_of_cellular_component_size	48	5	1.26507	-0.442169	952	561.562	653.2	744.838	0.686134
GO:0006505_GPI_anchor_metabolic_process	26	3	1.40131	-0.440192	960	566.946	658.67	750.394	0.686115
GO:0006506_GPI_anchor_biosynthetic_process	26	3	1.40131	-0.440192	960	566.946	658.67	750.394	0.686115
GO:0006664_glycolipid_metabolic_process	26	3	1.40131	-0.440192	960	566.946	658.67	750.394	0.686115
GO:0033500_carbohydrate_homeostasis	26	3	1.40131	-0.440192	960	566.946	658.67	750.394	0.686115
GO:0042593_glucose_homeostasis	26	3	1.40131	-0.440192	960	566.946	658.67	750.394	0.686115
GO:0043407_negative_regulation_of_MAP_kinase_activity	26	3	1.40131	-0.440192	960	566.946	658.67	750.394	0.686115
GO:0044403_symbiosis__encompassing_mutualism_through_parasitism	26	3	1.40131	-0.440192	960	566.946	658.67	750.394	0.686115
GO:0046456_icosanoid_biosynthetic_process	26	3	1.40131	-0.440192	960	566.946	658.67	750.394	0.686115
GO:0016311_dephosphorylation	128	12	1.13856	-0.43996	961	567.691	659.4	751.109	0.68616
GO:0007269_neurotransmitter_secretion	37	4	1.31294	-0.439475	962	569.708	661.65	753.592	0.687786
GO:0016192_vesicle-mediated_transport	458	40	1.06067	-0.431047	963	572.819	664.97	757.121	0.690519
GO:0043087_regulation_of_GTPase_activity	83	8	1.17057	-0.425629	964	577.455	669.6	761.745	0.694606
GO:0050776_regulation_of_immune_response	95	9	1.15055	-0.418686	965	580.277	672.94	765.603	0.697347
GO:0006898_receptor-mediated_endocytosis	38	4	1.27839	-0.417049	971	584.597	677.58	770.563	0.697817
GO:0006919_caspase_activation	38	4	1.27839	-0.417049	971	584.597	677.58	770.563	0.697817
GO:0042446_hormone_biosynthetic_process	38	4	1.27839	-0.417049	971	584.597	677.58	770.563	0.697817
GO:0042770_DNA_damage_response__signal_transduction	38	4	1.27839	-0.417049	971	584.597	677.58	770.563	0.697817
GO:0045454_cell_redox_homeostasis	38	4	1.27839	-0.417049	971	584.597	677.58	770.563	0.697817
GO:0048839_inner_ear_development	38	4	1.27839	-0.417049	971	584.597	677.58	770.563	0.697817
GO:0002562_somatic_diversification_of_immune_receptors_via_germline_recombination_within_a_single_locus	16	2	1.51808	-0.415505	990	597.731	692.6	787.469	0.699596
GO:0002819_regulation_of_adaptive_immune_response	16	2	1.51808	-0.415505	990	597.731	692.6	787.469	0.699596
GO:0002822_regulation_of_adaptive_immune_response_based_on_somatic_recombination_of_immune_receptors_built_from_immunoglobulin_superfamily_domains	16	2	1.51808	-0.415505	990	597.731	692.6	787.469	0.699596
GO:0003044_regulation_of_systemic_arterial_blood_pressure_mediated_by_a_chemical_signal	16	2	1.51808	-0.415505	990	597.731	692.6	787.469	0.699596
GO:0007589_body_fluid_secretion	16	2	1.51808	-0.415505	990	597.731	692.6	787.469	0.699596
GO:0016254_preassembly_of_GPI_anchor_in_ER_membrane	16	2	1.51808	-0.415505	990	597.731	692.6	787.469	0.699596
GO:0016444_somatic_cell_DNA_recombination	16	2	1.51808	-0.415505	990	597.731	692.6	787.469	0.699596
GO:0031400_negative_regulation_of_protein_modification_process	16	2	1.51808	-0.415505	990	597.731	692.6	787.469	0.699596
GO:0034105_positive_regulation_of_tissue_remodeling	16	2	1.51808	-0.415505	990	597.731	692.6	787.469	0.699596
GO:0042168_heme_metabolic_process	16	2	1.51808	-0.415505	990	597.731	692.6	787.469	0.699596
GO:0046852_positive_regulation_of_bone_remodeling	16	2	1.51808	-0.415505	990	597.731	692.6	787.469	0.699596
GO:0048144_fibroblast_proliferation	16	2	1.51808	-0.415505	990	597.731	692.6	787.469	0.699596
GO:0048145_regulation_of_fibroblast_proliferation	16	2	1.51808	-0.415505	990	597.731	692.6	787.469	0.699596
GO:0048489_synaptic_vesicle_transport	16	2	1.51808	-0.415505	990	597.731	692.6	787.469	0.699596
GO:0050679_positive_regulation_of_epithelial_cell_proliferation	16	2	1.51808	-0.415505	990	597.731	692.6	787.469	0.699596
GO:0050795_regulation_of_behavior	16	2	1.51808	-0.415505	990	597.731	692.6	787.469	0.699596
GO:0050868_negative_regulation_of_T_cell_activation	16	2	1.51808	-0.415505	990	597.731	692.6	787.469	0.699596
GO:0051341_regulation_of_oxidoreductase_activity	16	2	1.51808	-0.415505	990	597.731	692.6	787.469	0.699596
GO:0051384_response_to_glucocorticoid_stimulus	16	2	1.51808	-0.415505	990	597.731	692.6	787.469	0.699596
GO:0008585_female_gonad_development	27	3	1.34941	-0.413393	992	602.993	698.68	794.367	0.704315
GO:0051054_positive_regulation_of_DNA_metabolic_process	27	3	1.34941	-0.413393	992	602.993	698.68	794.367	0.704315
GO:0007565_female_pregnancy	61	6	1.19456	-0.411084	994	605.401	701.24	797.079	0.705473
GO:0051321_meiotic_cell_cycle	61	6	1.19456	-0.411084	994	605.401	701.24	797.079	0.705473
GO:0016064_immunoglobulin_mediated_immune_response	50	5	1.21447	-0.403496	995	609.789	706.19	802.591	0.709739
GO:0042060_wound_healing	120	11	1.11326	-0.39665	996	614.014	710.33	806.646	0.713183
GO:0008285_negative_regulation_of_cell_proliferation	226	20	1.07475	-0.396048	997	614.52	710.82	807.12	0.712959
GO:0008360_regulation_of_cell_shape	39	4	1.24561	-0.395799	998	615.754	712.04	808.326	0.713467
GO:0001754_eye_photoreceptor_cell_differentiation	6	1	2.02411	-0.394789	1056	672.904	773	873.096	0.732008
GO:0002028_regulation_of_sodium_ion_transport	6	1	2.02411	-0.394789	1056	672.904	773	873.096	0.732008
GO:0006026_aminoglycan_catabolic_process	6	1	2.02411	-0.394789	1056	672.904	773	873.096	0.732008
GO:0006027_glycosaminoglycan_catabolic_process	6	1	2.02411	-0.394789	1056	672.904	773	873.096	0.732008
GO:0006474_N-terminal_protein_amino_acid_acetylation	6	1	2.02411	-0.394789	1056	672.904	773	873.096	0.732008
GO:0006590_thyroid_hormone_generation	6	1	2.02411	-0.394789	1056	672.904	773	873.096	0.732008
GO:0006621_protein_retention_in_ER_lumen	6	1	2.02411	-0.394789	1056	672.904	773	873.096	0.732008
GO:0006777_Mo-molybdopterin_cofactor_biosynthetic_process	6	1	2.02411	-0.394789	1056	672.904	773	873.096	0.732008
GO:0006893_Golgi_to_plasma_membrane_transport	6	1	2.02411	-0.394789	1056	672.904	773	873.096	0.732008
GO:0006895_Golgi_to_endosome_transport	6	1	2.02411	-0.394789	1056	672.904	773	873.096	0.732008
GO:0007020_microtubule_nucleation	6	1	2.02411	-0.394789	1056	672.904	773	873.096	0.732008
GO:0007094_mitotic_cell_cycle_spindle_assembly_checkpoint	6	1	2.02411	-0.394789	1056	672.904	773	873.096	0.732008
GO:0007185_transmembrane_receptor_protein_tyrosine_phosphatase_signaling_pathway	6	1	2.02411	-0.394789	1056	672.904	773	873.096	0.732008
GO:0007638_mechanosensory_behavior	6	1	2.02411	-0.394789	1056	672.904	773	873.096	0.732008
GO:0009068_aspartate_family_amino_acid_catabolic_process	6	1	2.02411	-0.394789	1056	672.904	773	873.096	0.732008
GO:0009251_glucan_catabolic_process	6	1	2.02411	-0.394789	1056	672.904	773	873.096	0.732008
GO:0009435_NAD_biosynthetic_process	6	1	2.02411	-0.394789	1056	672.904	773	873.096	0.732008
GO:0014855_striated_muscle_cell_proliferation	6	1	2.02411	-0.394789	1056	672.904	773	873.096	0.732008
GO:0015879_carnitine_transport	6	1	2.02411	-0.394789	1056	672.904	773	873.096	0.732008
GO:0015937_coenzyme_A_biosynthetic_process	6	1	2.02411	-0.394789	1056	672.904	773	873.096	0.732008
GO:0016579_protein_deubiquitination	6	1	2.02411	-0.394789	1056	672.904	773	873.096	0.732008
GO:0017144_drug_metabolic_process	6	1	2.02411	-0.394789	1056	672.904	773	873.096	0.732008
GO:0018202_peptidyl-histidine_modification	6	1	2.02411	-0.394789	1056	672.904	773	873.096	0.732008
GO:0019321_pentose_metabolic_process	6	1	2.02411	-0.394789	1056	672.904	773	873.096	0.732008
GO:0019720_Mo-molybdopterin_cofactor_metabolic_process	6	1	2.02411	-0.394789	1056	672.904	773	873.096	0.732008
GO:0030002_cellular_anion_homeostasis	6	1	2.02411	-0.394789	1056	672.904	773	873.096	0.732008
GO:0030071_regulation_of_mitotic_metaphase_anaphase_transition	6	1	2.02411	-0.394789	1056	672.904	773	873.096	0.732008
GO:0030431_sleep	6	1	2.02411	-0.394789	1056	672.904	773	873.096	0.732008
GO:0030814_regulation_of_cAMP_metabolic_process	6	1	2.02411	-0.394789	1056	672.904	773	873.096	0.732008
GO:0031398_positive_regulation_of_protein_ubiquitination	6	1	2.02411	-0.394789	1056	672.904	773	873.096	0.732008
GO:0031663_lipopolysaccharide-mediated_signaling_pathway	6	1	2.02411	-0.394789	1056	672.904	773	873.096	0.732008
GO:0032324_molybdopterin_cofactor_biosynthetic_process	6	1	2.02411	-0.394789	1056	672.904	773	873.096	0.732008
GO:0032496_response_to_lipopolysaccharide	6	1	2.02411	-0.394789	1056	672.904	773	873.096	0.732008
GO:0033365_protein_localization_in_organelle	6	1	2.02411	-0.394789	1056	672.904	773	873.096	0.732008
GO:0035095_behavioral_response_to_nicotine	6	1	2.02411	-0.394789	1056	672.904	773	873.096	0.732008
GO:0043255_regulation_of_carbohydrate_biosynthetic_process	6	1	2.02411	-0.394789	1056	672.904	773	873.096	0.732008
GO:0043487_regulation_of_RNA_stability	6	1	2.02411	-0.394789	1056	672.904	773	873.096	0.732008
GO:0043545_molybdopterin_cofactor_metabolic_process	6	1	2.02411	-0.394789	1056	672.904	773	873.096	0.732008
GO:0043588_skin_development	6	1	2.02411	-0.394789	1056	672.904	773	873.096	0.732008
GO:0045123_cellular_extravasation	6	1	2.02411	-0.394789	1056	672.904	773	873.096	0.732008
GO:0045661_regulation_of_myoblast_differentiation	6	1	2.02411	-0.394789	1056	672.904	773	873.096	0.732008
GO:0045744_negative_regulation_of_G-protein_coupled_receptor_protein_signaling_pathway	6	1	2.02411	-0.394789	1056	672.904	773	873.096	0.732008
GO:0045995_regulation_of_embryonic_development	6	1	2.02411	-0.394789	1056	672.904	773	873.096	0.732008
GO:0046339_diacylglycerol_metabolic_process	6	1	2.02411	-0.394789	1056	672.904	773	873.096	0.732008
GO:0046580_negative_regulation_of_Ras_protein_signal_transduction	6	1	2.02411	-0.394789	1056	672.904	773	873.096	0.732008
GO:0048285_organelle_fission	6	1	2.02411	-0.394789	1056	672.904	773	873.096	0.732008
GO:0050684_regulation_of_mRNA_processing	6	1	2.02411	-0.394789	1056	672.904	773	873.096	0.732008
GO:0050994_regulation_of_lipid_catabolic_process	6	1	2.02411	-0.394789	1056	672.904	773	873.096	0.732008
GO:0051058_negative_regulation_of_small_GTPase_mediated_signal_transduction	6	1	2.02411	-0.394789	1056	672.904	773	873.096	0.732008
GO:0051205_protein_insertion_into_membrane	6	1	2.02411	-0.394789	1056	672.904	773	873.096	0.732008
GO:0051209_release_of_sequestered_calcium_ion_into_cytosol	6	1	2.02411	-0.394789	1056	672.904	773	873.096	0.732008
GO:0051282_regulation_of_sequestering_of_calcium_ion	6	1	2.02411	-0.394789	1056	672.904	773	873.096	0.732008
GO:0051283_negative_regulation_of_sequestering_of_calcium_ion	6	1	2.02411	-0.394789	1056	672.904	773	873.096	0.732008
GO:0051298_centrosome_duplication	6	1	2.02411	-0.394789	1056	672.904	773	873.096	0.732008
GO:0051457_maintenance_of_protein_location_in_nucleus	6	1	2.02411	-0.394789	1056	672.904	773	873.096	0.732008
GO:0051482_elevation_of_cytosolic_calcium_ion_concentration_during_G-protein_signaling__coupled_to_IP3_second_messenger_(phospholipase_C_activating)	6	1	2.02411	-0.394789	1056	672.904	773	873.096	0.732008
GO:0055081_anion_homeostasis	6	1	2.02411	-0.394789	1056	672.904	773	873.096	0.732008
GO:0060038_cardiac_muscle_cell_proliferation	6	1	2.02411	-0.394789	1056	672.904	773	873.096	0.732008
GO:0030258_lipid_modification	62	6	1.17529	-0.394488	1057	673.695	773.84	873.985	0.73211
GO:0006464_protein_modification_process	1220	103	1.02533	-0.390974	1058	675.902	775.95	875.998	0.733412
GO:0006040_amino_sugar_metabolic_process	28	3	1.30121	-0.38837	1064	680.649	780.74	880.831	0.733778
GO:0006958_complement_activation__classical_pathway	28	3	1.30121	-0.38837	1064	680.649	780.74	880.831	0.733778
GO:0008543_fibroblast_growth_factor_receptor_signaling_pathway	28	3	1.30121	-0.38837	1064	680.649	780.74	880.831	0.733778
GO:0009062_fatty_acid_catabolic_process	28	3	1.30121	-0.38837	1064	680.649	780.74	880.831	0.733778
GO:0046546_development_of_primary_male_sexual_characteristics	28	3	1.30121	-0.38837	1064	680.649	780.74	880.831	0.733778
GO:0051271_negative_regulation_of_cell_motility	28	3	1.30121	-0.38837	1064	680.649	780.74	880.831	0.733778
GO:0009725_response_to_hormone_stimulus	109	10	1.11419	-0.388257	1065	681.021	781.11	881.199	0.733437
GO:0010639_negative_regulation_of_organelle_organization_and_biogenesis	51	5	1.19065	-0.385429	1067	682.8	783	883.2	0.733833
GO:0019724_B_cell_mediated_immunity	51	5	1.19065	-0.385429	1067	682.8	783	883.2	0.733833
GO:0001541_ovarian_follicle_development	17	2	1.42878	-0.382934	1077	694.419	795.14	895.861	0.738292
GO:0002200_somatic_diversification_of_immune_receptors	17	2	1.42878	-0.382934	1077	694.419	795.14	895.861	0.738292
GO:0006297_nucleotide-excision_repair__DNA_gap_filling	17	2	1.42878	-0.382934	1077	694.419	795.14	895.861	0.738292
GO:0006775_fat-soluble_vitamin_metabolic_process	17	2	1.42878	-0.382934	1077	694.419	795.14	895.861	0.738292
GO:0009636_response_to_toxin	17	2	1.42878	-0.382934	1077	694.419	795.14	895.861	0.738292
GO:0019439_aromatic_compound_catabolic_process	17	2	1.42878	-0.382934	1077	694.419	795.14	895.861	0.738292
GO:0031023_microtubule_organizing_center_organization_and_biogenesis	17	2	1.42878	-0.382934	1077	694.419	795.14	895.861	0.738292
GO:0031960_response_to_corticosteroid_stimulus	17	2	1.42878	-0.382934	1077	694.419	795.14	895.861	0.738292
GO:0043542_endothelial_cell_migration	17	2	1.42878	-0.382934	1077	694.419	795.14	895.861	0.738292
GO:0051297_centrosome_organization_and_biogenesis	17	2	1.42878	-0.382934	1077	694.419	795.14	895.861	0.738292
GO:0002253_activation_of_immune_response	63	6	1.15664	-0.37853	1079	697.443	798.2	898.957	0.739759
GO:0051241_negative_regulation_of_multicellular_organismal_process	63	6	1.15664	-0.37853	1079	697.443	798.2	898.957	0.739759
GO:0009987_cellular_process	9780	808	1.00336	-0.376424	1080	698.174	798.85	899.526	0.739676
GO:0006937_regulation_of_muscle_contraction	40	4	1.21447	-0.375655	1083	699.791	800.77	901.749	0.7394
GO:0048545_response_to_steroid_hormone_stimulus	40	4	1.21447	-0.375655	1083	699.791	800.77	901.749	0.7394
GO:0051047_positive_regulation_of_secretion	40	4	1.21447	-0.375655	1083	699.791	800.77	901.749	0.7394
GO:0016051_carbohydrate_biosynthetic_process	99	9	1.10406	-0.367028	1084	705.11	805.88	906.65	0.743432
GO:0000302_response_to_reactive_oxygen_species	29	3	1.25635	-0.364979	1088	711.289	812.31	913.331	0.746608
GO:0033002_muscle_cell_proliferation	29	3	1.25635	-0.364979	1088	711.289	812.31	913.331	0.746608
GO:0046545_development_of_primary_female_sexual_characteristics	29	3	1.25635	-0.364979	1088	711.289	812.31	913.331	0.746608
GO:0046660_female_sex_differentiation	29	3	1.25635	-0.364979	1088	711.289	812.31	913.331	0.746608
GO:0009719_response_to_endogenous_stimulus	111	10	1.09411	-0.364746	1089	711.984	813.06	914.136	0.746612
GO:0051340_regulation_of_ligase_activity	76	7	1.11859	-0.359662	1090	714.677	815.88	917.083	0.748514
GO:0006310_DNA_recombination	88	8	1.10406	-0.357045	1091	716.091	817.38	918.669	0.749203
GO:0009581_detection_of_external_stimulus	41	4	1.18485	-0.356553	1094	719.143	820.53	921.917	0.750027
GO:0043583_ear_development	41	4	1.18485	-0.356553	1094	719.143	820.53	921.917	0.750027
GO:0051168_nuclear_export	41	4	1.18485	-0.356553	1094	719.143	820.53	921.917	0.750027
GO:0002377_immunoglobulin_production	18	2	1.34941	-0.353366	1109	735.141	836.73	938.319	0.754491
GO:0006473_protein_amino_acid_acetylation	18	2	1.34941	-0.353366	1109	735.141	836.73	938.319	0.754491
GO:0006518_peptide_metabolic_process	18	2	1.34941	-0.353366	1109	735.141	836.73	938.319	0.754491
GO:0006778_porphyrin_metabolic_process	18	2	1.34941	-0.353366	1109	735.141	836.73	938.319	0.754491
GO:0006904_vesicle_docking_during_exocytosis	18	2	1.34941	-0.353366	1109	735.141	836.73	938.319	0.754491
GO:0007040_lysosome_organization_and_biogenesis	18	2	1.34941	-0.353366	1109	735.141	836.73	938.319	0.754491
GO:0007189_G-protein_signaling__adenylate_cyclase_activating_pathway	18	2	1.34941	-0.353366	1109	735.141	836.73	938.319	0.754491
GO:0007595_lactation	18	2	1.34941	-0.353366	1109	735.141	836.73	938.319	0.754491
GO:0009593_detection_of_chemical_stimulus	18	2	1.34941	-0.353366	1109	735.141	836.73	938.319	0.754491
GO:0030148_sphingolipid_biosynthetic_process	18	2	1.34941	-0.353366	1109	735.141	836.73	938.319	0.754491
GO:0033013_tetrapyrrole_metabolic_process	18	2	1.34941	-0.353366	1109	735.141	836.73	938.319	0.754491
GO:0042176_regulation_of_protein_catabolic_process	18	2	1.34941	-0.353366	1109	735.141	836.73	938.319	0.754491
GO:0043433_negative_regulation_of_transcription_factor_activity	18	2	1.34941	-0.353366	1109	735.141	836.73	938.319	0.754491
GO:0045667_regulation_of_osteoblast_differentiation	18	2	1.34941	-0.353366	1109	735.141	836.73	938.319	0.754491
GO:0051180_vitamin_transport	18	2	1.34941	-0.353366	1109	735.141	836.73	938.319	0.754491
GO:0006665_sphingolipid_metabolic_process	53	5	1.14572	-0.351634	1112	738.615	840.29	941.965	0.755656
GO:0007411_axon_guidance	53	5	1.14572	-0.351634	1112	738.615	840.29	941.965	0.755656
GO:0042493_response_to_drug	53	5	1.14572	-0.351634	1112	738.615	840.29	941.965	0.755656
GO:0009967_positive_regulation_of_signal_transduction	160	14	1.06266	-0.349711	1114	739.764	841.37	942.976	0.755269
GO:0048583_regulation_of_response_to_stimulus	160	14	1.06266	-0.349711	1114	739.764	841.37	942.976	0.755269
GO:0006820_anion_transport	172	15	1.05913	-0.34916	1115	739.911	841.55	943.189	0.754753
GO:0051179_localization	2611	217	1.00934	-0.347762	1116	741.04	842.68	944.32	0.75509
GO:0000038_very-long-chain_fatty_acid_metabolic_process	7	1	1.73495	-0.344763	1157	792.156	896.25	1000.34	0.774633
GO:0001759_induction_of_an_organ	7	1	1.73495	-0.344763	1157	792.156	896.25	1000.34	0.774633
GO:0002027_regulation_of_heart_rate	7	1	1.73495	-0.344763	1157	792.156	896.25	1000.34	0.774633
GO:0002062_chondrocyte_differentiation	7	1	1.73495	-0.344763	1157	792.156	896.25	1000.34	0.774633
GO:0002698_negative_regulation_of_immune_effector_process	7	1	1.73495	-0.344763	1157	792.156	896.25	1000.34	0.774633
GO:0002820_negative_regulation_of_adaptive_immune_response	7	1	1.73495	-0.344763	1157	792.156	896.25	1000.34	0.774633
GO:0002823_negative_regulation_of_adaptive_immune_response_based_on_somatic_recombination_of_immune_receptors_built_from_immunoglobulin_superfamily_domains	7	1	1.73495	-0.344763	1157	792.156	896.25	1000.34	0.774633
GO:0003084_positive_regulation_of_systemic_arterial_blood_pressure	7	1	1.73495	-0.344763	1157	792.156	896.25	1000.34	0.774633
GO:0006353_transcription_termination	7	1	1.73495	-0.344763	1157	792.156	896.25	1000.34	0.774633
GO:0006596_polyamine_biosynthetic_process	7	1	1.73495	-0.344763	1157	792.156	896.25	1000.34	0.774633
GO:0006677_glycosylceramide_metabolic_process	7	1	1.73495	-0.344763	1157	792.156	896.25	1000.34	0.774633
GO:0007091_mitotic_metaphase_anaphase_transition	7	1	1.73495	-0.344763	1157	792.156	896.25	1000.34	0.774633
GO:0007217_tachykinin_signaling_pathway	7	1	1.73495	-0.344763	1157	792.156	896.25	1000.34	0.774633
GO:0008088_axon_cargo_transport	7	1	1.73495	-0.344763	1157	792.156	896.25	1000.34	0.774633
GO:0010092_specification_of_organ_identity	7	1	1.73495	-0.344763	1157	792.156	896.25	1000.34	0.774633
GO:0015936_coenzyme_A_metabolic_process	7	1	1.73495	-0.344763	1157	792.156	896.25	1000.34	0.774633
GO:0030307_positive_regulation_of_cell_growth	7	1	1.73495	-0.344763	1157	792.156	896.25	1000.34	0.774633
GO:0030503_regulation_of_cell_redox_homeostasis	7	1	1.73495	-0.344763	1157	792.156	896.25	1000.34	0.774633
GO:0030802_regulation_of_cyclic_nucleotide_biosynthetic_process	7	1	1.73495	-0.344763	1157	792.156	896.25	1000.34	0.774633
GO:0030808_regulation_of_nucleotide_biosynthetic_process	7	1	1.73495	-0.344763	1157	792.156	896.25	1000.34	0.774633
GO:0030947_regulation_of_vascular_endothelial_growth_factor_receptor_signaling_pathway	7	1	1.73495	-0.344763	1157	792.156	896.25	1000.34	0.774633
GO:0035020_regulation_of_Rac_protein_signal_transduction	7	1	1.73495	-0.344763	1157	792.156	896.25	1000.34	0.774633
GO:0042116_macrophage_activation	7	1	1.73495	-0.344763	1157	792.156	896.25	1000.34	0.774633
GO:0042461_photoreceptor_cell_development	7	1	1.73495	-0.344763	1157	792.156	896.25	1000.34	0.774633
GO:0042572_retinol_metabolic_process	7	1	1.73495	-0.344763	1157	792.156	896.25	1000.34	0.774633
GO:0042771_DNA_damage_response__signal_transduction_by_p53_class_mediator_resulting_in_induction_of_apoptosis	7	1	1.73495	-0.344763	1157	792.156	896.25	1000.34	0.774633
GO:0043094_metabolic_compound_salvage	7	1	1.73495	-0.344763	1157	792.156	896.25	1000.34	0.774633
GO:0043525_positive_regulation_of_neuron_apoptosis	7	1	1.73495	-0.344763	1157	792.156	896.25	1000.34	0.774633
GO:0045080_positive_regulation_of_chemokine_biosynthetic_process	7	1	1.73495	-0.344763	1157	792.156	896.25	1000.34	0.774633
GO:0045197_establishment_and_or_maintenance_of_epithelial_cell_apical_basal_polarity	7	1	1.73495	-0.344763	1157	792.156	896.25	1000.34	0.774633
GO:0045416_positive_regulation_of_interleukin-8_biosynthetic_process	7	1	1.73495	-0.344763	1157	792.156	896.25	1000.34	0.774633
GO:0045577_regulation_of_B_cell_differentiation	7	1	1.73495	-0.344763	1157	792.156	896.25	1000.34	0.774633
GO:0045768_positive_regulation_of_anti-apoptosis	7	1	1.73495	-0.344763	1157	792.156	896.25	1000.34	0.774633
GO:0045851_pH_reduction	7	1	1.73495	-0.344763	1157	792.156	896.25	1000.34	0.774633
GO:0045862_positive_regulation_of_proteolysis	7	1	1.73495	-0.344763	1157	792.156	896.25	1000.34	0.774633
GO:0046460_neutral_lipid_biosynthetic_process	7	1	1.73495	-0.344763	1157	792.156	896.25	1000.34	0.774633
GO:0046463_acylglycerol_biosynthetic_process	7	1	1.73495	-0.344763	1157	792.156	896.25	1000.34	0.774633
GO:0046677_response_to_antibiotic	7	1	1.73495	-0.344763	1157	792.156	896.25	1000.34	0.774633
GO:0050854_regulation_of_antigen_receptor-mediated_signaling_pathway	7	1	1.73495	-0.344763	1157	792.156	896.25	1000.34	0.774633
GO:0051452_intracellular_pH_reduction	7	1	1.73495	-0.344763	1157	792.156	896.25	1000.34	0.774633
GO:0060193_positive_regulation_of_lipase_activity	7	1	1.73495	-0.344763	1157	792.156	896.25	1000.34	0.774633
GO:0006725_aromatic_compound_metabolic_process	101	9	1.0822	-0.343402	1158	793.249	897.4	1001.55	0.774957
GO:0001819_positive_regulation_of_cytokine_production	30	3	1.21447	-0.343094	1165	798.186	902.43	1006.67	0.774618
GO:0002440_production_of_molecular_mediator_of_immune_response	30	3	1.21447	-0.343094	1165	798.186	902.43	1006.67	0.774618
GO:0006888_ER_to_Golgi_vesicle-mediated_transport	30	3	1.21447	-0.343094	1165	798.186	902.43	1006.67	0.774618
GO:0009190_cyclic_nucleotide_biosynthetic_process	30	3	1.21447	-0.343094	1165	798.186	902.43	1006.67	0.774618
GO:0030282_bone_mineralization	30	3	1.21447	-0.343094	1165	798.186	902.43	1006.67	0.774618
GO:0050708_regulation_of_protein_secretion	30	3	1.21447	-0.343094	1165	798.186	902.43	1006.67	0.774618
GO:0050727_regulation_of_inflammatory_response	30	3	1.21447	-0.343094	1165	798.186	902.43	1006.67	0.774618
GO:0015674_di-__tri-valent_inorganic_cation_transport	137	12	1.06377	-0.341282	1166	799.522	903.78	1008.04	0.775111
GO:0044419_interspecies_interaction_between_organisms	209	18	1.04595	-0.340036	1167	800.637	904.89	1009.14	0.775398
GO:0043280_positive_regulation_of_caspase_activity	42	4	1.15664	-0.338431	1168	802.525	907.02	1011.52	0.776558
GO:0006261_DNA-dependent_DNA_replication	66	6	1.10406	-0.334242	1170	805.731	910.37	1015.01	0.778094
GO:0019320_hexose_catabolic_process	66	6	1.10406	-0.334242	1170	805.731	910.37	1015.01	0.778094
GO:0006606_protein_import_into_nucleus	78	7	1.08991	-0.333217	1172	807.18	911.99	1016.8	0.778148
GO:0008203_cholesterol_metabolic_process	78	7	1.08991	-0.333217	1172	807.18	911.99	1016.8	0.778148
GO:0006479_protein_amino_acid_methylation	19	2	1.27839	-0.326444	1180	818.518	924.05	1029.58	0.783093
GO:0007033_vacuole_organization_and_biogenesis	19	2	1.27839	-0.326444	1180	818.518	924.05	1029.58	0.783093
GO:0008213_protein_amino_acid_alkylation	19	2	1.27839	-0.326444	1180	818.518	924.05	1029.58	0.783093
GO:0009311_oligosaccharide_metabolic_process	19	2	1.27839	-0.326444	1180	818.518	924.05	1029.58	0.783093
GO:0009620_response_to_fungus	19	2	1.27839	-0.326444	1180	818.518	924.05	1029.58	0.783093
GO:0030048_actin_filament-based_movement	19	2	1.27839	-0.326444	1180	818.518	924.05	1029.58	0.783093
GO:0034329_cell_junction_assembly	19	2	1.27839	-0.326444	1180	818.518	924.05	1029.58	0.783093
GO:0051924_regulation_of_calcium_ion_transport	19	2	1.27839	-0.326444	1180	818.518	924.05	1029.58	0.783093
GO:0007163_establishment_and_or_maintenance_of_cell_polarity	31	3	1.17529	-0.3226	1181	822.065	927.7	1033.33	0.785521
GO:0006913_nucleocytoplasmic_transport	127	11	1.0519	-0.321796	1182	822.937	928.53	1034.12	0.785558
GO:0032944_regulation_of_mononuclear_cell_proliferation	43	4	1.12974	-0.321235	1184	825.888	931.48	1037.07	0.786723
GO:0050670_regulation_of_lymphocyte_proliferation	43	4	1.12974	-0.321235	1184	825.888	931.48	1037.07	0.786723
GO:0008643_carbohydrate_transport	55	5	1.10406	-0.320724	1185	828.746	934.58	1040.41	0.788675
GO:0046365_monosaccharide_catabolic_process	67	6	1.08758	-0.320598	1187	831.523	937.49	1043.46	0.789798
GO:0046483_heterocycle_metabolic_process	67	6	1.08758	-0.320598	1187	831.523	937.49	1043.46	0.789798
GO:0030030_cell_projection_organization_and_biogenesis	200	17	1.0323	-0.316328	1190	833.748	939.53	1045.31	0.789521
GO:0032990_cell_part_morphogenesis	200	17	1.0323	-0.316328	1190	833.748	939.53	1045.31	0.789521
GO:0048858_cell_projection_morphogenesis	200	17	1.0323	-0.316328	1190	833.748	939.53	1045.31	0.789521
GO:0051169_nuclear_transport	128	11	1.04368	-0.312177	1191	835.668	941.47	1047.27	0.790487
GO:0007266_Rho_protein_signal_transduction	92	8	1.05606	-0.309572	1192	836.598	942.45	1048.3	0.790646
GO:0043412_biopolymer_modification	1268	105	1.00567	-0.308627	1193	836.865	942.69	1048.52	0.790184
GO:0051170_nuclear_import	80	7	1.06266	-0.308571	1194	837.563	943.49	1049.42	0.790193
GO:0006917_induction_of_apoptosis	189	16	1.02812	-0.307873	1195	838.047	943.91	1049.77	0.789883
GO:0051439_regulation_of_ubiquitin-protein_ligase_activity_during_mitotic_cell_cycle	68	6	1.07159	-0.307478	1196	839.626	945.51	1051.39	0.79056
GO:0006022_aminoglycan_metabolic_process	44	4	1.10406	-0.304913	1199	844.548	950.95	1057.35	0.793119
GO:0030203_glycosaminoglycan_metabolic_process	44	4	1.10406	-0.304913	1199	844.548	950.95	1057.35	0.793119
GO:0051494_negative_regulation_of_cytoskeleton_organization_and_biogenesis	44	4	1.10406	-0.304913	1199	844.548	950.95	1057.35	0.793119
GO:0001539_ciliary_or_flagellar_motility	8	1	1.51808	-0.30343	1238	886.735	994.84	1102.94	0.803586
GO:0001573_ganglioside_metabolic_process	8	1	1.51808	-0.30343	1238	886.735	994.84	1102.94	0.803586
GO:0001659_temperature_homeostasis	8	1	1.51808	-0.30343	1238	886.735	994.84	1102.94	0.803586
GO:0001976_regulation_of_systemic_arterial_blood_pressure_by_neurological_process	8	1	1.51808	-0.30343	1238	886.735	994.84	1102.94	0.803586
GO:0006266_DNA_ligation	8	1	1.51808	-0.30343	1238	886.735	994.84	1102.94	0.803586
GO:0006312_mitotic_recombination	8	1	1.51808	-0.30343	1238	886.735	994.84	1102.94	0.803586
GO:0006400_tRNA_modification	8	1	1.51808	-0.30343	1238	886.735	994.84	1102.94	0.803586
GO:0006555_methionine_metabolic_process	8	1	1.51808	-0.30343	1238	886.735	994.84	1102.94	0.803586
GO:0007032_endosome_organization_and_biogenesis	8	1	1.51808	-0.30343	1238	886.735	994.84	1102.94	0.803586
GO:0007076_mitotic_chromosome_condensation	8	1	1.51808	-0.30343	1238	886.735	994.84	1102.94	0.803586
GO:0007512_adult_heart_development	8	1	1.51808	-0.30343	1238	886.735	994.84	1102.94	0.803586
GO:0007528_neuromuscular_junction_development	8	1	1.51808	-0.30343	1238	886.735	994.84	1102.94	0.803586
GO:0008210_estrogen_metabolic_process	8	1	1.51808	-0.30343	1238	886.735	994.84	1102.94	0.803586
GO:0008542_visual_learning	8	1	1.51808	-0.30343	1238	886.735	994.84	1102.94	0.803586
GO:0019363_pyridine_nucleotide_biosynthetic_process	8	1	1.51808	-0.30343	1238	886.735	994.84	1102.94	0.803586
GO:0030799_regulation_of_cyclic_nucleotide_metabolic_process	8	1	1.51808	-0.30343	1238	886.735	994.84	1102.94	0.803586
GO:0031128_induction	8	1	1.51808	-0.30343	1238	886.735	994.84	1102.94	0.803586
GO:0032231_regulation_of_actin_filament_bundle_formation	8	1	1.51808	-0.30343	1238	886.735	994.84	1102.94	0.803586
GO:0032320_positive_regulation_of_Ras_GTPase_activity	8	1	1.51808	-0.30343	1238	886.735	994.84	1102.94	0.803586
GO:0032350_regulation_of_hormone_metabolic_process	8	1	1.51808	-0.30343	1238	886.735	994.84	1102.94	0.803586
GO:0032365_intracellular_lipid_transport	8	1	1.51808	-0.30343	1238	886.735	994.84	1102.94	0.803586
GO:0032924_activin_receptor_signaling_pathway	8	1	1.51808	-0.30343	1238	886.735	994.84	1102.94	0.803586
GO:0043043_peptide_biosynthetic_process	8	1	1.51808	-0.30343	1238	886.735	994.84	1102.94	0.803586
GO:0043691_reverse_cholesterol_transport	8	1	1.51808	-0.30343	1238	886.735	994.84	1102.94	0.803586
GO:0045017_glycerolipid_biosynthetic_process	8	1	1.51808	-0.30343	1238	886.735	994.84	1102.94	0.803586
GO:0045168_cell-cell_signaling_during_cell_fate_commitment	8	1	1.51808	-0.30343	1238	886.735	994.84	1102.94	0.803586
GO:0045670_regulation_of_osteoclast_differentiation	8	1	1.51808	-0.30343	1238	886.735	994.84	1102.94	0.803586
GO:0045843_negative_regulation_of_striated_muscle_development	8	1	1.51808	-0.30343	1238	886.735	994.84	1102.94	0.803586
GO:0045885_positive_regulation_of_survival_gene_product_expression	8	1	1.51808	-0.30343	1238	886.735	994.84	1102.94	0.803586
GO:0045923_positive_regulation_of_fatty_acid_metabolic_process	8	1	1.51808	-0.30343	1238	886.735	994.84	1102.94	0.803586
GO:0045932_negative_regulation_of_muscle_contraction	8	1	1.51808	-0.30343	1238	886.735	994.84	1102.94	0.803586
GO:0046504_glycerol_ether_biosynthetic_process	8	1	1.51808	-0.30343	1238	886.735	994.84	1102.94	0.803586
GO:0050710_negative_regulation_of_cytokine_secretion	8	1	1.51808	-0.30343	1238	886.735	994.84	1102.94	0.803586
GO:0050766_positive_regulation_of_phagocytosis	8	1	1.51808	-0.30343	1238	886.735	994.84	1102.94	0.803586
GO:0050830_defense_response_to_Gram-positive_bacterium	8	1	1.51808	-0.30343	1238	886.735	994.84	1102.94	0.803586
GO:0050869_negative_regulation_of_B_cell_activation	8	1	1.51808	-0.30343	1238	886.735	994.84	1102.94	0.803586
GO:0050930_induction_of_positive_chemotaxis	8	1	1.51808	-0.30343	1238	886.735	994.84	1102.94	0.803586
GO:0051208_sequestering_of_calcium_ion	8	1	1.51808	-0.30343	1238	886.735	994.84	1102.94	0.803586
GO:0051492_regulation_of_stress_fiber_formation	8	1	1.51808	-0.30343	1238	886.735	994.84	1102.94	0.803586
GO:0008037_cell_recognition	32	3	1.13856	-0.303393	1247	890.465	998.69	1106.92	0.800874
GO:0016054_organic_acid_catabolic_process	32	3	1.13856	-0.303393	1247	890.465	998.69	1106.92	0.800874
GO:0032313_regulation_of_Rab_GTPase_activity	32	3	1.13856	-0.303393	1247	890.465	998.69	1106.92	0.800874
GO:0032482_Rab_protein_signal_transduction	32	3	1.13856	-0.303393	1247	890.465	998.69	1106.92	0.800874
GO:0032483_regulation_of_Rab_protein_signal_transduction	32	3	1.13856	-0.303393	1247	890.465	998.69	1106.92	0.800874
GO:0032583_regulation_of_gene-specific_transcription	32	3	1.13856	-0.303393	1247	890.465	998.69	1106.92	0.800874
GO:0046395_carboxylic_acid_catabolic_process	32	3	1.13856	-0.303393	1247	890.465	998.69	1106.92	0.800874
GO:0046489_phosphoinositide_biosynthetic_process	32	3	1.13856	-0.303393	1247	890.465	998.69	1106.92	0.800874
GO:0051216_cartilage_development	32	3	1.13856	-0.303393	1247	890.465	998.69	1106.92	0.800874
GO:0006493_protein_amino_acid_O-linked_glycosylation	20	2	1.21447	-0.301866	1253	899.963	1008.62	1117.28	0.804964
GO:0006635_fatty_acid_beta-oxidation	20	2	1.21447	-0.301866	1253	899.963	1008.62	1117.28	0.804964
GO:0007031_peroxisome_organization_and_biogenesis	20	2	1.21447	-0.301866	1253	899.963	1008.62	1117.28	0.804964
GO:0042743_hydrogen_peroxide_metabolic_process	20	2	1.21447	-0.301866	1253	899.963	1008.62	1117.28	0.804964
GO:0048278_vesicle_docking	20	2	1.21447	-0.301866	1253	899.963	1008.62	1117.28	0.804964
GO:0050714_positive_regulation_of_protein_secretion	20	2	1.21447	-0.301866	1253	899.963	1008.62	1117.28	0.804964
GO:0012502_induction_of_programmed_cell_death	190	16	1.02271	-0.300206	1254	900.816	1009.58	1118.34	0.805088
GO:0009792_embryonic_development_ending_in_birth_or_egg_hatching	93	8	1.0447	-0.298631	1256	902.067	1010.78	1119.49	0.804761
GO:0043009_chordate_embryonic_development	93	8	1.0447	-0.298631	1256	902.067	1010.78	1119.49	0.804761
GO:0002376_immune_system_process	737	61	1.00519	-0.297996	1257	902.513	1011.18	1119.85	0.804439
GO:0016053_organic_acid_biosynthetic_process	69	6	1.05606	-0.294861	1262	905.661	1014.38	1123.1	0.803788
GO:0042391_regulation_of_membrane_potential	69	6	1.05606	-0.294861	1262	905.661	1014.38	1123.1	0.803788
GO:0046394_carboxylic_acid_biosynthetic_process	69	6	1.05606	-0.294861	1262	905.661	1014.38	1123.1	0.803788
GO:0051351_positive_regulation_of_ligase_activity	69	6	1.05606	-0.294861	1262	905.661	1014.38	1123.1	0.803788
GO:0051606_detection_of_stimulus	69	6	1.05606	-0.294861	1262	905.661	1014.38	1123.1	0.803788
GO:0000902_cell_morphogenesis	264	22	1.01206	-0.292913	1264	906.008	1014.93	1123.85	0.802951
GO:0032989_cellular_structure_morphogenesis	264	22	1.01206	-0.292913	1264	906.008	1014.93	1123.85	0.802951
GO:0051101_regulation_of_DNA_binding	57	5	1.06532	-0.292441	1265	906.968	1015.88	1124.79	0.803067
GO:0007584_response_to_nutrient	45	4	1.07953	-0.289417	1266	911.221	1020.02	1128.82	0.805703
GO:0048193_Golgi_vesicle_transport	82	7	1.03674	-0.285606	1267	913.682	1022.42	1131.16	0.806961
GO:0006302_double-strand_break_repair	33	3	1.10406	-0.285381	1269	917.232	1025.89	1134.55	0.808424
GO:0006733_oxidoreduction_coenzyme_metabolic_process	33	3	1.10406	-0.285381	1269	917.232	1025.89	1134.55	0.808424
GO:0006952_defense_response	497	41	1.00187	-0.28425	1270	917.649	1026.29	1134.93	0.808102
GO:0051056_regulation_of_small_GTPase_mediated_signal_transduction	180	15	1.01206	-0.283797	1271	918.048	1026.72	1135.39	0.807805
GO:0002449_lymphocyte_mediated_immunity	70	6	1.04097	-0.282729	1272	920.471	1029.07	1137.67	0.809017
GO:0000956_nuclear-transcribed_mRNA_catabolic_process	21	2	1.15664	-0.279376	1281	930.285	1038.99	1147.7	0.811077
GO:0001936_regulation_of_endothelial_cell_proliferation	21	2	1.15664	-0.279376	1281	930.285	1038.99	1147.7	0.811077
GO:0006879_cellular_iron_ion_homeostasis	21	2	1.15664	-0.279376	1281	930.285	1038.99	1147.7	0.811077
GO:0007602_phototransduction	21	2	1.15664	-0.279376	1281	930.285	1038.99	1147.7	0.811077
GO:0043627_response_to_estrogen_stimulus	21	2	1.15664	-0.279376	1281	930.285	1038.99	1147.7	0.811077
GO:0048515_spermatid_differentiation	21	2	1.15664	-0.279376	1281	930.285	1038.99	1147.7	0.811077
GO:0050707_regulation_of_cytokine_secretion	21	2	1.15664	-0.279376	1281	930.285	1038.99	1147.7	0.811077
GO:0051016_barbed-end_actin_filament_capping	21	2	1.15664	-0.279376	1281	930.285	1038.99	1147.7	0.811077
GO:0051693_actin_filament_capping	21	2	1.15664	-0.279376	1281	930.285	1038.99	1147.7	0.811077
GO:0032984_macromolecular_complex_disassembly	58	5	1.04695	-0.279212	1282	930.593	1039.31	1148.03	0.810694
GO:0007249_I-kappaB_kinase_NF-kappaB_cascade	120	10	1.01206	-0.273725	1283	935.616	1044.26	1152.9	0.81392
GO:0045165_cell_fate_commitment	71	6	1.02631	-0.271063	1285	938.092	1046.59	1155.09	0.814467
GO:0046164_alcohol_catabolic_process	71	6	1.02631	-0.271063	1285	938.092	1046.59	1155.09	0.814467
GO:0045087_innate_immune_response	108	9	1.01206	-0.270991	1286	938.412	1046.89	1155.37	0.814067
GO:0001502_cartilage_condensation	9	1	1.34941	-0.268677	1321	974.653	1084.11	1193.57	0.820674
GO:0002026_regulation_of_the_force_of_heart_contraction	9	1	1.34941	-0.268677	1321	974.653	1084.11	1193.57	0.820674
GO:0002260_lymphocyte_homeostasis	9	1	1.34941	-0.268677	1321	974.653	1084.11	1193.57	0.820674
GO:0002700_regulation_of_production_of_molecular_mediator_of_immune_response	9	1	1.34941	-0.268677	1321	974.653	1084.11	1193.57	0.820674
GO:0002718_regulation_of_cytokine_production_during_immune_response	9	1	1.34941	-0.268677	1321	974.653	1084.11	1193.57	0.820674
GO:0006206_pyrimidine_base_metabolic_process	9	1	1.34941	-0.268677	1321	974.653	1084.11	1193.57	0.820674
GO:0009067_aspartate_family_amino_acid_biosynthetic_process	9	1	1.34941	-0.268677	1321	974.653	1084.11	1193.57	0.820674
GO:0009219_pyrimidine_deoxyribonucleotide_metabolic_process	9	1	1.34941	-0.268677	1321	974.653	1084.11	1193.57	0.820674
GO:0009264_deoxyribonucleotide_catabolic_process	9	1	1.34941	-0.268677	1321	974.653	1084.11	1193.57	0.820674
GO:0009299_mRNA_transcription	9	1	1.34941	-0.268677	1321	974.653	1084.11	1193.57	0.820674
GO:0009895_negative_regulation_of_catabolic_process	9	1	1.34941	-0.268677	1321	974.653	1084.11	1193.57	0.820674
GO:0015012_heparan_sulfate_proteoglycan_biosynthetic_process	9	1	1.34941	-0.268677	1321	974.653	1084.11	1193.57	0.820674
GO:0016073_snRNA_metabolic_process	9	1	1.34941	-0.268677	1321	974.653	1084.11	1193.57	0.820674
GO:0016180_snRNA_processing	9	1	1.34941	-0.268677	1321	974.653	1084.11	1193.57	0.820674
GO:0016236_macroautophagy	9	1	1.34941	-0.268677	1321	974.653	1084.11	1193.57	0.820674
GO:0021761_limbic_system_development	9	1	1.34941	-0.268677	1321	974.653	1084.11	1193.57	0.820674
GO:0030316_osteoclast_differentiation	9	1	1.34941	-0.268677	1321	974.653	1084.11	1193.57	0.820674
GO:0030520_estrogen_receptor_signaling_pathway	9	1	1.34941	-0.268677	1321	974.653	1084.11	1193.57	0.820674
GO:0033700_phospholipid_efflux	9	1	1.34941	-0.268677	1321	974.653	1084.11	1193.57	0.820674
GO:0035051_cardiac_cell_differentiation	9	1	1.34941	-0.268677	1321	974.653	1084.11	1193.57	0.820674
GO:0035088_establishment_and_or_maintenance_of_apical_basal_cell_polarity	9	1	1.34941	-0.268677	1321	974.653	1084.11	1193.57	0.820674
GO:0042278_purine_nucleoside_metabolic_process	9	1	1.34941	-0.268677	1321	974.653	1084.11	1193.57	0.820674
GO:0042403_thyroid_hormone_metabolic_process	9	1	1.34941	-0.268677	1321	974.653	1084.11	1193.57	0.820674
GO:0045191_regulation_of_isotype_switching	9	1	1.34941	-0.268677	1321	974.653	1084.11	1193.57	0.820674
GO:0045736_negative_regulation_of_cyclin-dependent_protein_kinase_activity	9	1	1.34941	-0.268677	1321	974.653	1084.11	1193.57	0.820674
GO:0045777_positive_regulation_of_blood_pressure	9	1	1.34941	-0.268677	1321	974.653	1084.11	1193.57	0.820674
GO:0046128_purine_ribonucleoside_metabolic_process	9	1	1.34941	-0.268677	1321	974.653	1084.11	1193.57	0.820674
GO:0046530_photoreceptor_cell_differentiation	9	1	1.34941	-0.268677	1321	974.653	1084.11	1193.57	0.820674
GO:0048168_regulation_of_neuronal_synaptic_plasticity	9	1	1.34941	-0.268677	1321	974.653	1084.11	1193.57	0.820674
GO:0048635_negative_regulation_of_muscle_development	9	1	1.34941	-0.268677	1321	974.653	1084.11	1193.57	0.820674
GO:0050764_regulation_of_phagocytosis	9	1	1.34941	-0.268677	1321	974.653	1084.11	1193.57	0.820674
GO:0051147_regulation_of_muscle_cell_differentiation	9	1	1.34941	-0.268677	1321	974.653	1084.11	1193.57	0.820674
GO:0051353_positive_regulation_of_oxidoreductase_activity	9	1	1.34941	-0.268677	1321	974.653	1084.11	1193.57	0.820674
GO:0051453_regulation_of_intracellular_pH	9	1	1.34941	-0.268677	1321	974.653	1084.11	1193.57	0.820674
GO:0055070_copper_ion_homeostasis	9	1	1.34941	-0.268677	1321	974.653	1084.11	1193.57	0.820674
GO:0016050_vesicle_organization_and_biogenesis	34	3	1.07159	-0.268478	1326	977.519	1087.1	1196.68	0.819834
GO:0019228_regulation_of_action_potential_in_neuron	34	3	1.07159	-0.268478	1326	977.519	1087.1	1196.68	0.819834
GO:0031644_regulation_of_neurological_system_process	34	3	1.07159	-0.268478	1326	977.519	1087.1	1196.68	0.819834
GO:0046661_male_sex_differentiation	34	3	1.07159	-0.268478	1326	977.519	1087.1	1196.68	0.819834
GO:0050730_regulation_of_peptidyl-tyrosine_phosphorylation	34	3	1.07159	-0.268478	1326	977.519	1087.1	1196.68	0.819834
GO:0003006_reproductive_developmental_process	84	7	1.01206	-0.264212	1329	981.077	1090.79	1200.5	0.82076
GO:0042445_hormone_metabolic_process	84	7	1.01206	-0.264212	1329	981.077	1090.79	1200.5	0.82076
GO:0051345_positive_regulation_of_hydrolase_activity	84	7	1.01206	-0.264212	1329	981.077	1090.79	1200.5	0.82076
GO:0000077_DNA_damage_checkpoint	22	2	1.10406	-0.258754	1337	994.688	1104.73	1214.77	0.826275
GO:0015918_sterol_transport	22	2	1.10406	-0.258754	1337	994.688	1104.73	1214.77	0.826275
GO:0030301_cholesterol_transport	22	2	1.10406	-0.258754	1337	994.688	1104.73	1214.77	0.826275
GO:0030835_negative_regulation_of_actin_filament_depolymerization	22	2	1.10406	-0.258754	1337	994.688	1104.73	1214.77	0.826275
GO:0046466_membrane_lipid_catabolic_process	22	2	1.10406	-0.258754	1337	994.688	1104.73	1214.77	0.826275
GO:0048660_regulation_of_smooth_muscle_cell_proliferation	22	2	1.10406	-0.258754	1337	994.688	1104.73	1214.77	0.826275
GO:0050908_detection_of_light_stimulus_involved_in_visual_perception	22	2	1.10406	-0.258754	1337	994.688	1104.73	1214.77	0.826275
GO:0050962_detection_of_light_stimulus_involved_in_sensory_perception	22	2	1.10406	-0.258754	1337	994.688	1104.73	1214.77	0.826275
GO:0007126_meiosis	60	5	1.01206	-0.254447	1339	998.542	1108.43	1218.32	0.827804
GO:0051327_M_phase_of_meiotic_cell_cycle	60	5	1.01206	-0.254447	1339	998.542	1108.43	1218.32	0.827804
GO:0016125_sterol_metabolic_process	85	7	1.00015	-0.254072	1340	999.449	1109.41	1219.37	0.827918
GO:0006816_calcium_ion_transport	110	9	0.993655	-0.252961	1341	1000.19	1110.12	1220.05	0.82783
GO:0030218_erythrocyte_differentiation	35	3	1.04097	-0.252607	1343	1005.1	1115.37	1225.64	0.830506
GO:0050906_detection_of_stimulus_involved_in_sensory_perception	35	3	1.04097	-0.252607	1343	1005.1	1115.37	1225.64	0.830506
GO:0007200_G-protein_signaling__coupled_to_IP3_second_messenger_(phospholipase_C_activating)	73	6	0.998192	-0.249061	1345	1007.52	1117.72	1227.92	0.831019
GO:0051438_regulation_of_ubiquitin-protein_ligase_activity	73	6	0.998192	-0.249061	1345	1007.52	1117.72	1227.92	0.831019
GO:0016055_Wnt_receptor_signaling_pathway	123	10	0.987371	-0.248172	1346	1008.17	1118.36	1228.55	0.830877
GO:0051234_establishment_of_localization	2291	187	0.991293	-0.244519	1347	1011.44	1121.72	1232	0.832754
GO:0009165_nucleotide_biosynthetic_process	111	9	0.984703	-0.244351	1349	1012.13	1122.54	1232.95	0.832128
GO:0050878_regulation_of_body_fluid_levels	111	9	0.984703	-0.244351	1349	1012.13	1122.54	1232.95	0.832128
GO:0007586_digestion	86	7	0.988519	-0.244288	1350	1012.53	1122.99	1233.45	0.831844
GO:0035023_regulation_of_Rho_protein_signal_transduction	61	5	0.995465	-0.242861	1351	1015.45	1125.68	1235.91	0.83322
GO:0006584_catecholamine_metabolic_process	23	2	1.05606	-0.239811	1359	1027.13	1137.7	1248.27	0.83716
GO:0009123_nucleoside_monophosphate_metabolic_process	23	2	1.05606	-0.239811	1359	1027.13	1137.7	1248.27	0.83716
GO:0009124_nucleoside_monophosphate_biosynthetic_process	23	2	1.05606	-0.239811	1359	1027.13	1137.7	1248.27	0.83716
GO:0009584_detection_of_visible_light	23	2	1.05606	-0.239811	1359	1027.13	1137.7	1248.27	0.83716
GO:0032312_regulation_of_ARF_GTPase_activity	23	2	1.05606	-0.239811	1359	1027.13	1137.7	1248.27	0.83716
GO:0043473_pigmentation	23	2	1.05606	-0.239811	1359	1027.13	1137.7	1248.27	0.83716
GO:0048659_smooth_muscle_cell_proliferation	23	2	1.05606	-0.239811	1359	1027.13	1137.7	1248.27	0.83716
GO:0050731_positive_regulation_of_peptidyl-tyrosine_phosphorylation	23	2	1.05606	-0.239811	1359	1027.13	1137.7	1248.27	0.83716
GO:0001569_patterning_of_blood_vessels	10	1	1.21447	-0.23906	1381	1061.53	1171.83	1282.13	0.848537
GO:0001933_negative_regulation_of_protein_amino_acid_phosphorylation	10	1	1.21447	-0.23906	1381	1061.53	1171.83	1282.13	0.848537
GO:0006140_regulation_of_nucleotide_metabolic_process	10	1	1.21447	-0.23906	1381	1061.53	1171.83	1282.13	0.848537
GO:0006595_polyamine_metabolic_process	10	1	1.21447	-0.23906	1381	1061.53	1171.83	1282.13	0.848537
GO:0006835_dicarboxylic_acid_transport	10	1	1.21447	-0.23906	1381	1061.53	1171.83	1282.13	0.848537
GO:0008038_neuron_recognition	10	1	1.21447	-0.23906	1381	1061.53	1171.83	1282.13	0.848537
GO:0015695_organic_cation_transport	10	1	1.21447	-0.23906	1381	1061.53	1171.83	1282.13	0.848537
GO:0030239_myofibril_assembly	10	1	1.21447	-0.23906	1381	1061.53	1171.83	1282.13	0.848537
GO:0030260_entry_into_host_cell	10	1	1.21447	-0.23906	1381	1061.53	1171.83	1282.13	0.848537
GO:0042147_retrograde_transport__endosome_to_Golgi	10	1	1.21447	-0.23906	1381	1061.53	1171.83	1282.13	0.848537
GO:0042423_catecholamine_biosynthetic_process	10	1	1.21447	-0.23906	1381	1061.53	1171.83	1282.13	0.848537
GO:0044409_entry_into_host	10	1	1.21447	-0.23906	1381	1061.53	1171.83	1282.13	0.848537
GO:0045793_positive_regulation_of_cell_size	10	1	1.21447	-0.23906	1381	1061.53	1171.83	1282.13	0.848537
GO:0046324_regulation_of_glucose_import	10	1	1.21447	-0.23906	1381	1061.53	1171.83	1282.13	0.848537
GO:0046718_entry_of_virus_into_host_cell	10	1	1.21447	-0.23906	1381	1061.53	1171.83	1282.13	0.848537
GO:0046854_phosphoinositide_phosphorylation	10	1	1.21447	-0.23906	1381	1061.53	1171.83	1282.13	0.848537
GO:0050709_negative_regulation_of_protein_secretion	10	1	1.21447	-0.23906	1381	1061.53	1171.83	1282.13	0.848537
GO:0051806_entry_into_cell_of_other_organism_during_symbiotic_interaction	10	1	1.21447	-0.23906	1381	1061.53	1171.83	1282.13	0.848537
GO:0051828_entry_into_other_organism_during_symbiotic_interaction	10	1	1.21447	-0.23906	1381	1061.53	1171.83	1282.13	0.848537
GO:0052126_movement_in_host_environment	10	1	1.21447	-0.23906	1381	1061.53	1171.83	1282.13	0.848537
GO:0052192_movement_in_environment_of_other_organism_during_symbiotic_interaction	10	1	1.21447	-0.23906	1381	1061.53	1171.83	1282.13	0.848537
GO:0055002_striated_muscle_cell_development	10	1	1.21447	-0.23906	1381	1061.53	1171.83	1282.13	0.848537
GO:0051098_regulation_of_binding	74	6	0.984703	-0.238692	1382	1062.55	1172.75	1282.95	0.848589
GO:0009582_detection_of_abiotic_stimulus	36	3	1.01206	-0.237698	1385	1066.09	1176.42	1286.75	0.849401
GO:0009755_hormone-mediated_signaling	36	3	1.01206	-0.237698	1385	1066.09	1176.42	1286.75	0.849401
GO:0051261_protein_depolymerization	36	3	1.01206	-0.237698	1385	1066.09	1176.42	1286.75	0.849401
GO:0006281_DNA_repair	224	18	0.975911	-0.237079	1386	1066.58	1176.87	1287.16	0.849113
GO:0018193_peptidyl-amino_acid_modification	112	9	0.975911	-0.236001	1387	1067.69	1177.82	1287.95	0.849185
GO:0006096_glycolysis	49	4	0.991401	-0.23483	1389	1070.37	1180.35	1290.33	0.849784
GO:0030031_cell_projection_biogenesis	49	4	0.991401	-0.23483	1389	1070.37	1180.35	1290.33	0.849784
GO:0008104_protein_localization	696	56	0.977157	-0.225329	1390	1078.27	1188.16	1298.05	0.854791
GO:0001764_neuron_migration	37	3	0.984703	-0.223686	1393	1082.26	1191.84	1301.42	0.855592
GO:0032011_ARF_protein_signal_transduction	37	3	0.984703	-0.223686	1393	1082.26	1191.84	1301.42	0.855592
GO:0032012_regulation_of_ARF_protein_signal_transduction	37	3	0.984703	-0.223686	1393	1082.26	1191.84	1301.42	0.855592
GO:0001701_in_utero_embryonic_development	50	4	0.971573	-0.222843	1395	1084.62	1194.35	1304.08	0.856165
GO:0030384_phosphoinositide_metabolic_process	50	4	0.971573	-0.222843	1395	1084.62	1194.35	1304.08	0.856165
GO:0000271_polysaccharide_biosynthetic_process	24	2	1.01206	-0.222382	1405	1093.29	1202.78	1312.27	0.856071
GO:0007205_activation_of_protein_kinase_C_activity	24	2	1.01206	-0.222382	1405	1093.29	1202.78	1312.27	0.856071
GO:0007416_synaptogenesis	24	2	1.01206	-0.222382	1405	1093.29	1202.78	1312.27	0.856071
GO:0009583_detection_of_light_stimulus	24	2	1.01206	-0.222382	1405	1093.29	1202.78	1312.27	0.856071
GO:0018958_phenol_metabolic_process	24	2	1.01206	-0.222382	1405	1093.29	1202.78	1312.27	0.856071
GO:0022602_ovulation_cycle_process	24	2	1.01206	-0.222382	1405	1093.29	1202.78	1312.27	0.856071
GO:0033692_cellular_polysaccharide_biosynthetic_process	24	2	1.01206	-0.222382	1405	1093.29	1202.78	1312.27	0.856071
GO:0034330_cell_junction_assembly_and_maintenance	24	2	1.01206	-0.222382	1405	1093.29	1202.78	1312.27	0.856071
GO:0042102_positive_regulation_of_T_cell_proliferation	24	2	1.01206	-0.222382	1405	1093.29	1202.78	1312.27	0.856071
GO:0042311_vasodilation	24	2	1.01206	-0.222382	1405	1093.29	1202.78	1312.27	0.856071
GO:0033036_macromolecule_localization	735	59	0.974878	-0.218733	1406	1097.43	1206.86	1316.29	0.858364
GO:0006955_immune_response	550	44	0.971573	-0.218461	1407	1097.55	1206.96	1316.37	0.857825
GO:0006259_DNA_metabolic_process	415	33	0.965721	-0.213834	1408	1100.65	1209.93	1319.21	0.859325
GO:0002204_somatic_recombination_of_immunoglobulin_genes_during_immune_response	11	1	1.10406	-0.213552	1439	1127.97	1237.67	1347.37	0.86009
GO:0002208_somatic_diversification_of_immunoglobulins_during_immune_response	11	1	1.10406	-0.213552	1439	1127.97	1237.67	1347.37	0.86009
GO:0002228_natural_killer_cell_mediated_immunity	11	1	1.10406	-0.213552	1439	1127.97	1237.67	1347.37	0.86009
GO:0002237_response_to_molecule_of_bacterial_origin	11	1	1.10406	-0.213552	1439	1127.97	1237.67	1347.37	0.86009
GO:0002381_immunoglobulin_production_during_immune_response	11	1	1.10406	-0.213552	1439	1127.97	1237.67	1347.37	0.86009
GO:0006183_GTP_biosynthetic_process	11	1	1.10406	-0.213552	1439	1127.97	1237.67	1347.37	0.86009
GO:0006228_UTP_biosynthetic_process	11	1	1.10406	-0.213552	1439	1127.97	1237.67	1347.37	0.86009
GO:0009119_ribonucleoside_metabolic_process	11	1	1.10406	-0.213552	1439	1127.97	1237.67	1347.37	0.86009
GO:0009225_nucleotide-sugar_metabolic_process	11	1	1.10406	-0.213552	1439	1127.97	1237.67	1347.37	0.86009
GO:0009303_rRNA_transcription	11	1	1.10406	-0.213552	1439	1127.97	1237.67	1347.37	0.86009
GO:0015807_L-amino_acid_transport	11	1	1.10406	-0.213552	1439	1127.97	1237.67	1347.37	0.86009
GO:0016486_peptide_hormone_processing	11	1	1.10406	-0.213552	1439	1127.97	1237.67	1347.37	0.86009
GO:0016601_Rac_protein_signal_transduction	11	1	1.10406	-0.213552	1439	1127.97	1237.67	1347.37	0.86009
GO:0021537_telencephalon_development	11	1	1.10406	-0.213552	1439	1127.97	1237.67	1347.37	0.86009
GO:0030049_muscle_filament_sliding	11	1	1.10406	-0.213552	1439	1127.97	1237.67	1347.37	0.86009
GO:0032868_response_to_insulin_stimulus	11	1	1.10406	-0.213552	1439	1127.97	1237.67	1347.37	0.86009
GO:0033275_actin-myosin_filament_sliding	11	1	1.10406	-0.213552	1439	1127.97	1237.67	1347.37	0.86009
GO:0033344_cholesterol_efflux	11	1	1.10406	-0.213552	1439	1127.97	1237.67	1347.37	0.86009
GO:0042267_natural_killer_cell_mediated_cytotoxicity	11	1	1.10406	-0.213552	1439	1127.97	1237.67	1347.37	0.86009
GO:0042402_biogenic_amine_catabolic_process	11	1	1.10406	-0.213552	1439	1127.97	1237.67	1347.37	0.86009
GO:0043462_regulation_of_ATPase_activity	11	1	1.10406	-0.213552	1439	1127.97	1237.67	1347.37	0.86009
GO:0045190_isotype_switching	11	1	1.10406	-0.213552	1439	1127.97	1237.67	1347.37	0.86009
GO:0045408_regulation_of_interleukin-6_biosynthetic_process	11	1	1.10406	-0.213552	1439	1127.97	1237.67	1347.37	0.86009
GO:0045665_negative_regulation_of_neuron_differentiation	11	1	1.10406	-0.213552	1439	1127.97	1237.67	1347.37	0.86009
GO:0046039_GTP_metabolic_process	11	1	1.10406	-0.213552	1439	1127.97	1237.67	1347.37	0.86009
GO:0046051_UTP_metabolic_process	11	1	1.10406	-0.213552	1439	1127.97	1237.67	1347.37	0.86009
GO:0046834_lipid_phosphorylation	11	1	1.10406	-0.213552	1439	1127.97	1237.67	1347.37	0.86009
GO:0048009_insulin-like_growth_factor_receptor_signaling_pathway	11	1	1.10406	-0.213552	1439	1127.97	1237.67	1347.37	0.86009
GO:0050716_positive_regulation_of_interleukin-1_secretion	11	1	1.10406	-0.213552	1439	1127.97	1237.67	1347.37	0.86009
GO:0051668_localization_within_membrane	11	1	1.10406	-0.213552	1439	1127.97	1237.67	1347.37	0.86009
GO:0055001_muscle_cell_development	11	1	1.10406	-0.213552	1439	1127.97	1237.67	1347.37	0.86009
GO:0008406_gonad_development	51	4	0.952523	-0.211452	1441	1130.41	1240.12	1349.83	0.860597
GO:0048608_reproductive_structure_development	51	4	0.952523	-0.211452	1441	1130.41	1240.12	1349.83	0.860597
GO:0043408_regulation_of_MAPKKK_cascade	38	3	0.95879	-0.210511	1442	1135.18	1244.72	1354.26	0.86319
GO:0007605_sensory_perception_of_sound	128	10	0.948802	-0.210199	1445	1135.72	1245.39	1355.06	0.861862
GO:0016042_lipid_catabolic_process	128	10	0.948802	-0.210199	1445	1135.72	1245.39	1355.06	0.861862
GO:0050954_sensory_perception_of_mechanical_stimulus	128	10	0.948802	-0.210199	1445	1135.72	1245.39	1355.06	0.861862
GO:0051704_multi-organism_process	441	35	0.963862	-0.209215	1446	1136.83	1246.35	1355.87	0.861929
GO:0006695_cholesterol_biosynthetic_process	25	2	0.971573	-0.206324	1451	1146.3	1255.61	1364.92	0.865341
GO:0007190_activation_of_adenylate_cyclase_activity	25	2	0.971573	-0.206324	1451	1146.3	1255.61	1364.92	0.865341
GO:0007568_aging	25	2	0.971573	-0.206324	1451	1146.3	1255.61	1364.92	0.865341
GO:0015914_phospholipid_transport	25	2	0.971573	-0.206324	1451	1146.3	1255.61	1364.92	0.865341
GO:0042698_ovulation_cycle	25	2	0.971573	-0.206324	1451	1146.3	1255.61	1364.92	0.865341
GO:0051437_positive_regulation_of_ubiquitin-protein_ligase_activity_during_mitotic_cell_cycle	65	5	0.934205	-0.20132	1452	1150.11	1259.23	1368.35	0.867238
GO:0007548_sex_differentiation	78	6	0.934205	-0.201076	1453	1151.13	1260.31	1369.49	0.867385
GO:0032504_multicellular_organism_reproduction	52	4	0.934205	-0.200626	1455	1153.16	1262.46	1371.76	0.86767
GO:0048609_reproductive_process_in_a_multicellular_organism	52	4	0.934205	-0.200626	1455	1153.16	1262.46	1371.76	0.86767
GO:0001822_kidney_development	39	3	0.934205	-0.198121	1456	1156.27	1265.69	1375.11	0.869293
GO:0044265_cellular_macromolecule_catabolic_process	320	25	0.948802	-0.193997	1457	1158.22	1267.66	1377.1	0.870048
GO:0051443_positive_regulation_of_ubiquitin-protein_ligase_activity	66	5	0.920051	-0.192034	1458	1162.4	1271.7	1381	0.872222
GO:0006402_mRNA_catabolic_process	26	2	0.934205	-0.191511	1462	1167.91	1277.2	1386.49	0.873598
GO:0019751_polyol_metabolic_process	26	2	0.934205	-0.191511	1462	1167.91	1277.2	1386.49	0.873598
GO:0032963_collagen_metabolic_process	26	2	0.934205	-0.191511	1462	1167.91	1277.2	1386.49	0.873598
GO:0042401_biogenic_amine_biosynthetic_process	26	2	0.934205	-0.191511	1462	1167.91	1277.2	1386.49	0.873598
GO:0000097_sulfur_amino_acid_biosynthetic_process	12	1	1.01206	-0.191393	1488	1208.95	1318.4	1427.85	0.886022
GO:0001523_retinoid_metabolic_process	12	1	1.01206	-0.191393	1488	1208.95	1318.4	1427.85	0.886022
GO:0001818_negative_regulation_of_cytokine_production	12	1	1.01206	-0.191393	1488	1208.95	1318.4	1427.85	0.886022
GO:0001909_leukocyte_mediated_cytotoxicity	12	1	1.01206	-0.191393	1488	1208.95	1318.4	1427.85	0.886022
GO:0006000_fructose_metabolic_process	12	1	1.01206	-0.191393	1488	1208.95	1318.4	1427.85	0.886022
GO:0006268_DNA_unwinding_during_replication	12	1	1.01206	-0.191393	1488	1208.95	1318.4	1427.85	0.886022
GO:0006700_C21-steroid_hormone_biosynthetic_process	12	1	1.01206	-0.191393	1488	1208.95	1318.4	1427.85	0.886022
GO:0006783_heme_biosynthetic_process	12	1	1.01206	-0.191393	1488	1208.95	1318.4	1427.85	0.886022
GO:0007250_activation_of_NF-kappaB-inducing_kinase_activity	12	1	1.01206	-0.191393	1488	1208.95	1318.4	1427.85	0.886022
GO:0007263_nitric_oxide_mediated_signal_transduction	12	1	1.01206	-0.191393	1488	1208.95	1318.4	1427.85	0.886022
GO:0007274_neuromuscular_synaptic_transmission	12	1	1.01206	-0.191393	1488	1208.95	1318.4	1427.85	0.886022
GO:0007566_embryo_implantation	12	1	1.01206	-0.191393	1488	1208.95	1318.4	1427.85	0.886022
GO:0009081_branched_chain_family_amino_acid_metabolic_process	12	1	1.01206	-0.191393	1488	1208.95	1318.4	1427.85	0.886022
GO:0016101_diterpenoid_metabolic_process	12	1	1.01206	-0.191393	1488	1208.95	1318.4	1427.85	0.886022
GO:0016447_somatic_recombination_of_immunoglobulin_gene_segments	12	1	1.01206	-0.191393	1488	1208.95	1318.4	1427.85	0.886022
GO:0021983_pituitary_gland_development	12	1	1.01206	-0.191393	1488	1208.95	1318.4	1427.85	0.886022
GO:0030201_heparan_sulfate_proteoglycan_metabolic_process	12	1	1.01206	-0.191393	1488	1208.95	1318.4	1427.85	0.886022
GO:0030261_chromosome_condensation	12	1	1.01206	-0.191393	1488	1208.95	1318.4	1427.85	0.886022
GO:0032488_Cdc42_protein_signal_transduction	12	1	1.01206	-0.191393	1488	1208.95	1318.4	1427.85	0.886022
GO:0033044_regulation_of_chromosome_organization_and_biogenesis	12	1	1.01206	-0.191393	1488	1208.95	1318.4	1427.85	0.886022
GO:0042559_pteridine_and_derivative_biosynthetic_process	12	1	1.01206	-0.191393	1488	1208.95	1318.4	1427.85	0.886022
GO:0045072_regulation_of_interferon-gamma_biosynthetic_process	12	1	1.01206	-0.191393	1488	1208.95	1318.4	1427.85	0.886022
GO:0046847_filopodium_formation	12	1	1.01206	-0.191393	1488	1208.95	1318.4	1427.85	0.886022
GO:0048562_embryonic_organ_morphogenesis	12	1	1.01206	-0.191393	1488	1208.95	1318.4	1427.85	0.886022
GO:0050704_regulation_of_interleukin-1_secretion	12	1	1.01206	-0.191393	1488	1208.95	1318.4	1427.85	0.886022
GO:0060048_cardiac_muscle_contraction	12	1	1.01206	-0.191393	1488	1208.95	1318.4	1427.85	0.886022
GO:0006839_mitochondrial_transport	53	4	0.916579	-0.190336	1489	1212.44	1322.02	1431.6	0.887858
GO:0010035_response_to_inorganic_substance	40	3	0.91085	-0.186463	1491	1216.88	1326.19	1435.5	0.889463
GO:0019221_cytokine_and_chemokine_mediated_signaling_pathway	40	3	0.91085	-0.186463	1491	1216.88	1326.19	1435.5	0.889463
GO:0016032_viral_reproduction	67	5	0.906318	-0.183151	1493	1221.58	1331.09	1440.6	0.891554
GO:0016567_protein_ubiquitination	67	5	0.906318	-0.183151	1493	1221.58	1331.09	1440.6	0.891554
GO:0006457_protein_folding	145	11	0.92132	-0.18272	1494	1222.04	1331.51	1440.98	0.891238
GO:0030522_intracellular_receptor-mediated_signaling_pathway	54	4	0.899605	-0.180557	1496	1224.65	1334.19	1443.73	0.891838
GO:0046651_lymphocyte_proliferation	54	4	0.899605	-0.180557	1496	1224.65	1334.19	1443.73	0.891838
GO:0006084_acetyl-CoA_metabolic_process	27	2	0.899605	-0.177829	1505	1232.99	1342.46	1451.93	0.892
GO:0006885_regulation_of_pH	27	2	0.899605	-0.177829	1505	1232.99	1342.46	1451.93	0.892
GO:0030041_actin_filament_polymerization	27	2	0.899605	-0.177829	1505	1232.99	1342.46	1451.93	0.892
GO:0031281_positive_regulation_of_cyclase_activity	27	2	0.899605	-0.177829	1505	1232.99	1342.46	1451.93	0.892
GO:0032103_positive_regulation_of_response_to_external_stimulus	27	2	0.899605	-0.177829	1505	1232.99	1342.46	1451.93	0.892
GO:0044236_multicellular_organismal_metabolic_process	27	2	0.899605	-0.177829	1505	1232.99	1342.46	1451.93	0.892
GO:0045762_positive_regulation_of_adenylate_cyclase_activity	27	2	0.899605	-0.177829	1505	1232.99	1342.46	1451.93	0.892
GO:0050804_regulation_of_synaptic_transmission	27	2	0.899605	-0.177829	1505	1232.99	1342.46	1451.93	0.892
GO:0051349_positive_regulation_of_lyase_activity	27	2	0.899605	-0.177829	1505	1232.99	1342.46	1451.93	0.892
GO:0007599_hemostasis	94	7	0.90439	-0.177484	1506	1234.01	1343.34	1452.67	0.891992
GO:0001508_regulation_of_action_potential	41	3	0.888634	-0.175492	1510	1239	1348.22	1457.44	0.892861
GO:0007259_JAK-STAT_cascade	41	3	0.888634	-0.175492	1510	1239	1348.22	1457.44	0.892861
GO:0007498_mesoderm_development	41	3	0.888634	-0.175492	1510	1239	1348.22	1457.44	0.892861
GO:0042108_positive_regulation_of_cytokine_biosynthetic_process	41	3	0.888634	-0.175492	1510	1239	1348.22	1457.44	0.892861
GO:0001937_negative_regulation_of_endothelial_cell_proliferation	13	1	0.934205	-0.172008	1530	1275.39	1383.67	1491.95	0.904359
GO:0006957_complement_activation__alternative_pathway	13	1	0.934205	-0.172008	1530	1275.39	1383.67	1491.95	0.904359
GO:0008206_bile_acid_metabolic_process	13	1	0.934205	-0.172008	1530	1275.39	1383.67	1491.95	0.904359
GO:0009595_detection_of_biotic_stimulus	13	1	0.934205	-0.172008	1530	1275.39	1383.67	1491.95	0.904359
GO:0015800_acidic_amino_acid_transport	13	1	0.934205	-0.172008	1530	1275.39	1383.67	1491.95	0.904359
GO:0015813_L-glutamate_transport	13	1	0.934205	-0.172008	1530	1275.39	1383.67	1491.95	0.904359
GO:0019438_aromatic_compound_biosynthetic_process	13	1	0.934205	-0.172008	1530	1275.39	1383.67	1491.95	0.904359
GO:0019674_NAD_metabolic_process	13	1	0.934205	-0.172008	1530	1275.39	1383.67	1491.95	0.904359
GO:0030035_microspike_biogenesis	13	1	0.934205	-0.172008	1530	1275.39	1383.67	1491.95	0.904359
GO:0030968_endoplasmic_reticulum_unfolded_protein_response	13	1	0.934205	-0.172008	1530	1275.39	1383.67	1491.95	0.904359
GO:0031016_pancreas_development	13	1	0.934205	-0.172008	1530	1275.39	1383.67	1491.95	0.904359
GO:0031124_mRNA_3'-end_processing	13	1	0.934205	-0.172008	1530	1275.39	1383.67	1491.95	0.904359
GO:0034620_cellular_response_to_unfolded_protein	13	1	0.934205	-0.172008	1530	1275.39	1383.67	1491.95	0.904359
GO:0042095_interferon-gamma_biosynthetic_process	13	1	0.934205	-0.172008	1530	1275.39	1383.67	1491.95	0.904359
GO:0042226_interleukin-6_biosynthetic_process	13	1	0.934205	-0.172008	1530	1275.39	1383.67	1491.95	0.904359
GO:0045026_plasma_membrane_fusion	13	1	0.934205	-0.172008	1530	1275.39	1383.67	1491.95	0.904359
GO:0045669_positive_regulation_of_osteoblast_differentiation	13	1	0.934205	-0.172008	1530	1275.39	1383.67	1491.95	0.904359
GO:0045834_positive_regulation_of_lipid_metabolic_process	13	1	0.934205	-0.172008	1530	1275.39	1383.67	1491.95	0.904359
GO:0050702_interleukin-1_beta_secretion	13	1	0.934205	-0.172008	1530	1275.39	1383.67	1491.95	0.904359
GO:0051592_response_to_calcium_ion	13	1	0.934205	-0.172008	1530	1275.39	1383.67	1491.95	0.904359
GO:0008217_regulation_of_blood_pressure	55	4	0.883249	-0.171261	1535	1278.35	1386.7	1495.05	0.903388
GO:0009913_epidermal_cell_differentiation	55	4	0.883249	-0.171261	1535	1278.35	1386.7	1495.05	0.903388
GO:0032943_mononuclear_cell_proliferation	55	4	0.883249	-0.171261	1535	1278.35	1386.7	1495.05	0.903388
GO:0034623_cellular_macromolecular_complex_disassembly	55	4	0.883249	-0.171261	1535	1278.35	1386.7	1495.05	0.903388
GO:0043624_cellular_protein_complex_disassembly	55	4	0.883249	-0.171261	1535	1278.35	1386.7	1495.05	0.903388
GO:0022414_reproductive_process	275	21	0.927411	-0.170938	1536	1278.99	1387.33	1495.67	0.90321
GO:0006511_ubiquitin-dependent_protein_catabolic_process	186	14	0.914115	-0.169304	1537	1281.04	1389.32	1497.6	0.903917
GO:0032268_regulation_of_cellular_protein_metabolic_process	250	19	0.922995	-0.169071	1538	1281.33	1389.6	1497.87	0.903511
GO:0015031_protein_transport	641	50	0.947322	-0.166764	1539	1283.74	1391.71	1499.68	0.904295
GO:0044242_cellular_lipid_catabolic_process	69	5	0.880048	-0.166527	1540	1286.03	1393.84	1501.65	0.905091
GO:0009410_response_to_xenobiotic_stimulus	28	2	0.867476	-0.165181	1544	1292.08	1399.79	1507.5	0.9066
GO:0009451_RNA_modification	28	2	0.867476	-0.165181	1544	1292.08	1399.79	1507.5	0.9066
GO:0030216_keratinocyte_differentiation	28	2	0.867476	-0.165181	1544	1292.08	1399.79	1507.5	0.9066
GO:0051969_regulation_of_transmission_of_nerve_impulse	28	2	0.867476	-0.165181	1544	1292.08	1399.79	1507.5	0.9066
GO:0007588_excretion	42	3	0.867476	-0.165165	1545	1293.88	1401.53	1509.18	0.907139
GO:0019941_modification-dependent_protein_catabolic_process	187	14	0.909226	-0.164373	1547	1294.88	1402.76	1510.64	0.906761
GO:0043632_modification-dependent_macromolecule_catabolic_process	187	14	0.909226	-0.164373	1547	1294.88	1402.76	1510.64	0.906761
GO:0045184_establishment_of_protein_localization	642	50	0.945846	-0.164039	1548	1294.93	1402.82	1510.71	0.906214
GO:0000041_transition_metal_ion_transport	56	4	0.867476	-0.162425	1551	1297.45	1405.39	1513.33	0.906119
GO:0043241_protein_complex_disassembly	56	4	0.867476	-0.162425	1551	1297.45	1405.39	1513.33	0.906119
GO:0051050_positive_regulation_of_transport	56	4	0.867476	-0.162425	1551	1297.45	1405.39	1513.33	0.906119
GO:0051603_proteolysis_involved_in_cellular_protein_catabolic_process	188	14	0.90439	-0.159565	1552	1300.76	1408.3	1515.84	0.90741
GO:0001655_urogenital_system_development	43	3	0.847302	-0.155442	1553	1306.56	1413.91	1521.26	0.910438
GO:0002367_cytokine_production_during_immune_response	14	1	0.867476	-0.15495	1577	1330.16	1437.86	1545.56	0.911769
GO:0006692_prostanoid_metabolic_process	14	1	0.867476	-0.15495	1577	1330.16	1437.86	1545.56	0.911769
GO:0006693_prostaglandin_metabolic_process	14	1	0.867476	-0.15495	1577	1330.16	1437.86	1545.56	0.911769
GO:0006721_terpenoid_metabolic_process	14	1	0.867476	-0.15495	1577	1330.16	1437.86	1545.56	0.911769
GO:0006779_porphyrin_biosynthetic_process	14	1	0.867476	-0.15495	1577	1330.16	1437.86	1545.56	0.911769
GO:0006833_water_transport	14	1	0.867476	-0.15495	1577	1330.16	1437.86	1545.56	0.911769
GO:0015718_monocarboxylic_acid_transport	14	1	0.867476	-0.15495	1577	1330.16	1437.86	1545.56	0.911769
GO:0016445_somatic_diversification_of_immunoglobulins	14	1	0.867476	-0.15495	1577	1330.16	1437.86	1545.56	0.911769
GO:0021536_diencephalon_development	14	1	0.867476	-0.15495	1577	1330.16	1437.86	1545.56	0.911769
GO:0030149_sphingolipid_catabolic_process	14	1	0.867476	-0.15495	1577	1330.16	1437.86	1545.56	0.911769
GO:0030641_regulation_of_cellular_pH	14	1	0.867476	-0.15495	1577	1330.16	1437.86	1545.56	0.911769
GO:0031099_regeneration	14	1	0.867476	-0.15495	1577	1330.16	1437.86	1545.56	0.911769
GO:0032392_DNA_geometric_change	14	1	0.867476	-0.15495	1577	1330.16	1437.86	1545.56	0.911769
GO:0032508_DNA_duplex_unwinding	14	1	0.867476	-0.15495	1577	1330.16	1437.86	1545.56	0.911769
GO:0033014_tetrapyrrole_biosynthetic_process	14	1	0.867476	-0.15495	1577	1330.16	1437.86	1545.56	0.911769
GO:0042044_fluid_transport	14	1	0.867476	-0.15495	1577	1330.16	1437.86	1545.56	0.911769
GO:0042136_neurotransmitter_biosynthetic_process	14	1	0.867476	-0.15495	1577	1330.16	1437.86	1545.56	0.911769
GO:0042364_water-soluble_vitamin_biosynthetic_process	14	1	0.867476	-0.15495	1577	1330.16	1437.86	1545.56	0.911769
GO:0043393_regulation_of_protein_binding	14	1	0.867476	-0.15495	1577	1330.16	1437.86	1545.56	0.911769
GO:0043524_negative_regulation_of_neuron_apoptosis	14	1	0.867476	-0.15495	1577	1330.16	1437.86	1545.56	0.911769
GO:0048663_neuron_fate_commitment	14	1	0.867476	-0.15495	1577	1330.16	1437.86	1545.56	0.911769
GO:0050852_T_cell_receptor_signaling_pathway	14	1	0.867476	-0.15495	1577	1330.16	1437.86	1545.56	0.911769
GO:0051181_cofactor_transport	14	1	0.867476	-0.15495	1577	1330.16	1437.86	1545.56	0.911769
GO:0051605_protein_maturation_via_proteolysis	14	1	0.867476	-0.15495	1577	1330.16	1437.86	1545.56	0.911769
GO:0009100_glycoprotein_metabolic_process	137	10	0.886472	-0.154479	1578	1331.93	1439.44	1546.95	0.912193
GO:0006405_RNA_export_from_nucleus	29	2	0.837563	-0.153478	1584	1341.61	1448.38	1555.15	0.914381
GO:0006672_ceramide_metabolic_process	29	2	0.837563	-0.153478	1584	1341.61	1448.38	1555.15	0.914381
GO:0007272_ensheathment_of_neurons	29	2	0.837563	-0.153478	1584	1341.61	1448.38	1555.15	0.914381
GO:0008366_axon_ensheathment	29	2	0.837563	-0.153478	1584	1341.61	1448.38	1555.15	0.914381
GO:0009116_nucleoside_metabolic_process	29	2	0.837563	-0.153478	1584	1341.61	1448.38	1555.15	0.914381
GO:0043434_response_to_peptide_hormone_stimulus	29	2	0.837563	-0.153478	1584	1341.61	1448.38	1555.15	0.914381
GO:0044257_cellular_protein_catabolic_process	190	14	0.89487	-0.150307	1585	1345.54	1452.19	1558.84	0.916208
GO:0007268_synaptic_transmission	255	19	0.904897	-0.148558	1586	1347.03	1453.57	1560.11	0.916501
GO:0032446_protein_modification_by_small_protein_conjugation	72	5	0.84338	-0.144214	1587	1354.37	1460.93	1567.49	0.920561
GO:0001763_morphogenesis_of_a_branching_structure	30	2	0.809644	-0.14264	1591	1361.51	1467.92	1574.33	0.92264
GO:0042398_amino_acid_derivative_biosynthetic_process	30	2	0.809644	-0.14264	1591	1361.51	1467.92	1574.33	0.92264
GO:0051187_cofactor_catabolic_process	30	2	0.809644	-0.14264	1591	1361.51	1467.92	1574.33	0.92264
GO:0055067_monovalent_inorganic_cation_homeostasis	30	2	0.809644	-0.14264	1591	1361.51	1467.92	1574.33	0.92264
GO:0007156_homophilic_cell_adhesion	113	8	0.859799	-0.141106	1592	1363.49	1469.88	1576.27	0.923291
GO:0001756_somitogenesis	15	1	0.809644	-0.139865	1599	1378.46	1484.63	1590.8	0.928474
GO:0001824_blastocyst_development	15	1	0.809644	-0.139865	1599	1378.46	1484.63	1590.8	0.928474
GO:0007214_gamma-aminobutyric_acid_signaling_pathway	15	1	0.809644	-0.139865	1599	1378.46	1484.63	1590.8	0.928474
GO:0042558_pteridine_and_derivative_metabolic_process	15	1	0.809644	-0.139865	1599	1378.46	1484.63	1590.8	0.928474
GO:0043112_receptor_metabolic_process	15	1	0.809644	-0.139865	1599	1378.46	1484.63	1590.8	0.928474
GO:0048167_regulation_of_synaptic_plasticity	15	1	0.809644	-0.139865	1599	1378.46	1484.63	1590.8	0.928474
GO:0048705_skeletal_morphogenesis	15	1	0.809644	-0.139865	1599	1378.46	1484.63	1590.8	0.928474
GO:0017038_protein_import	100	7	0.850127	-0.138747	1600	1379.12	1485.26	1591.4	0.928288
GO:0006576_biogenic_amine_metabolic_process	59	4	0.823367	-0.138458	1602	1380.5	1486.54	1592.58	0.927928
GO:0009310_amine_catabolic_process	59	4	0.823367	-0.138458	1602	1380.5	1486.54	1592.58	0.927928
GO:0009199_ribonucleoside_triphosphate_metabolic_process	45	3	0.809644	-0.137662	1604	1382.85	1488.93	1595.01	0.928261
GO:0046474_glycerophospholipid_biosynthetic_process	45	3	0.809644	-0.137662	1604	1382.85	1488.93	1595.01	0.928261
GO:0006650_glycerophospholipid_metabolic_process	73	5	0.831827	-0.137418	1606	1383.94	1490.02	1596.1	0.927783
GO:0010033_response_to_organic_substance	73	5	0.831827	-0.137418	1606	1383.94	1490.02	1596.1	0.927783
GO:0007267_cell-cell_signaling	554	42	0.920715	-0.13129	1607	1391.92	1497.53	1603.14	0.931879
GO:0009260_ribonucleotide_biosynthetic_process	60	4	0.809644	-0.131247	1608	1393.36	1498.85	1604.34	0.932121
GO:0051246_regulation_of_protein_metabolic_process	299	22	0.893588	-0.129666	1609	1394.78	1500.1	1605.42	0.932318
GO:0019748_secondary_metabolic_process	46	3	0.792044	-0.129539	1610	1397.23	1502.38	1607.53	0.933155
GO:0000018_regulation_of_DNA_recombination	16	1	0.759042	-0.126468	1624	1420.13	1524.15	1628.17	0.938516
GO:0001707_mesoderm_formation	16	1	0.759042	-0.126468	1624	1420.13	1524.15	1628.17	0.938516
GO:0001890_placenta_development	16	1	0.759042	-0.126468	1624	1420.13	1524.15	1628.17	0.938516
GO:0001906_cell_killing	16	1	0.759042	-0.126468	1624	1420.13	1524.15	1628.17	0.938516
GO:0007202_activation_of_phospholipase_C_activity	16	1	0.759042	-0.126468	1624	1420.13	1524.15	1628.17	0.938516
GO:0009110_vitamin_biosynthetic_process	16	1	0.759042	-0.126468	1624	1420.13	1524.15	1628.17	0.938516
GO:0010212_response_to_ionizing_radiation	16	1	0.759042	-0.126468	1624	1420.13	1524.15	1628.17	0.938516
GO:0030101_natural_killer_cell_activation	16	1	0.759042	-0.126468	1624	1420.13	1524.15	1628.17	0.938516
GO:0031123_RNA_3'-end_processing	16	1	0.759042	-0.126468	1624	1420.13	1524.15	1628.17	0.938516
GO:0032319_regulation_of_Rho_GTPase_activity	16	1	0.759042	-0.126468	1624	1420.13	1524.15	1628.17	0.938516
GO:0042475_odontogenesis_of_dentine-containing_tooth	16	1	0.759042	-0.126468	1624	1420.13	1524.15	1628.17	0.938516
GO:0043648_dicarboxylic_acid_metabolic_process	16	1	0.759042	-0.126468	1624	1420.13	1524.15	1628.17	0.938516
GO:0045785_positive_regulation_of_cell_adhesion	16	1	0.759042	-0.126468	1624	1420.13	1524.15	1628.17	0.938516
GO:0050715_positive_regulation_of_cytokine_secretion	16	1	0.759042	-0.126468	1624	1420.13	1524.15	1628.17	0.938516
GO:0022415_viral_reproductive_process	61	4	0.796372	-0.124395	1626	1424.87	1528.65	1632.43	0.940129
GO:0044270_nitrogen_compound_catabolic_process	61	4	0.796372	-0.124395	1626	1424.87	1528.65	1632.43	0.940129
GO:0007596_blood_coagulation	89	6	0.818742	-0.123876	1628	1425.61	1529.36	1633.11	0.93941
GO:0046467_membrane_lipid_biosynthetic_process	89	6	0.818742	-0.123876	1628	1425.61	1529.36	1633.11	0.93941
GO:0016126_sterol_biosynthetic_process	32	2	0.759042	-0.123282	1631	1430.15	1533.43	1636.71	0.940178
GO:0043414_biopolymer_methylation	32	2	0.759042	-0.123282	1631	1430.15	1533.43	1636.71	0.940178
GO:0046519_sphingoid_metabolic_process	32	2	0.759042	-0.123282	1631	1430.15	1533.43	1636.71	0.940178
GO:0006629_lipid_metabolic_process	634	48	0.91947	-0.122163	1632	1430.77	1534.04	1637.31	0.939975
GO:0006941_striated_muscle_contraction	47	3	0.775192	-0.121887	1634	1432.08	1535.42	1638.76	0.93967
GO:0030518_steroid_hormone_receptor_signaling_pathway	47	3	0.775192	-0.121887	1634	1432.08	1535.42	1638.76	0.93967
GO:0008632_apoptotic_program	90	6	0.809644	-0.11842	1636	1436.37	1539.22	1642.07	0.940844
GO:0050817_coagulation	90	6	0.809644	-0.11842	1636	1436.37	1539.22	1642.07	0.940844
GO:0034621_cellular_macromolecular_complex_subunit_organization	406	30	0.897389	-0.118347	1637	1436.47	1539.29	1642.11	0.940312
GO:0007254_JNK_cascade	62	4	0.783527	-0.117883	1639	1438.03	1540.84	1643.65	0.94011
GO:0031145_anaphase-promoting_complex-dependent_proteasomal_ubiquitin-dependent_protein_catabolic_process	62	4	0.783527	-0.117883	1639	1438.03	1540.84	1643.65	0.94011
GO:0007507_heart_development	104	7	0.81743	-0.117346	1640	1438.32	1541.18	1644.04	0.939744
GO:0006800_oxygen_and_reactive_oxygen_species_metabolic_process	48	3	0.759042	-0.114678	1642	1442.25	1544.32	1646.39	0.940512
GO:0007219_Notch_signaling_pathway	48	3	0.759042	-0.114678	1642	1442.25	1544.32	1646.39	0.940512
GO:0042440_pigment_metabolic_process	33	2	0.73604	-0.114641	1644	1446.05	1547.73	1649.41	0.941442
GO:0048589_developmental_growth	33	2	0.73604	-0.114641	1644	1446.05	1547.73	1649.41	0.941442
GO:0007193_G-protein_signaling__adenylate_cyclase_inhibiting_pathway	17	1	0.714392	-0.114529	1650	1460.68	1562.29	1663.9	0.946842
GO:0008207_C21-steroid_hormone_metabolic_process	17	1	0.714392	-0.114529	1650	1460.68	1562.29	1663.9	0.946842
GO:0009112_nucleobase_metabolic_process	17	1	0.714392	-0.114529	1650	1460.68	1562.29	1663.9	0.946842
GO:0009612_response_to_mechanical_stimulus	17	1	0.714392	-0.114529	1650	1460.68	1562.29	1663.9	0.946842
GO:0030004_cellular_monovalent_inorganic_cation_homeostasis	17	1	0.714392	-0.114529	1650	1460.68	1562.29	1663.9	0.946842
GO:0051604_protein_maturation	17	1	0.714392	-0.114529	1650	1460.68	1562.29	1663.9	0.946842
GO:0006644_phospholipid_metabolic_process	132	9	0.828046	-0.114067	1652	1461.24	1562.96	1664.68	0.946102
GO:0007420_brain_development	132	9	0.828046	-0.114067	1652	1461.24	1562.96	1664.68	0.946102
GO:0006575_amino_acid_derivative_metabolic_process	77	5	0.788615	-0.113101	1653	1463.07	1564.77	1666.47	0.946624
GO:0019226_transmission_of_nerve_impulse	292	21	0.873418	-0.111221	1654	1466.68	1568.34	1670	0.94821
GO:0006605_protein_targeting	174	12	0.837563	-0.108029	1655	1469.73	1571.25	1672.77	0.949396
GO:0018108_peptidyl-tyrosine_phosphorylation	49	3	0.743551	-0.107886	1658	1471.33	1572.84	1674.35	0.948637
GO:0030900_forebrain_development	49	3	0.743551	-0.107886	1658	1471.33	1572.84	1674.35	0.948637
GO:0051090_regulation_of_transcription_factor_activity	49	3	0.743551	-0.107886	1658	1471.33	1572.84	1674.35	0.948637
GO:0042129_regulation_of_T_cell_proliferation	34	2	0.714392	-0.106619	1659	1477.01	1577.74	1678.47	0.951019
GO:0030163_protein_catabolic_process	241	17	0.856678	-0.106566	1660	1477.21	1577.91	1678.61	0.950548
GO:0000184_nuclear-transcribed_mRNA_catabolic_process__nonsense-mediated_decay	18	1	0.674704	-0.103854	1675	1497.31	1597.86	1698.41	0.953946
GO:0001657_ureteric_bud_development	18	1	0.674704	-0.103854	1675	1497.31	1597.86	1698.41	0.953946
GO:0001704_formation_of_primary_germ_layer	18	1	0.674704	-0.103854	1675	1497.31	1597.86	1698.41	0.953946
GO:0006891_intra-Golgi_vesicle-mediated_transport	18	1	0.674704	-0.103854	1675	1497.31	1597.86	1698.41	0.953946
GO:0006921_cell_structure_disassembly_during_apoptosis	18	1	0.674704	-0.103854	1675	1497.31	1597.86	1698.41	0.953946
GO:0007006_mitochondrial_membrane_organization_and_biogenesis	18	1	0.674704	-0.103854	1675	1497.31	1597.86	1698.41	0.953946
GO:0007131_meiotic_recombination	18	1	0.674704	-0.103854	1675	1497.31	1597.86	1698.41	0.953946
GO:0007159_leukocyte_adhesion	18	1	0.674704	-0.103854	1675	1497.31	1597.86	1698.41	0.953946
GO:0007612_learning	18	1	0.674704	-0.103854	1675	1497.31	1597.86	1698.41	0.953946
GO:0009743_response_to_carbohydrate_stimulus	18	1	0.674704	-0.103854	1675	1497.31	1597.86	1698.41	0.953946
GO:0022411_cellular_component_disassembly	18	1	0.674704	-0.103854	1675	1497.31	1597.86	1698.41	0.953946
GO:0030162_regulation_of_proteolysis	18	1	0.674704	-0.103854	1675	1497.31	1597.86	1698.41	0.953946
GO:0032635_interleukin-6_production	18	1	0.674704	-0.103854	1675	1497.31	1597.86	1698.41	0.953946
GO:0045807_positive_regulation_of_endocytosis	18	1	0.674704	-0.103854	1675	1497.31	1597.86	1698.41	0.953946
GO:0048332_mesoderm_morphogenesis	18	1	0.674704	-0.103854	1675	1497.31	1597.86	1698.41	0.953946
GO:0010498_proteasomal_protein_catabolic_process	79	5	0.76865	-0.102502	1677	1500.57	1601.08	1701.59	0.954729
GO:0043161_proteasomal_ubiquitin-dependent_protein_catabolic_process	79	5	0.76865	-0.102502	1677	1500.57	1601.08	1701.59	0.954729
GO:0009141_nucleoside_triphosphate_metabolic_process	50	3	0.72868	-0.101486	1678	1503.17	1603.33	1703.49	0.955501
GO:0031098_stress-activated_protein_kinase_signaling_pathway	65	4	0.747364	-0.10023	1679	1504.2	1604.26	1704.32	0.955485
GO:0010038_response_to_metal_ion	35	2	0.693981	-0.099169	1682	1509.5	1609.19	1708.88	0.956712
GO:0030100_regulation_of_endocytosis	35	2	0.693981	-0.099169	1682	1509.5	1609.19	1708.88	0.956712
GO:0032259_methylation	35	2	0.693981	-0.099169	1682	1509.5	1609.19	1708.88	0.956712
GO:0043123_positive_regulation_of_I-kappaB_kinase_NF-kappaB_cascade	80	5	0.759042	-0.097554	1683	1512.19	1611.51	1710.83	0.957522
GO:0034622_cellular_macromolecular_complex_assembly	350	25	0.867476	-0.096209	1684	1512.98	1612.23	1711.48	0.957381
GO:0009790_embryonic_development	218	15	0.835642	-0.095639	1685	1514.01	1613.17	1712.33	0.957371
GO:0018212_peptidyl-tyrosine_modification	51	3	0.714392	-0.095456	1686	1515.22	1614.33	1713.44	0.957491
GO:0006643_membrane_lipid_metabolic_process	178	12	0.818742	-0.094299	1687	1517.14	1616.15	1715.16	0.958002
GO:0006298_mismatch_repair	19	1	0.639193	-0.094285	1696	1527.61	1626.42	1725.23	0.958974
GO:0006471_protein_amino_acid_ADP-ribosylation	19	1	0.639193	-0.094285	1696	1527.61	1626.42	1725.23	0.958974
GO:0006829_zinc_ion_transport	19	1	0.639193	-0.094285	1696	1527.61	1626.42	1725.23	0.958974
GO:0006984_ER-nuclear_signaling_pathway	19	1	0.639193	-0.094285	1696	1527.61	1626.42	1725.23	0.958974
GO:0007286_spermatid_development	19	1	0.639193	-0.094285	1696	1527.61	1626.42	1725.23	0.958974
GO:0019835_cytolysis	19	1	0.639193	-0.094285	1696	1527.61	1626.42	1725.23	0.958974
GO:0030833_regulation_of_actin_filament_polymerization	19	1	0.639193	-0.094285	1696	1527.61	1626.42	1725.23	0.958974
GO:0045005_maintenance_of_fidelity_during_DNA-dependent_DNA_replication	19	1	0.639193	-0.094285	1696	1527.61	1626.42	1725.23	0.958974
GO:0051146_striated_muscle_cell_differentiation	19	1	0.639193	-0.094285	1696	1527.61	1626.42	1725.23	0.958974
GO:0009615_response_to_virus	95	6	0.767032	-0.094285	1697	1528.29	1627.1	1725.91	0.95881
GO:0009201_ribonucleoside_triphosphate_biosynthetic_process	36	2	0.674704	-0.092247	1698	1533.51	1632.36	1731.21	0.961343
GO:0009607_response_to_biotic_stimulus	246	17	0.839266	-0.092056	1699	1533.78	1632.54	1731.3	0.960883
GO:0051707_response_to_other_organism	179	12	0.814168	-0.091114	1700	1534.6	1633.4	1732.2	0.960824
GO:0006813_potassium_ion_transport	152	10	0.798991	-0.08992	1701	1536.35	1635	1733.65	0.961199
GO:0006289_nucleotide-excision_repair	52	3	0.700654	-0.089775	1703	1539.26	1637.83	1736.4	0.961732
GO:0009063_amino_acid_catabolic_process	52	3	0.700654	-0.089775	1703	1539.26	1637.83	1736.4	0.961732
GO:0008202_steroid_metabolic_process	167	11	0.799948	-0.085909	1704	1543.37	1641.45	1739.53	0.963292
GO:0009142_nucleoside_triphosphate_biosynthetic_process	37	2	0.656469	-0.085814	1706	1546.76	1644.62	1742.48	0.964021
GO:0040029_regulation_of_gene_expression__epigenetic	37	2	0.656469	-0.085814	1706	1546.76	1644.62	1742.48	0.964021
GO:0007223_Wnt_receptor_signaling_pathway__calcium_modulating_pathway	20	1	0.607233	-0.085686	1713	1558	1655.3	1752.6	0.966316
GO:0007270_nerve-nerve_synaptic_transmission	20	1	0.607233	-0.085686	1713	1558	1655.3	1752.6	0.966316
GO:0007530_sex_determination	20	1	0.607233	-0.085686	1713	1558	1655.3	1752.6	0.966316
GO:0030317_sperm_motility	20	1	0.607233	-0.085686	1713	1558	1655.3	1752.6	0.966316
GO:0030574_collagen_catabolic_process	20	1	0.607233	-0.085686	1713	1558	1655.3	1752.6	0.966316
GO:0030902_hindbrain_development	20	1	0.607233	-0.085686	1713	1558	1655.3	1752.6	0.966316
GO:0040014_regulation_of_multicellular_organism_growth	20	1	0.607233	-0.085686	1713	1558	1655.3	1752.6	0.966316
GO:0006836_neurotransmitter_transport	83	5	0.731606	-0.084009	1714	1563.54	1660.64	1757.74	0.968868
GO:0006810_transport	2242	174	0.942539	-0.081408	1715	1566.74	1663.33	1759.92	0.969872
GO:0006944_membrane_fusion	38	2	0.639193	-0.079834	1716	1574.49	1670	1765.51	0.973193
GO:0006986_response_to_unfolded_protein	54	3	0.674704	-0.079379	1718	1576.77	1671.84	1766.91	0.973132
GO:0051789_response_to_protein_stimulus	54	3	0.674704	-0.079379	1718	1576.77	1671.84	1766.91	0.973132
GO:0007186_G-protein_coupled_receptor_protein_signaling_pathway	696	51	0.889911	-0.079105	1719	1577.81	1672.75	1767.69	0.973095
GO:0006903_vesicle_targeting	21	1	0.578317	-0.077942	1726	1589.86	1683.85	1777.84	0.975579
GO:0007215_glutamate_signaling_pathway	21	1	0.578317	-0.077942	1726	1589.86	1683.85	1777.84	0.975579
GO:0008584_male_gonad_development	21	1	0.578317	-0.077942	1726	1589.86	1683.85	1777.84	0.975579
GO:0016338_calcium-independent_cell-cell_adhesion	21	1	0.578317	-0.077942	1726	1589.86	1683.85	1777.84	0.975579
GO:0019059_initiation_of_viral_infection	21	1	0.578317	-0.077942	1726	1589.86	1683.85	1777.84	0.975579
GO:0030166_proteoglycan_biosynthetic_process	21	1	0.578317	-0.077942	1726	1589.86	1683.85	1777.84	0.975579
GO:0051495_positive_regulation_of_cytoskeleton_organization_and_biogenesis	21	1	0.578317	-0.077942	1726	1589.86	1683.85	1777.84	0.975579
GO:0009101_glycoprotein_biosynthetic_process	114	7	0.745725	-0.076236	1727	1591.33	1685.33	1779.33	0.975871
GO:0009259_ribonucleotide_metabolic_process	70	4	0.693981	-0.076235	1728	1592.27	1686.2	1780.13	0.97581
GO:0042098_T_cell_proliferation	39	2	0.622803	-0.074273	1729	1599.33	1692.37	1785.41	0.978814
GO:0006814_sodium_ion_transport	115	7	0.739241	-0.072945	1730	1600.28	1693.28	1786.28	0.978775
GO:0043122_regulation_of_I-kappaB_kinase_NF-kappaB_cascade	86	5	0.706085	-0.072223	1731	1600.73	1693.65	1786.57	0.978423
GO:0008654_phospholipid_biosynthetic_process	71	4	0.684207	-0.072138	1732	1601.91	1694.69	1787.47	0.978458
GO:0001656_metanephros_development	22	1	0.55203	-0.070956	1745	1615.59	1707.57	1799.55	0.97855
GO:0006626_protein_targeting_to_mitochondrion	22	1	0.55203	-0.070956	1745	1615.59	1707.57	1799.55	0.97855
GO:0006914_autophagy	22	1	0.55203	-0.070956	1745	1615.59	1707.57	1799.55	0.97855
GO:0009156_ribonucleoside_monophosphate_biosynthetic_process	22	1	0.55203	-0.070956	1745	1615.59	1707.57	1799.55	0.97855
GO:0009161_ribonucleoside_monophosphate_metabolic_process	22	1	0.55203	-0.070956	1745	1615.59	1707.57	1799.55	0.97855
GO:0042476_odontogenesis	22	1	0.55203	-0.070956	1745	1615.59	1707.57	1799.55	0.97855
GO:0044254_multicellular_organismal_protein_catabolic_process	22	1	0.55203	-0.070956	1745	1615.59	1707.57	1799.55	0.97855
GO:0044256_protein_digestion	22	1	0.55203	-0.070956	1745	1615.59	1707.57	1799.55	0.97855
GO:0044259_multicellular_organismal_macromolecule_metabolic_process	22	1	0.55203	-0.070956	1745	1615.59	1707.57	1799.55	0.97855
GO:0044266_multicellular_organismal_macromolecule_catabolic_process	22	1	0.55203	-0.070956	1745	1615.59	1707.57	1799.55	0.97855
GO:0044268_multicellular_organismal_protein_metabolic_process	22	1	0.55203	-0.070956	1745	1615.59	1707.57	1799.55	0.97855
GO:0050851_antigen_receptor-mediated_signaling_pathway	22	1	0.55203	-0.070956	1745	1615.59	1707.57	1799.55	0.97855
GO:0051092_positive_regulation_of_NF-kappaB_transcription_factor_activity	22	1	0.55203	-0.070956	1745	1615.59	1707.57	1799.55	0.97855
GO:0006091_generation_of_precursor_metabolites_and_energy	228	15	0.798991	-0.069614	1746	1618.17	1709.9	1801.63	0.979324
GO:0044255_cellular_lipid_metabolic_process	521	37	0.862481	-0.069388	1747	1618.24	1709.98	1801.72	0.978809
GO:0007005_mitochondrion_organization_and_biogenesis	87	5	0.697969	-0.068648	1748	1621.94	1713.11	1804.28	0.98004
GO:0051276_chromosome_organization_and_biogenesis	324	22	0.824638	-0.067064	1749	1623.49	1714.5	1805.51	0.980274
GO:0010608_posttranscriptional_regulation_of_gene_expression	117	7	0.726604	-0.066744	1750	1623.76	1714.76	1805.76	0.979863
GO:0031323_regulation_of_cellular_metabolic_process	2385	184	0.936947	-0.065639	1751	1625.8	1716.44	1807.08	0.980263
GO:0009166_nucleotide_catabolic_process	23	1	0.528029	-0.064643	1758	1638.88	1728.08	1817.28	0.982981
GO:0031647_regulation_of_protein_stability	23	1	0.528029	-0.064643	1758	1638.88	1728.08	1817.28	0.982981
GO:0035264_multicellular_organism_growth	23	1	0.528029	-0.064643	1758	1638.88	1728.08	1817.28	0.982981
GO:0035282_segmentation	23	1	0.528029	-0.064643	1758	1638.88	1728.08	1817.28	0.982981
GO:0043193_positive_regulation_of_gene-specific_transcription	23	1	0.528029	-0.064643	1758	1638.88	1728.08	1817.28	0.982981
GO:0048568_embryonic_organ_development	23	1	0.528029	-0.064643	1758	1638.88	1728.08	1817.28	0.982981
GO:0051650_establishment_of_vesicle_localization	23	1	0.528029	-0.064643	1758	1638.88	1728.08	1817.28	0.982981
GO:0006417_regulation_of_translation	89	5	0.682285	-0.061985	1759	1645.52	1733.91	1822.3	0.985736
GO:0006694_steroid_biosynthetic_process	74	4	0.656469	-0.061055	1760	1647.83	1735.81	1823.79	0.986256
GO:0006401_RNA_catabolic_process	42	2	0.578317	-0.05981	1762	1650.55	1738.27	1825.99	0.986532
GO:0045761_regulation_of_adenylate_cyclase_activity	42	2	0.578317	-0.05981	1762	1650.55	1738.27	1825.99	0.986532
GO:0006099_tricarboxylic_acid_cycle	24	1	0.506028	-0.05893	1767	1660.92	1747.23	1833.54	0.988812
GO:0007369_gastrulation	24	1	0.506028	-0.05893	1767	1660.92	1747.23	1833.54	0.988812
GO:0010638_positive_regulation_of_organelle_organization_and_biogenesis	24	1	0.506028	-0.05893	1767	1660.92	1747.23	1833.54	0.988812
GO:0046356_acetyl-CoA_catabolic_process	24	1	0.506028	-0.05893	1767	1660.92	1747.23	1833.54	0.988812
GO:0051648_vesicle_localization	24	1	0.506028	-0.05893	1767	1660.92	1747.23	1833.54	0.988812
GO:0044248_cellular_catabolic_process	581	41	0.857025	-0.058684	1768	1661.85	1747.9	1833.95	0.988631
GO:0030001_metal_ion_transport	396	27	0.828046	-0.058561	1769	1662.08	1748.02	1833.96	0.98814
GO:0009056_catabolic_process	686	49	0.867476	-0.058014	1770	1664.04	1749.75	1835.46	0.988559
GO:0019222_regulation_of_metabolic_process	2448	188	0.932679	-0.056153	1771	1665.82	1751.38	1836.94	0.988922
GO:0031279_regulation_of_cyclase_activity	43	2	0.564868	-0.055643	1773	1669.41	1754.64	1839.87	0.989645
GO:0051339_regulation_of_lyase_activity	43	2	0.564868	-0.055643	1773	1669.41	1754.64	1839.87	0.989645
GO:0006367_transcription_initiation_from_RNA_polymerase_II_promoter	60	3	0.607233	-0.054697	1775	1672.37	1757.14	1841.91	0.989938
GO:0031347_regulation_of_defense_response	60	3	0.607233	-0.054697	1775	1672.37	1757.14	1841.91	0.989938
GO:0000387_spliceosomal_snRNP_biogenesis	25	1	0.485787	-0.053753	1780	1680.11	1764.51	1848.91	0.991298
GO:0006383_transcription_from_RNA_polymerase_III_promoter	25	1	0.485787	-0.053753	1780	1680.11	1764.51	1848.91	0.991298
GO:0009880_embryonic_pattern_specification	25	1	0.485787	-0.053753	1780	1680.11	1764.51	1848.91	0.991298
GO:0030168_platelet_activation	25	1	0.485787	-0.053753	1780	1680.11	1764.51	1848.91	0.991298
GO:0044243_multicellular_organismal_catabolic_process	25	1	0.485787	-0.053753	1780	1680.11	1764.51	1848.91	0.991298
GO:0008610_lipid_biosynthetic_process	250	16	0.777259	-0.053225	1781	1680.94	1765.06	1849.18	0.99105
GO:0010627_regulation_of_protein_kinase_cascade	137	8	0.709178	-0.052582	1782	1681.93	1766.1	1850.27	0.991077
GO:0009057_macromolecule_catabolic_process	414	28	0.821378	-0.051937	1783	1682.65	1766.62	1850.59	0.990813
GO:0009144_purine_nucleoside_triphosphate_metabolic_process	44	2	0.55203	-0.051765	1785	1684.57	1768.18	1851.79	0.990577
GO:0009205_purine_ribonucleoside_triphosphate_metabolic_process	44	2	0.55203	-0.051765	1785	1684.57	1768.18	1851.79	0.990577
GO:0048598_embryonic_morphogenesis	93	5	0.652939	-0.050419	1786	1689.07	1772.2	1855.33	0.992273
GO:0002429_immune_response-activating_cell_surface_receptor_signaling_pathway	26	1	0.467103	-0.049057	1790	1696.06	1778.31	1860.56	0.993469
GO:0006805_xenobiotic_metabolic_process	26	1	0.467103	-0.049057	1790	1696.06	1778.31	1860.56	0.993469
GO:0009109_coenzyme_catabolic_process	26	1	0.467103	-0.049057	1790	1696.06	1778.31	1860.56	0.993469
GO:0048754_branching_morphogenesis_of_a_tube	26	1	0.467103	-0.049057	1790	1696.06	1778.31	1860.56	0.993469
GO:0006486_protein_amino_acid_glycosylation	109	6	0.668514	-0.048582	1792	1698.19	1780.11	1862.03	0.993365
GO:0043413_biopolymer_glycosylation	109	6	0.668514	-0.048582	1792	1698.19	1780.11	1862.03	0.993365
GO:0051436_negative_regulation_of_ubiquitin-protein_ligase_activity_during_mitotic_cell_cycle	62	3	0.587645	-0.048255	1793	1699.08	1780.98	1862.88	0.993296
GO:0006338_chromatin_remodeling	45	2	0.539763	-0.048155	1794	1701.1	1782.82	1864.54	0.993768
GO:0003008_system_process	996	72	0.877928	-0.046135	1795	1703.48	1784.82	1866.16	0.994329
GO:0051352_negative_regulation_of_ligase_activity	63	3	0.578317	-0.045314	1797	1706.63	1787.5	1868.37	0.994713
GO:0051444_negative_regulation_of_ubiquitin-protein_ligase_activity	63	3	0.578317	-0.045314	1797	1706.63	1787.5	1868.37	0.994713
GO:0008033_tRNA_processing	46	2	0.528029	-0.044794	1798	1708.52	1789.13	1869.74	0.995067
GO:0002768_immune_response-regulating_cell_surface_receptor_signaling_pathway	27	1	0.449802	-0.044792	1806	1716.36	1796	1875.64	0.994463
GO:0006638_neutral_lipid_metabolic_process	27	1	0.449802	-0.044792	1806	1716.36	1796	1875.64	0.994463
GO:0006639_acylglycerol_metabolic_process	27	1	0.449802	-0.044792	1806	1716.36	1796	1875.64	0.994463
GO:0006720_isoprenoid_metabolic_process	27	1	0.449802	-0.044792	1806	1716.36	1796	1875.64	0.994463
GO:0007127_meiosis_I	27	1	0.449802	-0.044792	1806	1716.36	1796	1875.64	0.994463
GO:0042472_inner_ear_morphogenesis	27	1	0.449802	-0.044792	1806	1716.36	1796	1875.64	0.994463
GO:0046165_alcohol_biosynthetic_process	27	1	0.449802	-0.044792	1806	1716.36	1796	1875.64	0.994463
GO:0046364_monosaccharide_biosynthetic_process	27	1	0.449802	-0.044792	1806	1716.36	1796	1875.64	0.994463
GO:0006886_intracellular_protein_transport	352	23	0.793544	-0.044522	1807	1716.71	1796.28	1875.85	0.994068
GO:0032269_negative_regulation_of_cellular_protein_metabolic_process	81	4	0.599737	-0.041105	1808	1722.07	1800.72	1879.37	0.995973
GO:0002757_immune_response-activating_signal_transduction	28	1	0.433738	-0.040915	1810	1726.73	1805.21	1883.69	0.997354
GO:0046486_glycerolipid_metabolic_process	28	1	0.433738	-0.040915	1810	1726.73	1805.21	1883.69	0.997354
GO:0002764_immune_response-regulating_signal_transduction	29	1	0.418782	-0.037388	1818	1740.59	1817.31	1894.03	0.99962
GO:0003007_heart_morphogenesis	29	1	0.418782	-0.037388	1818	1740.59	1817.31	1894.03	0.99962
GO:0006662_glycerol_ether_metabolic_process	29	1	0.418782	-0.037388	1818	1740.59	1817.31	1894.03	0.99962
GO:0010001_glial_cell_differentiation	29	1	0.418782	-0.037388	1818	1740.59	1817.31	1894.03	0.99962
GO:0019079_viral_genome_replication	29	1	0.418782	-0.037388	1818	1740.59	1817.31	1894.03	0.99962
GO:0032271_regulation_of_protein_polymerization	29	1	0.418782	-0.037388	1818	1740.59	1817.31	1894.03	0.99962
GO:0046148_pigment_biosynthetic_process	29	1	0.418782	-0.037388	1818	1740.59	1817.31	1894.03	0.99962
GO:0051091_positive_regulation_of_transcription_factor_activity	29	1	0.418782	-0.037388	1818	1740.59	1817.31	1894.03	0.99962
GO:0051248_negative_regulation_of_protein_metabolic_process	83	4	0.585285	-0.036649	1819	1742.06	1818.54	1895.02	0.999747
GO:0060249_anatomical_structure_homeostasis	67	3	0.543791	-0.035179	1820	1746	1821.82	1897.64	1.001
GO:0007601_visual_perception	191	11	0.699431	-0.034542	1822	1747.01	1822.68	1898.35	1.00037
GO:0050953_sensory_perception_of_light_stimulus	191	11	0.699431	-0.034542	1822	1747.01	1822.68	1898.35	1.00037
GO:0006029_proteoglycan_metabolic_process	30	1	0.404822	-0.034177	1824	1752.21	1827.13	1902.05	1.00172
GO:0055085_transmembrane_transport	30	1	0.404822	-0.034177	1824	1752.21	1827.13	1902.05	1.00172
GO:0007338_single_fertilization	50	2	0.485787	-0.033519	1825	1754.26	1828.79	1903.32	1.00208
GO:0006163_purine_nucleotide_metabolic_process	68	3	0.535794	-0.033008	1826	1756.16	1830.38	1904.6	1.0024
GO:0042471_ear_morphogenesis	31	1	0.391763	-0.031251	1828	1760.53	1834.01	1907.49	1.00329
GO:0043388_positive_regulation_of_DNA_binding	31	1	0.391763	-0.031251	1828	1760.53	1834.01	1907.49	1.00329
GO:0016568_chromatin_modification	179	10	0.678473	-0.030892	1829	1762.59	1835.94	1909.29	1.00379
GO:0043285_biopolymer_catabolic_process	337	21	0.756789	-0.030436	1830	1763.21	1836.43	1909.65	1.00351
GO:0009152_purine_ribonucleotide_biosynthetic_process	52	2	0.467103	-0.028982	1832	1767.26	1839.85	1912.44	1.00429
GO:0009566_fertilization	52	2	0.467103	-0.028982	1832	1767.26	1839.85	1912.44	1.00429
GO:0006997_nuclear_organization_and_biogenesis	32	1	0.379521	-0.028584	1837	1771.2	1843.36	1915.52	1.00346
GO:0030326_embryonic_limb_morphogenesis	32	1	0.379521	-0.028584	1837	1771.2	1843.36	1915.52	1.00346
GO:0030521_androgen_receptor_signaling_pathway	32	1	0.379521	-0.028584	1837	1771.2	1843.36	1915.52	1.00346
GO:0031424_keratinization	32	1	0.379521	-0.028584	1837	1771.2	1843.36	1915.52	1.00346
GO:0035113_embryonic_appendage_morphogenesis	32	1	0.379521	-0.028584	1837	1771.2	1843.36	1915.52	1.00346
GO:0006334_nucleosome_assembly	71	3	0.513155	-0.02724	1838	1773.68	1845.56	1917.44	1.00411
GO:0006364_rRNA_processing	53	2	0.458289	-0.026946	1841	1775.9	1847.58	1919.26	1.00357
GO:0019058_viral_infectious_cycle	53	2	0.458289	-0.026946	1841	1775.9	1847.58	1919.26	1.00357
GO:0019882_antigen_processing_and_presentation	53	2	0.458289	-0.026946	1841	1775.9	1847.58	1919.26	1.00357
GO:0009060_aerobic_respiration	33	1	0.36802	-0.026151	1845	1779.53	1850.76	1921.99	1.00312
GO:0035270_endocrine_system_development	33	1	0.36802	-0.026151	1845	1779.53	1850.76	1921.99	1.00312
GO:0046034_ATP_metabolic_process	33	1	0.36802	-0.026151	1845	1779.53	1850.76	1921.99	1.00312
GO:0051099_positive_regulation_of_binding	33	1	0.36802	-0.026151	1845	1779.53	1850.76	1921.99	1.00312
GO:0006352_transcription_initiation	72	3	0.506028	-0.025542	1846	1780.52	1851.7	1922.88	1.00309
GO:0006811_ion_transport	698	47	0.817764	-0.025143	1847	1780.82	1851.91	1923	1.00266
GO:0006508_proteolysis	618	41	0.805714	-0.024833	1848	1782.09	1853.07	1924.05	1.00274
GO:0034470_ncRNA_processing	107	5	0.567508	-0.023876	1849	1786.37	1856.59	1926.81	1.00411
GO:0000003_reproduction	470	30	0.775192	-0.02377	1850	1786.66	1856.79	1926.92	1.00367
GO:0006164_purine_nucleotide_biosynthetic_process	55	2	0.441624	-0.023286	1853	1788.29	1858.24	1928.19	1.00283
GO:0006968_cellular_defense_response	55	2	0.441624	-0.023286	1853	1788.29	1858.24	1928.19	1.00283
GO:0009952_anterior_posterior_pattern_formation	55	2	0.441624	-0.023286	1853	1788.29	1858.24	1928.19	1.00283
GO:0022607_cellular_component_assembly	124	6	0.587645	-0.022889	1854	1789.48	1859.08	1928.68	1.00274
GO:0019219_regulation_of_nucleobase__nucleoside__nucleotide_and_nucleic_acid_metabolic_process	2088	154	0.895727	-0.022736	1855	1789.61	1859.16	1928.71	1.00224
GO:0007283_spermatogenesis	187	10	0.649447	-0.021976	1857	1790.84	1860.25	1929.66	1.00175
GO:0048232_male_gamete_generation	187	10	0.649447	-0.021976	1857	1790.84	1860.25	1929.66	1.00175
GO:0002697_regulation_of_immune_effector_process	35	1	0.34699	-0.021904	1861	1794.13	1862.96	1931.79	1.00105
GO:0009145_purine_nucleoside_triphosphate_biosynthetic_process	35	1	0.34699	-0.021904	1861	1794.13	1862.96	1931.79	1.00105
GO:0009206_purine_ribonucleoside_triphosphate_biosynthetic_process	35	1	0.34699	-0.021904	1861	1794.13	1862.96	1931.79	1.00105
GO:0042063_gliogenesis	35	1	0.34699	-0.021904	1861	1794.13	1862.96	1931.79	1.00105
GO:0016072_rRNA_metabolic_process	56	2	0.433738	-0.021643	1862	1795.73	1864.31	1932.89	1.00124
GO:0008624_induction_of_apoptosis_by_extracellular_signals	36	1	0.337352	-0.020052	1863	1801.75	1869.28	1936.81	1.00337
GO:0006818_hydrogen_transport	58	2	0.418782	-0.018693	1864	1804.31	1871.31	1938.31	1.00392
GO:0035107_appendage_morphogenesis	37	1	0.328234	-0.018361	1868	1808.25	1874.44	1940.63	1.00345
GO:0035108_limb_morphogenesis	37	1	0.328234	-0.018361	1868	1808.25	1874.44	1940.63	1.00345
GO:0048736_appendage_development	37	1	0.328234	-0.018361	1868	1808.25	1874.44	1940.63	1.00345
GO:0060173_limb_development	37	1	0.328234	-0.018361	1868	1808.25	1874.44	1940.63	1.00345
GO:0006325_establishment_and_or_maintenance_of_chromatin_architecture	266	15	0.68485	-0.018285	1869	1808.29	1874.47	1940.65	1.00293
GO:0050657_nucleic_acid_transport	78	3	0.467103	-0.017297	1872	1810.55	1876.64	1942.73	1.00248
GO:0050658_RNA_transport	78	3	0.467103	-0.017297	1872	1810.55	1876.64	1942.73	1.00248
GO:0051236_establishment_of_RNA_localization	78	3	0.467103	-0.017297	1872	1810.55	1876.64	1942.73	1.00248
GO:0065004_protein-DNA_complex_assembly	146	7	0.582279	-0.016904	1873	1810.85	1876.88	1942.91	1.00207
GO:0006487_protein_amino_acid_N-linked_glycosylation	38	1	0.319597	-0.016814	1874	1813.55	1879.21	1944.87	1.00278
GO:0006403_RNA_localization	79	3	0.46119	-0.0162	1875	1814.75	1880.25	1945.75	1.0028
GO:0006350_transcription	2110	154	0.886388	-0.016195	1876	1814.86	1880.35	1945.84	1.00232
GO:0009150_purine_ribonucleotide_metabolic_process	60	2	0.404822	-0.016137	1877	1815.67	1881.11	1946.55	1.00219
GO:0016570_histone_modification	39	1	0.311402	-0.0154	1878	1817.53	1882.63	1947.73	1.00246
GO:0006323_DNA_packaging	98	4	0.495701	-0.015128	1879	1818.54	1883.5	1948.46	1.00239
GO:0009889_regulation_of_biosynthetic_process	2181	159	0.885375	-0.014417	1880	1819.93	1884.72	1949.51	1.00251
GO:0043284_biopolymer_biosynthetic_process	2372	174	0.890882	-0.014329	1881	1820.03	1884.85	1949.67	1.00205
GO:0031497_chromatin_assembly	82	3	0.444317	-0.013294	1882	1822.62	1887.2	1951.78	1.00276
GO:0016569_covalent_chromatin_modification	41	1	0.296211	-0.012924	1884	1825.34	1889.81	1954.28	1.00308
GO:0045333_cellular_respiration	41	1	0.296211	-0.012924	1884	1825.34	1889.81	1954.28	1.00308
GO:0006418_tRNA_aminoacylation_for_protein_translation	42	1	0.289159	-0.011841	1887	1829.15	1892.79	1956.43	1.00307
GO:0043038_amino_acid_activation	42	1	0.289159	-0.011841	1887	1829.15	1892.79	1956.43	1.00307
GO:0043039_tRNA_aminoacylation	42	1	0.289159	-0.011841	1887	1829.15	1892.79	1956.43	1.00307
GO:0003002_regionalization	85	3	0.428635	-0.010894	1890	1831.25	1894.29	1957.33	1.00227
GO:0006399_tRNA_metabolic_process	85	3	0.428635	-0.010894	1890	1831.25	1894.29	1957.33	1.00227
GO:0009617_response_to_bacterium	85	3	0.428635	-0.010894	1890	1831.25	1894.29	1957.33	1.00227
GO:0048732_gland_development	43	1	0.282434	-0.01085	1891	1832.87	1895.66	1958.45	1.00246
GO:0044260_cellular_macromolecule_metabolic_process	2406	175	0.88334	-0.010236	1892	1833.73	1896.46	1959.19	1.00236
GO:0045449_regulation_of_transcription	2030	145	0.867476	-0.009031	1893	1838.07	1899.99	1961.91	1.00369
GO:0060255_regulation_of_macromolecule_metabolic_process	2331	168	0.875291	-0.008096	1894	1841.32	1902.56	1963.8	1.00452
GO:0006812_cation_transport	464	27	0.706694	-0.007857	1895	1841.44	1902.65	1963.86	1.00404
GO:0010556_regulation_of_macromolecule_biosynthetic_process	2154	154	0.868282	-0.007796	1896	1841.63	1902.79	1963.95	1.00358
GO:0015931_nucleobase__nucleoside__nucleotide_and_nucleic_acid_transport	91	3	0.400374	-0.007283	1897	1843.9	1904.34	1964.78	1.00387
GO:0006351_transcription__DNA-dependent	1957	138	0.856395	-0.006632	1898	1846.25	1906.32	1966.39	1.00438
GO:0015672_monovalent_inorganic_cation_transport	292	15	0.62387	-0.006501	1899	1846.65	1906.64	1966.63	1.00402
GO:0009058_biosynthetic_process	3245	239	0.894476	-0.006385	1900	1847.47	1907.25	1967.03	1.00382
GO:0032774_RNA_biosynthetic_process	1961	138	0.854648	-0.006158	1901	1847.91	1907.61	1967.31	1.00348
GO:0042742_defense_response_to_bacterium	73	2	0.332731	-0.00614	1902	1848.13	1907.83	1967.53	1.00307
GO:0006354_RNA_elongation	50	1	0.242893	-0.005897	1904	1849.33	1908.85	1968.37	1.00255
GO:0006821_chloride_transport	50	1	0.242893	-0.005897	1904	1849.33	1908.85	1968.37	1.00255
GO:0042254_ribosome_biogenesis	75	2	0.323858	-0.005283	1905	1851.4	1910.37	1969.34	1.00282
GO:0051252_regulation_of_RNA_metabolic_process	1918	134	0.84848	-0.005214	1906	1851.42	1910.4	1969.38	1.00231
GO:0006355_regulation_of_transcription__DNA-dependent	1906	133	0.847451	-0.005116	1907	1851.45	1910.43	1969.41	1.0018
GO:0010468_regulation_of_gene_expression	2166	153	0.857864	-0.004994	1908	1851.66	1910.6	1969.54	1.00136
GO:0006333_chromatin_assembly_or_disassembly	119	4	0.408224	-0.004091	1909	1856.07	1914.01	1971.95	1.00262
GO:0007276_gamete_generation	224	10	0.542173	-0.003961	1910	1856.25	1914.18	1972.11	1.00219
GO:0007389_pattern_specification_process	120	4	0.404822	-0.003837	1911	1856.76	1914.58	1972.4	1.00187
GO:0015992_proton_transport	56	1	0.216869	-0.003503	1912	1858.39	1915.86	1973.33	1.00202
GO:0050877_neurological_system_process	751	44	0.711538	-0.001904	1913	1862.33	1919.08	1975.83	1.00318
GO:0019953_sexual_reproduction	272	12	0.535794	-0.001885	1914	1862.36	1919.11	1975.86	1.00267
GO:0044267_cellular_protein_metabolic_process	2290	158	0.837929	-0.001578	1915	1863.2	1919.75	1976.3	1.00248
GO:0009059_macromolecule_biosynthetic_process	2793	197	0.856606	-0.001576	1916	1863.23	1919.77	1976.31	1.00197
GO:0006139_nucleobase__nucleoside__nucleotide_and_nucleic_acid_metabolic_process	3022	214	0.860013	-0.001262	1917	1864.06	1920.48	1976.9	1.00181
GO:0007600_sensory_perception	470	24	0.620153	-0.001252	1918	1864.08	1920.49	1976.9	1.0013
GO:0044249_cellular_biosynthetic_process	2665	186	0.84762	-0.001216	1919	1864.32	1920.66	1977	1.00086
GO:0019538_protein_metabolic_process	2329	160	0.834327	-0.001207	1920	1864.32	1920.66	1977	1.00034
GO:0051028_mRNA_transport	69	1	0.17601	-0.001136	1921	1864.61	1920.95	1977.29	0.999974
GO:0008152_metabolic_process	6506	492	0.91841	-0.000554	1922	1865.95	1922.07	1978.19	1.00004
GO:0016071_mRNA_metabolic_process	288	11	0.463859	-0.000347	1923	1866.72	1922.56	1978.4	0.999771
GO:0007608_sensory_perception_of_smell	111	2	0.218823	-0.00033	1924	1866.78	1922.61	1978.44	0.999278
GO:0044237_cellular_metabolic_process	6065	450	0.901088	-0.000153	1925	1867.33	1922.98	1978.63	0.998951
GO:0043283_biopolymer_metabolic_process	4157	294	0.85892	-0.00011	1926	1867.54	1923.11	1978.68	0.998499
GO:0006397_mRNA_processing	258	8	0.376579	-8.3e-05	1927	1867.7	1923.22	1978.74	0.998038
GO:0000375_RNA_splicing__via_transesterification_reactions	137	2	0.177294	-4.2e-05	1930	1867.81	1923.28	1978.75	0.996518
GO:0000377_RNA_splicing__via_transesterification_reactions_with_bulged_adenosine_as_nucleophile	137	2	0.177294	-4.2e-05	1930	1867.81	1923.28	1978.75	0.996518
GO:0000398_nuclear_mRNA_splicing__via_spliceosome	137	2	0.177294	-4.2e-05	1930	1867.81	1923.28	1978.75	0.996518
GO:0006396_RNA_processing	398	15	0.457714	-4e-05	1931	1867.81	1923.28	1978.75	0.996002
GO:0008380_RNA_splicing	232	6	0.314086	-3.4e-05	1932	1867.83	1923.3	1978.77	0.995497
GO:0016070_RNA_metabolic_process	2392	152	0.771735	-2.1e-05	1933	1867.83	1923.31	1978.79	0.994987
GO:0007606_sensory_perception_of_chemical_stimulus	146	2	0.166365	-2e-05	1934	1867.83	1923.32	1978.81	0.994478
GO:0022613_ribonucleoprotein_complex_biogenesis_and_assembly	173	3	0.210601	-1.9e-05	1935	1867.83	1923.32	1978.81	0.993964
GO:0044238_primary_metabolic_process	5883	422	0.871163	-4e-06	1936	1867.86	1923.35	1978.84	0.993466
GO:0043170_macromolecule_metabolic_process	5042	352	0.847863	-3e-06	1937	1867.86	1923.35	1978.84	0.992953
GO:0010467_gene_expression	2815	176	0.759311	-1e-06	1938	1867.87	1923.36	1978.85	0.992446
GO:0006412_translation	339	8	0.2866	0	1939	1867.87	1923.36	1978.85	0.991934
GO:0000270_peptidoglycan_metabolic_process	5	0	0	0	2085	2022.44	2072.37	2122.3	0.993942
GO:0000305_response_to_oxygen_radical	5	0	0	0	2085	2022.44	2072.37	2122.3	0.993942
GO:0001580_detection_of_chemical_stimulus_involved_in_sensory_perception_of_bitter_taste	5	0	0	0	2085	2022.44	2072.37	2122.3	0.993942
GO:0001912_positive_regulation_of_leukocyte_mediated_cytotoxicity	5	0	0	0	2085	2022.44	2072.37	2122.3	0.993942
GO:0002016_regulation_of_blood_volume_by_renin-angiotensin	5	0	0	0	2085	2022.44	2072.37	2122.3	0.993942
GO:0002076_osteoblast_development	5	0	0	0	2085	2022.44	2072.37	2122.3	0.993942
GO:0002369_T_cell_cytokine_production	5	0	0	0	2085	2022.44	2072.37	2122.3	0.993942
GO:0002438_acute_inflammatory_response_to_antigenic_stimulus	5	0	0	0	2085	2022.44	2072.37	2122.3	0.993942
GO:0002524_hypersensitivity	5	0	0	0	2085	2022.44	2072.37	2122.3	0.993942
GO:0002673_regulation_of_acute_inflammatory_response	5	0	0	0	2085	2022.44	2072.37	2122.3	0.993942
GO:0002711_positive_regulation_of_T_cell_mediated_immunity	5	0	0	0	2085	2022.44	2072.37	2122.3	0.993942
GO:0002717_positive_regulation_of_natural_killer_cell_mediated_immunity	5	0	0	0	2085	2022.44	2072.37	2122.3	0.993942
GO:0002724_regulation_of_T_cell_cytokine_production	5	0	0	0	2085	2022.44	2072.37	2122.3	0.993942
GO:0005984_disaccharide_metabolic_process	5	0	0	0	2085	2022.44	2072.37	2122.3	0.993942
GO:0006072_glycerol-3-phosphate_metabolic_process	5	0	0	0	2085	2022.44	2072.37	2122.3	0.993942
GO:0006337_nucleosome_disassembly	5	0	0	0	2085	2022.44	2072.37	2122.3	0.993942
GO:0006390_transcription_from_mitochondrial_promoter	5	0	0	0	2085	2022.44	2072.37	2122.3	0.993942
GO:0006467_protein_thiol-disulfide_exchange	5	0	0	0	2085	2022.44	2072.37	2122.3	0.993942
GO:0006527_arginine_catabolic_process	5	0	0	0	2085	2022.44	2072.37	2122.3	0.993942
GO:0006546_glycine_catabolic_process	5	0	0	0	2085	2022.44	2072.37	2122.3	0.993942
GO:0006548_histidine_catabolic_process	5	0	0	0	2085	2022.44	2072.37	2122.3	0.993942
GO:0006572_tyrosine_catabolic_process	5	0	0	0	2085	2022.44	2072.37	2122.3	0.993942
GO:0006599_phosphagen_metabolic_process	5	0	0	0	2085	2022.44	2072.37	2122.3	0.993942
GO:0006600_creatine_metabolic_process	5	0	0	0	2085	2022.44	2072.37	2122.3	0.993942
GO:0006622_protein_targeting_to_lysosome	5	0	0	0	2085	2022.44	2072.37	2122.3	0.993942
GO:0006658_phosphatidylserine_metabolic_process	5	0	0	0	2085	2022.44	2072.37	2122.3	0.993942
GO:0006906_vesicle_fusion	5	0	0	0	2085	2022.44	2072.37	2122.3	0.993942
GO:0006911_phagocytosis__engulfment	5	0	0	0	2085	2022.44	2072.37	2122.3	0.993942
GO:0007025_beta-tubulin_folding	5	0	0	0	2085	2022.44	2072.37	2122.3	0.993942
GO:0007128_meiotic_prophase_I	5	0	0	0	2085	2022.44	2072.37	2122.3	0.993942
GO:0007129_synapsis	5	0	0	0	2085	2022.44	2072.37	2122.3	0.993942
GO:0007341_penetration_of_zona_pellucida	5	0	0	0	2085	2022.44	2072.37	2122.3	0.993942
GO:0007386_compartment_specification	5	0	0	0	2085	2022.44	2072.37	2122.3	0.993942
GO:0007439_ectodermal_gut_development	5	0	0	0	2085	2022.44	2072.37	2122.3	0.993942
GO:0007598_blood_coagulation__extrinsic_pathway	5	0	0	0	2085	2022.44	2072.37	2122.3	0.993942
GO:0007620_copulation	5	0	0	0	2085	2022.44	2072.37	2122.3	0.993942
GO:0008045_motor_axon_guidance	5	0	0	0	2085	2022.44	2072.37	2122.3	0.993942
GO:0008306_associative_learning	5	0	0	0	2085	2022.44	2072.37	2122.3	0.993942
GO:0008343_adult_feeding_behavior	5	0	0	0	2085	2022.44	2072.37	2122.3	0.993942
GO:0008635_caspase_activation_via_cytochrome_c	5	0	0	0	2085	2022.44	2072.37	2122.3	0.993942
GO:0009077_histidine_family_amino_acid_catabolic_process	5	0	0	0	2085	2022.44	2072.37	2122.3	0.993942
GO:0009113_purine_base_biosynthetic_process	5	0	0	0	2085	2022.44	2072.37	2122.3	0.993942
GO:0009154_purine_ribonucleotide_catabolic_process	5	0	0	0	2085	2022.44	2072.37	2122.3	0.993942
GO:0009164_nucleoside_catabolic_process	5	0	0	0	2085	2022.44	2072.37	2122.3	0.993942
GO:0009253_peptidoglycan_catabolic_process	5	0	0	0	2085	2022.44	2072.37	2122.3	0.993942
GO:0009791_post-embryonic_development	5	0	0	0	2085	2022.44	2072.37	2122.3	0.993942
GO:0009950_dorsal_ventral_axis_specification	5	0	0	0	2085	2022.44	2072.37	2122.3	0.993942
GO:0009994_oocyte_differentiation	5	0	0	0	2085	2022.44	2072.37	2122.3	0.993942
GO:0010257_NADH_dehydrogenase_complex_assembly	5	0	0	0	2085	2022.44	2072.37	2122.3	0.993942
GO:0010332_response_to_gamma_radiation	5	0	0	0	2085	2022.44	2072.37	2122.3	0.993942
GO:0014015_positive_regulation_of_gliogenesis	5	0	0	0	2085	2022.44	2072.37	2122.3	0.993942
GO:0015781_pyrimidine_nucleotide-sugar_transport	5	0	0	0	2085	2022.44	2072.37	2122.3	0.993942
GO:0015904_tetracycline_transport	5	0	0	0	2085	2022.44	2072.37	2122.3	0.993942
GO:0015988_energy_coupled_proton_transport__against_electrochemical_gradient	5	0	0	0	2085	2022.44	2072.37	2122.3	0.993942
GO:0016255_attachment_of_GPI_anchor_to_protein	5	0	0	0	2085	2022.44	2072.37	2122.3	0.993942
GO:0016574_histone_ubiquitination	5	0	0	0	2085	2022.44	2072.37	2122.3	0.993942
GO:0016584_nucleosome_positioning	5	0	0	0	2085	2022.44	2072.37	2122.3	0.993942
GO:0018345_protein_palmitoylation	5	0	0	0	2085	2022.44	2072.37	2122.3	0.993942
GO:0019080_viral_genome_expression	5	0	0	0	2085	2022.44	2072.37	2122.3	0.993942
GO:0019083_viral_transcription	5	0	0	0	2085	2022.44	2072.37	2122.3	0.993942
[truncated: 622 more rows]
