# Supplementary material for: Glucocorticoids with different chemical structures but similar glucocorticoid receptor potency regulate subsets of common and unique genes in human trabecular meshwork cells
Source: BMC Med Genomics. 2009 Sep 10;2:58. doi: 10.1186/1755-8794-2-58 (PMC2749862; doi:10.1186/1755-8794-2-58)
Supplement: Additional file 6 — The "change" list of enriched gene ontological processes in response to DEX in TM 93. A list of biological processes (and associated statistical enrichment values) representing the entire list of transcripts and negating the directionality of the change. The list was sorted by p-value. [file 1755-8794-2-58-S6.xls]

## Sheet: TM93_unique_to_Dex.txt.change
HYPERLINKED GO CATEGORY	TOTAL GENES	CHANGED GENES	ENRICHMENT	LOG10(p)	CUMULATIVE NUMBER OF CATEGORIES	CUMULATIVE RANDOMS LOWER BOUND	CUMULATIVE RANDOMS MEAN	CUMULATIVE RANDOMS UPPER BOUND	FALSE DISCOVERY RATE
GO:0006643_membrane_lipid_metabolic_process	178	15	2.92805	-3.71647	1	-0.597465	0.19	0.977465	0.19
GO:0006644_phospholipid_metabolic_process	132	11	2.89552	-2.82951	2	-0.823312	1.51	3.84331	0.755
GO:0044255_cellular_lipid_metabolic_process	521	27	1.80067	-2.64611	3	-0.523466	2.09	4.70347	0.696667
GO:0019217_regulation_of_fatty_acid_metabolic_process	21	4	6.61833	-2.5629	4	-0.520744	2.64	5.80074	0.66
GO:0009108_coenzyme_biosynthetic_process	52	6	4.00918	-2.44065	5	-0.216653	3.43	7.07665	0.686
GO:0046467_membrane_lipid_biosynthetic_process	89	8	3.12326	-2.39399	6	-0.160854	3.77	7.70085	0.628333
GO:0033044_regulation_of_chromosome_organization_and_biogenesis	12	3	8.68656	-2.36819	8	0.099217	4.34	8.58078	0.5425
GO:0046320_regulation_of_fatty_acid_oxidation	12	3	8.68656	-2.36819	8	0.099217	4.34	8.58078	0.5425
GO:0006650_glycerophospholipid_metabolic_process	73	7	3.33183	-2.30847	9	0.228708	4.77	9.31129	0.53
GO:0007242_intracellular_signaling_cascade	1271	52	1.42156	-2.26057	10	0.733862	5.62	10.5061	0.562
GO:0045428_regulation_of_nitric_oxide_biosynthetic_process	14	3	7.44562	-2.16804	11	1.48165	6.76	12.0384	0.614545
GO:0051270_regulation_of_cell_motility	79	7	3.07878	-2.12156	12	1.79489	7.49	13.1851	0.624167
GO:0009062_fatty_acid_catabolic_process	28	4	4.96375	-2.09737	13	3.13114	9.35	15.5689	0.719231
GO:0045444_fat_cell_differentiation	15	3	6.94925	-2.08037	14	3.33909	9.81	16.2809	0.700714
GO:0030258_lipid_modification	62	6	3.36254	-2.06447	15	3.32718	9.9	16.4728	0.66
GO:0006629_lipid_metabolic_process	634	29	1.58934	-2.04146	16	3.3748	10.18	16.9852	0.63625
GO:0006950_response_to_stress	1131	46	1.4132	-2.00214	17	3.47393	10.62	17.7661	0.624706
GO:0010212_response_to_ionizing_radiation	16	3	6.51492	-1.99942	19	3.9465	11.26	18.5735	0.592632
GO:0016254_preassembly_of_GPI_anchor_in_ER_membrane	16	3	6.51492	-1.99942	19	3.9465	11.26	18.5735	0.592632
GO:0050794_regulation_of_cellular_process	5319	174	1.13665	-1.9477	20	4.39901	11.88	19.361	0.594
GO:0045944_positive_regulation_of_transcription_from_RNA_polymerase_II_promoter	150	10	2.31642	-1.94267	21	4.4169	11.92	19.4231	0.567619
GO:0051188_cofactor_biosynthetic_process	66	6	3.15875	-1.93612	22	5.95787	13.99	22.0221	0.635909
GO:0016054_organic_acid_catabolic_process	32	4	4.34328	-1.89177	24	6.75323	15.23	23.7068	0.634583
GO:0046395_carboxylic_acid_catabolic_process	32	4	4.34328	-1.89177	24	6.75323	15.23	23.7068	0.634583
GO:0050789_regulation_of_biological_process	5480	178	1.12862	-1.86602	25	6.93435	15.64	24.3456	0.6256
GO:0030148_sphingolipid_biosynthetic_process	18	3	5.79104	-1.85434	26	7.22893	16.33	25.4311	0.628077
GO:0030384_phosphoinositide_metabolic_process	50	5	3.47462	-1.85166	27	7.30431	16.46	25.6157	0.60963
GO:0044242_cellular_lipid_catabolic_process	69	6	3.02141	-1.84668	28	7.39221	16.61	25.8278	0.593214
GO:0008286_insulin_receptor_signaling_pathway	33	4	4.21166	-1.84537	29	7.5226	16.79	26.0574	0.578966
GO:0030334_regulation_of_cell_migration	70	6	2.97825	-1.81806	30	7.63075	17.1	26.5692	0.57
GO:0042771_DNA_damage_response__signal_transduction_by_p53_class_mediator_resulting_in_induction_of_apoptosis	7	2	9.92749	-1.80249	31	9.08951	19.31	29.5305	0.622903
GO:0006665_sphingolipid_metabolic_process	53	5	3.27795	-1.75004	32	10.1106	21.42	32.7294	0.669375
GO:0046578_regulation_of_Ras_protein_signal_transduction	138	9	2.26606	-1.73994	33	10.2512	21.59	32.9288	0.654242
GO:0006635_fatty_acid_beta-oxidation	20	3	5.21193	-1.72748	34	10.5991	22.21	33.8209	0.653235
GO:0019395_fatty_acid_oxidation	36	4	3.86069	-1.71626	36	10.8988	22.73	34.5612	0.631389
GO:0034440_lipid_oxidation	36	4	3.86069	-1.71626	36	10.8988	22.73	34.5612	0.631389
GO:0007032_endosome_organization_and_biogenesis	8	2	8.68656	-1.68582	37	12.8845	25.86	38.8355	0.698919
GO:0065007_biological_regulation	5813	186	1.11178	-1.67674	38	12.9636	25.96	38.9564	0.683158
GO:0032011_ARF_protein_signal_transduction	37	4	3.75635	-1.67625	40	13.0671	26.07	39.0729	0.65175
GO:0032012_regulation_of_ARF_protein_signal_transduction	37	4	3.75635	-1.67625	40	13.0671	26.07	39.0729	0.65175
GO:0007215_glutamate_signaling_pathway	21	3	4.96375	-1.6697	42	13.5547	26.86	40.1653	0.639524
GO:0051171_regulation_of_nitrogen_compound_metabolic_process	21	3	4.96375	-1.6697	42	13.5547	26.86	40.1653	0.639524
GO:0006732_coenzyme_metabolic_process	119	8	2.33588	-1.66787	43	13.6603	26.98	40.2997	0.627442
GO:0051186_cofactor_metabolic_process	142	9	2.20222	-1.66772	44	13.6603	26.98	40.2997	0.613182
GO:0009966_regulation_of_signal_transduction	483	22	1.58264	-1.64633	45	14.032	27.59	41.148	0.613111
GO:0016570_histone_modification	39	4	3.56372	-1.60027	46	14.9716	29.41	43.8484	0.639348
GO:0009891_positive_regulation_of_biosynthetic_process	352	17	1.67809	-1.58518	47	15.1196	29.75	44.3804	0.632979
GO:0006688_glycosphingolipid_biosynthetic_process	9	2	7.72138	-1.58491	48	16.7721	32.22	47.6679	0.67125
GO:0006809_nitric_oxide_biosynthetic_process	23	3	4.53212	-1.5636	51	17.7483	33.9	50.0517	0.664706
GO:0032312_regulation_of_ARF_GTPase_activity	23	3	4.53212	-1.5636	51	17.7483	33.9	50.0517	0.664706
GO:0046209_nitric_oxide_metabolic_process	23	3	4.53212	-1.5636	51	17.7483	33.9	50.0517	0.664706
GO:0051338_regulation_of_transferase_activity	223	12	1.86975	-1.55489	52	17.8373	34.1	50.3627	0.655769
GO:0008610_lipid_biosynthetic_process	250	13	1.8068	-1.5391	53	17.9906	34.46	50.9294	0.650189
GO:0031326_regulation_of_cellular_biosynthetic_process	126	8	2.20611	-1.53726	54	18.035	34.56	51.085	0.64
GO:0006357_regulation_of_transcription_from_RNA_polymerase_II_promoter	412	19	1.60237	-1.53346	55	18.1051	34.66	51.2149	0.630182
GO:0016569_covalent_chromatin_modification	41	4	3.38987	-1.52921	57	18.5927	35.18	51.7673	0.617193
GO:0045333_cellular_respiration	41	4	3.38987	-1.52921	57	18.5927	35.18	51.7673	0.617193
GO:0007632_visual_behavior	10	2	6.94925	-1.49622	60	21.4856	39.82	58.1544	0.663667
GO:0043547_positive_regulation_of_GTPase_activity	10	2	6.94925	-1.49622	60	21.4856	39.82	58.1544	0.663667
GO:0046854_phosphoinositide_phosphorylation	10	2	6.94925	-1.49622	60	21.4856	39.82	58.1544	0.663667
GO:0043087_regulation_of_GTPase_activity	83	6	2.51178	-1.49206	61	21.6354	40.01	58.3846	0.655902
GO:0007399_nervous_system_development	647	27	1.45	-1.47719	62	21.9592	40.39	58.8208	0.651452
GO:0031327_negative_regulation_of_cellular_biosynthetic_process	25	3	4.16955	-1.46831	63	22.3922	41.13	59.8678	0.652857
GO:0006497_protein_amino_acid_lipidation	43	4	3.23221	-1.46258	65	22.6141	41.47	60.3259	0.638
GO:0019216_regulation_of_lipid_metabolic_process	43	4	3.23221	-1.46258	65	22.6141	41.47	60.3259	0.638
GO:0042157_lipoprotein_metabolic_process	63	5	2.75764	-1.4609	66	22.7463	41.72	60.6937	0.632121
GO:0051056_regulation_of_small_GTPase_mediated_signal_transduction	180	10	1.93035	-1.45171	67	22.8112	41.84	60.8688	0.624478
GO:0031325_positive_regulation_of_cellular_metabolic_process	422	19	1.5644	-1.44281	68	23.0712	42.22	61.3688	0.620882
GO:0045893_positive_regulation_of_transcription__DNA-dependent	233	12	1.7895	-1.42939	69	23.7031	43.04	62.3769	0.623768
GO:0045935_positive_regulation_of_nucleobase__nucleoside__nucleotide_and_nucleic_acid_metabolic_process	313	15	1.66515	-1.42909	70	23.7371	43.07	62.4029	0.615286
GO:0006505_GPI_anchor_metabolic_process	26	3	4.00918	-1.42415	73	24.2114	43.83	63.4486	0.600411
GO:0006506_GPI_anchor_biosynthetic_process	26	3	4.00918	-1.42415	73	24.2114	43.83	63.4486	0.600411
GO:0006664_glycolipid_metabolic_process	26	3	4.00918	-1.42415	73	24.2114	43.83	63.4486	0.600411
GO:0016601_Rac_protein_signal_transduction	11	2	6.3175	-1.41728	77	25.9607	46.37	66.7793	0.602208
GO:0045429_positive_regulation_of_nitric_oxide_biosynthetic_process	11	2	6.3175	-1.41728	77	25.9607	46.37	66.7793	0.602208
GO:0046834_lipid_phosphorylation	11	2	6.3175	-1.41728	77	25.9607	46.37	66.7793	0.602208
GO:0048009_insulin-like_growth_factor_receptor_signaling_pathway	11	2	6.3175	-1.41728	77	25.9607	46.37	66.7793	0.602208
GO:0007005_mitochondrion_organization_and_biogenesis	87	6	2.39629	-1.40639	78	26.1697	46.67	67.1703	0.598333
GO:0051254_positive_regulation_of_RNA_metabolic_process	235	12	1.77428	-1.40549	79	26.2712	46.77	67.2688	0.592025
GO:0009968_negative_regulation_of_signal_transduction	110	7	2.21112	-1.40488	80	26.3059	46.84	67.3741	0.5855
GO:0046474_glycerophospholipid_biosynthetic_process	45	4	3.08855	-1.39995	81	26.4547	47.12	67.7853	0.581728
GO:0006084_acetyl-CoA_metabolic_process	27	3	3.86069	-1.38207	82	27.3006	48.78	70.2594	0.594878
GO:0009628_response_to_abiotic_stimulus	160	9	1.95447	-1.38002	83	27.3297	48.94	70.5503	0.589639
GO:0009893_positive_regulation_of_metabolic_process	430	19	1.5353	-1.37368	84	27.4661	49.14	70.8139	0.585
GO:0051336_regulation_of_hydrolase_activity	187	10	1.85809	-1.35678	85	28.0956	50.1	72.1044	0.589412
GO:0007165_signal_transduction	2921	98	1.16574	-1.35426	86	28.1549	50.15	72.1451	0.58314
GO:0009395_phospholipid_catabolic_process	12	2	5.79104	-1.34628	89	31.3177	54.89	78.4623	0.616742
GO:0045913_positive_regulation_of_carbohydrate_metabolic_process	12	2	5.79104	-1.34628	89	31.3177	54.89	78.4623	0.616742
GO:0051173_positive_regulation_of_nitrogen_compound_metabolic_process	12	2	5.79104	-1.34628	89	31.3177	54.89	78.4623	0.616742
GO:0006979_response_to_oxidative_stress	90	6	2.31642	-1.34592	90	31.4053	55.01	78.6147	0.611222
GO:0042158_lipoprotein_biosynthetic_process	47	4	2.95713	-1.34096	91	32.2229	56.13	80.0371	0.616813
GO:0044271_nitrogen_compound_biosynthetic_process	91	6	2.29096	-1.32645	92	32.7346	57.11	81.4854	0.620761
GO:0050790_regulation_of_catalytic_activity	524	22	1.45881	-1.31155	93	33.575	58.42	83.265	0.628172
GO:0010628_positive_regulation_of_gene_expression	298	14	1.63237	-1.30511	94	33.7016	58.7	83.6984	0.624468
GO:0032318_regulation_of_Ras_GTPase_activity	70	5	2.48187	-1.2943	95	34.4082	60.13	85.8518	0.632947
GO:0001843_neural_tube_closure	13	2	5.34557	-1.28189	101	37.7684	64.67	91.5716	0.640297
GO:0006607_NLS-bearing_substrate_import_into_nucleus	13	2	5.34557	-1.28189	101	37.7684	64.67	91.5716	0.640297
GO:0009247_glycolipid_biosynthetic_process	13	2	5.34557	-1.28189	101	37.7684	64.67	91.5716	0.640297
GO:0014020_primary_neural_tube_formation	13	2	5.34557	-1.28189	101	37.7684	64.67	91.5716	0.640297
GO:0015800_acidic_amino_acid_transport	13	2	5.34557	-1.28189	101	37.7684	64.67	91.5716	0.640297
GO:0015813_L-glutamate_transport	13	2	5.34557	-1.28189	101	37.7684	64.67	91.5716	0.640297
GO:0008654_phospholipid_biosynthetic_process	71	5	2.44692	-1.27247	102	38.1459	65.17	92.1941	0.638922
GO:0043549_regulation_of_kinase_activity	220	11	1.73731	-1.27242	103	38.1466	65.23	92.3134	0.633301
GO:0001649_osteoblast_differentiation	30	3	3.47462	-1.26679	104	38.8275	66.33	93.8325	0.637788
GO:0009314_response_to_radiation	95	6	2.1945	-1.25172	105	39.2834	67.27	95.2566	0.640667
GO:0010557_positive_regulation_of_macromolecule_biosynthetic_process	333	15	1.56515	-1.23648	106	39.5532	67.83	96.1068	0.639906
GO:0048522_positive_regulation_of_cellular_process	958	36	1.3057	-1.23065	107	40.2068	68.77	97.3332	0.64271
GO:0030330_DNA_damage_response__signal_transduction_by_p53_class_mediator	14	2	4.96375	-1.22308	109	43.2114	72.62	102.029	0.666239
GO:0051899_membrane_depolarization	14	2	4.96375	-1.22308	109	43.2114	72.62	102.029	0.666239
GO:0030521_androgen_receptor_signaling_pathway	32	3	3.25746	-1.19785	111	44.7445	74.88	105.015	0.674595
GO:0046489_phosphoinositide_biosynthetic_process	32	3	3.25746	-1.19785	111	44.7445	74.88	105.015	0.674595
GO:0008637_apoptotic_mitochondrial_changes	15	2	4.63283	-1.16905	116	48.4584	79.64	110.822	0.686552
GO:0017148_negative_regulation_of_translation	15	2	4.63283	-1.16905	116	48.4584	79.64	110.822	0.686552
GO:0043112_receptor_metabolic_process	15	2	4.63283	-1.16905	116	48.4584	79.64	110.822	0.686552
GO:0045740_positive_regulation_of_DNA_replication	15	2	4.63283	-1.16905	116	48.4584	79.64	110.822	0.686552
GO:0050821_protein_stabilization	15	2	4.63283	-1.16905	116	48.4584	79.64	110.822	0.686552
GO:0006869_lipid_transport	100	6	2.08477	-1.16496	117	49.1318	80.63	112.128	0.689145
GO:0030522_intracellular_receptor-mediated_signaling_pathway	54	4	2.57379	-1.1589	118	49.5014	81.28	113.059	0.688814
GO:0006631_fatty_acid_metabolic_process	151	8	1.84086	-1.15363	119	49.6354	81.65	113.665	0.686134
GO:0045860_positive_regulation_of_protein_kinase_activity	126	7	1.93035	-1.14596	120	49.9111	82.16	114.409	0.684667
GO:0045185_maintenance_of_protein_location	34	3	3.06584	-1.13429	121	50.9358	83.78	116.624	0.692397
GO:0006913_nucleocytoplasmic_transport	127	7	1.91515	-1.13158	122	50.9926	83.91	116.827	0.687787
GO:0006606_protein_import_into_nucleus	78	5	2.22732	-1.13146	123	51.1507	84.25	117.349	0.684959
GO:0016568_chromatin_modification	179	9	1.74702	-1.13134	124	51.2796	84.47	117.66	0.68121
GO:0007154_cell_communication	3227	105	1.13057	-1.12108	125	51.3746	84.93	118.485	0.67944
GO:0008344_adult_locomotory_behavior	16	2	4.34328	-1.11916	127	53.8329	88.63	123.427	0.697874
GO:0008630_DNA_damage_response__signal_transduction_resulting_in_induction_of_apoptosis	16	2	4.34328	-1.11916	127	53.8329	88.63	123.427	0.697874
GO:0032787_monocarboxylic_acid_metabolic_process	207	10	1.67856	-1.11811	128	53.9463	88.84	123.734	0.694062
GO:0051169_nuclear_transport	128	7	1.90018	-1.1174	129	54.1091	89.07	124.031	0.690465
GO:0008154_actin_polymerization_and_or_depolymerization	56	4	2.48187	-1.11286	130	54.9383	90.19	125.442	0.693769
GO:0045941_positive_regulation_of_transcription	291	13	1.55224	-1.10851	131	55.0555	90.35	125.645	0.689695
GO:0009894_regulation_of_catabolic_process	35	3	2.97825	-1.10432	132	55.9638	91.78	127.596	0.695303
GO:0033674_positive_regulation_of_kinase_activity	129	7	1.88545	-1.1034	133	55.9952	91.86	127.725	0.690677
GO:0051170_nuclear_import	80	5	2.17164	-1.09464	134	56.3494	92.47	128.591	0.690075
GO:0032269_negative_regulation_of_cellular_protein_metabolic_process	81	5	2.14483	-1.07675	135	57.1809	93.7	130.219	0.694074
GO:0051347_positive_regulation_of_transferase_activity	131	7	1.85667	-1.07596	136	57.2143	93.77	130.326	0.689485
GO:0001838_embryonic_epithelial_tube_formation	17	2	4.08779	-1.07288	143	60.2244	97.81	135.396	0.683986
GO:0001839_neural_plate_morphogenesis	17	2	4.08779	-1.07288	143	60.2244	97.81	135.396	0.683986
GO:0001841_neural_tube_formation	17	2	4.08779	-1.07288	143	60.2244	97.81	135.396	0.683986
GO:0006109_regulation_of_carbohydrate_metabolic_process	17	2	4.08779	-1.07288	143	60.2244	97.81	135.396	0.683986
GO:0007193_G-protein_signaling__adenylate_cyclase_inhibiting_pathway	17	2	4.08779	-1.07288	143	60.2244	97.81	135.396	0.683986
GO:0018105_peptidyl-serine_phosphorylation	17	2	4.08779	-1.07288	143	60.2244	97.81	135.396	0.683986
GO:0031329_regulation_of_cellular_catabolic_process	17	2	4.08779	-1.07288	143	60.2244	97.81	135.396	0.683986
GO:0048518_positive_regulation_of_biological_process	1056	38	1.25034	-1.05626	144	60.9818	99.03	137.078	0.687708
GO:0031323_regulation_of_cellular_metabolic_process	2385	79	1.15092	-1.05044	145	61.2679	99.47	137.672	0.686
GO:0051248_negative_regulation_of_protein_metabolic_process	83	5	2.09315	-1.04198	146	62.8703	101.53	140.19	0.695411
GO:0045859_regulation_of_protein_kinase_activity	215	10	1.6161	-1.03452	147	63.3704	102.4	141.43	0.696599
GO:0006687_glycosphingolipid_metabolic_process	18	2	3.86069	-1.02978	155	66.7445	106.42	146.095	0.686581
GO:0006891_intra-Golgi_vesicle-mediated_transport	18	2	3.86069	-1.02978	155	66.7445	106.42	146.095	0.686581
GO:0007006_mitochondrial_membrane_organization_and_biogenesis	18	2	3.86069	-1.02978	155	66.7445	106.42	146.095	0.686581
GO:0007368_determination_of_left_right_symmetry	18	2	3.86069	-1.02978	155	66.7445	106.42	146.095	0.686581
GO:0007612_learning	18	2	3.86069	-1.02978	155	66.7445	106.42	146.095	0.686581
GO:0009799_determination_of_symmetry	18	2	3.86069	-1.02978	155	66.7445	106.42	146.095	0.686581
GO:0009855_determination_of_bilateral_symmetry	18	2	3.86069	-1.02978	155	66.7445	106.42	146.095	0.686581
GO:0030162_regulation_of_proteolysis	18	2	3.86069	-1.02978	155	66.7445	106.42	146.095	0.686581
GO:0031328_positive_regulation_of_cellular_biosynthetic_process	38	3	2.74312	-1.02085	159	68.7204	108.94	149.16	0.685157
GO:0042770_DNA_damage_response__signal_transduction	38	3	2.74312	-1.02085	159	68.7204	108.94	149.16	0.685157
GO:0043408_regulation_of_MAPKKK_cascade	38	3	2.74312	-1.02085	159	68.7204	108.94	149.16	0.685157
GO:0050808_synapse_organization_and_biogenesis	38	3	2.74312	-1.02085	159	68.7204	108.94	149.16	0.685157
GO:0006974_response_to_DNA_damage_stimulus	274	12	1.52173	-1.00827	160	69.3416	109.99	150.638	0.687437
GO:0035023_regulation_of_Rho_protein_signal_transduction	61	4	2.27844	-1.00745	161	69.9118	110.65	151.388	0.687267
GO:0007265_Ras_protein_signal_transduction	218	10	1.59386	-1.00474	162	70.1789	110.98	151.781	0.685062
GO:0010627_regulation_of_protein_kinase_cascade	137	7	1.77535	-0.997836	163	70.7017	111.46	152.218	0.683804
GO:0010604_positive_regulation_of_macromolecule_metabolic_process	392	16	1.41821	-0.993862	164	72.0006	112.94	153.879	0.688659
GO:0001840_neural_plate_development	19	2	3.6575	-0.989508	167	74.5405	115.94	157.339	0.694251
GO:0034329_cell_junction_assembly	19	2	3.6575	-0.989508	167	74.5405	115.94	157.339	0.694251
GO:0042594_response_to_starvation	19	2	3.6575	-0.989508	167	74.5405	115.94	157.339	0.694251
GO:0048523_negative_regulation_of_cellular_process	1014	36	1.23359	-0.961961	168	77.143	119.56	161.977	0.711667
GO:0019222_regulation_of_metabolic_process	2448	80	1.1355	-0.958879	169	77.4233	120.01	162.597	0.710118
GO:0048519_negative_regulation_of_biological_process	1079	38	1.22368	-0.955567	170	77.5572	120.22	162.883	0.707176
GO:0065009_regulation_of_molecular_function	579	22	1.32024	-0.953063	171	77.6282	120.36	163.092	0.70386
GO:0008633_activation_of_pro-apoptotic_gene_products	20	2	3.47462	-0.951763	174	80.0654	123.31	166.555	0.708678
GO:0018209_peptidyl-serine_modification	20	2	3.47462	-0.951763	174	80.0654	123.31	166.555	0.708678
GO:0021915_neural_tube_development	20	2	3.47462	-0.951763	174	80.0654	123.31	166.555	0.708678
GO:0007596_blood_coagulation	89	5	1.95203	-0.945152	175	81.8393	125.4	168.961	0.716571
GO:0006366_transcription_from_RNA_polymerase_II_promoter	581	22	1.31569	-0.941729	176	82.0655	125.78	169.495	0.714659
GO:0043085_positive_regulation_of_catalytic_activity	311	13	1.45241	-0.941344	177	82.0839	125.84	169.596	0.71096
GO:0008632_apoptotic_program	90	5	1.93035	-0.930024	180	83.1023	127.04	170.978	0.705778
GO:0015980_energy_derivation_by_oxidation_of_organic_compounds	90	5	1.93035	-0.930024	180	83.1023	127.04	170.978	0.705778
GO:0050817_coagulation	90	5	1.93035	-0.930024	180	83.1023	127.04	170.978	0.705778
GO:0006461_protein_complex_assembly	284	12	1.46815	-0.924669	181	83.5991	127.6	171.601	0.704972
GO:0051641_cellular_localization	771	28	1.26186	-0.920659	182	84.373	128.56	172.747	0.706374
GO:0006749_glutathione_metabolic_process	21	2	3.30916	-0.91629	183	86.7498	131.99	177.23	0.721257
GO:0007169_transmembrane_receptor_protein_tyrosine_kinase_signaling_pathway	200	9	1.56358	-0.90789	184	87.7618	133.65	179.538	0.726359
GO:0007266_Rho_protein_signal_transduction	92	5	1.88838	-0.900573	185	88.1321	134.13	180.128	0.725027
GO:0000077_DNA_damage_checkpoint	22	2	3.15875	-0.882868	188	93.2386	140.67	188.101	0.748245
GO:0016331_morphogenesis_of_embryonic_epithelium	22	2	3.15875	-0.882868	188	93.2386	140.67	188.101	0.748245
GO:0046466_membrane_lipid_catabolic_process	22	2	3.15875	-0.882868	188	93.2386	140.67	188.101	0.748245
GO:0042060_wound_healing	120	6	1.73731	-0.878441	189	93.8736	141.79	189.706	0.750212
GO:0007611_learning_and_or_memory	44	3	2.36906	-0.878068	191	94.7743	142.94	191.106	0.748377
GO:0051640_organelle_localization	44	3	2.36906	-0.878068	191	94.7743	142.94	191.106	0.748377
GO:0007599_hemostasis	94	5	1.8482	-0.872155	192	95.2008	143.59	191.979	0.747865
GO:0002467_germinal_center_formation	5	1	6.94925	-0.866861	229	118.862	172.4	225.938	0.752838
GO:0006072_glycerol-3-phosphate_metabolic_process	5	1	6.94925	-0.866861	229	118.862	172.4	225.938	0.752838
GO:0007386_compartment_specification	5	1	6.94925	-0.866861	229	118.862	172.4	225.938	0.752838
GO:0008306_associative_learning	5	1	6.94925	-0.866861	229	118.862	172.4	225.938	0.752838
GO:0010332_response_to_gamma_radiation	5	1	6.94925	-0.866861	229	118.862	172.4	225.938	0.752838
GO:0015781_pyrimidine_nucleotide-sugar_transport	5	1	6.94925	-0.866861	229	118.862	172.4	225.938	0.752838
GO:0015909_long-chain_fatty_acid_transport	5	1	6.94925	-0.866861	229	118.862	172.4	225.938	0.752838
GO:0015988_energy_coupled_proton_transport__against_electrochemical_gradient	5	1	6.94925	-0.866861	229	118.862	172.4	225.938	0.752838
GO:0018065_protein-cofactor_linkage	5	1	6.94925	-0.866861	229	118.862	172.4	225.938	0.752838
GO:0018345_protein_palmitoylation	5	1	6.94925	-0.866861	229	118.862	172.4	225.938	0.752838
GO:0021515_cell_differentiation_in_spinal_cord	5	1	6.94925	-0.866861	229	118.862	172.4	225.938	0.752838
GO:0030033_microvillus_biogenesis	5	1	6.94925	-0.866861	229	118.862	172.4	225.938	0.752838
GO:0031294_lymphocyte_costimulation	5	1	6.94925	-0.866861	229	118.862	172.4	225.938	0.752838
GO:0031295_T_cell_costimulation	5	1	6.94925	-0.866861	229	118.862	172.4	225.938	0.752838
GO:0031571_G1_DNA_damage_checkpoint	5	1	6.94925	-0.866861	229	118.862	172.4	225.938	0.752838
GO:0031572_G2_M_transition_DNA_damage_checkpoint	5	1	6.94925	-0.866861	229	118.862	172.4	225.938	0.752838
GO:0031576_G2_M_transition_checkpoint	5	1	6.94925	-0.866861	229	118.862	172.4	225.938	0.752838
GO:0032272_negative_regulation_of_protein_polymerization	5	1	6.94925	-0.866861	229	118.862	172.4	225.938	0.752838
GO:0032528_microvillus_organization_and_biogenesis	5	1	6.94925	-0.866861	229	118.862	172.4	225.938	0.752838
GO:0032607_interferon-alpha_production	5	1	6.94925	-0.866861	229	118.862	172.4	225.938	0.752838
GO:0033135_regulation_of_peptidyl-serine_phosphorylation	5	1	6.94925	-0.866861	229	118.862	172.4	225.938	0.752838
GO:0033138_positive_regulation_of_peptidyl-serine_phosphorylation	5	1	6.94925	-0.866861	229	118.862	172.4	225.938	0.752838
GO:0033483_gas_homeostasis	5	1	6.94925	-0.866861	229	118.862	172.4	225.938	0.752838
GO:0035249_synaptic_transmission__glutamatergic	5	1	6.94925	-0.866861	229	118.862	172.4	225.938	0.752838
GO:0042090_interleukin-12_biosynthetic_process	5	1	6.94925	-0.866861	229	118.862	172.4	225.938	0.752838
GO:0042439_ethanolamine_and_derivative_metabolic_process	5	1	6.94925	-0.866861	229	118.862	172.4	225.938	0.752838
GO:0043488_regulation_of_mRNA_stability	5	1	6.94925	-0.866861	229	118.862	172.4	225.938	0.752838
GO:0043491_protein_kinase_B_signaling_cascade	5	1	6.94925	-0.866861	229	118.862	172.4	225.938	0.752838
GO:0045075_regulation_of_interleukin-12_biosynthetic_process	5	1	6.94925	-0.866861	229	118.862	172.4	225.938	0.752838
GO:0045349_interferon-alpha_biosynthetic_process	5	1	6.94925	-0.866861	229	118.862	172.4	225.938	0.752838
GO:0045354_regulation_of_interferon-alpha_biosynthetic_process	5	1	6.94925	-0.866861	229	118.862	172.4	225.938	0.752838
GO:0045671_negative_regulation_of_osteoclast_differentiation	5	1	6.94925	-0.866861	229	118.862	172.4	225.938	0.752838
GO:0046716_muscle_maintenance	5	1	6.94925	-0.866861	229	118.862	172.4	225.938	0.752838
GO:0048488_synaptic_vesicle_endocytosis	5	1	6.94925	-0.866861	229	118.862	172.4	225.938	0.752838
GO:0048638_regulation_of_developmental_growth	5	1	6.94925	-0.866861	229	118.862	172.4	225.938	0.752838
GO:0050691_regulation_of_defense_response_to_virus_by_host	5	1	6.94925	-0.866861	229	118.862	172.4	225.938	0.752838
GO:0050856_regulation_of_T_cell_receptor_signaling_pathway	5	1	6.94925	-0.866861	229	118.862	172.4	225.938	0.752838
GO:0009889_regulation_of_biosynthetic_process	2181	71	1.13112	-0.865739	230	118.945	172.53	226.115	0.75013
GO:0006641_triacylglycerol_metabolic_process	23	2	3.02141	-0.851308	234	125.156	180.01	234.864	0.769274
GO:0031647_regulation_of_protein_stability	23	2	3.02141	-0.851308	234	125.156	180.01	234.864	0.769274
GO:0042632_cholesterol_homeostasis	23	2	3.02141	-0.851308	234	125.156	180.01	234.864	0.769274
GO:0055092_sterol_homeostasis	23	2	3.02141	-0.851308	234	125.156	180.01	234.864	0.769274
GO:0033043_regulation_of_organelle_organization_and_biogenesis	97	5	1.79104	-0.831363	235	127.888	183.79	239.692	0.782085
GO:0051129_negative_regulation_of_cellular_component_organization_and_biogenesis	71	4	1.95753	-0.830858	236	128.393	184.43	240.467	0.781483
GO:0006099_tricarboxylic_acid_cycle	24	2	2.89552	-0.821447	241	132.167	189.16	246.153	0.784896
GO:0010638_positive_regulation_of_organelle_organization_and_biogenesis	24	2	2.89552	-0.821447	241	132.167	189.16	246.153	0.784896
GO:0034330_cell_junction_assembly_and_maintenance	24	2	2.89552	-0.821447	241	132.167	189.16	246.153	0.784896
GO:0043410_positive_regulation_of_MAPKKK_cascade	24	2	2.89552	-0.821447	241	132.167	189.16	246.153	0.784896
GO:0046356_acetyl-CoA_catabolic_process	24	2	2.89552	-0.821447	241	132.167	189.16	246.153	0.784896
GO:0019932_second-messenger-mediated_signaling	210	9	1.48912	-0.81706	242	132.737	189.92	247.103	0.784793
GO:0030518_steroid_hormone_receptor_signaling_pathway	47	3	2.21784	-0.816505	243	133.353	190.62	247.887	0.784444
GO:0048015_phosphoinositide-mediated_signaling	99	5	1.75486	-0.805328	244	134.161	192.04	249.919	0.787049
GO:0007160_cell-matrix_adhesion	73	4	1.9039	-0.800081	246	135.158	193.44	251.722	0.786341
GO:0007200_G-protein_signaling__coupled_to_IP3_second_messenger_(phospholipase_C_activating)	73	4	1.9039	-0.800081	246	135.158	193.44	251.722	0.786341
GO:0032535_regulation_of_cellular_component_size	48	3	2.17164	-0.797222	247	135.761	194.46	253.159	0.787287
GO:0006777_Mo-molybdopterin_cofactor_biosynthetic_process	6	1	5.79104	-0.793835	277	160.184	223.45	286.716	0.806679
GO:0006893_Golgi_to_plasma_membrane_transport	6	1	5.79104	-0.793835	277	160.184	223.45	286.716	0.806679
GO:0007028_cytoplasm_organization_and_biogenesis	6	1	5.79104	-0.793835	277	160.184	223.45	286.716	0.806679
GO:0007216_metabotropic_glutamate_receptor_signaling_pathway	6	1	5.79104	-0.793835	277	160.184	223.45	286.716	0.806679
GO:0009435_NAD_biosynthetic_process	6	1	5.79104	-0.793835	277	160.184	223.45	286.716	0.806679
GO:0015780_nucleotide-sugar_transport	6	1	5.79104	-0.793835	277	160.184	223.45	286.716	0.806679
GO:0015858_nucleoside_transport	6	1	5.79104	-0.793835	277	160.184	223.45	286.716	0.806679
GO:0015879_carnitine_transport	6	1	5.79104	-0.793835	277	160.184	223.45	286.716	0.806679
GO:0017144_drug_metabolic_process	6	1	5.79104	-0.793835	277	160.184	223.45	286.716	0.806679
GO:0018210_peptidyl-threonine_modification	6	1	5.79104	-0.793835	277	160.184	223.45	286.716	0.806679
GO:0019720_Mo-molybdopterin_cofactor_metabolic_process	6	1	5.79104	-0.793835	277	160.184	223.45	286.716	0.806679
GO:0032324_molybdopterin_cofactor_biosynthetic_process	6	1	5.79104	-0.793835	277	160.184	223.45	286.716	0.806679
GO:0032869_cellular_response_to_insulin_stimulus	6	1	5.79104	-0.793835	277	160.184	223.45	286.716	0.806679
GO:0032870_cellular_response_to_hormone_stimulus	6	1	5.79104	-0.793835	277	160.184	223.45	286.716	0.806679
GO:0033205_cytokinesis_during_cell_cycle	6	1	5.79104	-0.793835	277	160.184	223.45	286.716	0.806679
GO:0035176_social_behavior	6	1	5.79104	-0.793835	277	160.184	223.45	286.716	0.806679
GO:0043255_regulation_of_carbohydrate_biosynthetic_process	6	1	5.79104	-0.793835	277	160.184	223.45	286.716	0.806679
GO:0043331_response_to_dsRNA	6	1	5.79104	-0.793835	277	160.184	223.45	286.716	0.806679
GO:0043409_negative_regulation_of_MAPKKK_cascade	6	1	5.79104	-0.793835	277	160.184	223.45	286.716	0.806679
GO:0043487_regulation_of_RNA_stability	6	1	5.79104	-0.793835	277	160.184	223.45	286.716	0.806679
GO:0043545_molybdopterin_cofactor_metabolic_process	6	1	5.79104	-0.793835	277	160.184	223.45	286.716	0.806679
GO:0045773_positive_regulation_of_axon_extension	6	1	5.79104	-0.793835	277	160.184	223.45	286.716	0.806679
GO:0045995_regulation_of_embryonic_development	6	1	5.79104	-0.793835	277	160.184	223.45	286.716	0.806679
GO:0046426_negative_regulation_of_JAK-STAT_cascade	6	1	5.79104	-0.793835	277	160.184	223.45	286.716	0.806679
GO:0048285_organelle_fission	6	1	5.79104	-0.793835	277	160.184	223.45	286.716	0.806679
GO:0050771_negative_regulation_of_axonogenesis	6	1	5.79104	-0.793835	277	160.184	223.45	286.716	0.806679
GO:0050806_positive_regulation_of_synaptic_transmission	6	1	5.79104	-0.793835	277	160.184	223.45	286.716	0.806679
GO:0050994_regulation_of_lipid_catabolic_process	6	1	5.79104	-0.793835	277	160.184	223.45	286.716	0.806679
GO:0051457_maintenance_of_protein_location_in_nucleus	6	1	5.79104	-0.793835	277	160.184	223.45	286.716	0.806679
GO:0051971_positive_regulation_of_transmission_of_nerve_impulse	6	1	5.79104	-0.793835	277	160.184	223.45	286.716	0.806679
GO:0000387_spliceosomal_snRNP_biogenesis	25	2	2.7797	-0.793141	281	162.883	226.59	290.297	0.80637
GO:0007585_respiratory_gaseous_exchange	25	2	2.7797	-0.793141	281	162.883	226.59	290.297	0.80637
GO:0031570_DNA_integrity_checkpoint	25	2	2.7797	-0.793141	281	162.883	226.59	290.297	0.80637
GO:0043543_protein_amino_acid_acylation	25	2	2.7797	-0.793141	281	162.883	226.59	290.297	0.80637
GO:0017038_protein_import	100	5	1.73731	-0.792644	282	163.066	226.79	290.514	0.80422
GO:0016042_lipid_catabolic_process	128	6	1.62873	-0.78574	283	163.766	227.52	291.274	0.803958
GO:0051649_establishment_of_localization_in_cell	738	26	1.22412	-0.781619	284	164.378	228.27	292.162	0.803768
GO:0016540_protein_autoprocessing	49	3	2.12732	-0.778514	286	165.152	229.37	293.588	0.801993
GO:0051235_maintenance_of_location	49	3	2.12732	-0.778514	286	165.152	229.37	293.588	0.801993
GO:0009611_response_to_wounding	396	15	1.31614	-0.770698	287	165.949	230.51	295.071	0.803171
GO:0006402_mRNA_catabolic_process	26	2	2.67279	-0.766263	292	169.377	234.41	299.443	0.802774
GO:0009109_coenzyme_catabolic_process	26	2	2.67279	-0.766263	292	169.377	234.41	299.443	0.802774
GO:0019751_polyol_metabolic_process	26	2	2.67279	-0.766263	292	169.377	234.41	299.443	0.802774
GO:0033500_carbohydrate_homeostasis	26	2	2.67279	-0.766263	292	169.377	234.41	299.443	0.802774
GO:0042593_glucose_homeostasis	26	2	2.67279	-0.766263	292	169.377	234.41	299.443	0.802774
GO:0051252_regulation_of_RNA_metabolic_process	1918	62	1.12318	-0.76337	293	169.804	234.97	300.136	0.801945
GO:0050896_response_to_stimulus	2118	68	1.11555	-0.762619	294	170.011	235.14	300.269	0.799796
GO:0031401_positive_regulation_of_protein_modification_process	50	3	2.08477	-0.760355	295	170.94	236.36	301.78	0.80122
GO:0010556_regulation_of_macromolecule_biosynthetic_process	2154	69	1.11304	-0.755558	296	171.934	237.47	303.006	0.802264
GO:0019219_regulation_of_nucleobase__nucleoside__nucleotide_and_nucleic_acid_metabolic_process	2088	67	1.11494	-0.753567	297	172.134	237.77	303.406	0.800572
GO:0006996_organelle_organization_and_biogenesis	1004	34	1.17667	-0.744424	298	172.945	238.86	304.775	0.801544
GO:0007229_integrin-mediated_signaling_pathway	51	3	2.0439	-0.742723	300	173.686	240.01	306.334	0.800033
GO:0010639_negative_regulation_of_organelle_organization_and_biogenesis	51	3	2.0439	-0.742723	300	173.686	240.01	306.334	0.800033
GO:0006638_neutral_lipid_metabolic_process	27	2	2.57379	-0.740702	305	176.715	244.05	311.385	0.800164
GO:0006639_acylglycerol_metabolic_process	27	2	2.57379	-0.740702	305	176.715	244.05	311.385	0.800164
GO:0009953_dorsal_ventral_pattern_formation	27	2	2.57379	-0.740702	305	176.715	244.05	311.385	0.800164
GO:0030041_actin_filament_polymerization	27	2	2.57379	-0.740702	305	176.715	244.05	311.385	0.800164
GO:0051054_positive_regulation_of_DNA_metabolic_process	27	2	2.57379	-0.740702	305	176.715	244.05	311.385	0.800164
GO:0030036_actin_cytoskeleton_organization_and_biogenesis	190	8	1.463	-0.73935	306	176.815	244.25	311.685	0.798203
GO:0007243_protein_kinase_cascade	371	14	1.31118	-0.736589	307	176.983	244.44	311.897	0.796221
GO:0032268_regulation_of_cellular_protein_metabolic_process	250	10	1.38985	-0.733284	308	177.532	245.2	312.868	0.796104
GO:0001504_neurotransmitter_uptake	7	1	4.96375	-0.733013	336	199.285	269.95	340.615	0.803423
GO:0002062_chondrocyte_differentiation	7	1	4.96375	-0.733013	336	199.285	269.95	340.615	0.803423
GO:0003009_skeletal_muscle_contraction	7	1	4.96375	-0.733013	336	199.285	269.95	340.615	0.803423
GO:0006020_inositol_metabolic_process	7	1	4.96375	-0.733013	336	199.285	269.95	340.615	0.803423
GO:0006265_DNA_topological_change	7	1	4.96375	-0.733013	336	199.285	269.95	340.615	0.803423
GO:0006303_double-strand_break_repair_via_nonhomologous_end_joining	7	1	4.96375	-0.733013	336	199.285	269.95	340.615	0.803423
GO:0006656_phosphatidylcholine_biosynthetic_process	7	1	4.96375	-0.733013	336	199.285	269.95	340.615	0.803423
GO:0007567_parturition	7	1	4.96375	-0.733013	336	199.285	269.95	340.615	0.803423
GO:0014065_phosphoinositide_3-kinase_cascade	7	1	4.96375	-0.733013	336	199.285	269.95	340.615	0.803423
GO:0030204_chondroitin_sulfate_metabolic_process	7	1	4.96375	-0.733013	336	199.285	269.95	340.615	0.803423
GO:0030206_chondroitin_sulfate_biosynthetic_process	7	1	4.96375	-0.733013	336	199.285	269.95	340.615	0.803423
GO:0031646_positive_regulation_of_neurological_system_process	7	1	4.96375	-0.733013	336	199.285	269.95	340.615	0.803423
GO:0032321_positive_regulation_of_Rho_GTPase_activity	7	1	4.96375	-0.733013	336	199.285	269.95	340.615	0.803423
GO:0032615_interleukin-12_production	7	1	4.96375	-0.733013	336	199.285	269.95	340.615	0.803423
GO:0035020_regulation_of_Rac_protein_signal_transduction	7	1	4.96375	-0.733013	336	199.285	269.95	340.615	0.803423
GO:0042596_fear_response	7	1	4.96375	-0.733013	336	199.285	269.95	340.615	0.803423
GO:0043525_positive_regulation_of_neuron_apoptosis	7	1	4.96375	-0.733013	336	199.285	269.95	340.615	0.803423
GO:0043550_regulation_of_lipid_kinase_activity	7	1	4.96375	-0.733013	336	199.285	269.95	340.615	0.803423
GO:0045080_positive_regulation_of_chemokine_biosynthetic_process	7	1	4.96375	-0.733013	336	199.285	269.95	340.615	0.803423
GO:0045821_positive_regulation_of_glycolysis	7	1	4.96375	-0.733013	336	199.285	269.95	340.615	0.803423
GO:0045861_negative_regulation_of_proteolysis	7	1	4.96375	-0.733013	336	199.285	269.95	340.615	0.803423
GO:0046513_ceramide_biosynthetic_process	7	1	4.96375	-0.733013	336	199.285	269.95	340.615	0.803423
GO:0046677_response_to_antibiotic	7	1	4.96375	-0.733013	336	199.285	269.95	340.615	0.803423
GO:0050650_chondroitin_sulfate_proteoglycan_biosynthetic_process	7	1	4.96375	-0.733013	336	199.285	269.95	340.615	0.803423
GO:0050854_regulation_of_antigen_receptor-mediated_signaling_pathway	7	1	4.96375	-0.733013	336	199.285	269.95	340.615	0.803423
GO:0050879_multicellular_organismal_movement	7	1	4.96375	-0.733013	336	199.285	269.95	340.615	0.803423
GO:0050881_musculoskeletal_movement	7	1	4.96375	-0.733013	336	199.285	269.95	340.615	0.803423
GO:0060078_regulation_of_postsynaptic_membrane_potential	7	1	4.96375	-0.733013	336	199.285	269.95	340.615	0.803423
GO:0045449_regulation_of_transcription	2030	65	1.11256	-0.730153	337	199.685	270.55	341.415	0.802819
GO:0031589_cell-substrate_adhesion	78	4	1.78186	-0.728707	338	200.44	271.61	342.78	0.80358
GO:0009058_biosynthetic_process	3245	101	1.08147	-0.724336	339	201.573	273.05	344.527	0.805457
GO:0010468_regulation_of_gene_expression	2166	69	1.10687	-0.724018	340	201.606	273.1	344.594	0.803235
GO:0007264_small_GTPase_mediated_signal_transduction	405	15	1.2869	-0.718534	341	201.935	273.72	345.505	0.802698
GO:0006040_amino_sugar_metabolic_process	28	2	2.48187	-0.716358	344	204.147	276.52	348.893	0.803837
GO:0046486_glycerolipid_metabolic_process	28	2	2.48187	-0.716358	344	204.147	276.52	348.893	0.803837
GO:0051271_negative_regulation_of_cell_motility	28	2	2.48187	-0.716358	344	204.147	276.52	348.893	0.803837
GO:0007517_muscle_development	164	7	1.48307	-0.711679	345	205.383	278.09	350.797	0.806058
GO:0046907_intracellular_transport	595	21	1.22634	-0.71068	346	205.435	278.21	350.985	0.804075
GO:0000075_cell_cycle_checkpoint	53	3	1.96677	-0.708954	347	207.212	280.34	353.468	0.807896
GO:0006355_regulation_of_transcription__DNA-dependent	1906	61	1.11203	-0.704887	348	207.331	280.55	353.769	0.806178
GO:0006281_DNA_repair	224	9	1.39605	-0.704196	349	207.721	280.9	354.079	0.804871
GO:0043123_positive_regulation_of_I-kappaB_kinase_NF-kappaB_cascade	80	4	1.73731	-0.702202	350	208.722	282.09	355.458	0.805971
GO:0006662_glycerol_ether_metabolic_process	29	2	2.39629	-0.693143	355	213.545	287.51	361.475	0.809887
GO:0006672_ceramide_metabolic_process	29	2	2.39629	-0.693143	355	213.545	287.51	361.475	0.809887
GO:0032507_maintenance_of_protein_location_in_cell	29	2	2.39629	-0.693143	355	213.545	287.51	361.475	0.809887
GO:0033554_cellular_response_to_stress	29	2	2.39629	-0.693143	355	213.545	287.51	361.475	0.809887
GO:0055088_lipid_homeostasis	29	2	2.39629	-0.693143	355	213.545	287.51	361.475	0.809887
GO:0006986_response_to_unfolded_protein	54	3	1.93035	-0.692778	358	214.866	288.74	362.614	0.806536
GO:0051348_negative_regulation_of_transferase_activity	54	3	1.93035	-0.692778	358	214.866	288.74	362.614	0.806536
GO:0051789_response_to_protein_stimulus	54	3	1.93035	-0.692778	358	214.866	288.74	362.614	0.806536
GO:0008202_steroid_metabolic_process	167	7	1.45643	-0.685416	359	215.843	290.07	364.297	0.807994
GO:0001539_ciliary_or_flagellar_motility	8	1	4.34328	-0.681115	383	235.375	312.77	390.165	0.816632
GO:0001659_temperature_homeostasis	8	1	4.34328	-0.681115	383	235.375	312.77	390.165	0.816632
GO:0002762_negative_regulation_of_myeloid_leukocyte_differentiation	8	1	4.34328	-0.681115	383	235.375	312.77	390.165	0.816632
GO:0006563_L-serine_metabolic_process	8	1	4.34328	-0.681115	383	235.375	312.77	390.165	0.816632
GO:0007016_cytoskeletal_anchoring_at_plasma_membrane	8	1	4.34328	-0.681115	383	235.375	312.77	390.165	0.816632
GO:0007076_mitotic_chromosome_condensation	8	1	4.34328	-0.681115	383	235.375	312.77	390.165	0.816632
GO:0007528_neuromuscular_junction_development	8	1	4.34328	-0.681115	383	235.375	312.77	390.165	0.816632
GO:0008542_visual_learning	8	1	4.34328	-0.681115	383	235.375	312.77	390.165	0.816632
GO:0009396_folic_acid_and_derivative_biosynthetic_process	8	1	4.34328	-0.681115	383	235.375	312.77	390.165	0.816632
GO:0009409_response_to_cold	8	1	4.34328	-0.681115	383	235.375	312.77	390.165	0.816632
GO:0019363_pyridine_nucleotide_biosynthetic_process	8	1	4.34328	-0.681115	383	235.375	312.77	390.165	0.816632
GO:0021510_spinal_cord_development	8	1	4.34328	-0.681115	383	235.375	312.77	390.165	0.816632
GO:0030856_regulation_of_epithelial_cell_differentiation	8	1	4.34328	-0.681115	383	235.375	312.77	390.165	0.816632
GO:0032320_positive_regulation_of_Ras_GTPase_activity	8	1	4.34328	-0.681115	383	235.375	312.77	390.165	0.816632
GO:0032365_intracellular_lipid_transport	8	1	4.34328	-0.681115	383	235.375	312.77	390.165	0.816632
GO:0032606_type_I_interferon_production	8	1	4.34328	-0.681115	383	235.375	312.77	390.165	0.816632
GO:0045351_type_I_interferon_biosynthetic_process	8	1	4.34328	-0.681115	383	235.375	312.77	390.165	0.816632
GO:0045670_regulation_of_osteoclast_differentiation	8	1	4.34328	-0.681115	383	235.375	312.77	390.165	0.816632
GO:0045885_positive_regulation_of_survival_gene_product_expression	8	1	4.34328	-0.681115	383	235.375	312.77	390.165	0.816632
GO:0045923_positive_regulation_of_fatty_acid_metabolic_process	8	1	4.34328	-0.681115	383	235.375	312.77	390.165	0.816632
GO:0046520_sphingoid_biosynthetic_process	8	1	4.34328	-0.681115	383	235.375	312.77	390.165	0.816632
GO:0046626_regulation_of_insulin_receptor_signaling_pathway	8	1	4.34328	-0.681115	383	235.375	312.77	390.165	0.816632
GO:0050654_chondroitin_sulfate_proteoglycan_metabolic_process	8	1	4.34328	-0.681115	383	235.375	312.77	390.165	0.816632
GO:0051291_protein_heterooligomerization	8	1	4.34328	-0.681115	383	235.375	312.77	390.165	0.816632
GO:0032147_activation_of_protein_kinase_activity	55	3	1.89525	-0.67705	385	237.388	314.88	392.372	0.81787
GO:0051716_cellular_response_to_stimulus	55	3	1.89525	-0.67705	385	237.388	314.88	392.372	0.81787
GO:0048193_Golgi_vesicle_transport	82	4	1.69494	-0.676774	386	238.245	315.99	393.735	0.818627
GO:0002573_myeloid_leukocyte_differentiation	30	2	2.31642	-0.670977	391	241.426	319.88	398.334	0.818107
GO:0007093_mitotic_cell_cycle_checkpoint	30	2	2.31642	-0.670977	391	241.426	319.88	398.334	0.818107
GO:0007173_epidermal_growth_factor_receptor_signaling_pathway	30	2	2.31642	-0.670977	391	241.426	319.88	398.334	0.818107
GO:0051187_cofactor_catabolic_process	30	2	2.31642	-0.670977	391	241.426	319.88	398.334	0.818107
GO:0051402_neuron_apoptosis	30	2	2.31642	-0.670977	391	241.426	319.88	398.334	0.818107
GO:0006928_cell_motility	352	13	1.28324	-0.666765	393	241.835	320.39	398.945	0.815242
GO:0051674_localization_of_cell	352	13	1.28324	-0.666765	393	241.835	320.39	398.945	0.815242
GO:0050878_regulation_of_body_fluid_levels	111	5	1.56515	-0.6664	394	242.371	321.03	399.689	0.814797
GO:0006259_DNA_metabolic_process	415	15	1.25589	-0.664128	395	242.818	321.58	400.342	0.814127
GO:0009605_response_to_external_stimulus	606	21	1.20408	-0.661446	396	243.837	322.77	401.703	0.815076
GO:0007167_enzyme_linked_receptor_protein_signaling_pathway	291	11	1.31343	-0.661354	397	244.079	322.98	401.881	0.813552
GO:0033036_macromolecule_localization	735	25	1.18184	-0.660115	398	244.187	323.11	402.033	0.811834
GO:0051345_positive_regulation_of_hydrolase_activity	84	4	1.65458	-0.652365	399	245.165	324.29	403.415	0.812757
GO:0008629_induction_of_apoptosis_by_intracellular_signals	31	2	2.24169	-0.649789	401	246.592	326	405.408	0.812968
GO:0030183_B_cell_differentiation	31	2	2.24169	-0.649789	401	246.592	326	405.408	0.812968
GO:0051276_chromosome_organization_and_biogenesis	324	12	1.2869	-0.648843	402	246.86	326.23	405.6	0.811517
GO:0060255_regulation_of_macromolecule_metabolic_process	2331	73	1.08815	-0.648578	403	247.012	326.36	405.708	0.809826
GO:0016125_sterol_metabolic_process	85	4	1.63512	-0.640527	404	249.358	329.05	408.742	0.81448
GO:0055114_oxidation_reduction	483	17	1.22295	-0.640254	405	249.469	329.17	408.871	0.812765
GO:0000726_non-recombinational_repair	9	1	3.86069	-0.636027	422	266.686	348.51	430.334	0.825853
GO:0001889_liver_development	9	1	3.86069	-0.636027	422	266.686	348.51	430.334	0.825853
GO:0002260_lymphocyte_homeostasis	9	1	3.86069	-0.636027	422	266.686	348.51	430.334	0.825853
GO:0006637_acyl-CoA_metabolic_process	9	1	3.86069	-0.636027	422	266.686	348.51	430.334	0.825853
GO:0006684_sphingomyelin_metabolic_process	9	1	3.86069	-0.636027	422	266.686	348.51	430.334	0.825853
GO:0006743_ubiquinone_metabolic_process	9	1	3.86069	-0.636027	422	266.686	348.51	430.334	0.825853
GO:0006744_ubiquinone_biosynthetic_process	9	1	3.86069	-0.636027	422	266.686	348.51	430.334	0.825853
GO:0006750_glutathione_biosynthetic_process	9	1	3.86069	-0.636027	422	266.686	348.51	430.334	0.825853
GO:0006970_response_to_osmotic_stress	9	1	3.86069	-0.636027	422	266.686	348.51	430.334	0.825853
GO:0007628_adult_walking_behavior	9	1	3.86069	-0.636027	422	266.686	348.51	430.334	0.825853
GO:0009067_aspartate_family_amino_acid_biosynthetic_process	9	1	3.86069	-0.636027	422	266.686	348.51	430.334	0.825853
GO:0009070_serine_family_amino_acid_biosynthetic_process	9	1	3.86069	-0.636027	422	266.686	348.51	430.334	0.825853
GO:0030316_osteoclast_differentiation	9	1	3.86069	-0.636027	422	266.686	348.51	430.334	0.825853
GO:0030514_negative_regulation_of_BMP_signaling_pathway	9	1	3.86069	-0.636027	422	266.686	348.51	430.334	0.825853
GO:0045426_quinone_cofactor_biosynthetic_process	9	1	3.86069	-0.636027	422	266.686	348.51	430.334	0.825853
GO:0046579_positive_regulation_of_Ras_protein_signal_transduction	9	1	3.86069	-0.636027	422	266.686	348.51	430.334	0.825853
GO:0048168_regulation_of_neuronal_synaptic_plasticity	9	1	3.86069	-0.636027	422	266.686	348.51	430.334	0.825853
GO:0016126_sterol_biosynthetic_process	32	2	2.17164	-0.629513	427	270.326	352.69	435.054	0.825972
GO:0032313_regulation_of_Rab_GTPase_activity	32	2	2.17164	-0.629513	427	270.326	352.69	435.054	0.825972
GO:0032482_Rab_protein_signal_transduction	32	2	2.17164	-0.629513	427	270.326	352.69	435.054	0.825972
GO:0032483_regulation_of_Rab_protein_signal_transduction	32	2	2.17164	-0.629513	427	270.326	352.69	435.054	0.825972
GO:0046519_sphingoid_metabolic_process	32	2	2.17164	-0.629513	427	270.326	352.69	435.054	0.825972
GO:0043122_regulation_of_I-kappaB_kinase_NF-kappaB_cascade	86	4	1.6161	-0.628924	428	270.935	353.42	435.905	0.825748
GO:0006605_protein_targeting	174	7	1.39784	-0.627743	429	271.107	353.63	436.153	0.824312
GO:0051179_localization	2611	81	1.07792	-0.626706	430	271.158	353.72	436.282	0.822605
GO:0006350_transcription	2110	66	1.08685	-0.613699	431	273.708	356.99	440.272	0.828283
GO:0006733_oxidoreduction_coenzyme_metabolic_process	33	2	2.10583	-0.610092	435	276.257	360.16	444.063	0.827954
GO:0009060_aerobic_respiration	33	2	2.10583	-0.610092	435	276.257	360.16	444.063	0.827954
GO:0030534_adult_behavior	33	2	2.10583	-0.610092	435	276.257	360.16	444.063	0.827954
GO:0051651_maintenance_of_location_in_cell	33	2	2.10583	-0.610092	435	276.257	360.16	444.063	0.827954
GO:0030029_actin_filament-based_process	207	8	1.34285	-0.607777	436	276.552	360.55	444.548	0.82695
GO:0010608_posttranscriptional_regulation_of_gene_expression	117	5	1.48488	-0.606624	437	276.868	361.03	445.192	0.826156
GO:0006367_transcription_initiation_from_RNA_polymerase_II_promoter	60	3	1.73731	-0.604553	438	278.79	363.21	447.63	0.829247
GO:0031324_negative_regulation_of_cellular_metabolic_process	395	14	1.23151	-0.604491	439	278.803	363.29	447.777	0.82754
GO:0001836_release_of_cytochrome_c_from_mitochondria	10	1	3.47462	-0.596303	457	296.417	384.25	472.083	0.84081
GO:0001974_blood_vessel_remodeling	10	1	3.47462	-0.596303	457	296.417	384.25	472.083	0.84081
GO:0002821_positive_regulation_of_adaptive_immune_response	10	1	3.47462	-0.596303	457	296.417	384.25	472.083	0.84081
GO:0002824_positive_regulation_of_adaptive_immune_response_based_on_somatic_recombination_of_immune_receptors_built_from_immunoglobulin_superfamily_domains	10	1	3.47462	-0.596303	457	296.417	384.25	472.083	0.84081
GO:0006110_regulation_of_glycolysis	10	1	3.47462	-0.596303	457	296.417	384.25	472.083	0.84081
GO:0007052_mitotic_spindle_organization_and_biogenesis	10	1	3.47462	-0.596303	457	296.417	384.25	472.083	0.84081
GO:0015908_fatty_acid_transport	10	1	3.47462	-0.596303	457	296.417	384.25	472.083	0.84081
GO:0016573_histone_acetylation	10	1	3.47462	-0.596303	457	296.417	384.25	472.083	0.84081
GO:0019048_virus-host_interaction	10	1	3.47462	-0.596303	457	296.417	384.25	472.083	0.84081
GO:0030890_positive_regulation_of_B_cell_proliferation	10	1	3.47462	-0.596303	457	296.417	384.25	472.083	0.84081
GO:0031575_G1_S_transition_checkpoint	10	1	3.47462	-0.596303	457	296.417	384.25	472.083	0.84081
GO:0042147_retrograde_transport__endosome_to_Golgi	10	1	3.47462	-0.596303	457	296.417	384.25	472.083	0.84081
GO:0042375_quinone_cofactor_metabolic_process	10	1	3.47462	-0.596303	457	296.417	384.25	472.083	0.84081
GO:0042551_neuron_maturation	10	1	3.47462	-0.596303	457	296.417	384.25	472.083	0.84081
GO:0045073_regulation_of_chemokine_biosynthetic_process	10	1	3.47462	-0.596303	457	296.417	384.25	472.083	0.84081
GO:0045078_positive_regulation_of_interferon-gamma_biosynthetic_process	10	1	3.47462	-0.596303	457	296.417	384.25	472.083	0.84081
GO:0045730_respiratory_burst	10	1	3.47462	-0.596303	457	296.417	384.25	472.083	0.84081
GO:0051057_positive_regulation_of_small_GTPase_mediated_signal_transduction	10	1	3.47462	-0.596303	457	296.417	384.25	472.083	0.84081
GO:0006417_regulation_of_translation	89	4	1.56163	-0.595473	458	296.962	384.92	472.878	0.840437
GO:0007155_cell_adhesion	655	22	1.16705	-0.59271	460	297.469	385.45	473.431	0.837935
GO:0022610_biological_adhesion	655	22	1.16705	-0.59271	460	297.469	385.45	473.431	0.837935
GO:0016050_vesicle_organization_and_biogenesis	34	2	2.0439	-0.591472	461	299.357	387.56	475.763	0.840694
GO:0042113_B_cell_activation	61	3	1.70883	-0.591181	463	300.434	388.86	477.286	0.83987
GO:0045926_negative_regulation_of_growth	61	3	1.70883	-0.591181	463	300.434	388.86	477.286	0.83987
GO:0009892_negative_regulation_of_metabolic_process	399	14	1.21917	-0.584576	464	302.919	391.9	480.881	0.844612
GO:0007389_pattern_specification_process	120	5	1.44776	-0.578841	465	303.84	393.15	482.46	0.845484
GO:0007254_JNK_cascade	62	3	1.68127	-0.578154	467	304.808	394.17	483.532	0.844047
GO:0042035_regulation_of_cytokine_biosynthetic_process	62	3	1.68127	-0.578154	467	304.808	394.17	483.532	0.844047
GO:0006351_transcription__DNA-dependent	1957	61	1.08305	-0.577509	468	304.855	394.23	483.605	0.842372
GO:0007067_mitosis	181	7	1.34378	-0.574757	469	305.39	394.77	484.15	0.841727
GO:0015931_nucleobase__nucleoside__nucleotide_and_nucleic_acid_transport	91	4	1.52731	-0.574247	470	306.285	395.84	485.395	0.842213
GO:0019722_calcium-mediated_signaling	35	2	1.9855	-0.573604	472	309.804	399.55	489.296	0.846504
GO:0051656_establishment_of_organelle_localization	35	2	1.9855	-0.573604	472	309.804	399.55	489.296	0.846504
GO:0000165_MAPKKK_cascade	151	6	1.38064	-0.570919	473	310.381	400.38	490.379	0.846469
GO:0032774_RNA_biosynthetic_process	1961	61	1.08084	-0.568279	474	310.556	400.77	490.984	0.845506
GO:0016043_cellular_component_organization_and_biogenesis	1591	50	1.09196	-0.567752	475	310.685	400.93	491.175	0.844063
GO:0009309_amine_biosynthetic_process	63	3	1.65458	-0.56546	476	312.496	402.93	493.364	0.846492
GO:0008104_protein_localization	696	23	1.14822	-0.561322	477	313.39	404.08	494.77	0.847128
GO:0006613_cotranslational_protein_targeting_to_membrane	11	1	3.15875	-0.560914	493	328.726	421.08	513.434	0.854118
GO:0007004_telomere_maintenance_via_telomerase	11	1	3.15875	-0.560914	493	328.726	421.08	513.434	0.854118
GO:0007172_signal_complex_assembly	11	1	3.15875	-0.560914	493	328.726	421.08	513.434	0.854118
GO:0015807_L-amino_acid_transport	11	1	3.15875	-0.560914	493	328.726	421.08	513.434	0.854118
GO:0019915_sequestering_of_lipid	11	1	3.15875	-0.560914	493	328.726	421.08	513.434	0.854118
GO:0030225_macrophage_differentiation	11	1	3.15875	-0.560914	493	328.726	421.08	513.434	0.854118
GO:0031047_gene_silencing_by_RNA	11	1	3.15875	-0.560914	493	328.726	421.08	513.434	0.854118
GO:0031331_positive_regulation_of_cellular_catabolic_process	11	1	3.15875	-0.560914	493	328.726	421.08	513.434	0.854118
GO:0032868_response_to_insulin_stimulus	11	1	3.15875	-0.560914	493	328.726	421.08	513.434	0.854118
GO:0042033_chemokine_biosynthetic_process	11	1	3.15875	-0.560914	493	328.726	421.08	513.434	0.854118
GO:0043462_regulation_of_ATPase_activity	11	1	3.15875	-0.560914	493	328.726	421.08	513.434	0.854118
GO:0043470_regulation_of_carbohydrate_catabolic_process	11	1	3.15875	-0.560914	493	328.726	421.08	513.434	0.854118
GO:0043471_regulation_of_cellular_carbohydrate_catabolic_process	11	1	3.15875	-0.560914	493	328.726	421.08	513.434	0.854118
GO:0045104_intermediate_filament_cytoskeleton_organization_and_biogenesis	11	1	3.15875	-0.560914	493	328.726	421.08	513.434	0.854118
GO:0046824_positive_regulation_of_nucleocytoplasmic_transport	11	1	3.15875	-0.560914	493	328.726	421.08	513.434	0.854118
GO:0050755_chemokine_metabolic_process	11	1	3.15875	-0.560914	493	328.726	421.08	513.434	0.854118
GO:0000087_M_phase_of_mitotic_cell_cycle	183	7	1.32909	-0.560421	495	329.296	421.61	513.924	0.851737
GO:0040008_regulation_of_growth	183	7	1.32909	-0.560421	495	329.296	421.61	513.924	0.851737
GO:0007015_actin_filament_organization	36	2	1.93035	-0.556445	498	331.886	424.52	517.154	0.85245
GO:0008624_induction_of_apoptosis_by_extracellular_signals	36	2	1.93035	-0.556445	498	331.886	424.52	517.154	0.85245
GO:0008652_amino_acid_biosynthetic_process	36	2	1.93035	-0.556445	498	331.886	424.52	517.154	0.85245
GO:0051128_regulation_of_cellular_component_organization_and_biogenesis	246	9	1.2712	-0.555624	499	332.162	424.85	517.538	0.851403
GO:0002009_morphogenesis_of_an_epithelium	64	3	1.62873	-0.553088	500	333.59	426.65	519.71	0.8533
GO:0016055_Wnt_receptor_signaling_pathway	123	5	1.41245	-0.552359	501	333.834	426.88	519.926	0.852056
GO:0031098_stress-activated_protein_kinase_signaling_pathway	65	3	1.60367	-0.541027	503	335.936	429.41	522.884	0.853698
GO:0051052_regulation_of_DNA_metabolic_process	65	3	1.60367	-0.541027	503	335.936	429.41	522.884	0.853698
GO:0000122_negative_regulation_of_transcription_from_RNA_polymerase_II_promoter	125	5	1.38985	-0.535391	504	338.934	433.09	527.246	0.859306
GO:0002521_leukocyte_differentiation	95	4	1.463	-0.534196	505	339.711	434.12	528.529	0.859644
GO:0006066_alcohol_metabolic_process	282	10	1.23214	-0.530522	506	340.465	435.33	530.195	0.860336
GO:0051130_positive_regulation_of_cellular_component_organization_and_biogenesis	66	3	1.57937	-0.529268	507	341.588	436.47	531.352	0.860888
GO:0006268_DNA_unwinding_during_replication	12	1	2.89552	-0.529099	526	364.341	462.48	560.619	0.87924
GO:0007098_centrosome_cycle	12	1	2.89552	-0.529099	526	364.341	462.48	560.619	0.87924
GO:0007250_activation_of_NF-kappaB-inducing_kinase_activity	12	1	2.89552	-0.529099	526	364.341	462.48	560.619	0.87924
GO:0016575_histone_deacetylation	12	1	2.89552	-0.529099	526	364.341	462.48	560.619	0.87924
GO:0030261_chromosome_condensation	12	1	2.89552	-0.529099	526	364.341	462.48	560.619	0.87924
GO:0030510_regulation_of_BMP_signaling_pathway	12	1	2.89552	-0.529099	526	364.341	462.48	560.619	0.87924
GO:0030516_regulation_of_axon_extension	12	1	2.89552	-0.529099	526	364.341	462.48	560.619	0.87924
GO:0030888_regulation_of_B_cell_proliferation	12	1	2.89552	-0.529099	526	364.341	462.48	560.619	0.87924
GO:0032388_positive_regulation_of_intracellular_transport	12	1	2.89552	-0.529099	526	364.341	462.48	560.619	0.87924
GO:0032602_chemokine_production	12	1	2.89552	-0.529099	526	364.341	462.48	560.619	0.87924
GO:0033555_multicellular_organismal_response_to_stress	12	1	2.89552	-0.529099	526	364.341	462.48	560.619	0.87924
GO:0042312_regulation_of_vasodilation	12	1	2.89552	-0.529099	526	364.341	462.48	560.619	0.87924
GO:0042559_pteridine_and_derivative_biosynthetic_process	12	1	2.89552	-0.529099	526	364.341	462.48	560.619	0.87924
GO:0045072_regulation_of_interferon-gamma_biosynthetic_process	12	1	2.89552	-0.529099	526	364.341	462.48	560.619	0.87924
GO:0045103_intermediate_filament-based_process	12	1	2.89552	-0.529099	526	364.341	462.48	560.619	0.87924
GO:0046330_positive_regulation_of_JNK_cascade	12	1	2.89552	-0.529099	526	364.341	462.48	560.619	0.87924
GO:0046470_phosphatidylcholine_metabolic_process	12	1	2.89552	-0.529099	526	364.341	462.48	560.619	0.87924
GO:0050772_positive_regulation_of_axonogenesis	12	1	2.89552	-0.529099	526	364.341	462.48	560.619	0.87924
GO:0050918_positive_chemotaxis	12	1	2.89552	-0.529099	526	364.341	462.48	560.619	0.87924
GO:0005975_carbohydrate_metabolic_process	379	13	1.19182	-0.526652	527	364.775	463.12	561.465	0.878786
GO:0006275_regulation_of_DNA_replication	38	2	1.82875	-0.524092	530	368.724	467.16	565.596	0.881434
GO:0008277_regulation_of_G-protein_coupled_receptor_protein_signaling_pathway	38	2	1.82875	-0.524092	530	368.724	467.16	565.596	0.881434
GO:0044272_sulfur_compound_biosynthetic_process	38	2	1.82875	-0.524092	530	368.724	467.16	565.596	0.881434
GO:0045596_negative_regulation_of_cell_differentiation	67	3	1.5558	-0.517799	533	371.289	470	568.711	0.881801
GO:0051259_protein_oligomerization	67	3	1.5558	-0.517799	533	371.289	470	568.711	0.881801
GO:0060249_anatomical_structure_homeostasis	67	3	1.5558	-0.517799	533	371.289	470	568.711	0.881801
GO:0044249_cellular_biosynthetic_process	2665	81	1.05608	-0.516001	534	371.372	470.18	568.988	0.880487
GO:0019752_carboxylic_acid_metabolic_process	414	14	1.17499	-0.514783	535	371.907	470.78	569.653	0.879963
GO:0012502_induction_of_programmed_cell_death	190	7	1.28012	-0.512871	536	372.266	471.22	570.174	0.879142
GO:0001822_kidney_development	39	2	1.78186	-0.508826	537	374.686	473.84	572.994	0.882384
GO:0007204_elevation_of_cytosolic_calcium_ion_concentration	68	3	1.53292	-0.506612	540	376.352	475.53	574.708	0.880611
GO:0007519_skeletal_muscle_development	68	3	1.53292	-0.506612	540	376.352	475.53	574.708	0.880611
GO:0051480_cytosolic_calcium_ion_homeostasis	68	3	1.53292	-0.506612	540	376.352	475.53	574.708	0.880611
GO:0048856_anatomical_structure_development	1718	53	1.07191	-0.506394	541	376.818	476.05	575.282	0.879945
GO:0019725_cellular_homeostasis	287	10	1.21067	-0.503856	542	377.224	476.57	575.916	0.87928
GO:0009967_positive_regulation_of_signal_transduction	160	6	1.30298	-0.503719	543	377.458	476.96	576.462	0.878379
GO:0006082_organic_acid_metabolic_process	417	14	1.16654	-0.501709	544	377.978	477.55	577.122	0.877849
GO:0006886_intracellular_protein_transport	352	12	1.18453	-0.501632	545	378.211	477.83	577.449	0.876752
GO:0001776_leukocyte_homeostasis	13	1	2.67279	-0.50028	563	398.634	500.46	602.286	0.888917
GO:0001937_negative_regulation_of_endothelial_cell_proliferation	13	1	2.67279	-0.50028	563	398.634	500.46	602.286	0.888917
GO:0006278_RNA-dependent_DNA_replication	13	1	2.67279	-0.50028	563	398.634	500.46	602.286	0.888917
GO:0009595_detection_of_biotic_stimulus	13	1	2.67279	-0.50028	563	398.634	500.46	602.286	0.888917
GO:0019438_aromatic_compound_biosynthetic_process	13	1	2.67279	-0.50028	563	398.634	500.46	602.286	0.888917
GO:0019674_NAD_metabolic_process	13	1	2.67279	-0.50028	563	398.634	500.46	602.286	0.888917
GO:0030593_neutrophil_chemotaxis	13	1	2.67279	-0.50028	563	398.634	500.46	602.286	0.888917
GO:0030879_mammary_gland_development	13	1	2.67279	-0.50028	563	398.634	500.46	602.286	0.888917
GO:0030968_endoplasmic_reticulum_unfolded_protein_response	13	1	2.67279	-0.50028	563	398.634	500.46	602.286	0.888917
GO:0034620_cellular_response_to_unfolded_protein	13	1	2.67279	-0.50028	563	398.634	500.46	602.286	0.888917
GO:0042095_interferon-gamma_biosynthetic_process	13	1	2.67279	-0.50028	563	398.634	500.46	602.286	0.888917
GO:0045669_positive_regulation_of_osteoblast_differentiation	13	1	2.67279	-0.50028	563	398.634	500.46	602.286	0.888917
GO:0045834_positive_regulation_of_lipid_metabolic_process	13	1	2.67279	-0.50028	563	398.634	500.46	602.286	0.888917
GO:0045930_negative_regulation_of_mitotic_cell_cycle	13	1	2.67279	-0.50028	563	398.634	500.46	602.286	0.888917
GO:0046888_negative_regulation_of_hormone_secretion	13	1	2.67279	-0.50028	563	398.634	500.46	602.286	0.888917
GO:0048041_focal_adhesion_formation	13	1	2.67279	-0.50028	563	398.634	500.46	602.286	0.888917
GO:0050768_negative_regulation_of_neurogenesis	13	1	2.67279	-0.50028	563	398.634	500.46	602.286	0.888917
GO:0051592_response_to_calcium_ion	13	1	2.67279	-0.50028	563	398.634	500.46	602.286	0.888917
GO:0042221_response_to_chemical_stimulus	582	19	1.13433	-0.497876	564	399.53	501.54	603.55	0.889255
GO:0042391_regulation_of_membrane_potential	69	3	1.5107	-0.495699	566	402.117	504.4	606.683	0.891166
GO:0051028_mRNA_transport	69	3	1.5107	-0.495699	566	402.117	504.4	606.683	0.891166
GO:0006937_regulation_of_muscle_contraction	40	2	1.73731	-0.494125	567	404.078	506.48	608.882	0.893263
GO:0031667_response_to_nutrient_levels	70	3	1.48912	-0.485049	569	406.861	509.65	612.439	0.895694
GO:0042089_cytokine_biosynthetic_process	70	3	1.48912	-0.485049	569	406.861	509.65	612.439	0.895694
GO:0010605_negative_regulation_of_macromolecule_metabolic_process	356	12	1.17122	-0.483175	570	407.065	510.04	613.015	0.894807
GO:0007259_JAK-STAT_cascade	41	2	1.69494	-0.479958	574	410.793	514.33	617.867	0.896045
GO:0030509_BMP_signaling_pathway	41	2	1.69494	-0.479958	574	410.793	514.33	617.867	0.896045
GO:0042108_positive_regulation_of_cytokine_biosynthetic_process	41	2	1.69494	-0.479958	574	410.793	514.33	617.867	0.896045
GO:0051168_nuclear_export	41	2	1.69494	-0.479958	574	410.793	514.33	617.867	0.896045
GO:0042107_cytokine_metabolic_process	71	3	1.46815	-0.474656	575	413.393	517.25	621.107	0.899565
GO:0006760_folic_acid_and_derivative_metabolic_process	14	1	2.48187	-0.474009	587	428.559	534.24	639.921	0.910119
GO:0008299_isoprenoid_biosynthetic_process	14	1	2.48187	-0.474009	587	428.559	534.24	639.921	0.910119
GO:0030149_sphingolipid_catabolic_process	14	1	2.48187	-0.474009	587	428.559	534.24	639.921	0.910119
GO:0030641_regulation_of_cellular_pH	14	1	2.48187	-0.474009	587	428.559	534.24	639.921	0.910119
GO:0032392_DNA_geometric_change	14	1	2.48187	-0.474009	587	428.559	534.24	639.921	0.910119
GO:0032508_DNA_duplex_unwinding	14	1	2.48187	-0.474009	587	428.559	534.24	639.921	0.910119
GO:0042364_water-soluble_vitamin_biosynthetic_process	14	1	2.48187	-0.474009	587	428.559	534.24	639.921	0.910119
GO:0045884_regulation_of_survival_gene_product_expression	14	1	2.48187	-0.474009	587	428.559	534.24	639.921	0.910119
GO:0050852_T_cell_receptor_signaling_pathway	14	1	2.48187	-0.474009	587	428.559	534.24	639.921	0.910119
GO:0051181_cofactor_transport	14	1	2.48187	-0.474009	587	428.559	534.24	639.921	0.910119
GO:0051605_protein_maturation_via_proteolysis	14	1	2.48187	-0.474009	587	428.559	534.24	639.921	0.910119
GO:0051705_behavioral_interaction_between_organisms	14	1	2.48187	-0.474009	587	428.559	534.24	639.921	0.910119
GO:0009059_macromolecule_biosynthetic_process	2793	84	1.045	-0.469302	588	429.187	534.96	640.733	0.909796
GO:0006401_RNA_catabolic_process	42	2	1.65458	-0.466298	589	431.746	537.78	643.814	0.913039
GO:0006352_transcription_initiation	72	3	1.44776	-0.464511	590	432.355	538.36	644.365	0.912475
GO:0007507_heart_development	104	4	1.33639	-0.454505	591	435.18	541.26	647.34	0.915838
GO:0001655_urogenital_system_development	43	2	1.6161	-0.45312	595	438.447	544.42	650.393	0.914992
GO:0007059_chromosome_segregation	43	2	1.6161	-0.45312	595	438.447	544.42	650.393	0.914992
GO:0016197_endosome_transport	43	2	1.6161	-0.45312	595	438.447	544.42	650.393	0.914992
GO:0046879_hormone_secretion	43	2	1.6161	-0.45312	595	438.447	544.42	650.393	0.914992
GO:0002761_regulation_of_myeloid_leukocyte_differentiation	15	1	2.31642	-0.449928	604	449.381	557	664.619	0.922185
GO:0006516_glycoprotein_catabolic_process	15	1	2.31642	-0.449928	604	449.381	557	664.619	0.922185
GO:0007043_cell-cell_junction_assembly	15	1	2.31642	-0.449928	604	449.381	557	664.619	0.922185
GO:0009267_cellular_response_to_starvation	15	1	2.31642	-0.449928	604	449.381	557	664.619	0.922185
GO:0019229_regulation_of_vasoconstriction	15	1	2.31642	-0.449928	604	449.381	557	664.619	0.922185
GO:0042558_pteridine_and_derivative_metabolic_process	15	1	2.31642	-0.449928	604	449.381	557	664.619	0.922185
GO:0045494_photoreceptor_cell_maintenance	15	1	2.31642	-0.449928	604	449.381	557	664.619	0.922185
GO:0048167_regulation_of_synaptic_plasticity	15	1	2.31642	-0.449928	604	449.381	557	664.619	0.922185
GO:0050688_regulation_of_defense_response_to_virus	15	1	2.31642	-0.449928	604	449.381	557	664.619	0.922185
GO:0051234_establishment_of_localization	2291	69	1.04648	-0.448729	605	449.749	557.45	665.151	0.921405
GO:0006325_establishment_and_or_maintenance_of_chromatin_architecture	266	9	1.17562	-0.445932	606	450.073	557.84	665.607	0.920528
GO:0006694_steroid_biosynthetic_process	74	3	1.40863	-0.444937	607	450.975	558.9	666.825	0.920758
GO:0051246_regulation_of_protein_metabolic_process	299	10	1.16208	-0.444645	608	451.213	559.16	667.107	0.919671
GO:0009100_glycoprotein_metabolic_process	137	5	1.26811	-0.444034	609	452.083	560.16	668.237	0.919803
GO:0008064_regulation_of_actin_polymerization_and_or_depolymerization	44	2	1.57937	-0.440401	611	455.287	563.76	672.233	0.922684
GO:0051494_negative_regulation_of_cytoskeleton_organization_and_biogenesis	44	2	1.57937	-0.440401	611	455.287	563.76	672.233	0.922684
GO:0051301_cell_division	204	7	1.19227	-0.428922	612	458.808	567.24	675.672	0.926863
GO:0006338_chromatin_remodeling	45	2	1.54428	-0.428119	613	460.951	569.53	678.109	0.929086
GO:0001942_hair_follicle_development	16	1	2.17164	-0.427752	629	476.886	587.21	697.534	0.933561
GO:0002819_regulation_of_adaptive_immune_response	16	1	2.17164	-0.427752	629	476.886	587.21	697.534	0.933561
GO:0002822_regulation_of_adaptive_immune_response_based_on_somatic_recombination_of_immune_receptors_built_from_immunoglobulin_superfamily_domains	16	1	2.17164	-0.427752	629	476.886	587.21	697.534	0.933561
GO:0009110_vitamin_biosynthetic_process	16	1	2.17164	-0.427752	629	476.886	587.21	697.534	0.933561
GO:0009896_positive_regulation_of_catabolic_process	16	1	2.17164	-0.427752	629	476.886	587.21	697.534	0.933561
GO:0022404_molting_cycle_process	16	1	2.17164	-0.427752	629	476.886	587.21	697.534	0.933561
GO:0022405_hair_cycle_process	16	1	2.17164	-0.427752	629	476.886	587.21	697.534	0.933561
GO:0022408_negative_regulation_of_cell-cell_adhesion	16	1	2.17164	-0.427752	629	476.886	587.21	697.534	0.933561
GO:0030101_natural_killer_cell_activation	16	1	2.17164	-0.427752	629	476.886	587.21	697.534	0.933561
GO:0032319_regulation_of_Rho_GTPase_activity	16	1	2.17164	-0.427752	629	476.886	587.21	697.534	0.933561
GO:0042303_molting_cycle	16	1	2.17164	-0.427752	629	476.886	587.21	697.534	0.933561
GO:0042633_hair_cycle	16	1	2.17164	-0.427752	629	476.886	587.21	697.534	0.933561
GO:0043648_dicarboxylic_acid_metabolic_process	16	1	2.17164	-0.427752	629	476.886	587.21	697.534	0.933561
GO:0043900_regulation_of_multi-organism_process	16	1	2.17164	-0.427752	629	476.886	587.21	697.534	0.933561
GO:0048489_synaptic_vesicle_transport	16	1	2.17164	-0.427752	629	476.886	587.21	697.534	0.933561
GO:0048675_axon_extension	16	1	2.17164	-0.427752	629	476.886	587.21	697.534	0.933561
GO:0055082_cellular_chemical_homeostasis	237	8	1.17287	-0.427265	630	477.189	587.63	698.071	0.932746
GO:0006790_sulfur_metabolic_process	76	3	1.37156	-0.42627	632	478.844	589.34	699.836	0.9325
GO:0009991_response_to_extracellular_stimulus	76	3	1.37156	-0.42627	632	478.844	589.34	699.836	0.9325
GO:0065008_regulation_of_biological_quality	940	29	1.07196	-0.426054	633	478.89	589.38	699.87	0.93109
GO:0042592_homeostatic_process	471	15	1.10657	-0.419328	634	480.328	591.22	702.112	0.932524
GO:0043062_extracellular_structure_organization_and_biogenesis	77	3	1.35375	-0.41726	635	481.539	592.52	703.501	0.933102
GO:0030832_regulation_of_actin_filament_length	46	2	1.5107	-0.416252	636	483.358	594.52	705.682	0.93478
GO:0006486_protein_amino_acid_glycosylation	109	4	1.27509	-0.415682	638	483.803	594.95	706.097	0.932524
GO:0043413_biopolymer_glycosylation	109	4	1.27509	-0.415682	638	483.803	594.95	706.097	0.932524
GO:0051094_positive_regulation_of_developmental_process	339	11	1.12746	-0.413934	639	484.137	595.4	706.663	0.931768
GO:0048878_chemical_homeostasis	306	10	1.1355	-0.413019	640	484.431	595.71	706.989	0.930797
GO:0030182_neuron_differentiation	207	7	1.17499	-0.412686	641	484.759	596.13	707.501	0.93
GO:0043068_positive_regulation_of_programmed_cell_death	240	8	1.15821	-0.412231	642	485.015	596.43	707.845	0.929019
GO:0009890_negative_regulation_of_biosynthetic_process	307	10	1.1318	-0.408667	643	485.36	596.82	708.28	0.92818
GO:0008203_cholesterol_metabolic_process	78	3	1.33639	-0.408458	647	486.987	598.32	709.653	0.92476
GO:0050657_nucleic_acid_transport	78	3	1.33639	-0.408458	647	486.987	598.32	709.653	0.92476
GO:0050658_RNA_transport	78	3	1.33639	-0.408458	647	486.987	598.32	709.653	0.92476
GO:0051236_establishment_of_RNA_localization	78	3	1.33639	-0.408458	647	486.987	598.32	709.653	0.92476
GO:0048731_system_development	1492	45	1.04798	-0.407897	648	487.633	599.05	710.467	0.92446
GO:0048699_generation_of_neurons	241	8	1.1534	-0.407328	649	488.03	599.55	711.07	0.923806
GO:0000086_G2_M_transition_of_mitotic_cell_cycle	17	1	2.0439	-0.407246	662	499.524	612.04	724.556	0.924532
GO:0002504_antigen_processing_and_presentation_of_peptide_or_polysaccharide_antigen_via_MHC_class_II	17	1	2.0439	-0.407246	662	499.524	612.04	724.556	0.924532
GO:0006081_aldehyde_metabolic_process	17	1	2.0439	-0.407246	662	499.524	612.04	724.556	0.924532
GO:0006297_nucleotide-excision_repair__DNA_gap_filling	17	1	2.0439	-0.407246	662	499.524	612.04	724.556	0.924532
GO:0006541_glutamine_metabolic_process	17	1	2.0439	-0.407246	662	499.524	612.04	724.556	0.924532
GO:0007405_neuroblast_proliferation	17	1	2.0439	-0.407246	662	499.524	612.04	724.556	0.924532
GO:0009066_aspartate_family_amino_acid_metabolic_process	17	1	2.0439	-0.407246	662	499.524	612.04	724.556	0.924532
GO:0030004_cellular_monovalent_inorganic_cation_homeostasis	17	1	2.0439	-0.407246	662	499.524	612.04	724.556	0.924532
GO:0031023_microtubule_organizing_center_organization_and_biogenesis	17	1	2.0439	-0.407246	662	499.524	612.04	724.556	0.924532
GO:0042100_B_cell_proliferation	17	1	2.0439	-0.407246	662	499.524	612.04	724.556	0.924532
GO:0045638_negative_regulation_of_myeloid_cell_differentiation	17	1	2.0439	-0.407246	662	499.524	612.04	724.556	0.924532
GO:0051297_centrosome_organization_and_biogenesis	17	1	2.0439	-0.407246	662	499.524	612.04	724.556	0.924532
GO:0051604_protein_maturation	17	1	2.0439	-0.407246	662	499.524	612.04	724.556	0.924532
GO:0046777_protein_amino_acid_autophosphorylation	47	2	1.47856	-0.404783	663	501.065	613.59	726.115	0.925475
GO:0016477_cell_migration	242	8	1.14864	-0.402477	664	501.836	614.43	727.024	0.925346
GO:0044419_interspecies_interaction_between_organisms	209	7	1.16375	-0.402181	665	501.925	614.63	727.335	0.924256
GO:0006403_RNA_localization	79	3	1.31948	-0.399858	668	504.948	617.62	730.292	0.924581
GO:0006817_phosphate_transport	79	3	1.31948	-0.399858	668	504.948	617.62	730.292	0.924581
GO:0030099_myeloid_cell_differentiation	79	3	1.31948	-0.399858	668	504.948	617.62	730.292	0.924581
GO:0007010_cytoskeleton_organization_and_biogenesis	443	14	1.09807	-0.399674	669	505.068	617.74	730.412	0.923378
GO:0051093_negative_regulation_of_developmental_process	310	10	1.12085	-0.395851	670	505.684	618.39	731.096	0.92297
GO:0007050_cell_cycle_arrest	80	3	1.30298	-0.391454	671	509.346	622.42	735.494	0.927601
GO:0065003_macromolecular_complex_assembly	513	16	1.0837	-0.390664	672	509.507	622.61	735.713	0.926503
GO:0044248_cellular_catabolic_process	581	18	1.07648	-0.389394	673	509.86	623.06	736.26	0.925795
GO:0000070_mitotic_sister_chromatid_segregation	18	1	1.93035	-0.388215	692	524.88	639.7	754.52	0.924422
GO:0000184_nuclear-transcribed_mRNA_catabolic_process__nonsense-mediated_decay	18	1	1.93035	-0.388215	692	524.88	639.7	754.52	0.924422
GO:0001570_vasculogenesis	18	1	1.93035	-0.388215	692	524.88	639.7	754.52	0.924422
GO:0002377_immunoglobulin_production	18	1	1.93035	-0.388215	692	524.88	639.7	754.52	0.924422
GO:0002831_regulation_of_response_to_biotic_stimulus	18	1	1.93035	-0.388215	692	524.88	639.7	754.52	0.924422
GO:0006473_protein_amino_acid_acetylation	18	1	1.93035	-0.388215	692	524.88	639.7	754.52	0.924422
GO:0006476_protein_amino_acid_deacetylation	18	1	1.93035	-0.388215	692	524.88	639.7	754.52	0.924422
GO:0006904_vesicle_docking_during_exocytosis	18	1	1.93035	-0.388215	692	524.88	639.7	754.52	0.924422
GO:0006940_regulation_of_smooth_muscle_contraction	18	1	1.93035	-0.388215	692	524.88	639.7	754.52	0.924422
GO:0007040_lysosome_organization_and_biogenesis	18	1	1.93035	-0.388215	692	524.88	639.7	754.52	0.924422
GO:0007051_spindle_organization_and_biogenesis	18	1	1.93035	-0.388215	692	524.88	639.7	754.52	0.924422
GO:0007257_activation_of_JNK_activity	18	1	1.93035	-0.388215	692	524.88	639.7	754.52	0.924422
GO:0016525_negative_regulation_of_angiogenesis	18	1	1.93035	-0.388215	692	524.88	639.7	754.52	0.924422
GO:0032609_interferon-gamma_production	18	1	1.93035	-0.388215	692	524.88	639.7	754.52	0.924422
GO:0045667_regulation_of_osteoblast_differentiation	18	1	1.93035	-0.388215	692	524.88	639.7	754.52	0.924422
GO:0045840_positive_regulation_of_mitosis	18	1	1.93035	-0.388215	692	524.88	639.7	754.52	0.924422
GO:0046328_regulation_of_JNK_cascade	18	1	1.93035	-0.388215	692	524.88	639.7	754.52	0.924422
GO:0050871_positive_regulation_of_B_cell_activation	18	1	1.93035	-0.388215	692	524.88	639.7	754.52	0.924422
GO:0051180_vitamin_transport	18	1	1.93035	-0.388215	692	524.88	639.7	754.52	0.924422
GO:0006874_cellular_calcium_ion_homeostasis	113	4	1.22995	-0.387084	693	525.536	640.36	755.184	0.92404
GO:0031399_regulation_of_protein_modification_process	81	3	1.2869	-0.383241	694	527.959	642.68	757.401	0.926052
GO:0009101_glycoprotein_biosynthetic_process	114	4	1.21917	-0.380253	696	531.126	646.19	761.254	0.928434
GO:0055074_calcium_ion_homeostasis	114	4	1.21917	-0.380253	696	531.126	646.19	761.254	0.928434
GO:0009056_catabolic_process	686	21	1.06366	-0.379935	697	531.307	646.39	761.473	0.927389
GO:0008361_regulation_of_cell_size	181	6	1.15181	-0.375232	698	532.454	647.74	763.026	0.927994
GO:0016485_protein_processing	82	3	1.2712	-0.375213	699	533.314	648.78	764.246	0.928155
GO:0001558_regulation_of_cell_growth	148	5	1.17386	-0.373933	700	533.669	649.29	764.911	0.927557
GO:0000188_inactivation_of_MAPK_activity	19	1	1.82875	-0.370497	713	546.972	662.91	778.848	0.929748
GO:0000819_sister_chromatid_segregation	19	1	1.82875	-0.370497	713	546.972	662.91	778.848	0.929748
GO:0006071_glycerol_metabolic_process	19	1	1.82875	-0.370497	713	546.972	662.91	778.848	0.929748
GO:0006479_protein_amino_acid_methylation	19	1	1.82875	-0.370497	713	546.972	662.91	778.848	0.929748
GO:0006829_zinc_ion_transport	19	1	1.82875	-0.370497	713	546.972	662.91	778.848	0.929748
GO:0006892_post-Golgi_vesicle-mediated_transport	19	1	1.82875	-0.370497	713	546.972	662.91	778.848	0.929748
GO:0006984_ER-nuclear_signaling_pathway	19	1	1.82875	-0.370497	713	546.972	662.91	778.848	0.929748
GO:0007033_vacuole_organization_and_biogenesis	19	1	1.82875	-0.370497	713	546.972	662.91	778.848	0.929748
GO:0008213_protein_amino_acid_alkylation	19	1	1.82875	-0.370497	713	546.972	662.91	778.848	0.929748
GO:0030833_regulation_of_actin_filament_polymerization	19	1	1.82875	-0.370497	713	546.972	662.91	778.848	0.929748
GO:0046425_regulation_of_JAK-STAT_cascade	19	1	1.82875	-0.370497	713	546.972	662.91	778.848	0.929748
GO:0050885_neuromuscular_process_controlling_balance	19	1	1.82875	-0.370497	713	546.972	662.91	778.848	0.929748
GO:0051017_actin_filament_bundle_formation	19	1	1.82875	-0.370497	713	546.972	662.91	778.848	0.929748
GO:0043284_biopolymer_biosynthetic_process	2372	70	1.02539	-0.368911	714	547.675	663.63	779.585	0.929454
GO:0006936_muscle_contraction	149	5	1.16598	-0.368125	715	547.985	664.04	780.095	0.928727
GO:0032270_positive_regulation_of_cellular_protein_metabolic_process	83	3	1.25589	-0.367365	716	548.932	665.05	781.168	0.928841
GO:0043623_cellular_protein_complex_assembly	117	4	1.1879	-0.360483	717	553.229	669.57	785.911	0.933849
GO:0006023_aminoglycan_biosynthetic_process	20	1	1.73731	-0.353953	732	565.904	683.64	801.376	0.933934
GO:0006024_glycosaminoglycan_biosynthetic_process	20	1	1.73731	-0.353953	732	565.904	683.64	801.376	0.933934
GO:0007031_peroxisome_organization_and_biogenesis	20	1	1.73731	-0.353953	732	565.904	683.64	801.376	0.933934
GO:0007223_Wnt_receptor_signaling_pathway__calcium_modulating_pathway	20	1	1.73731	-0.353953	732	565.904	683.64	801.376	0.933934
GO:0007270_nerve-nerve_synaptic_transmission	20	1	1.73731	-0.353953	732	565.904	683.64	801.376	0.933934
GO:0007530_sex_determination	20	1	1.73731	-0.353953	732	565.904	683.64	801.376	0.933934
GO:0030193_regulation_of_blood_coagulation	20	1	1.73731	-0.353953	732	565.904	683.64	801.376	0.933934
GO:0030317_sperm_motility	20	1	1.73731	-0.353953	732	565.904	683.64	801.376	0.933934
GO:0030574_collagen_catabolic_process	20	1	1.73731	-0.353953	732	565.904	683.64	801.376	0.933934
GO:0031669_cellular_response_to_nutrient_levels	20	1	1.73731	-0.353953	732	565.904	683.64	801.376	0.933934
GO:0042743_hydrogen_peroxide_metabolic_process	20	1	1.73731	-0.353953	732	565.904	683.64	801.376	0.933934
GO:0045216_cell-cell_junction_assembly_and_maintenance	20	1	1.73731	-0.353953	732	565.904	683.64	801.376	0.933934
GO:0048278_vesicle_docking	20	1	1.73731	-0.353953	732	565.904	683.64	801.376	0.933934
GO:0050769_positive_regulation_of_neurogenesis	20	1	1.73731	-0.353953	732	565.904	683.64	801.376	0.933934
GO:0051701_interaction_with_host	20	1	1.73731	-0.353953	732	565.904	683.64	801.376	0.933934
GO:0006289_nucleotide-excision_repair	52	2	1.33639	-0.352801	734	568.101	686.29	804.479	0.935
GO:0048771_tissue_remodeling	52	2	1.33639	-0.352801	734	568.101	686.29	804.479	0.935
GO:0000226_microtubule_cytoskeleton_organization_and_biogenesis	85	3	1.22634	-0.352192	736	569.403	688.03	806.657	0.934823
GO:0003002_regionalization	85	3	1.22634	-0.352192	736	569.403	688.03	806.657	0.934823
GO:0003012_muscle_system_process	152	5	1.14297	-0.351221	738	570.243	688.79	807.337	0.93332
GO:0006813_potassium_ion_transport	152	5	1.14297	-0.351221	738	570.243	688.79	807.337	0.93332
GO:0045892_negative_regulation_of_transcription__DNA-dependent	186	6	1.12085	-0.349594	739	570.59	689.09	807.59	0.932463
GO:0006811_ion_transport	698	21	1.04537	-0.347731	740	572.485	691.26	810.035	0.934135
GO:0007586_digestion	86	3	1.21208	-0.344858	741	573.092	691.91	810.728	0.933752
GO:0001666_response_to_hypoxia	53	2	1.31118	-0.343373	749	578.715	697.29	815.865	0.930961
GO:0006469_negative_regulation_of_protein_kinase_activity	53	2	1.31118	-0.343373	749	578.715	697.29	815.865	0.930961
GO:0006839_mitochondrial_transport	53	2	1.31118	-0.343373	749	578.715	697.29	815.865	0.930961
GO:0007188_G-protein_signaling__coupled_to_cAMP_nucleotide_second_messenger	53	2	1.31118	-0.343373	749	578.715	697.29	815.865	0.930961
GO:0007411_axon_guidance	53	2	1.31118	-0.343373	749	578.715	697.29	815.865	0.930961
GO:0019882_antigen_processing_and_presentation	53	2	1.31118	-0.343373	749	578.715	697.29	815.865	0.930961
GO:0030308_negative_regulation_of_cell_growth	53	2	1.31118	-0.343373	749	578.715	697.29	815.865	0.930961
GO:0033673_negative_regulation_of_kinase_activity	53	2	1.31118	-0.343373	749	578.715	697.29	815.865	0.930961
GO:0006875_cellular_metal_ion_homeostasis	120	4	1.15821	-0.341749	751	579.416	698.11	816.804	0.929574
GO:0007249_I-kappaB_kinase_NF-kappaB_cascade	120	4	1.15821	-0.341749	751	579.416	698.11	816.804	0.929574
GO:0045934_negative_regulation_of_nucleobase__nucleoside__nucleotide_and_nucleic_acid_metabolic_process	290	9	1.07833	-0.340153	752	580.28	699.06	817.84	0.929601
GO:0051253_negative_regulation_of_RNA_metabolic_process	188	6	1.10892	-0.339807	753	580.65	699.36	818.07	0.928765
GO:0000718_nucleotide-excision_repair__DNA_damage_removal	21	1	1.65458	-0.338466	765	591.622	710.83	830.038	0.92919
GO:0000723_telomere_maintenance	21	1	1.65458	-0.338466	765	591.622	710.83	830.038	0.92919
GO:0000956_nuclear-transcribed_mRNA_catabolic_process	21	1	1.65458	-0.338466	765	591.622	710.83	830.038	0.92919
GO:0001936_regulation_of_endothelial_cell_proliferation	21	1	1.65458	-0.338466	765	591.622	710.83	830.038	0.92919
GO:0016338_calcium-independent_cell-cell_adhesion	21	1	1.65458	-0.338466	765	591.622	710.83	830.038	0.92919
GO:0030166_proteoglycan_biosynthetic_process	21	1	1.65458	-0.338466	765	591.622	710.83	830.038	0.92919
GO:0032200_telomere_organization_and_biogenesis	21	1	1.65458	-0.338466	765	591.622	710.83	830.038	0.92919
GO:0042310_vasoconstriction	21	1	1.65458	-0.338466	765	591.622	710.83	830.038	0.92919
GO:0043507_positive_regulation_of_JNK_activity	21	1	1.65458	-0.338466	765	591.622	710.83	830.038	0.92919
GO:0051016_barbed-end_actin_filament_capping	21	1	1.65458	-0.338466	765	591.622	710.83	830.038	0.92919
GO:0051053_negative_regulation_of_DNA_metabolic_process	21	1	1.65458	-0.338466	765	591.622	710.83	830.038	0.92919
GO:0051693_actin_filament_capping	21	1	1.65458	-0.338466	765	591.622	710.83	830.038	0.92919
GO:0051247_positive_regulation_of_protein_metabolic_process	87	3	1.19815	-0.337685	766	592.235	711.43	830.625	0.92876
GO:0032502_developmental_process	2704	79	1.01514	-0.337115	767	592.35	711.54	830.73	0.927692
GO:0055065_metal_ion_homeostasis	121	4	1.14864	-0.335725	768	592.982	712.23	831.478	0.927383
GO:0007417_central_nervous_system_development	223	7	1.09069	-0.335271	769	593.327	712.62	831.913	0.926684
GO:0006917_induction_of_apoptosis	189	6	1.10305	-0.335011	770	593.443	712.76	832.077	0.925662
GO:0006952_defense_response	497	15	1.04868	-0.334583	771	593.568	712.9	832.232	0.924643
GO:0006413_translational_initiation	54	2	1.2869	-0.334238	774	595.812	715.32	834.828	0.924186
GO:0006865_amino_acid_transport	54	2	1.2869	-0.334238	774	595.812	715.32	834.828	0.924186
GO:0052547_regulation_of_peptidase_activity	54	2	1.2869	-0.334238	774	595.812	715.32	834.828	0.924186
GO:0022008_neurogenesis	258	8	1.0774	-0.331643	775	597.182	716.73	836.278	0.924813
GO:0043933_macromolecular_complex_subunit_organization	567	17	1.04177	-0.330899	776	597.66	717.23	836.8	0.924265
GO:0035239_tube_morphogenesis	88	3	1.18453	-0.33067	777	598.432	718.18	837.928	0.924299
GO:0008643_carbohydrate_transport	55	2	1.2635	-0.325383	779	603.302	723.58	843.858	0.928858
GO:0045792_negative_regulation_of_cell_size	55	2	1.2635	-0.325383	779	603.302	723.58	843.858	0.928858
GO:0000060_protein_import_into_nucleus__translocation	22	1	1.57937	-0.323936	797	616.23	736.79	857.35	0.924454
GO:0006044_N-acetylglucosamine_metabolic_process	22	1	1.57937	-0.323936	797	616.23	736.79	857.35	0.924454
GO:0006094_gluconeogenesis	22	1	1.57937	-0.323936	797	616.23	736.79	857.35	0.924454
GO:0006612_protein_targeting_to_membrane	22	1	1.57937	-0.323936	797	616.23	736.79	857.35	0.924454
GO:0015918_sterol_transport	22	1	1.57937	-0.323936	797	616.23	736.79	857.35	0.924454
GO:0022407_regulation_of_cell-cell_adhesion	22	1	1.57937	-0.323936	797	616.23	736.79	857.35	0.924454
GO:0030301_cholesterol_transport	22	1	1.57937	-0.323936	797	616.23	736.79	857.35	0.924454
GO:0030835_negative_regulation_of_actin_filament_depolymerization	22	1	1.57937	-0.323936	797	616.23	736.79	857.35	0.924454
GO:0044254_multicellular_organismal_protein_catabolic_process	22	1	1.57937	-0.323936	797	616.23	736.79	857.35	0.924454
GO:0044256_protein_digestion	22	1	1.57937	-0.323936	797	616.23	736.79	857.35	0.924454
GO:0044259_multicellular_organismal_macromolecule_metabolic_process	22	1	1.57937	-0.323936	797	616.23	736.79	857.35	0.924454
GO:0044266_multicellular_organismal_macromolecule_catabolic_process	22	1	1.57937	-0.323936	797	616.23	736.79	857.35	0.924454
GO:0044268_multicellular_organismal_protein_metabolic_process	22	1	1.57937	-0.323936	797	616.23	736.79	857.35	0.924454
GO:0045927_positive_regulation_of_growth	22	1	1.57937	-0.323936	797	616.23	736.79	857.35	0.924454
GO:0050818_regulation_of_coagulation	22	1	1.57937	-0.323936	797	616.23	736.79	857.35	0.924454
GO:0050851_antigen_receptor-mediated_signaling_pathway	22	1	1.57937	-0.323936	797	616.23	736.79	857.35	0.924454
GO:0051092_positive_regulation_of_NF-kappaB_transcription_factor_activity	22	1	1.57937	-0.323936	797	616.23	736.79	857.35	0.924454
GO:0051262_protein_tetramerization	22	1	1.57937	-0.323936	797	616.23	736.79	857.35	0.924454
GO:0014706_striated_muscle_development	89	3	1.17122	-0.323808	798	617.117	737.64	858.163	0.924361
GO:0010558_negative_regulation_of_macromolecule_biosynthetic_process	295	9	1.06005	-0.321158	799	617.653	738.19	858.727	0.923892
GO:0001816_cytokine_production	124	4	1.12085	-0.31828	800	619.055	739.61	860.165	0.924513
GO:0015031_protein_transport	641	19	1.02992	-0.31754	801	619.196	739.79	860.384	0.923583
GO:0007346_regulation_of_mitotic_cell_cycle	90	3	1.15821	-0.317097	802	620.248	740.93	861.612	0.923853
GO:0000041_transition_metal_ion_transport	56	2	1.24094	-0.316797	806	622.575	743.42	864.265	0.922357
GO:0000187_activation_of_MAPK_activity	56	2	1.24094	-0.316797	806	622.575	743.42	864.265	0.922357
GO:0015992_proton_transport	56	2	1.24094	-0.316797	806	622.575	743.42	864.265	0.922357
GO:0032956_regulation_of_actin_cytoskeleton_organization_and_biogenesis	56	2	1.24094	-0.316797	806	622.575	743.42	864.265	0.922357
GO:0045184_establishment_of_protein_localization	642	19	1.02832	-0.315023	807	622.757	743.58	864.403	0.921413
GO:0006091_generation_of_precursor_metabolites_and_energy	228	7	1.06677	-0.313965	808	622.941	743.78	864.619	0.92052
GO:0016481_negative_regulation_of_transcription	263	8	1.05692	-0.311933	809	623.847	744.67	865.493	0.920482
GO:0006041_glucosamine_metabolic_process	23	1	1.5107	-0.310273	820	636.371	758.36	880.349	0.924829
GO:0006752_group_transfer_coenzyme_metabolic_process	23	1	1.5107	-0.310273	820	636.371	758.36	880.349	0.924829
GO:0006769_nicotinamide_metabolic_process	23	1	1.5107	-0.310273	820	636.371	758.36	880.349	0.924829
GO:0006826_iron_ion_transport	23	1	1.5107	-0.310273	820	636.371	758.36	880.349	0.924829
GO:0007422_peripheral_nervous_system_development	23	1	1.5107	-0.310273	820	636.371	758.36	880.349	0.924829
GO:0016339_calcium-dependent_cell-cell_adhesion	23	1	1.5107	-0.310273	820	636.371	758.36	880.349	0.924829
GO:0030042_actin_filament_depolymerization	23	1	1.5107	-0.310273	820	636.371	758.36	880.349	0.924829
GO:0030335_positive_regulation_of_cell_migration	23	1	1.5107	-0.310273	820	636.371	758.36	880.349	0.924829
GO:0030834_regulation_of_actin_filament_depolymerization	23	1	1.5107	-0.310273	820	636.371	758.36	880.349	0.924829
GO:0043506_regulation_of_JNK_activity	23	1	1.5107	-0.310273	820	636.371	758.36	880.349	0.924829
GO:0050731_positive_regulation_of_peptidyl-tyrosine_phosphorylation	23	1	1.5107	-0.310273	820	636.371	758.36	880.349	0.924829
GO:0006807_nitrogen_compound_metabolic_process	333	10	1.04343	-0.308731	821	637.598	759.72	881.842	0.925359
GO:0019933_cAMP-mediated_signaling	57	2	1.21917	-0.308471	822	638.306	760.46	882.614	0.925134
GO:0006810_transport	2242	65	1.00736	-0.304511	823	639.861	761.97	884.079	0.925844
GO:0051726_regulation_of_cell_cycle	265	8	1.04894	-0.304348	824	640.057	762.18	884.303	0.924976
GO:0001503_ossification	92	3	1.13303	-0.304107	826	640.645	762.79	884.935	0.923475
GO:0031214_biomineral_formation	92	3	1.13303	-0.304107	826	640.645	762.79	884.935	0.923475
GO:0006818_hydrogen_transport	58	2	1.19815	-0.300393	827	641.702	764.07	886.438	0.923906
GO:0030097_hemopoiesis	162	5	1.07241	-0.300109	828	641.985	764.36	886.735	0.92314
GO:0007166_cell_surface_receptor_linked_signal_transduction	1343	39	1.00901	-0.299177	829	641.989	764.42	886.851	0.922099
GO:0009792_embryonic_development_ending_in_birth_or_egg_hatching	93	3	1.12085	-0.297822	832	644.036	766.38	888.724	0.92113
GO:0043009_chordate_embryonic_development	93	3	1.12085	-0.297822	832	644.036	766.38	888.724	0.92113
GO:0048598_embryonic_morphogenesis	93	3	1.12085	-0.297822	832	644.036	766.38	888.724	0.92113
GO:0006754_ATP_biosynthetic_process	24	1	1.44776	-0.297403	843	654.718	777.2	899.682	0.921945
GO:0007205_activation_of_protein_kinase_C_activity	24	1	1.44776	-0.297403	843	654.718	777.2	899.682	0.921945
GO:0009069_serine_family_amino_acid_metabolic_process	24	1	1.44776	-0.297403	843	654.718	777.2	899.682	0.921945
GO:0019362_pyridine_nucleotide_metabolic_process	24	1	1.44776	-0.297403	843	654.718	777.2	899.682	0.921945
GO:0030073_insulin_secretion	24	1	1.44776	-0.297403	843	654.718	777.2	899.682	0.921945
GO:0030336_negative_regulation_of_cell_migration	24	1	1.44776	-0.297403	843	654.718	777.2	899.682	0.921945
GO:0031668_cellular_response_to_extracellular_stimulus	24	1	1.44776	-0.297403	843	654.718	777.2	899.682	0.921945
GO:0042102_positive_regulation_of_T_cell_proliferation	24	1	1.44776	-0.297403	843	654.718	777.2	899.682	0.921945
GO:0042311_vasodilation	24	1	1.44776	-0.297403	843	654.718	777.2	899.682	0.921945
GO:0050770_regulation_of_axonogenesis	24	1	1.44776	-0.297403	843	654.718	777.2	899.682	0.921945
GO:0050905_neuromuscular_process	24	1	1.44776	-0.297403	843	654.718	777.2	899.682	0.921945
GO:0010629_negative_regulation_of_gene_expression	267	8	1.04109	-0.296928	844	655.017	777.53	900.043	0.921244
GO:0009987_cellular_process	9780	282	1.00188	-0.296727	845	655.126	777.62	900.114	0.92026
GO:0016311_dephosphorylation	128	4	1.08582	-0.296415	846	656.302	778.77	901.238	0.920532
GO:0032970_regulation_of_actin_filament-based_process	59	2	1.17784	-0.292555	848	659.425	781.78	904.135	0.92191
GO:0051258_protein_polymerization	59	2	1.17784	-0.292555	848	659.425	781.78	904.135	0.92191
GO:0006260_DNA_replication	199	6	1.04763	-0.2904	849	660.67	783.15	905.63	0.922438
GO:0006873_cellular_ion_homeostasis	234	7	1.03942	-0.290032	850	660.892	783.42	905.948	0.921671
GO:0016070_RNA_metabolic_process	2392	69	1.00229	-0.289281	851	661.286	783.75	906.214	0.920975
GO:0030003_cellular_cation_homeostasis	165	5	1.05292	-0.28622	852	662.466	785.13	907.794	0.921514
GO:0009615_response_to_virus	95	3	1.09725	-0.285655	853	663.626	786.48	909.334	0.922016
GO:0001935_endothelial_cell_proliferation	25	1	1.38985	-0.285258	863	671.481	794.85	918.219	0.921031
GO:0006090_pyruvate_metabolic_process	25	1	1.38985	-0.285258	863	671.481	794.85	918.219	0.921031
GO:0006695_cholesterol_biosynthetic_process	25	1	1.38985	-0.285258	863	671.481	794.85	918.219	0.921031
GO:0007190_activation_of_adenylate_cyclase_activity	25	1	1.38985	-0.285258	863	671.481	794.85	918.219	0.921031
GO:0007568_aging	25	1	1.38985	-0.285258	863	671.481	794.85	918.219	0.921031
GO:0022406_membrane_docking	25	1	1.38985	-0.285258	863	671.481	794.85	918.219	0.921031
GO:0030168_platelet_activation	25	1	1.38985	-0.285258	863	671.481	794.85	918.219	0.921031
GO:0030595_leukocyte_chemotaxis	25	1	1.38985	-0.285258	863	671.481	794.85	918.219	0.921031
GO:0043523_regulation_of_neuron_apoptosis	25	1	1.38985	-0.285258	863	671.481	794.85	918.219	0.921031
GO:0044243_multicellular_organismal_catabolic_process	25	1	1.38985	-0.285258	863	671.481	794.85	918.219	0.921031
GO:0043065_positive_regulation_of_apoptosis	237	7	1.02626	-0.278698	864	675.054	798.99	922.926	0.924757
GO:0043405_regulation_of_MAP_kinase_activity	97	3	1.07462	-0.274002	865	679.919	804.01	928.101	0.929491
GO:0002429_immune_response-activating_cell_surface_receptor_signaling_pathway	26	1	1.33639	-0.273778	873	686.702	811.19	935.678	0.929198
GO:0016458_gene_silencing	26	1	1.33639	-0.273778	873	686.702	811.19	935.678	0.929198
GO:0019319_hexose_biosynthetic_process	26	1	1.33639	-0.273778	873	686.702	811.19	935.678	0.929198
GO:0032963_collagen_metabolic_process	26	1	1.33639	-0.273778	873	686.702	811.19	935.678	0.929198
GO:0042401_biogenic_amine_biosynthetic_process	26	1	1.33639	-0.273778	873	686.702	811.19	935.678	0.929198
GO:0043407_negative_regulation_of_MAP_kinase_activity	26	1	1.33639	-0.273778	873	686.702	811.19	935.678	0.929198
GO:0044403_symbiosis__encompassing_mutualism_through_parasitism	26	1	1.33639	-0.273778	873	686.702	811.19	935.678	0.929198
GO:0051607_defense_response_to_virus	26	1	1.33639	-0.273778	873	686.702	811.19	935.678	0.929198
GO:0065002_intracellular_protein_transport_across_a_membrane	63	2	1.10305	-0.263425	874	693.568	818.33	943.092	0.936304
GO:0002768_immune_response-regulating_cell_surface_receptor_signaling_pathway	27	1	1.2869	-0.262911	887	702.803	827.9	952.997	0.933371
GO:0006720_isoprenoid_metabolic_process	27	1	1.2869	-0.262911	887	702.803	827.9	952.997	0.933371
GO:0006885_regulation_of_pH	27	1	1.2869	-0.262911	887	702.803	827.9	952.997	0.933371
GO:0031281_positive_regulation_of_cyclase_activity	27	1	1.2869	-0.262911	887	702.803	827.9	952.997	0.933371
GO:0044236_multicellular_organismal_metabolic_process	27	1	1.2869	-0.262911	887	702.803	827.9	952.997	0.933371
GO:0045762_positive_regulation_of_adenylate_cyclase_activity	27	1	1.2869	-0.262911	887	702.803	827.9	952.997	0.933371
GO:0046165_alcohol_biosynthetic_process	27	1	1.2869	-0.262911	887	702.803	827.9	952.997	0.933371
GO:0046364_monosaccharide_biosynthetic_process	27	1	1.2869	-0.262911	887	702.803	827.9	952.997	0.933371
GO:0050804_regulation_of_synaptic_transmission	27	1	1.2869	-0.262911	887	702.803	827.9	952.997	0.933371
GO:0050864_regulation_of_B_cell_activation	27	1	1.2869	-0.262911	887	702.803	827.9	952.997	0.933371
GO:0051048_negative_regulation_of_secretion	27	1	1.2869	-0.262911	887	702.803	827.9	952.997	0.933371
GO:0051272_positive_regulation_of_cell_motility	27	1	1.2869	-0.262911	887	702.803	827.9	952.997	0.933371
GO:0051349_positive_regulation_of_lyase_activity	27	1	1.2869	-0.262911	887	702.803	827.9	952.997	0.933371
GO:0016051_carbohydrate_biosynthetic_process	99	3	1.05292	-0.262839	888	703.309	828.41	953.511	0.932894
GO:0045786_negative_regulation_of_cell_cycle	136	4	1.02195	-0.257038	889	706.283	831.4	956.517	0.935208
GO:0016049_cell_growth	172	5	1.01006	-0.256151	890	707.04	832.15	957.26	0.935
GO:0000279_M_phase	244	7	0.996818	-0.2538	891	707.558	832.64	957.722	0.934501
GO:0002757_immune_response-activating_signal_transduction	28	1	1.24094	-0.252612	894	714.102	839.42	964.738	0.938949
GO:0008543_fibroblast_growth_factor_receptor_signaling_pathway	28	1	1.24094	-0.252612	894	714.102	839.42	964.738	0.938949
GO:0051969_regulation_of_transmission_of_nerve_impulse	28	1	1.24094	-0.252612	894	714.102	839.42	964.738	0.938949
GO:0006954_inflammatory_response	280	8	0.992749	-0.252513	895	714.321	839.6	964.879	0.938101
GO:0015674_di-__tri-valent_inorganic_cation_transport	137	4	1.01449	-0.252493	896	715.388	840.61	965.832	0.938181
GO:0022613_ribonucleoprotein_complex_biogenesis_and_assembly	173	5	1.00423	-0.252109	897	716.17	841.32	966.47	0.937926
GO:0016192_vesicle-mediated_transport	458	13	0.986247	-0.250933	898	716.746	842.05	967.354	0.937695
GO:0048534_hemopoietic_or_lymphoid_organ_development	175	5	0.992749	-0.244203	899	721.025	846.34	971.655	0.941424
GO:0006139_nucleobase__nucleoside__nucleotide_and_nucleic_acid_metabolic_process	3022	86	0.988807	-0.243781	900	721.125	846.41	971.695	0.940456
GO:0007275_multicellular_organismal_development	1974	56	0.985708	-0.243268	901	722.945	848.33	973.715	0.941543
GO:0002764_immune_response-regulating_signal_transduction	29	1	1.19815	-0.242837	914	732.61	858.57	984.53	0.939354
GO:0002790_peptide_secretion	29	1	1.19815	-0.242837	914	732.61	858.57	984.53	0.939354
GO:0003007_heart_morphogenesis	29	1	1.19815	-0.242837	914	732.61	858.57	984.53	0.939354
GO:0006405_RNA_export_from_nucleus	29	1	1.19815	-0.242837	914	732.61	858.57	984.53	0.939354
GO:0007272_ensheathment_of_neurons	29	1	1.19815	-0.242837	914	732.61	858.57	984.53	0.939354
GO:0008366_axon_ensheathment	29	1	1.19815	-0.242837	914	732.61	858.57	984.53	0.939354
GO:0009266_response_to_temperature_stimulus	29	1	1.19815	-0.242837	914	732.61	858.57	984.53	0.939354
GO:0030072_peptide_hormone_secretion	29	1	1.19815	-0.242837	914	732.61	858.57	984.53	0.939354
GO:0032271_regulation_of_protein_polymerization	29	1	1.19815	-0.242837	914	732.61	858.57	984.53	0.939354
GO:0043434_response_to_peptide_hormone_stimulus	29	1	1.19815	-0.242837	914	732.61	858.57	984.53	0.939354
GO:0046822_regulation_of_nucleocytoplasmic_transport	29	1	1.19815	-0.242837	914	732.61	858.57	984.53	0.939354
GO:0046883_regulation_of_hormone_secretion	29	1	1.19815	-0.242837	914	732.61	858.57	984.53	0.939354
GO:0051091_positive_regulation_of_transcription_factor_activity	29	1	1.19815	-0.242837	914	732.61	858.57	984.53	0.939354
GO:0046483_heterocycle_metabolic_process	67	2	1.0372	-0.237487	915	736.049	861.88	987.711	0.941945
GO:0040007_growth	250	7	0.972894	-0.234081	916	737.446	863.27	989.094	0.942434
GO:0000278_mitotic_cell_cycle	322	9	0.971168	-0.233857	917	737.581	863.42	989.259	0.94157
GO:0002440_production_of_molecular_mediator_of_immune_response	30	1	1.15821	-0.233549	926	745.038	871.57	998.102	0.94122
GO:0006029_proteoglycan_metabolic_process	30	1	1.15821	-0.233549	926	745.038	871.57	998.102	0.94122
GO:0006888_ER_to_Golgi_vesicle-mediated_transport	30	1	1.15821	-0.233549	926	745.038	871.57	998.102	0.94122
GO:0032946_positive_regulation_of_mononuclear_cell_proliferation	30	1	1.15821	-0.233549	926	745.038	871.57	998.102	0.94122
GO:0042398_amino_acid_derivative_biosynthetic_process	30	1	1.15821	-0.233549	926	745.038	871.57	998.102	0.94122
GO:0043010_camera-type_eye_development	30	1	1.15821	-0.233549	926	745.038	871.57	998.102	0.94122
GO:0050671_positive_regulation_of_lymphocyte_proliferation	30	1	1.15821	-0.233549	926	745.038	871.57	998.102	0.94122
GO:0055067_monovalent_inorganic_cation_homeostasis	30	1	1.15821	-0.233549	926	745.038	871.57	998.102	0.94122
GO:0055085_transmembrane_transport	30	1	1.15821	-0.233549	926	745.038	871.57	998.102	0.94122
GO:0043406_positive_regulation_of_MAP_kinase_activity	68	2	1.02195	-0.231451	927	747.456	874.27	1001.08	0.943118
GO:0050801_ion_homeostasis	251	7	0.969018	-0.230933	928	747.912	874.68	1001.45	0.942543
GO:0016071_mRNA_metabolic_process	288	8	0.965173	-0.228221	929	749.615	876.43	1003.25	0.943412
GO:0030001_metal_ion_transport	396	11	0.965173	-0.227911	930	749.93	876.73	1003.53	0.94272
GO:0046903_secretion	252	7	0.965173	-0.227823	931	750.049	876.86	1003.67	0.941847
GO:0030005_cellular_di-__tri-valent_inorganic_cation_homeostasis	143	4	0.971922	-0.226819	932	750.341	877.24	1004.14	0.941245
GO:0015837_amine_transport	69	2	1.00714	-0.225582	935	752.939	879.87	1006.8	0.941037
GO:0030098_lymphocyte_differentiation	69	2	1.00714	-0.225582	935	752.939	879.87	1006.8	0.941037
GO:0051351_positive_regulation_of_ligase_activity	69	2	1.00714	-0.225582	935	752.939	879.87	1006.8	0.941037
GO:0055080_cation_homeostasis	180	5	0.965173	-0.22545	936	753.404	880.26	1007.12	0.940449
GO:0006939_smooth_muscle_contraction	31	1	1.12085	-0.224714	939	756.359	883.44	1010.52	0.940831
GO:0007163_establishment_and_or_maintenance_of_cell_polarity	31	1	1.12085	-0.224714	939	756.359	883.44	1010.52	0.940831
GO:0043388_positive_regulation_of_DNA_binding	31	1	1.12085	-0.224714	939	756.359	883.44	1010.52	0.940831
GO:0006730_one-carbon_compound_metabolic_process	70	2	0.992749	-0.219874	940	761.043	887.95	1014.86	0.944628
GO:0007626_locomotory_behavior	182	5	0.954567	-0.218336	941	762.293	889.37	1016.45	0.945133
GO:0006997_nuclear_organization_and_biogenesis	32	1	1.08582	-0.216303	947	769.747	896.68	1023.61	0.946864
GO:0030326_embryonic_limb_morphogenesis	32	1	1.08582	-0.216303	947	769.747	896.68	1023.61	0.946864
GO:0032583_regulation_of_gene-specific_transcription	32	1	1.08582	-0.216303	947	769.747	896.68	1023.61	0.946864
GO:0035113_embryonic_appendage_morphogenesis	32	1	1.08582	-0.216303	947	769.747	896.68	1023.61	0.946864
GO:0043414_biopolymer_methylation	32	1	1.08582	-0.216303	947	769.747	896.68	1023.61	0.946864
GO:0051216_cartilage_development	32	1	1.08582	-0.216303	947	769.747	896.68	1023.61	0.946864
GO:0055066_di-__tri-valent_inorganic_cation_homeostasis	146	4	0.951951	-0.214951	948	770.614	897.68	1024.75	0.94692
GO:0006897_endocytosis	183	5	0.94935	-0.214858	950	771.306	898.45	1025.59	0.945737
GO:0010324_membrane_invagination	183	5	0.94935	-0.214858	950	771.306	898.45	1025.59	0.945737
GO:0022603_regulation_of_anatomical_structure_morphogenesis	71	2	0.978767	-0.214323	952	773.418	900.56	1027.7	0.945966
GO:0046164_alcohol_catabolic_process	71	2	0.978767	-0.214323	952	773.418	900.56	1027.7	0.945966
GO:0008284_positive_regulation_of_cell_proliferation	220	6	0.947624	-0.214044	953	773.817	901.07	1028.32	0.945509
GO:0006508_proteolysis	618	17	0.955802	-0.212777	954	774.833	902.08	1029.33	0.945577
GO:0048514_blood_vessel_morphogenesis	147	4	0.945475	-0.21113	955	775.418	902.68	1029.94	0.945215
GO:0006816_calcium_ion_transport	110	3	0.947624	-0.209232	956	776.709	903.97	1031.23	0.945575
GO:0000082_G1_S_transition_of_mitotic_cell_cycle	33	1	1.05292	-0.208286	963	782.806	909.98	1037.15	0.944943
GO:0000910_cytokinesis	33	1	1.05292	-0.208286	963	782.806	909.98	1037.15	0.944943
GO:0006302_double-strand_break_repair	33	1	1.05292	-0.208286	963	782.806	909.98	1037.15	0.944943
GO:0045787_positive_regulation_of_cell_cycle	33	1	1.05292	-0.208286	963	782.806	909.98	1037.15	0.944943
GO:0046034_ATP_metabolic_process	33	1	1.05292	-0.208286	963	782.806	909.98	1037.15	0.944943
GO:0048589_developmental_growth	33	1	1.05292	-0.208286	963	782.806	909.98	1037.15	0.944943
GO:0051099_positive_regulation_of_binding	33	1	1.05292	-0.208286	963	782.806	909.98	1037.15	0.944943
GO:0002520_immune_system_development	185	5	0.939087	-0.208058	964	783.177	910.25	1037.32	0.944243
GO:0034621_cellular_macromolecular_complex_subunit_organization	406	11	0.9414	-0.204175	965	786.209	913.41	1040.61	0.946539
GO:0051239_regulation_of_multicellular_organismal_process	224	6	0.930702	-0.201788	966	789.088	916.06	1043.03	0.948302
GO:0019228_regulation_of_action_potential_in_neuron	34	1	1.02195	-0.20064	971	794.886	922.05	1049.21	0.949588
GO:0031644_regulation_of_neurological_system_process	34	1	1.02195	-0.20064	971	794.886	922.05	1049.21	0.949588
GO:0042129_regulation_of_T_cell_proliferation	34	1	1.02195	-0.20064	971	794.886	922.05	1049.21	0.949588
GO:0050730_regulation_of_peptidyl-tyrosine_phosphorylation	34	1	1.02195	-0.20064	971	794.886	922.05	1049.21	0.949588
GO:0051051_negative_regulation_of_transport	34	1	1.02195	-0.20064	971	794.886	922.05	1049.21	0.949588
GO:0007018_microtubule-based_movement	74	2	0.939087	-0.198558	973	796.355	923.53	1050.71	0.949157
GO:0030155_regulation_of_cell_adhesion	74	2	0.939087	-0.198558	973	796.355	923.53	1050.71	0.949157
GO:0007267_cell-cell_signaling	554	15	0.940782	-0.19761	974	797.311	924.43	1051.55	0.949107
GO:0043285_biopolymer_catabolic_process	337	9	0.927941	-0.195013	975	799.354	926.46	1053.57	0.950215
GO:0009416_response_to_light_stimulus	75	2	0.926566	-0.193583	977	801.39	928.22	1055.05	0.950072
GO:0046942_carboxylic_acid_transport	75	2	0.926566	-0.193583	977	801.39	928.22	1055.05	0.950072
GO:0002683_negative_regulation_of_immune_system_process	35	1	0.992749	-0.19334	984	808.199	935.23	1062.26	0.950437
GO:0002697_regulation_of_immune_effector_process	35	1	0.992749	-0.19334	984	808.199	935.23	1062.26	0.950437
GO:0009145_purine_nucleoside_triphosphate_biosynthetic_process	35	1	0.992749	-0.19334	984	808.199	935.23	1062.26	0.950437
GO:0009206_purine_ribonucleoside_triphosphate_biosynthetic_process	35	1	0.992749	-0.19334	984	808.199	935.23	1062.26	0.950437
GO:0010038_response_to_metal_ion	35	1	0.992749	-0.19334	984	808.199	935.23	1062.26	0.950437
GO:0030100_regulation_of_endocytosis	35	1	0.992749	-0.19334	984	808.199	935.23	1062.26	0.950437
GO:0032259_methylation	35	1	0.992749	-0.19334	984	808.199	935.23	1062.26	0.950437
GO:0032940_secretion_by_cell	152	4	0.914374	-0.192988	985	809.052	936.18	1063.31	0.950437
GO:0050793_regulation_of_developmental_process	737	20	0.94291	-0.192761	986	809.488	936.56	1063.63	0.949858
GO:0007049_cell_cycle	702	19	0.940425	-0.191098	987	810.837	937.91	1064.98	0.950263
GO:0003001_generation_of_a_signal_involved_in_cell-cell_signaling	76	2	0.914374	-0.188741	991	813.571	940.73	1067.89	0.949273
GO:0006887_exocytosis	76	2	0.914374	-0.188741	991	813.571	940.73	1067.89	0.949273
GO:0015849_organic_acid_transport	76	2	0.914374	-0.188741	991	813.571	940.73	1067.89	0.949273
GO:0051340_regulation_of_ligase_activity	76	2	0.914374	-0.188741	991	813.571	940.73	1067.89	0.949273
GO:0022403_cell_cycle_phase	303	8	0.917392	-0.188207	992	814.233	941.4	1068.57	0.948992
GO:0008219_cell_death	740	20	0.939087	-0.187894	994	814.502	941.73	1068.96	0.947414
GO:0016265_death	740	20	0.939087	-0.187894	994	814.502	941.73	1068.96	0.947414
GO:0009057_macromolecule_catabolic_process	414	11	0.923209	-0.186748	995	814.829	942.11	1069.39	0.946844
GO:0001934_positive_regulation_of_protein_amino_acid_phosphorylation	36	1	0.965173	-0.186366	1000	819.973	947.55	1075.13	0.94755
GO:0006446_regulation_of_translational_initiation	36	1	0.965173	-0.186366	1000	819.973	947.55	1075.13	0.94755
GO:0009201_ribonucleoside_triphosphate_biosynthetic_process	36	1	0.965173	-0.186366	1000	819.973	947.55	1075.13	0.94755
GO:0045637_regulation_of_myeloid_cell_differentiation	36	1	0.965173	-0.186366	1000	819.973	947.55	1075.13	0.94755
GO:0051261_protein_depolymerization	36	1	0.965173	-0.186366	1000	819.973	947.55	1075.13	0.94755
GO:0046649_lymphocyte_activation	154	4	0.902499	-0.18616	1002	820.578	947.99	1075.4	0.946098
GO:0048666_neuron_development	154	4	0.902499	-0.18616	1002	820.578	947.99	1075.4	0.946098
GO:0008283_cell_proliferation	705	19	0.936423	-0.186154	1003	820.631	948.04	1075.45	0.945204
GO:0007218_neuropeptide_signaling_pathway	77	2	0.902499	-0.184029	1004	822.589	949.84	1077.09	0.946056
GO:0044262_cellular_carbohydrate_metabolic_process	269	7	0.904177	-0.180411	1005	823.985	951.25	1078.51	0.946517
GO:0001764_neuron_migration	37	1	0.939087	-0.179698	1014	829.794	956.92	1084.05	0.943708
GO:0007162_negative_regulation_of_cell_adhesion	37	1	0.939087	-0.179698	1014	829.794	956.92	1084.05	0.943708
GO:0009142_nucleoside_triphosphate_biosynthetic_process	37	1	0.939087	-0.179698	1014	829.794	956.92	1084.05	0.943708
GO:0030855_epithelial_cell_differentiation	37	1	0.939087	-0.179698	1014	829.794	956.92	1084.05	0.943708
GO:0032386_regulation_of_intracellular_transport	37	1	0.939087	-0.179698	1014	829.794	956.92	1084.05	0.943708
GO:0035107_appendage_morphogenesis	37	1	0.939087	-0.179698	1014	829.794	956.92	1084.05	0.943708
GO:0035108_limb_morphogenesis	37	1	0.939087	-0.179698	1014	829.794	956.92	1084.05	0.943708
GO:0048736_appendage_development	37	1	0.939087	-0.179698	1014	829.794	956.92	1084.05	0.943708
GO:0060173_limb_development	37	1	0.939087	-0.179698	1014	829.794	956.92	1084.05	0.943708
GO:0007178_transmembrane_receptor_protein_serine_threonine_kinase_signaling_pathway	78	2	0.890929	-0.179441	1015	832.158	959.4	1086.64	0.945222
GO:0043067_regulation_of_programmed_cell_death	491	13	0.919961	-0.179256	1016	832.298	959.54	1086.78	0.944429
GO:0022402_cell_cycle_process	418	11	0.914374	-0.178526	1017	832.612	959.9	1087.19	0.943854
GO:0009653_anatomical_structure_morphogenesis	820	22	0.932216	-0.175917	1018	833.309	960.48	1087.65	0.943497
GO:0050778_positive_regulation_of_immune_response	79	2	0.879651	-0.174974	1020	835.914	963.05	1090.19	0.944167
GO:0051329_interphase_of_mitotic_cell_cycle	79	2	0.879651	-0.174974	1020	835.914	963.05	1090.19	0.944167
GO:0048667_neuron_morphogenesis_during_differentiation	119	3	0.875955	-0.173666	1022	837.526	964.34	1091.15	0.943581
GO:0048812_neurite_morphogenesis	119	3	0.875955	-0.173666	1022	837.526	964.34	1091.15	0.943581
GO:0006919_caspase_activation	38	1	0.914374	-0.173318	1027	843.736	970.81	1097.88	0.945287
GO:0015833_peptide_transport	38	1	0.914374	-0.173318	1027	843.736	970.81	1097.88	0.945287
GO:0045454_cell_redox_homeostasis	38	1	0.914374	-0.173318	1027	843.736	970.81	1097.88	0.945287
GO:0050900_leukocyte_migration	38	1	0.914374	-0.173318	1027	843.736	970.81	1097.88	0.945287
GO:0051260_protein_homooligomerization	38	1	0.914374	-0.173318	1027	843.736	970.81	1097.88	0.945287
GO:0003013_circulatory_system_process	158	4	0.879651	-0.173191	1029	844.254	971.17	1098.09	0.9438
GO:0008015_blood_circulation	158	4	0.879651	-0.173191	1029	844.254	971.17	1098.09	0.9438
GO:0010467_gene_expression	2815	78	0.962773	-0.172097	1030	844.779	971.72	1098.66	0.943417
GO:0048869_cellular_developmental_process	1077	29	0.935599	-0.169564	1031	847.869	974.64	1101.41	0.945335
GO:0005977_glycogen_metabolic_process	39	1	0.890929	-0.167211	1035	850.777	977.67	1104.56	0.944609
GO:0007088_regulation_of_mitosis	39	1	0.890929	-0.167211	1035	850.777	977.67	1104.56	0.944609
GO:0008360_regulation_of_cell_shape	39	1	0.890929	-0.167211	1035	850.777	977.67	1104.56	0.944609
GO:0042098_T_cell_proliferation	39	1	0.890929	-0.167211	1035	850.777	977.67	1104.56	0.944609
GO:0034622_cellular_macromolecular_complex_assembly	350	9	0.893474	-0.16605	1036	852.775	979.41	1106.04	0.945376
GO:0043086_negative_regulation_of_catalytic_activity	161	4	0.86326	-0.164037	1037	853.438	980.05	1106.66	0.945082
GO:0035295_tube_development	122	3	0.854415	-0.163204	1038	853.613	980.25	1106.89	0.944364
GO:0051240_positive_regulation_of_multicellular_organismal_process	82	2	0.847469	-0.162264	1040	856.287	982.71	1109.13	0.944913
GO:0051325_interphase	82	2	0.847469	-0.162264	1040	856.287	982.71	1109.13	0.944913
GO:0006073_glucan_metabolic_process	40	1	0.868656	-0.161361	1045	860.403	986.8	1113.2	0.944306
GO:0010035_response_to_inorganic_substance	40	1	0.868656	-0.161361	1045	860.403	986.8	1113.2	0.944306
GO:0019221_cytokine_and_chemokine_mediated_signaling_pathway	40	1	0.868656	-0.161361	1045	860.403	986.8	1113.2	0.944306
GO:0022604_regulation_of_cell_morphogenesis	40	1	0.868656	-0.161361	1045	860.403	986.8	1113.2	0.944306
GO:0045765_regulation_of_angiogenesis	40	1	0.868656	-0.161361	1045	860.403	986.8	1113.2	0.944306
GO:0006812_cation_transport	464	12	0.898609	-0.161343	1046	860.566	986.91	1113.25	0.943509
GO:0009887_organ_morphogenesis	353	9	0.885881	-0.15993	1047	861.244	987.41	1113.58	0.943085
GO:0006836_neurotransmitter_transport	83	2	0.837258	-0.158247	1048	862.743	988.88	1115.02	0.943588
GO:0045595_regulation_of_cell_differentiation	163	4	0.852668	-0.158193	1049	863.131	989.24	1115.35	0.943031
GO:0030163_protein_catabolic_process	241	6	0.865051	-0.156531	1050	864.364	990.42	1116.48	0.943257
GO:0001508_regulation_of_action_potential	41	1	0.847469	-0.155753	1055	869.292	996.02	1122.75	0.944095
GO:0001654_eye_development	41	1	0.847469	-0.155753	1055	869.292	996.02	1122.75	0.944095
GO:0007498_mesoderm_development	41	1	0.847469	-0.155753	1055	869.292	996.02	1122.75	0.944095
GO:0008016_regulation_of_heart_contraction	41	1	0.847469	-0.155753	1055	869.292	996.02	1122.75	0.944095
GO:0009064_glutamine_family_amino_acid_metabolic_process	41	1	0.847469	-0.155753	1055	869.292	996.02	1122.75	0.944095
GO:0001568_blood_vessel_development	164	4	0.847469	-0.155346	1056	869.917	996.47	1123.02	0.943627
GO:0030154_cell_differentiation	981	26	0.920899	-0.15431	1057	871.142	997.56	1123.98	0.943765
GO:0000904_cellular_morphogenesis_during_differentiation	125	3	0.833909	-0.153366	1058	871.909	998.31	1124.71	0.943582
GO:0006399_tRNA_metabolic_process	85	2	0.817558	-0.15052	1060	875.152	1001.38	1127.61	0.944698
GO:0051493_regulation_of_cytoskeleton_organization_and_biogenesis	85	2	0.817558	-0.15052	1060	875.152	1001.38	1127.61	0.944698
GO:0006418_tRNA_aminoacylation_for_protein_translation	42	1	0.827291	-0.150375	1068	878.688	1004.74	1130.79	0.940768
GO:0007588_excretion	42	1	0.827291	-0.150375	1068	878.688	1004.74	1130.79	0.940768
GO:0042327_positive_regulation_of_phosphorylation	42	1	0.827291	-0.150375	1068	878.688	1004.74	1130.79	0.940768
GO:0043038_amino_acid_activation	42	1	0.827291	-0.150375	1068	878.688	1004.74	1130.79	0.940768
GO:0043039_tRNA_aminoacylation	42	1	0.827291	-0.150375	1068	878.688	1004.74	1130.79	0.940768
GO:0043280_positive_regulation_of_caspase_activity	42	1	0.827291	-0.150375	1068	878.688	1004.74	1130.79	0.940768
GO:0045761_regulation_of_adenylate_cyclase_activity	42	1	0.827291	-0.150375	1068	878.688	1004.74	1130.79	0.940768
GO:0050767_regulation_of_neurogenesis	42	1	0.827291	-0.150375	1068	878.688	1004.74	1130.79	0.940768
GO:0016044_membrane_organization_and_biogenesis	283	7	0.859447	-0.148246	1069	880.813	1006.56	1132.31	0.94159
GO:0001944_vasculature_development	167	4	0.832245	-0.147094	1070	881.741	1007.41	1133.08	0.941505
GO:0006767_water-soluble_vitamin_metabolic_process	43	1	0.808052	-0.145216	1076	888.175	1013.85	1139.52	0.94224
GO:0031279_regulation_of_cyclase_activity	43	1	0.808052	-0.145216	1076	888.175	1013.85	1139.52	0.94224
GO:0032944_regulation_of_mononuclear_cell_proliferation	43	1	0.808052	-0.145216	1076	888.175	1013.85	1139.52	0.94224
GO:0048732_gland_development	43	1	0.808052	-0.145216	1076	888.175	1013.85	1139.52	0.94224
GO:0050670_regulation_of_lymphocyte_proliferation	43	1	0.808052	-0.145216	1076	888.175	1013.85	1139.52	0.94224
GO:0051339_regulation_of_lyase_activity	43	1	0.808052	-0.145216	1076	888.175	1013.85	1139.52	0.94224
GO:0009607_response_to_biotic_stimulus	246	6	0.847469	-0.145107	1077	888.836	1014.38	1139.92	0.941857
GO:0007605_sensory_perception_of_sound	128	3	0.814365	-0.144114	1079	890.273	1015.76	1141.25	0.94139
GO:0050954_sensory_perception_of_mechanical_stimulus	128	3	0.814365	-0.144114	1079	890.273	1015.76	1141.25	0.94139
GO:0016337_cell-cell_adhesion	247	6	0.844038	-0.142915	1080	891.121	1016.55	1141.98	0.94125
GO:0006022_aminoglycan_metabolic_process	44	1	0.789687	-0.140262	1088	896.832	1021.94	1147.05	0.939283
GO:0009144_purine_nucleoside_triphosphate_metabolic_process	44	1	0.789687	-0.140262	1088	896.832	1021.94	1147.05	0.939283
GO:0009205_purine_ribonucleoside_triphosphate_metabolic_process	44	1	0.789687	-0.140262	1088	896.832	1021.94	1147.05	0.939283
GO:0022900_electron_transport_chain	44	1	0.789687	-0.140262	1088	896.832	1021.94	1147.05	0.939283
GO:0022904_respiratory_electron_transport_chain	44	1	0.789687	-0.140262	1088	896.832	1021.94	1147.05	0.939283
GO:0030203_glycosaminoglycan_metabolic_process	44	1	0.789687	-0.140262	1088	896.832	1021.94	1147.05	0.939283
GO:0030217_T_cell_differentiation	44	1	0.789687	-0.140262	1088	896.832	1021.94	1147.05	0.939283
GO:0048741_skeletal_muscle_fiber_development	44	1	0.789687	-0.140262	1088	896.832	1021.94	1147.05	0.939283
GO:0007187_G-protein_signaling__coupled_to_cyclic_nucleotide_second_messenger	88	2	0.789687	-0.13966	1089	898.435	1023.45	1148.47	0.939807
GO:0006793_phosphorus_metabolic_process	848	22	0.901435	-0.13878	1091	898.78	1023.73	1148.68	0.938341
GO:0006796_phosphate_metabolic_process	848	22	0.901435	-0.13878	1091	898.78	1023.73	1148.68	0.938341
GO:0051704_multi-organism_process	441	11	0.866686	-0.137038	1092	899.791	1024.59	1149.39	0.938269
GO:0006112_energy_reserve_metabolic_process	45	1	0.772138	-0.135505	1098	905.388	1029.95	1154.51	0.938024
GO:0007584_response_to_nutrient	45	1	0.772138	-0.135505	1098	905.388	1029.95	1154.51	0.938024
GO:0009199_ribonucleoside_triphosphate_metabolic_process	45	1	0.772138	-0.135505	1098	905.388	1029.95	1154.51	0.938024
GO:0010562_positive_regulation_of_phosphorus_metabolic_process	45	1	0.772138	-0.135505	1098	905.388	1029.95	1154.51	0.938024
GO:0045937_positive_regulation_of_phosphate_metabolic_process	45	1	0.772138	-0.135505	1098	905.388	1029.95	1154.51	0.938024
GO:0048747_muscle_fiber_development	45	1	0.772138	-0.135505	1098	905.388	1029.95	1154.51	0.938024
GO:0006820_anion_transport	172	4	0.808052	-0.13426	1099	906.065	1030.65	1155.23	0.937807
GO:0043066_negative_regulation_of_apoptosis	212	5	0.819486	-0.13385	1100	906.614	1031.18	1155.75	0.937436
GO:0000079_regulation_of_cyclin-dependent_protein_kinase_activity	46	1	0.755353	-0.130935	1104	912.173	1036.64	1161.11	0.938986
GO:0006368_RNA_elongation_from_RNA_polymerase_II_promoter	46	1	0.755353	-0.130935	1104	912.173	1036.64	1161.11	0.938986
GO:0008033_tRNA_processing	46	1	0.755353	-0.130935	1104	912.173	1036.64	1161.11	0.938986
GO:0050870_positive_regulation_of_T_cell_activation	46	1	0.755353	-0.130935	1104	912.173	1036.64	1161.11	0.938986
GO:0007610_behavior	292	7	0.832957	-0.130389	1106	913.097	1037.42	1161.74	0.937993
GO:0015672_monovalent_inorganic_cation_transport	292	7	0.832957	-0.130389	1106	913.097	1037.42	1161.74	0.937993
GO:0022618_ribonucleoprotein_complex_assembly	91	2	0.763653	-0.12961	1107	915.049	1039.44	1163.83	0.93897
GO:0042981_regulation_of_apoptosis	484	12	0.861477	-0.128991	1108	915.515	1039.86	1164.21	0.938502
GO:0043069_negative_regulation_of_programmed_cell_death	215	5	0.808052	-0.127338	1109	916.394	1040.62	1164.85	0.938341
GO:0006468_protein_amino_acid_phosphorylation	598	15	0.871561	-0.127317	1110	916.507	1040.72	1164.93	0.937586
GO:0045321_leukocyte_activation	175	4	0.794199	-0.127076	1111	917.142	1041.29	1165.44	0.937255
GO:0006308_DNA_catabolic_process	47	1	0.739281	-0.126541	1114	919.231	1043.45	1167.67	0.93667
GO:0006941_striated_muscle_contraction	47	1	0.739281	-0.126541	1114	919.231	1043.45	1167.67	0.93667
GO:0009306_protein_secretion	47	1	0.739281	-0.126541	1114	919.231	1043.45	1167.67	0.93667
GO:0030705_cytoskeleton-dependent_intracellular_transport	93	2	0.747231	-0.123327	1115	923.295	1047.45	1171.6	0.939417
GO:0048513_organ_development	1083	28	0.898333	-0.122451	1116	923.65	1047.74	1171.83	0.938835
GO:0001817_regulation_of_cytokine_production	48	1	0.72388	-0.122317	1122	926.511	1050.59	1174.67	0.936355
GO:0006800_oxygen_and_reactive_oxygen_species_metabolic_process	48	1	0.72388	-0.122317	1122	926.511	1050.59	1174.67	0.936355
GO:0035150_regulation_of_tube_size	48	1	0.72388	-0.122317	1122	926.511	1050.59	1174.67	0.936355
GO:0048469_cell_maturation	48	1	0.72388	-0.122317	1122	926.511	1050.59	1174.67	0.936355
GO:0048872_homeostasis_of_number_of_cells	48	1	0.72388	-0.122317	1122	926.511	1050.59	1174.67	0.936355
GO:0050880_regulation_of_blood_vessel_size	48	1	0.72388	-0.122317	1122	926.511	1050.59	1174.67	0.936355
GO:0031175_neurite_development	136	3	0.766461	-0.122037	1123	927.084	1051.11	1175.14	0.935984
GO:0009790_embryonic_development	218	5	0.796932	-0.12112	1124	927.641	1051.56	1175.48	0.935552
GO:0006096_glycolysis	49	1	0.709107	-0.118253	1128	933.996	1057.6	1181.2	0.937589
GO:0018108_peptidyl-tyrosine_phosphorylation	49	1	0.709107	-0.118253	1128	933.996	1057.6	1181.2	0.937589
GO:0030031_cell_projection_biogenesis	49	1	0.709107	-0.118253	1128	933.996	1057.6	1181.2	0.937589
GO:0051090_regulation_of_transcription_factor_activity	49	1	0.709107	-0.118253	1128	933.996	1057.6	1181.2	0.937589
GO:0019935_cyclic-nucleotide-mediated_signaling	95	2	0.731499	-0.117357	1130	936.717	1059.9	1183.08	0.937965
GO:0050776_regulation_of_immune_response	95	2	0.731499	-0.117357	1130	936.717	1059.9	1183.08	0.937965
GO:0032501_multicellular_organismal_process	2889	78	0.938112	-0.116562	1131	937.369	1060.56	1183.75	0.937719
GO:0009308_amine_metabolic_process	300	7	0.810745	-0.116163	1132	937.763	1060.91	1184.06	0.9372
GO:0001701_in_utero_embryonic_development	50	1	0.694924	-0.114342	1136	941.671	1064.99	1188.31	0.937491
GO:0003018_vascular_process_in_circulatory_system	50	1	0.694924	-0.114342	1136	941.671	1064.99	1188.31	0.937491
GO:0006354_RNA_elongation	50	1	0.694924	-0.114342	1136	941.671	1064.99	1188.31	0.937491
GO:0009141_nucleoside_triphosphate_metabolic_process	50	1	0.694924	-0.114342	1136	941.671	1064.99	1188.31	0.937491
GO:0042127_regulation_of_cell_proliferation	458	11	0.834516	-0.111997	1137	942.701	1065.94	1189.18	0.937502
GO:0018212_peptidyl-tyrosine_modification	51	1	0.681299	-0.110577	1138	946.446	1069.4	1192.35	0.939719
GO:0008152_metabolic_process	6506	181	0.966656	-0.109981	1139	946.535	1069.49	1192.45	0.938973
GO:0000902_cell_morphogenesis	264	6	0.789687	-0.109979	1141	946.746	1069.69	1192.63	0.937502
GO:0032989_cellular_structure_morphogenesis	264	6	0.789687	-0.109979	1141	946.746	1069.69	1192.63	0.937502
GO:0007017_microtubule-based_process	183	4	0.75948	-0.109657	1142	947.674	1070.62	1193.57	0.937496
GO:0009152_purine_ribonucleotide_biosynthetic_process	52	1	0.668197	-0.106952	1144	952.404	1074.78	1197.16	0.939493
GO:0043281_regulation_of_caspase_activity	52	1	0.668197	-0.106952	1144	952.404	1074.78	1197.16	0.939493
GO:0008285_negative_regulation_of_cell_proliferation	226	5	0.768722	-0.105884	1145	953.706	1075.88	1198.05	0.939633
GO:0044237_cellular_metabolic_process	6065	168	0.962468	-0.105319	1146	954.368	1076.42	1198.47	0.939284
GO:0003015_heart_process	53	1	0.655589	-0.10346	1151	961.984	1083.65	1205.32	0.941486
GO:0006364_rRNA_processing	53	1	0.655589	-0.10346	1151	961.984	1083.65	1205.32	0.941486
GO:0042493_response_to_drug	53	1	0.655589	-0.10346	1151	961.984	1083.65	1205.32	0.941486
GO:0052548_regulation_of_endopeptidase_activity	53	1	0.655589	-0.10346	1151	961.984	1083.65	1205.32	0.941486
GO:0060047_heart_contraction	53	1	0.655589	-0.10346	1151	961.984	1083.65	1205.32	0.941486
GO:0007283_spermatogenesis	187	4	0.743235	-0.101817	1153	964.149	1085.5	1206.85	0.941457
GO:0048232_male_gamete_generation	187	4	0.743235	-0.101817	1153	964.149	1085.5	1206.85	0.941457
GO:0006006_glucose_metabolic_process	101	2	0.688044	-0.101156	1155	965.004	1086.34	1207.68	0.940554
GO:0006725_aromatic_compound_metabolic_process	101	2	0.688044	-0.101156	1155	965.004	1086.34	1207.68	0.940554
GO:0006457_protein_folding	145	3	0.718887	-0.101135	1157	965.422	1086.68	1207.94	0.939222
GO:0015698_inorganic_anion_transport	145	3	0.718887	-0.101135	1157	965.422	1086.68	1207.94	0.939222
GO:0012501_programmed_cell_death	696	17	0.848686	-0.100864	1158	965.862	1087.03	1208.2	0.938713
GO:0010564_regulation_of_cell_cycle_process	54	1	0.643449	-0.100095	1160	969.48	1090.44	1211.4	0.940034
GO:0046651_lymphocyte_proliferation	54	1	0.643449	-0.100095	1160	969.48	1090.44	1211.4	0.940034
GO:0065004_protein-DNA_complex_assembly	146	3	0.713963	-0.09904	1161	970.897	1091.83	1212.76	0.940422
GO:0042110_T_cell_activation	102	2	0.681299	-0.098686	1162	971.575	1092.28	1212.98	0.94
GO:0051049_regulation_of_transport	147	3	0.709107	-0.096986	1163	973.287	1093.79	1214.29	0.94049
GO:0006164_purine_nucleotide_biosynthetic_process	55	1	0.63175	-0.096852	1170	978.137	1098.26	1218.38	0.938684
GO:0006968_cellular_defense_response	55	1	0.63175	-0.096852	1170	978.137	1098.26	1218.38	0.938684
GO:0009952_anterior_posterior_pattern_formation	55	1	0.63175	-0.096852	1170	978.137	1098.26	1218.38	0.938684
GO:0021700_developmental_maturation	55	1	0.63175	-0.096852	1170	978.137	1098.26	1218.38	0.938684
GO:0032943_mononuclear_cell_proliferation	55	1	0.63175	-0.096852	1170	978.137	1098.26	1218.38	0.938684
GO:0034623_cellular_macromolecular_complex_disassembly	55	1	0.63175	-0.096852	1170	978.137	1098.26	1218.38	0.938684
GO:0043624_cellular_protein_complex_disassembly	55	1	0.63175	-0.096852	1170	978.137	1098.26	1218.38	0.938684
GO:0044257_cellular_protein_catabolic_process	190	4	0.731499	-0.096288	1171	979.257	1099.23	1219.2	0.938711
GO:0032879_regulation_of_localization	148	3	0.704315	-0.094974	1172	980.779	1100.52	1220.26	0.93901
GO:0016072_rRNA_metabolic_process	56	1	0.620468	-0.093726	1176	985.395	1104.89	1224.39	0.939532
GO:0043241_protein_complex_disassembly	56	1	0.620468	-0.093726	1176	985.395	1104.89	1224.39	0.939532
GO:0051050_positive_regulation_of_transport	56	1	0.620468	-0.093726	1176	985.395	1104.89	1224.39	0.939532
GO:0051251_positive_regulation_of_lymphocyte_activation	56	1	0.620468	-0.093726	1176	985.395	1104.89	1224.39	0.939532
GO:0006916_anti-apoptosis	150	3	0.694924	-0.09107	1177	987.402	1106.47	1225.54	0.940076
GO:0006007_glucose_catabolic_process	57	1	0.609583	-0.090711	1179	988.689	1107.72	1226.75	0.939542
GO:0051101_regulation_of_DNA_binding	57	1	0.609583	-0.090711	1179	988.689	1107.72	1226.75	0.939542
GO:0016310_phosphorylation	708	17	0.834302	-0.089174	1180	989.939	1108.8	1227.66	0.939661
GO:0006396_RNA_processing	398	9	0.785719	-0.089101	1181	990.057	1108.91	1227.76	0.938959
GO:0032984_macromolecular_complex_disassembly	58	1	0.599073	-0.087803	1182	991.38	1110.13	1228.88	0.939196
GO:0034470_ncRNA_processing	107	2	0.649462	-0.087221	1183	992.323	1110.9	1229.48	0.939053
GO:0044265_cellular_macromolecule_catabolic_process	320	7	0.760074	-0.086491	1184	992.665	1111.18	1229.69	0.938497
GO:0045087_innate_immune_response	108	2	0.643449	-0.085095	1186	993.519	1111.83	1230.14	0.937462
GO:0048584_positive_regulation_of_response_to_stimulus	108	2	0.643449	-0.085095	1186	993.519	1111.83	1230.14	0.937462
GO:0006576_biogenic_amine_metabolic_process	59	1	0.588919	-0.084997	1188	995.755	1114.05	1232.35	0.937753
GO:0006633_fatty_acid_biosynthetic_process	59	1	0.588919	-0.084997	1188	995.755	1114.05	1232.35	0.937753
GO:0043687_post-translational_protein_modification	942	23	0.848369	-0.083451	1189	996.911	1115.02	1233.13	0.93778
GO:0002696_positive_regulation_of_leukocyte_activation	60	1	0.579104	-0.08229	1195	1001.79	1119.26	1236.73	0.936619
GO:0009150_purine_ribonucleotide_metabolic_process	60	1	0.579104	-0.08229	1195	1001.79	1119.26	1236.73	0.936619
GO:0009260_ribonucleotide_biosynthetic_process	60	1	0.579104	-0.08229	1195	1001.79	1119.26	1236.73	0.936619
GO:0031347_regulation_of_defense_response	60	1	0.579104	-0.08229	1195	1001.79	1119.26	1236.73	0.936619
GO:0044264_cellular_polysaccharide_metabolic_process	60	1	0.579104	-0.08229	1195	1001.79	1119.26	1236.73	0.936619
GO:0050867_positive_regulation_of_cell_activation	60	1	0.579104	-0.08229	1195	1001.79	1119.26	1236.73	0.936619
GO:0030030_cell_projection_organization_and_biogenesis	200	4	0.694924	-0.079828	1198	1004.57	1121.97	1239.37	0.936536
GO:0032990_cell_part_morphogenesis	200	4	0.694924	-0.079828	1198	1004.57	1121.97	1239.37	0.936536
GO:0048858_cell_projection_morphogenesis	200	4	0.694924	-0.079828	1198	1004.57	1121.97	1239.37	0.936536
GO:0001932_regulation_of_protein_amino_acid_phosphorylation	61	1	0.56961	-0.079677	1201	1007.63	1125.09	1242.55	0.936794
GO:0007565_female_pregnancy	61	1	0.56961	-0.079677	1201	1007.63	1125.09	1242.55	0.936794
GO:0022415_viral_reproductive_process	61	1	0.56961	-0.079677	1201	1007.63	1125.09	1242.55	0.936794
GO:0007409_axonogenesis	111	2	0.626058	-0.079023	1203	1008.88	1126.32	1243.76	0.936259
GO:0009165_nucleotide_biosynthetic_process	111	2	0.626058	-0.079023	1203	1008.88	1126.32	1243.76	0.936259
GO:0005976_polysaccharide_metabolic_process	62	1	0.560423	-0.077154	1205	1011.12	1128.47	1245.82	0.93649
GO:0031145_anaphase-promoting_complex-dependent_proteasomal_ubiquitin-dependent_protein_catabolic_process	62	1	0.560423	-0.077154	1205	1011.12	1128.47	1245.82	0.93649
GO:0018193_peptidyl-amino_acid_modification	112	2	0.620468	-0.077097	1206	1011.34	1128.7	1246.06	0.935904
GO:0002253_activation_of_immune_response	63	1	0.551527	-0.074717	1209	1015.44	1132.66	1249.88	0.936857
GO:0006766_vitamin_metabolic_process	63	1	0.551527	-0.074717	1209	1015.44	1132.66	1249.88	0.936857
GO:0051241_negative_regulation_of_multicellular_organismal_process	63	1	0.551527	-0.074717	1209	1015.44	1132.66	1249.88	0.936857
GO:0048583_regulation_of_response_to_stimulus	160	3	0.651492	-0.073763	1210	1016.66	1133.62	1250.58	0.936876
GO:0006915_apoptosis	688	16	0.808052	-0.073311	1211	1017.59	1134.42	1251.25	0.936763
GO:0006464_protein_modification_process	1220	30	0.854415	-0.07281	1212	1017.75	1134.53	1251.31	0.936081
GO:0001775_cell_activation	205	4	0.677975	-0.072627	1213	1018.05	1134.77	1251.49	0.935507
GO:0006470_protein_amino_acid_dephosphorylation	115	2	0.604282	-0.071597	1215	1019.37	1135.96	1252.55	0.934947
GO:0006814_sodium_ion_transport	115	2	0.604282	-0.071597	1215	1019.37	1135.96	1252.55	0.934947
GO:0019226_transmission_of_nerve_impulse	292	6	0.713963	-0.070441	1216	1020.77	1137.12	1253.47	0.935132
GO:0051437_positive_regulation_of_ubiquitin-protein_ligase_activity_during_mitotic_cell_cycle	65	1	0.534557	-0.070091	1217	1022.17	1138.45	1254.73	0.935456
GO:0006261_DNA-dependent_DNA_replication	66	1	0.526458	-0.067895	1220	1026.25	1141.92	1257.59	0.936
GO:0019320_hexose_catabolic_process	66	1	0.526458	-0.067895	1220	1026.25	1141.92	1257.59	0.936
GO:0051443_positive_regulation_of_ubiquitin-protein_ligase_activity	66	1	0.526458	-0.067895	1220	1026.25	1141.92	1257.59	0.936
GO:0043283_biopolymer_metabolic_process	4157	111	0.927792	-0.067623	1221	1026.85	1142.44	1258.03	0.935659
GO:0016032_viral_reproduction	67	1	0.5186	-0.065773	1223	1030.69	1146.05	1261.41	0.937081
GO:0046365_monosaccharide_catabolic_process	67	1	0.5186	-0.065773	1223	1030.69	1146.05	1261.41	0.937081
GO:0002376_immune_system_process	737	17	0.801473	-0.065573	1224	1030.95	1146.22	1261.49	0.936454
GO:0043170_macromolecule_metabolic_process	5042	136	0.937225	-0.065478	1225	1031.01	1146.26	1261.51	0.935722
GO:0002252_immune_effector_process	119	2	0.58397	-0.064869	1226	1032.22	1147.49	1262.76	0.935962
GO:0007268_synaptic_transmission	255	5	0.681299	-0.064266	1227	1033.38	1148.39	1263.4	0.935933
GO:0044238_primary_metabolic_process	5883	160	0.944993	-0.063877	1228	1033.57	1148.51	1263.45	0.935269
GO:0006163_purine_nucleotide_metabolic_process	68	1	0.510974	-0.063722	1232	1036.54	1151.15	1265.76	0.934375
GO:0045597_positive_regulation_of_cell_differentiation	68	1	0.510974	-0.063722	1232	1036.54	1151.15	1265.76	0.934375
GO:0050863_regulation_of_T_cell_activation	68	1	0.510974	-0.063722	1232	1036.54	1151.15	1265.76	0.934375
GO:0051439_regulation_of_ubiquitin-protein_ligase_activity_during_mitotic_cell_cycle	68	1	0.510974	-0.063722	1232	1036.54	1151.15	1265.76	0.934375
GO:0002682_regulation_of_immune_system_process	168	3	0.620468	-0.062243	1233	1038.61	1152.91	1267.21	0.935045
GO:0001505_regulation_of_neurotransmitter_levels	69	1	0.503568	-0.06174	1237	1041.98	1155.94	1269.9	0.93447
GO:0016053_organic_acid_biosynthetic_process	69	1	0.503568	-0.06174	1237	1041.98	1155.94	1269.9	0.93447
GO:0046394_carboxylic_acid_biosynthetic_process	69	1	0.503568	-0.06174	1237	1041.98	1155.94	1269.9	0.93447
GO:0051606_detection_of_stimulus	69	1	0.503568	-0.06174	1237	1041.98	1155.94	1269.9	0.93447
GO:0006397_mRNA_processing	258	5	0.673376	-0.060963	1238	1042.27	1156.19	1270.11	0.933918
GO:0009259_ribonucleotide_metabolic_process	70	1	0.496375	-0.059823	1239	1045.24	1158.76	1272.28	0.935238
GO:0048468_cell_development	386	8	0.720129	-0.059632	1240	1045.4	1158.87	1272.34	0.934573
GO:0006955_immune_response	550	12	0.758099	-0.058464	1241	1046.15	1159.42	1272.69	0.934263
GO:0001525_angiogenesis	124	2	0.560423	-0.057338	1243	1049.69	1162.27	1274.85	0.935052
GO:0022607_cellular_component_assembly	124	2	0.560423	-0.057338	1243	1049.69	1162.27	1274.85	0.935052
GO:0002684_positive_regulation_of_immune_system_process	126	2	0.551527	-0.054574	1244	1054.34	1166.47	1278.6	0.937677
GO:0042742_defense_response_to_bacterium	73	1	0.475976	-0.054444	1246	1056.43	1168.4	1280.37	0.937721
GO:0051438_regulation_of_ubiquitin-protein_ligase_activity	73	1	0.475976	-0.054444	1246	1056.43	1168.4	1280.37	0.937721
GO:0051098_regulation_of_binding	74	1	0.469544	-0.052767	1247	1058.77	1170.49	1282.21	0.938645
GO:0002250_adaptive_immune_response	75	1	0.463283	-0.051145	1250	1062.48	1173.75	1285.02	0.939
GO:0002460_adaptive_immune_response_based_on_somatic_recombination_of_immune_receptors_built_from_immunoglobulin_superfamily_domains	75	1	0.463283	-0.051145	1250	1062.48	1173.75	1285.02	0.939
GO:0042254_ribosome_biogenesis	75	1	0.463283	-0.051145	1250	1062.48	1173.75	1285.02	0.939
GO:0007276_gamete_generation	224	4	0.620468	-0.050452	1251	1063.36	1174.48	1285.6	0.938833
GO:0051707_response_to_other_organism	179	3	0.582339	-0.049187	1252	1066.59	1177.45	1288.31	0.940455
GO:0006575_amino_acid_derivative_metabolic_process	77	1	0.45125	-0.048057	1253	1069.06	1179.55	1290.04	0.941381
GO:0043412_biopolymer_modification	1268	30	0.822072	-0.047667	1254	1069.32	1179.79	1290.26	0.940821
GO:0007420_brain_development	132	2	0.526458	-0.047051	1255	1070.37	1180.69	1291.01	0.940789
GO:0010498_proteasomal_protein_catabolic_process	79	1	0.439826	-0.045164	1257	1075.68	1185.52	1295.36	0.943134
GO:0043161_proteasomal_ubiquitin-dependent_protein_catabolic_process	79	1	0.439826	-0.045164	1257	1075.68	1185.52	1295.36	0.943134
GO:0007423_sensory_organ_development	80	1	0.434328	-0.043787	1259	1078.38	1188.13	1297.88	0.943709
GO:0051046_regulation_of_secretion	80	1	0.434328	-0.043787	1259	1078.38	1188.13	1297.88	0.943709
GO:0019318_hexose_metabolic_process	135	2	0.514759	-0.043684	1260	1078.52	1188.27	1298.02	0.943071
GO:0008380_RNA_splicing	232	4	0.599073	-0.043171	1261	1078.81	1188.54	1298.27	0.942538
GO:0001501_skeletal_development	136	2	0.510974	-0.042615	1262	1079.82	1189.45	1299.08	0.942512
GO:0007186_G-protein_coupled_receptor_protein_signaling_pathway	696	15	0.748841	-0.042535	1263	1080.05	1189.63	1299.21	0.941908
GO:0000375_RNA_splicing__via_transesterification_reactions	137	2	0.507244	-0.041572	1266	1081.81	1191.32	1300.83	0.941011
GO:0000377_RNA_splicing__via_transesterification_reactions_with_bulged_adenosine_as_nucleophile	137	2	0.507244	-0.041572	1266	1081.81	1191.32	1300.83	0.941011
GO:0000398_nuclear_mRNA_splicing__via_spliceosome	137	2	0.507244	-0.041572	1266	1081.81	1191.32	1300.83	0.941011
GO:0019941_modification-dependent_protein_catabolic_process	187	3	0.557426	-0.041387	1268	1082.69	1192.03	1301.37	0.940087
GO:0043632_modification-dependent_macromolecule_catabolic_process	187	3	0.557426	-0.041387	1268	1082.69	1192.03	1301.37	0.940087
GO:0051603_proteolysis_involved_in_cellular_protein_catabolic_process	188	3	0.554461	-0.040499	1269	1085.01	1193.91	1302.81	0.940827
GO:0005996_monosaccharide_metabolic_process	139	2	0.499946	-0.039561	1270	1086.95	1195.52	1304.09	0.941354
GO:0003006_reproductive_developmental_process	84	1	0.413646	-0.038703	1271	1089.08	1197.17	1305.26	0.941912
GO:0006520_amino_acid_metabolic_process	191	3	0.545752	-0.037945	1274	1090.18	1197.99	1305.8	0.940338
GO:0007601_visual_perception	191	3	0.545752	-0.037945	1274	1090.18	1197.99	1305.8	0.940338
GO:0050953_sensory_perception_of_light_stimulus	191	3	0.545752	-0.037945	1274	1090.18	1197.99	1305.8	0.940338
GO:0009617_response_to_bacterium	85	1	0.408779	-0.037531	1276	1091.77	1199.33	1306.89	0.939914
GO:0051249_regulation_of_lymphocyte_activation	85	1	0.408779	-0.037531	1276	1091.77	1199.33	1306.89	0.939914
GO:0042325_regulation_of_phosphorylation	86	1	0.404026	-0.036396	1277	1093.4	1200.62	1307.84	0.940188
GO:0006935_chemotaxis	144	2	0.482586	-0.034943	1279	1095.76	1202.4	1309.04	0.940109
GO:0042330_taxis	144	2	0.482586	-0.034943	1279	1095.76	1202.4	1309.04	0.940109
GO:0006310_DNA_recombination	88	1	0.394843	-0.034232	1281	1097.31	1203.72	1310.13	0.939672
GO:0044275_cellular_carbohydrate_catabolic_process	88	1	0.394843	-0.034232	1281	1097.31	1203.72	1310.13	0.939672
GO:0009888_tissue_development	293	5	0.592939	-0.032415	1282	1100.84	1206.8	1312.76	0.941342
GO:0006412_translation	339	6	0.614977	-0.031987	1283	1102.19	1208.04	1313.89	0.941574
GO:0044267_cellular_protein_metabolic_process	2290	56	0.849689	-0.031899	1284	1102.28	1208.15	1314.02	0.940927
GO:0002694_regulation_of_leukocyte_activation	91	1	0.381827	-0.031232	1287	1104.92	1210.1	1315.28	0.940249
GO:0019220_regulation_of_phosphate_metabolic_process	91	1	0.381827	-0.031232	1287	1104.92	1210.1	1315.28	0.940249
GO:0051174_regulation_of_phosphorus_metabolic_process	91	1	0.381827	-0.031232	1287	1104.92	1210.1	1315.28	0.940249
GO:0016052_carbohydrate_catabolic_process	93	1	0.373615	-0.029384	1288	1109.22	1213.58	1317.94	0.94222
GO:0048646_anatomical_structure_formation	151	2	0.460215	-0.029356	1289	1109.65	1213.97	1318.29	0.941792
GO:0050865_regulation_of_cell_activation	94	1	0.369641	-0.028503	1290	1111.09	1215.16	1319.23	0.941984
GO:0006519_amino_acid_and_derivative_metabolic_process	255	4	0.545039	-0.027347	1291	1113.37	1216.83	1320.29	0.942548
GO:0006323_DNA_packaging	98	1	0.354553	-0.025242	1292	1117.17	1219.66	1322.15	0.944009
GO:0019538_protein_metabolic_process	2329	56	0.835461	-0.023348	1293	1119.65	1221.77	1323.89	0.944911
GO:0044260_cellular_macromolecule_metabolic_process	2406	58	0.837606	-0.022855	1294	1120.62	1222.49	1324.36	0.944737
GO:0019953_sexual_reproduction	272	4	0.510974	-0.019358	1295	1125.21	1225.85	1326.49	0.946602
GO:0022414_reproductive_process	275	4	0.5054	-0.0182	1296	1127.39	1227.42	1327.45	0.947083
GO:0009725_response_to_hormone_stimulus	109	1	0.318773	-0.018105	1297	1127.95	1227.87	1327.79	0.9467
GO:0007608_sensory_perception_of_smell	111	1	0.313029	-0.017047	1299	1130.12	1229.48	1328.84	0.946482
GO:0009719_response_to_endogenous_stimulus	111	1	0.313029	-0.017047	1299	1130.12	1229.48	1328.84	0.946482
GO:0007156_homophilic_cell_adhesion	113	1	0.307489	-0.016053	1300	1131.94	1230.83	1329.72	0.946792
GO:0000003_reproduction	470	8	0.591425	-0.015927	1301	1132.12	1230.94	1329.76	0.946149
GO:0006753_nucleoside_phosphate_metabolic_process	179	2	0.388226	-0.014534	1303	1134.37	1232.61	1330.85	0.945979
GO:0009117_nucleotide_metabolic_process	179	2	0.388226	-0.014534	1303	1134.37	1232.61	1330.85	0.945979
GO:0006333_chromatin_assembly_or_disassembly	119	1	0.291985	-0.013408	1304	1137.68	1235	1332.32	0.947086
GO:0003008_system_process	996	20	0.697715	-0.012982	1305	1139.27	1236.16	1333.05	0.947249
GO:0006511_ubiquitin-dependent_protein_catabolic_process	186	2	0.373615	-0.01217	1306	1141.15	1237.48	1333.81	0.947534
GO:0055086_nucleobase__nucleoside_and_nucleotide_metabolic_process	192	2	0.36194	-0.010447	1307	1145.67	1240.74	1335.81	0.949304
GO:0008544_epidermis_development	133	1	0.26125	-0.008821	1308	1148.54	1243.04	1337.54	0.950336
GO:0007600_sensory_perception	470	7	0.517497	-0.007042	1309	1152.25	1245.95	1339.65	0.951833
GO:0007398_ectoderm_development	143	1	0.242981	-0.006546	1310	1152.97	1246.57	1340.17	0.95158
GO:0007606_sensory_perception_of_chemical_stimulus	146	1	0.237988	-0.005987	1311	1153.86	1247.33	1340.8	0.951434
GO:0050877_neurological_system_process	751	12	0.555199	-0.003085	1312	1159.73	1251.13	1342.53	0.953605
GO:0000076_DNA_replication_checkpoint	5	0	0	0	1507	1373.4	1457.35	1541.3	0.967054
GO:0000085_G2_phase_of_mitotic_cell_cycle	5	0	0	0	1507	1373.4	1457.35	1541.3	0.967054
GO:0000185_activation_of_MAPKKK_activity	5	0	0	0	1507	1373.4	1457.35	1541.3	0.967054
GO:0000270_peptidoglycan_metabolic_process	5	0	0	0	1507	1373.4	1457.35	1541.3	0.967054
GO:0000305_response_to_oxygen_radical	5	0	0	0	1507	1373.4	1457.35	1541.3	0.967054
GO:0001562_response_to_protozoan	5	0	0	0	1507	1373.4	1457.35	1541.3	0.967054
GO:0001580_detection_of_chemical_stimulus_involved_in_sensory_perception_of_bitter_taste	5	0	0	0	1507	1373.4	1457.35	1541.3	0.967054
GO:0001738_morphogenesis_of_a_polarized_epithelium	5	0	0	0	1507	1373.4	1457.35	1541.3	0.967054
GO:0001773_myeloid_dendritic_cell_activation	5	0	0	0	1507	1373.4	1457.35	1541.3	0.967054
GO:0001912_positive_regulation_of_leukocyte_mediated_cytotoxicity	5	0	0	0	1507	1373.4	1457.35	1541.3	0.967054
GO:0001993_regulation_of_systemic_arterial_blood_pressure_by_norepinephrine-epinephrine	5	0	0	0	1507	1373.4	1457.35	1541.3	0.967054
GO:0002016_regulation_of_blood_volume_by_renin-angiotensin	5	0	0	0	1507	1373.4	1457.35	1541.3	0.967054
GO:0002064_epithelial_cell_development	5	0	0	0	1507	1373.4	1457.35	1541.3	0.967054
GO:0002076_osteoblast_development	5	0	0	0	1507	1373.4	1457.35	1541.3	0.967054
GO:0002369_T_cell_cytokine_production	5	0	0	0	1507	1373.4	1457.35	1541.3	0.967054
GO:0002438_acute_inflammatory_response_to_antigenic_stimulus	5	0	0	0	1507	1373.4	1457.35	1541.3	0.967054
GO:0002524_hypersensitivity	5	0	0	0	1507	1373.4	1457.35	1541.3	0.967054
GO:0002673_regulation_of_acute_inflammatory_response	5	0	0	0	1507	1373.4	1457.35	1541.3	0.967054
GO:0002711_positive_regulation_of_T_cell_mediated_immunity	5	0	0	0	1507	1373.4	1457.35	1541.3	0.967054
GO:0002717_positive_regulation_of_natural_killer_cell_mediated_immunity	5	0	0	0	1507	1373.4	1457.35	1541.3	0.967054
GO:0002724_regulation_of_T_cell_cytokine_production	5	0	0	0	1507	1373.4	1457.35	1541.3	0.967054
GO:0005980_glycogen_catabolic_process	5	0	0	0	1507	1373.4	1457.35	1541.3	0.967054
GO:0005984_disaccharide_metabolic_process	5	0	0	0	1507	1373.4	1457.35	1541.3	0.967054
GO:0006337_nucleosome_disassembly	5	0	0	0	1507	1373.4	1457.35	1541.3	0.967054
GO:0006390_transcription_from_mitochondrial_promoter	5	0	0	0	1507	1373.4	1457.35	1541.3	0.967054
GO:0006465_signal_peptide_processing	5	0	0	0	1507	1373.4	1457.35	1541.3	0.967054
GO:0006467_protein_thiol-disulfide_exchange	5	0	0	0	1507	1373.4	1457.35	1541.3	0.967054
GO:0006527_arginine_catabolic_process	5	0	0	0	1507	1373.4	1457.35	1541.3	0.967054
GO:0006546_glycine_catabolic_process	5	0	0	0	1507	1373.4	1457.35	1541.3	0.967054
GO:0006548_histidine_catabolic_process	5	0	0	0	1507	1373.4	1457.35	1541.3	0.967054
GO:0006561_proline_biosynthetic_process	5	0	0	0	1507	1373.4	1457.35	1541.3	0.967054
GO:0006572_tyrosine_catabolic_process	5	0	0	0	1507	1373.4	1457.35	1541.3	0.967054
GO:0006599_phosphagen_metabolic_process	5	0	0	0	1507	1373.4	1457.35	1541.3	0.967054
GO:0006600_creatine_metabolic_process	5	0	0	0	1507	1373.4	1457.35	1541.3	0.967054
GO:0006622_protein_targeting_to_lysosome	5	0	0	0	1507	1373.4	1457.35	1541.3	0.967054
GO:0006658_phosphatidylserine_metabolic_process	5	0	0	0	1507	1373.4	1457.35	1541.3	0.967054
GO:0006906_vesicle_fusion	5	0	0	0	1507	1373.4	1457.35	1541.3	0.967054
GO:0006911_phagocytosis__engulfment	5	0	0	0	1507	1373.4	1457.35	1541.3	0.967054
GO:0007025_beta-tubulin_folding	5	0	0	0	1507	1373.4	1457.35	1541.3	0.967054
GO:0007062_sister_chromatid_cohesion	5	0	0	0	1507	1373.4	1457.35	1541.3	0.967054
GO:0007128_meiotic_prophase_I	5	0	0	0	1507	1373.4	1457.35	1541.3	0.967054
GO:0007129_synapsis	5	0	0	0	1507	1373.4	1457.35	1541.3	0.967054
GO:0007341_penetration_of_zona_pellucida	5	0	0	0	1507	1373.4	1457.35	1541.3	0.967054
GO:0007413_axonal_fasciculation	5	0	0	0	1507	1373.4	1457.35	1541.3	0.967054
GO:0007439_ectodermal_gut_development	5	0	0	0	1507	1373.4	1457.35	1541.3	0.967054
GO:0007598_blood_coagulation__extrinsic_pathway	5	0	0	0	1507	1373.4	1457.35	1541.3	0.967054
GO:0007620_copulation	5	0	0	0	1507	1373.4	1457.35	1541.3	0.967054
GO:0008045_motor_axon_guidance	5	0	0	0	1507	1373.4	1457.35	1541.3	0.967054
GO:0008343_adult_feeding_behavior	5	0	0	0	1507	1373.4	1457.35	1541.3	0.967054
GO:0008635_caspase_activation_via_cytochrome_c	5	0	0	0	1507	1373.4	1457.35	1541.3	0.967054
GO:0009077_histidine_family_amino_acid_catabolic_process	5	0	0	0	1507	1373.4	1457.35	1541.3	0.967054
GO:0009113_purine_base_biosynthetic_process	5	0	0	0	1507	1373.4	1457.35	1541.3	0.967054
GO:0009154_purine_ribonucleotide_catabolic_process	5	0	0	0	1507	1373.4	1457.35	1541.3	0.967054
GO:0009164_nucleoside_catabolic_process	5	0	0	0	1507	1373.4	1457.35	1541.3	0.967054
GO:0009253_peptidoglycan_catabolic_process	5	0	0	0	1507	1373.4	1457.35	1541.3	0.967054
GO:0009791_post-embryonic_development	5	0	0	0	1507	1373.4	1457.35	1541.3	0.967054
GO:0009950_dorsal_ventral_axis_specification	5	0	0	0	1507	1373.4	1457.35	1541.3	0.967054
GO:0009994_oocyte_differentiation	5	0	0	0	1507	1373.4	1457.35	1541.3	0.967054
GO:0010225_response_to_UV-C	5	0	0	0	1507	1373.4	1457.35	1541.3	0.967054
GO:0010257_NADH_dehydrogenase_complex_assembly	5	0	0	0	1507	1373.4	1457.35	1541.3	0.967054
GO:0014015_positive_regulation_of_gliogenesis	5	0	0	0	1507	1373.4	1457.35	1541.3	0.967054
GO:0014902_myotube_differentiation	5	0	0	0	1507	1373.4	1457.35	1541.3	0.967054
GO:0015721_bile_acid_and_bile_salt_transport	5	0	0	0	1507	1373.4	1457.35	1541.3	0.967054
GO:0015904_tetracycline_transport	5	0	0	0	1507	1373.4	1457.35	1541.3	0.967054
GO:0016255_attachment_of_GPI_anchor_to_protein	5	0	0	0	1507	1373.4	1457.35	1541.3	0.967054
GO:0016553_base_conversion_or_substitution_editing	5	0	0	0	1507	1373.4	1457.35	1541.3	0.967054
GO:0016574_histone_ubiquitination	5	0	0	0	1507	1373.4	1457.35	1541.3	0.967054
GO:0016584_nucleosome_positioning	5	0	0	0	1507	1373.4	1457.35	1541.3	0.967054
GO:0018106_peptidyl-histidine_phosphorylation	5	0	0	0	1507	1373.4	1457.35	1541.3	0.967054
GO:0019080_viral_genome_expression	5	0	0	0	1507	1373.4	1457.35	1541.3	0.967054
GO:0019083_viral_transcription	5	0	0	0	1507	1373.4	1457.35	1541.3	0.967054
GO:0019236_response_to_pheromone	5	0	0	0	1507	1373.4	1457.35	1541.3	0.967054
GO:0019642_anaerobic_glycolysis	5	0	0	0	1507	1373.4	1457.35	1541.3	0.967054
GO:0019934_cGMP-mediated_signaling	5	0	0	0	1507	1373.4	1457.35	1541.3	0.967054
GO:0021511_spinal_cord_patterning	5	0	0	0	1507	1373.4	1457.35	1541.3	0.967054
GO:0021534_cell_proliferation_in_hindbrain	5	0	0	0	1507	1373.4	1457.35	1541.3	0.967054
GO:0021587_cerebellum_morphogenesis	5	0	0	0	1507	1373.4	1457.35	1541.3	0.967054
GO:0021696_cerebellar_cortex_morphogenesis	5	0	0	0	1507	1373.4	1457.35	1541.3	0.967054
GO:0021924_cell_proliferation_in_the_external_granule_layer	5	0	0	0	1507	1373.4	1457.35	1541.3	0.967054
GO:0021930_granule_cell_precursor_proliferation	5	0	0	0	1507	1373.4	1457.35	1541.3	0.967054
GO:0021936_regulation_of_granule_cell_precursor_proliferation	5	0	0	0	1507	1373.4	1457.35	1541.3	0.967054
GO:0021940_positive_regulation_of_granule_cell_precursor_proliferation	5	0	0	0	1507	1373.4	1457.35	1541.3	0.967054
GO:0022614_membrane_to_membrane_docking	5	0	0	0	1507	1373.4	1457.35	1541.3	0.967054
GO:0030146_diuresis	5	0	0	0	1507	1373.4	1457.35	1541.3	0.967054
GO:0030238_male_sex_determination	5	0	0	0	1507	1373.4	1457.35	1541.3	0.967054
GO:0030319_cellular_di-__tri-valent_inorganic_anion_homeostasis	5	0	0	0	1507	1373.4	1457.35	1541.3	0.967054
GO:0030643_cellular_phosphate_ion_homeostasis	5	0	0	0	1507	1373.4	1457.35	1541.3	0.967054
GO:0030728_ovulation	5	0	0	0	1507	1373.4	1457.35	1541.3	0.967054
GO:0030817_regulation_of_cAMP_biosynthetic_process	5	0	0	0	1507	1373.4	1457.35	1541.3	0.967054
GO:0030838_positive_regulation_of_actin_filament_polymerization	5	0	0	0	1507	1373.4	1457.35	1541.3	0.967054
GO:0030949_positive_regulation_of_vascular_endothelial_growth_factor_receptor_signaling_pathway	5	0	0	0	1507	1373.4	1457.35	1541.3	0.967054
GO:0031268_pseudopodium_organization_and_biogenesis	5	0	0	0	1507	1373.4	1457.35	1541.3	0.967054
GO:0031269_pseudopodium_formation	5	0	0	0	1507	1373.4	1457.35	1541.3	0.967054
GO:0031272_regulation_of_pseudopodium_formation	5	0	0	0	1507	1373.4	1457.35	1541.3	0.967054
GO:0031274_positive_regulation_of_pseudopodium_formation	5	0	0	0	1507	1373.4	1457.35	1541.3	0.967054
GO:0031343_positive_regulation_of_cell_killing	5	0	0	0	1507	1373.4	1457.35	1541.3	0.967054
GO:0031498_chromatin_disassembly	5	0	0	0	1507	1373.4	1457.35	1541.3	0.967054
GO:0031529_ruffle_organization_and_biogenesis	5	0	0	0	1507	1373.4	1457.35	1541.3	0.967054
GO:0031638_zymogen_activation	5	0	0	0	1507	1373.4	1457.35	1541.3	0.967054
GO:0031670_cellular_response_to_nutrient	5	0	0	0	1507	1373.4	1457.35	1541.3	0.967054
GO:0032024_positive_regulation_of_insulin_secretion	5	0	0	0	1507	1373.4	1457.35	1541.3	0.967054
GO:0032274_gonadotropin_secretion	5	0	0	0	1507	1373.4	1457.35	1541.3	0.967054
GO:0032297_negative_regulation_of_DNA_replication_initiation	5	0	0	0	1507	1373.4	1457.35	1541.3	0.967054
GO:0032366_intracellular_sterol_transport	5	0	0	0	1507	1373.4	1457.35	1541.3	0.967054
GO:0032367_intracellular_cholesterol_transport	5	0	0	0	1507	1373.4	1457.35	1541.3	0.967054
GO:0032412_regulation_of_ion_transmembrane_transporter_activity	5	0	0	0	1507	1373.4	1457.35	1541.3	0.967054
GO:0032604_granulocyte_macrophage_colony-stimulating_factor_production	5	0	0	0	1507	1373.4	1457.35	1541.3	0.967054
GO:0032612_interleukin-1_production	5	0	0	0	1507	1373.4	1457.35	1541.3	0.967054
GO:0032680_regulation_of_tumor_necrosis_factor_production	5	0	0	0	1507	1373.4	1457.35	1541.3	0.967054
GO:0032729_positive_regulation_of_interferon-gamma_production	5	0	0	0	1507	1373.4	1457.35	1541.3	0.967054
GO:0032925_regulation_of_activin_receptor_signaling_pathway	5	0	0	0	1507	1373.4	1457.35	1541.3	0.967054
GO:0032981_mitochondrial_respiratory_chain_complex_I_assembly	5	0	0	0	1507	1373.4	1457.35	1541.3	0.967054
GO:0032986_protein-DNA_complex_disassembly	5	0	0	0	1507	1373.4	1457.35	1541.3	0.967054
GO:0033028_myeloid_cell_apoptosis	5	0	0	0	1507	1373.4	1457.35	1541.3	0.967054
GO:0033108_mitochondrial_respiratory_chain_complex_assembly	5	0	0	0	1507	1373.4	1457.35	1541.3	0.967054
GO:0033151_V(D)J_recombination	5	0	0	0	1507	1373.4	1457.35	1541.3	0.967054
GO:0033209_tumor_necrosis_factor-mediated_signaling_pathway	5	0	0	0	1507	1373.4	1457.35	1541.3	0.967054
GO:0035115_embryonic_forelimb_morphogenesis	5	0	0	0	1507	1373.4	1457.35	1541.3	0.967054
GO:0035136_forelimb_morphogenesis	5	0	0	0	1507	1373.4	1457.35	1541.3	0.967054
GO:0035265_organ_growth	5	0	0	0	1507	1373.4	1457.35	1541.3	0.967054
GO:0035303_regulation_of_dephosphorylation	5	0	0	0	1507	1373.4	1457.35	1541.3	0.967054
GO:0042053_regulation_of_dopamine_metabolic_process	5	0	0	0	1507	1373.4	1457.35	1541.3	0.967054
GO:0042069_regulation_of_catecholamine_metabolic_process	5	0	0	0	1507	1373.4	1457.35	1541.3	0.967054
GO:0042177_negative_regulation_of_protein_catabolic_process	5	0	0	0	1507	1373.4	1457.35	1541.3	0.967054
GO:0042253_granulocyte_macrophage_colony-stimulating_factor_biosynthetic_process	5	0	0	0	1507	1373.4	1457.35	1541.3	0.967054
GO:0042304_regulation_of_fatty_acid_biosynthetic_process	5	0	0	0	1507	1373.4	1457.35	1541.3	0.967054
GO:0042347_negative_regulation_of_NF-kappaB_import_into_nucleus	5	0	0	0	1507	1373.4	1457.35	1541.3	0.967054
GO:0042447_hormone_catabolic_process	5	0	0	0	1507	1373.4	1457.35	1541.3	0.967054
GO:0042462_eye_photoreceptor_cell_development	5	0	0	0	1507	1373.4	1457.35	1541.3	0.967054
GO:0042522_regulation_of_tyrosine_phosphorylation_of_Stat5_protein	5	0	0	0	1507	1373.4	1457.35	1541.3	0.967054
GO:0042535_positive_regulation_of_tumor_necrosis_factor_biosynthetic_process	5	0	0	0	1507	1373.4	1457.35	1541.3	0.967054
GO:0042723_thiamin_and_derivative_metabolic_process	5	0	0	0	1507	1373.4	1457.35	1541.3	0.967054
GO:0042769_DNA_damage_response__detection_of_DNA_damage	5	0	0	0	1507	1373.4	1457.35	1541.3	0.967054
GO:0042791_5S_class_rRNA_transcription	5	0	0	0	1507	1373.4	1457.35	1541.3	0.967054
GO:0042797_tRNA_transcription_from_RNA_polymerase_III_promoter	5	0	0	0	1507	1373.4	1457.35	1541.3	0.967054
GO:0043029_T_cell_homeostasis	5	0	0	0	1507	1373.4	1457.35	1541.3	0.967054
GO:0043044_ATP-dependent_chromatin_remodeling	5	0	0	0	1507	1373.4	1457.35	1541.3	0.967054
GO:0043114_regulation_of_vascular_permeability	5	0	0	0	1507	1373.4	1457.35	1541.3	0.967054
GO:0043124_negative_regulation_of_I-kappaB_kinase_NF-kappaB_cascade	5	0	0	0	1507	1373.4	1457.35	1541.3	0.967054
GO:0043244_regulation_of_protein_complex_disassembly	5	0	0	0	1507	1373.4	1457.35	1541.3	0.967054
GO:0043249_erythrocyte_maturation	5	0	0	0	1507	1373.4	1457.35	1541.3	0.967054
GO:0043254_regulation_of_protein_complex_assembly	5	0	0	0	1507	1373.4	1457.35	1541.3	0.967054
GO:0043271_negative_regulation_of_ion_transport	5	0	0	0	1507	1373.4	1457.35	1541.3	0.967054
GO:0043535_regulation_of_blood_vessel_endothelial_cell_migration	5	0	0	0	1507	1373.4	1457.35	1541.3	0.967054
GO:0045022_early_endosome_to_late_endosome_transport	5	0	0	0	1507	1373.4	1457.35	1541.3	0.967054
GO:0045061_thymic_T_cell_selection	5	0	0	0	1507	1373.4	1457.35	1541.3	0.967054
GO:0045064_T-helper_2_cell_differentiation	5	0	0	0	1507	1373.4	1457.35	1541.3	0.967054
GO:0045071_negative_regulation_of_viral_genome_replication	5	0	0	0	1507	1373.4	1457.35	1541.3	0.967054
GO:0045161_neuronal_ion_channel_clustering	5	0	0	0	1507	1373.4	1457.35	1541.3	0.967054
GO:0045176_apical_protein_localization	5	0	0	0	1507	1373.4	1457.35	1541.3	0.967054
GO:0045342_MHC_class_II_biosynthetic_process	5	0	0	0	1507	1373.4	1457.35	1541.3	0.967054
GO:0045346_regulation_of_MHC_class_II_biosynthetic_process	5	0	0	0	1507	1373.4	1457.35	1541.3	0.967054
GO:0045410_positive_regulation_of_interleukin-6_biosynthetic_process	5	0	0	0	1507	1373.4	1457.35	1541.3	0.967054
GO:0045668_negative_regulation_of_osteoblast_differentiation	5	0	0	0	1507	1373.4	1457.35	1541.3	0.967054
GO:0045687_positive_regulation_of_glial_cell_differentiation	5	0	0	0	1507	1373.4	1457.35	1541.3	0.967054
GO:0045732_positive_regulation_of_protein_catabolic_process	5	0	0	0	1507	1373.4	1457.35	1541.3	0.967054
GO:0045739_positive_regulation_of_DNA_repair	5	0	0	0	1507	1373.4	1457.35	1541.3	0.967054
GO:0045749_negative_regulation_of_S_phase_of_mitotic_cell_cycle	5	0	0	0	1507	1373.4	1457.35	1541.3	0.967054
GO:0045822_negative_regulation_of_heart_contraction	5	0	0	0	1507	1373.4	1457.35	1541.3	0.967054
GO:0045823_positive_regulation_of_heart_contraction	5	0	0	0	1507	1373.4	1457.35	1541.3	0.967054
GO:0045912_negative_regulation_of_carbohydrate_metabolic_process	5	0	0	0	1507	1373.4	1457.35	1541.3	0.967054
GO:0045933_positive_regulation_of_muscle_contraction	5	0	0	0	1507	1373.4	1457.35	1541.3	0.967054
GO:0045948_positive_regulation_of_translational_initiation	5	0	0	0	1507	1373.4	1457.35	1541.3	0.967054
GO:0045954_positive_regulation_of_natural_killer_cell_mediated_cytotoxicity	5	0	0	0	1507	1373.4	1457.35	1541.3	0.967054
GO:0045980_negative_regulation_of_nucleotide_metabolic_process	5	0	0	0	1507	1373.4	1457.35	1541.3	0.967054
GO:0046325_negative_regulation_of_glucose_import	5	0	0	0	1507	1373.4	1457.35	1541.3	0.967054
GO:0046326_positive_regulation_of_glucose_import	5	0	0	0	1507	1373.4	1457.35	1541.3	0.967054
GO:0046461_neutral_lipid_catabolic_process	5	0	0	0	1507	1373.4	1457.35	1541.3	0.967054
GO:0046479_glycosphingolipid_catabolic_process	5	0	0	0	1507	1373.4	1457.35	1541.3	0.967054
GO:0046627_negative_regulation_of_insulin_receptor_signaling_pathway	5	0	0	0	1507	1373.4	1457.35	1541.3	0.967054
GO:0046835_carbohydrate_phosphorylation	5	0	0	0	1507	1373.4	1457.35	1541.3	0.967054
GO:0046884_follicle-stimulating_hormone_secretion	5	0	0	0	1507	1373.4	1457.35	1541.3	0.967054
GO:0046902_regulation_of_mitochondrial_membrane_permeability	5	0	0	0	1507	1373.4	1457.35	1541.3	0.967054
GO:0047497_mitochondrion_transport_along_microtubule	5	0	0	0	1507	1373.4	1457.35	1541.3	0.967054
GO:0048069_eye_pigmentation	5	0	0	0	1507	1373.4	1457.35	1541.3	0.967054
GO:0048265_response_to_pain	5	0	0	0	1507	1373.4	1457.35	1541.3	0.967054
GO:0048340_paraxial_mesoderm_morphogenesis	5	0	0	0	1507	1373.4	1457.35	1541.3	0.967054
GO:0048384_retinoic_acid_receptor_signaling_pathway	5	0	0	0	1507	1373.4	1457.35	1541.3	0.967054
GO:0048535_lymph_node_development	5	0	0	0	1507	1373.4	1457.35	1541.3	0.967054
GO:0048567_ectodermal_gut_morphogenesis	5	0	0	0	1507	1373.4	1457.35	1541.3	0.967054
GO:0048678_response_to_axon_injury	5	0	0	0	1507	1373.4	1457.35	1541.3	0.967054
GO:0048820_hair_follicle_maturation	5	0	0	0	1507	1373.4	1457.35	1541.3	0.967054
GO:0050432_catecholamine_secretion	5	0	0	0	1507	1373.4	1457.35	1541.3	0.967054
GO:0050433_regulation_of_catecholamine_secretion	5	0	0	0	1507	1373.4	1457.35	1541.3	0.967054
GO:0050482_arachidonic_acid_secretion	5	0	0	0	1507	1373.4	1457.35	1541.3	0.967054
GO:0050773_regulation_of_dendrite_development	5	0	0	0	1507	1373.4	1457.35	1541.3	0.967054
GO:0050828_regulation_of_liquid_surface_tension	5	0	0	0	1507	1373.4	1457.35	1541.3	0.967054
GO:0050890_cognition	5	0	0	0	1507	1373.4	1457.35	1541.3	0.967054
GO:0051148_negative_regulation_of_muscle_cell_differentiation	5	0	0	0	1507	1373.4	1457.35	1541.3	0.967054
GO:0051319_G2_phase	5	0	0	0	1507	1373.4	1457.35	1541.3	0.967054
GO:0051324_prophase	5	0	0	0	1507	1373.4	1457.35	1541.3	0.967054
GO:0055007_cardiac_muscle_cell_differentiation	5	0	0	0	1507	1373.4	1457.35	1541.3	0.967054
GO:0055061_di-__tri-valent_inorganic_anion_homeostasis	5	0	0	0	1507	1373.4	1457.35	1541.3	0.967054
GO:0055062_phosphate_ion_homeostasis	5	0	0	0	1507	1373.4	1457.35	1541.3	0.967054
GO:0060192_negative_regulation_of_lipase_activity	5	0	0	0	1507	1373.4	1457.35	1541.3	0.967054
GO:0001708_cell_fate_specification	15	0	0	0	1531	1401.01	1483.28	1565.55	0.968831
GO:0001756_somitogenesis	15	0	0	0	1531	1401.01	1483.28	1565.55	0.968831
GO:0001824_blastocyst_development	15	0	0	0	1531	1401.01	1483.28	1565.55	0.968831
GO:0003014_renal_system_process	15	0	0	0	1531	1401.01	1483.28	1565.55	0.968831
GO:0006706_steroid_catabolic_process	15	0	0	0	1531	1401.01	1483.28	1565.55	0.968831
GO:0006801_superoxide_metabolic_process	15	0	0	0	1531	1401.01	1483.28	1565.55	0.968831
GO:0006900_membrane_budding	15	0	0	0	1531	1401.01	1483.28	1565.55	0.968831
GO:0007194_negative_regulation_of_adenylate_cyclase_activity	15	0	0	0	1531	1401.01	1483.28	1565.55	0.968831
GO:0007214_gamma-aminobutyric_acid_signaling_pathway	15	0	0	0	1531	1401.01	1483.28	1565.55	0.968831
GO:0009262_deoxyribonucleotide_metabolic_process	15	0	0	0	1531	1401.01	1483.28	1565.55	0.968831
GO:0009798_axis_specification	15	0	0	0	1531	1401.01	1483.28	1565.55	0.968831
GO:0009988_cell-cell_recognition	15	0	0	0	1531	1401.01	1483.28	1565.55	0.968831
GO:0014070_response_to_organic_cyclic_substance	15	0	0	0	1531	1401.01	1483.28	1565.55	0.968831
GO:0016202_regulation_of_striated_muscle_development	15	0	0	0	1531	1401.01	1483.28	1565.55	0.968831
GO:0030178_negative_regulation_of_Wnt_receptor_signaling_pathway	15	0	0	0	1531	1401.01	1483.28	1565.55	0.968831
GO:0031032_actomyosin_structure_organization_and_biogenesis	15	0	0	0	1531	1401.01	1483.28	1565.55	0.968831
GO:0031280_negative_regulation_of_cyclase_activity	15	0	0	0	1531	1401.01	1483.28	1565.55	0.968831
GO:0032102_negative_regulation_of_response_to_external_stimulus	15	0	0	0	1531	1401.01	1483.28	1565.55	0.968831
GO:0042490_mechanoreceptor_differentiation	15	0	0	0	1531	1401.01	1483.28	1565.55	0.968831
GO:0045089_positive_regulation_of_innate_immune_response	15	0	0	0	1531	1401.01	1483.28	1565.55	0.968831
GO:0048705_skeletal_morphogenesis	15	0	0	0	1531	1401.01	1483.28	1565.55	0.968831
GO:0051318_G1_phase	15	0	0	0	1531	1401.01	1483.28	1565.55	0.968831
GO:0051350_negative_regulation_of_lyase_activity	15	0	0	0	1531	1401.01	1483.28	1565.55	0.968831
GO:0060113_inner_ear_receptor_cell_differentiation	15	0	0	0	1531	1401.01	1483.28	1565.55	0.968831
GO:0001894_tissue_homeostasis	20	0	0	0	1546	1422	1502.47	1582.94	0.971843
GO:0003073_regulation_of_systemic_arterial_blood_pressure	20	0	0	0	1546	1422	1502.47	1582.94	0.971843
GO:0006221_pyrimidine_nucleotide_biosynthetic_process	20	0	0	0	1546	1422	1502.47	1582.94	0.971843
GO:0006493_protein_amino_acid_O-linked_glycosylation	20	0	0	0	1546	1422	1502.47	1582.94	0.971843
GO:0010563_negative_regulation_of_phosphorus_metabolic_process	20	0	0	0	1546	1422	1502.47	1582.94	0.971843
GO:0030902_hindbrain_development	20	0	0	0	1546	1422	1502.47	1582.94	0.971843
GO:0032844_regulation_of_homeostatic_process	20	0	0	0	1546	1422	1502.47	1582.94	0.971843
GO:0040014_regulation_of_multicellular_organism_growth	20	0	0	0	1546	1422	1502.47	1582.94	0.971843
GO:0042990_regulation_of_transcription_factor_import_into_nucleus	20	0	0	0	1546	1422	1502.47	1582.94	0.971843
GO:0042991_transcription_factor_import_into_nucleus	20	0	0	0	1546	1422	1502.47	1582.94	0.971843
GO:0045936_negative_regulation_of_phosphate_metabolic_process	20	0	0	0	1546	1422	1502.47	1582.94	0.971843
GO:0046631_alpha-beta_T_cell_activation	20	0	0	0	1546	1422	1502.47	1582.94	0.971843
GO:0048592_eye_morphogenesis	20	0	0	0	1546	1422	1502.47	1582.94	0.971843
GO:0048871_multicellular_organismal_homeostasis	20	0	0	0	1546	1422	1502.47	1582.94	0.971843
GO:0050714_positive_regulation_of_protein_secretion	20	0	0	0	1546	1422	1502.47	1582.94	0.971843
GO:0000038_very-long-chain_fatty_acid_metabolic_process	7	0	0	0	1666	1547.96	1624.53	1701.1	0.975108
GO:0000578_embryonic_axis_specification	7	0	0	0	1666	1547.96	1624.53	1701.1	0.975108
GO:0001578_microtubule_bundle_formation	7	0	0	0	1666	1547.96	1624.53	1701.1	0.975108
GO:0001710_mesodermal_cell_fate_commitment	7	0	0	0	1666	1547.96	1624.53	1701.1	0.975108
GO:0001759_induction_of_an_organ	7	0	0	0	1666	1547.96	1624.53	1701.1	0.975108
GO:0001910_regulation_of_leukocyte_mediated_cytotoxicity	7	0	0	0	1666	1547.96	1624.53	1701.1	0.975108
GO:0001953_negative_regulation_of_cell-matrix_adhesion	7	0	0	0	1666	1547.96	1624.53	1701.1	0.975108
GO:0001963_synaptic_transmission__dopaminergic	7	0	0	0	1666	1547.96	1624.53	1701.1	0.975108
GO:0001991_regulation_of_systemic_arterial_blood_pressure_by_circulatory_renin-angiotensin	7	0	0	0	1666	1547.96	1624.53	1701.1	0.975108
GO:0002027_regulation_of_heart_rate	7	0	0	0	1666	1547.96	1624.53	1701.1	0.975108
GO:0002347_response_to_tumor_cell	7	0	0	0	1666	1547.96	1624.53	1701.1	0.975108
GO:0002448_mast_cell_mediated_immunity	7	0	0	0	1666	1547.96	1624.53	1701.1	0.975108
GO:0002698_negative_regulation_of_immune_effector_process	7	0	0	0	1666	1547.96	1624.53	1701.1	0.975108
GO:0002763_positive_regulation_of_myeloid_leukocyte_differentiation	7	0	0	0	1666	1547.96	1624.53	1701.1	0.975108
GO:0002820_negative_regulation_of_adaptive_immune_response	7	0	0	0	1666	1547.96	1624.53	1701.1	0.975108
GO:0002823_negative_regulation_of_adaptive_immune_response_based_on_somatic_recombination_of_immune_receptors_built_from_immunoglobulin_superfamily_domains	7	0	0	0	1666	1547.96	1624.53	1701.1	0.975108
GO:0003084_positive_regulation_of_systemic_arterial_blood_pressure	7	0	0	0	1666	1547.96	1624.53	1701.1	0.975108
GO:0006012_galactose_metabolic_process	7	0	0	0	1666	1547.96	1624.53	1701.1	0.975108
GO:0006030_chitin_metabolic_process	7	0	0	0	1666	1547.96	1624.53	1701.1	0.975108
GO:0006032_chitin_catabolic_process	7	0	0	0	1666	1547.96	1624.53	1701.1	0.975108
GO:0006046_N-acetylglucosamine_catabolic_process	7	0	0	0	1666	1547.96	1624.53	1701.1	0.975108
GO:0006195_purine_nucleotide_catabolic_process	7	0	0	0	1666	1547.96	1624.53	1701.1	0.975108
GO:0006244_pyrimidine_nucleotide_catabolic_process	7	0	0	0	1666	1547.96	1624.53	1701.1	0.975108
GO:0006282_regulation_of_DNA_repair	7	0	0	0	1666	1547.96	1624.53	1701.1	0.975108
GO:0006283_transcription-coupled_nucleotide-excision_repair	7	0	0	0	1666	1547.96	1624.53	1701.1	0.975108
GO:0006353_transcription_termination	7	0	0	0	1666	1547.96	1624.53	1701.1	0.975108
GO:0006547_histidine_metabolic_process	7	0	0	0	1666	1547.96	1624.53	1701.1	0.975108
GO:0006560_proline_metabolic_process	7	0	0	0	1666	1547.96	1624.53	1701.1	0.975108
GO:0006596_polyamine_biosynthetic_process	7	0	0	0	1666	1547.96	1624.53	1701.1	0.975108
GO:0006677_glycosylceramide_metabolic_process	7	0	0	0	1666	1547.96	1624.53	1701.1	0.975108
GO:0006884_cell_volume_homeostasis	7	0	0	0	1666	1547.96	1624.53	1701.1	0.975108
GO:0007091_mitotic_metaphase_anaphase_transition	7	0	0	0	1666	1547.96	1624.53	1701.1	0.975108
GO:0007140_male_meiosis	7	0	0	0	1666	1547.96	1624.53	1701.1	0.975108
GO:0007176_regulation_of_epidermal_growth_factor_receptor_activity	7	0	0	0	1666	1547.96	1624.53	1701.1	0.975108
GO:0007217_tachykinin_signaling_pathway	7	0	0	0	1666	1547.96	1624.53	1701.1	0.975108
GO:0007350_blastoderm_segmentation	7	0	0	0	1666	1547.96	1624.53	1701.1	0.975108
GO:0007351_tripartite_regional_subdivision	7	0	0	0	1666	1547.96	1624.53	1701.1	0.975108
GO:0008088_axon_cargo_transport	7	0	0	0	1666	1547.96	1624.53	1701.1	0.975108
GO:0008105_asymmetric_protein_localization	7	0	0	0	1666	1547.96	1624.53	1701.1	0.975108
GO:0008211_glucocorticoid_metabolic_process	7	0	0	0	1666	1547.96	1624.53	1701.1	0.975108
GO:0008333_endosome_to_lysosome_transport	7	0	0	0	1666	1547.96	1624.53	1701.1	0.975108
GO:0008595_determination_of_anterior_posterior_axis__embryo	7	0	0	0	1666	1547.96	1624.53	1701.1	0.975108
GO:0009075_histidine_family_amino_acid_metabolic_process	7	0	0	0	1666	1547.96	1624.53	1701.1	0.975108
GO:0009103_lipopolysaccharide_biosynthetic_process	7	0	0	0	1666	1547.96	1624.53	1701.1	0.975108
GO:0009132_nucleoside_diphosphate_metabolic_process	7	0	0	0	1666	1547.96	1624.53	1701.1	0.975108
GO:0009143_nucleoside_triphosphate_catabolic_process	7	0	0	0	1666	1547.96	1624.53	1701.1	0.975108
GO:0009261_ribonucleotide_catabolic_process	7	0	0	0	1666	1547.96	1624.53	1701.1	0.975108
GO:0009650_UV_protection	7	0	0	0	1666	1547.96	1624.53	1701.1	0.975108
GO:0010092_specification_of_organ_identity	7	0	0	0	1666	1547.96	1624.53	1701.1	0.975108
GO:0010165_response_to_X-ray	7	0	0	0	1666	1547.96	1624.53	1701.1	0.975108
GO:0010469_regulation_of_receptor_activity	7	0	0	0	1666	1547.96	1624.53	1701.1	0.975108
GO:0010552_positive_regulation_of_specific_transcription_from_RNA_polymerase_II_promoter	7	0	0	0	1666	1547.96	1624.53	1701.1	0.975108
GO:0014909_smooth_muscle_cell_migration	7	0	0	0	1666	1547.96	1624.53	1701.1	0.975108
GO:0014910_regulation_of_smooth_muscle_cell_migration	7	0	0	0	1666	1547.96	1624.53	1701.1	0.975108
GO:0015936_coenzyme_A_metabolic_process	7	0	0	0	1666	1547.96	1624.53	1701.1	0.975108
GO:0016079_synaptic_vesicle_exocytosis	7	0	0	0	1666	1547.96	1624.53	1701.1	0.975108
GO:0018195_peptidyl-arginine_modification	7	0	0	0	1666	1547.96	1624.53	1701.1	0.975108
GO:0018196_peptidyl-asparagine_modification	7	0	0	0	1666	1547.96	1624.53	1701.1	0.975108
GO:0018279_protein_amino_acid_N-linked_glycosylation_via_asparagine	7	0	0	0	1666	1547.96	1624.53	1701.1	0.975108
GO:0018342_protein_prenylation	7	0	0	0	1666	1547.96	1624.53	1701.1	0.975108
GO:0021543_pallium_development	7	0	0	0	1666	1547.96	1624.53	1701.1	0.975108
GO:0021549_cerebellum_development	7	0	0	0	1666	1547.96	1624.53	1701.1	0.975108
GO:0022037_metencephalon_development	7	0	0	0	1666	1547.96	1624.53	1701.1	0.975108
GO:0030010_establishment_of_cell_polarity	7	0	0	0	1666	1547.96	1624.53	1701.1	0.975108
GO:0030032_lamellipodium_biogenesis	7	0	0	0	1666	1547.96	1624.53	1701.1	0.975108
GO:0030174_regulation_of_DNA_replication_initiation	7	0	0	0	1666	1547.96	1624.53	1701.1	0.975108
GO:0030279_negative_regulation_of_ossification	7	0	0	0	1666	1547.96	1624.53	1701.1	0.975108
GO:0030307_positive_regulation_of_cell_growth	7	0	0	0	1666	1547.96	1624.53	1701.1	0.975108
GO:0030318_melanocyte_differentiation	7	0	0	0	1666	1547.96	1624.53	1701.1	0.975108
GO:0030321_transepithelial_chloride_transport	7	0	0	0	1666	1547.96	1624.53	1701.1	0.975108
GO:0030503_regulation_of_cell_redox_homeostasis	7	0	0	0	1666	1547.96	1624.53	1701.1	0.975108
GO:0030802_regulation_of_cyclic_nucleotide_biosynthetic_process	7	0	0	0	1666	1547.96	1624.53	1701.1	0.975108
GO:0030808_regulation_of_nucleotide_biosynthetic_process	7	0	0	0	1666	1547.96	1624.53	1701.1	0.975108
GO:0030878_thyroid_gland_development	7	0	0	0	1666	1547.96	1624.53	1701.1	0.975108
GO:0030947_regulation_of_vascular_endothelial_growth_factor_receptor_signaling_pathway	7	0	0	0	1666	1547.96	1624.53	1701.1	0.975108
GO:0031069_hair_follicle_morphogenesis	7	0	0	0	1666	1547.96	1624.53	1701.1	0.975108
GO:0031577_spindle_checkpoint	7	0	0	0	1666	1547.96	1624.53	1701.1	0.975108
GO:0031645_negative_regulation_of_neurological_system_process	7	0	0	0	1666	1547.96	1624.53	1701.1	0.975108
GO:0033238_regulation_of_amine_metabolic_process	7	0	0	0	1666	1547.96	1624.53	1701.1	0.975108
GO:0033273_response_to_vitamin	7	0	0	0	1666	1547.96	1624.53	1701.1	0.975108
GO:0035050_embryonic_heart_tube_development	7	0	0	0	1666	1547.96	1624.53	1701.1	0.975108
GO:0042116_macrophage_activation	7	0	0	0	1666	1547.96	1624.53	1701.1	0.975108
GO:0042255_ribosome_assembly	7	0	0	0	1666	1547.96	1624.53	1701.1	0.975108
GO:0042461_photoreceptor_cell_development	7	0	0	0	1666	1547.96	1624.53	1701.1	0.975108
GO:0042554_superoxide_release	7	0	0	0	1666	1547.96	1624.53	1701.1	0.975108
GO:0042572_retinol_metabolic_process	7	0	0	0	1666	1547.96	1624.53	1701.1	0.975108
GO:0043094_metabolic_compound_salvage	7	0	0	0	1666	1547.96	1624.53	1701.1	0.975108
GO:0043303_mast_cell_degranulation	7	0	0	0	1666	1547.96	1624.53	1701.1	0.975108
GO:0043370_regulation_of_CD4-positive__alpha_beta_T_cell_differentiation	7	0	0	0	1666	1547.96	1624.53	1701.1	0.975108
GO:0043666_regulation_of_phosphoprotein_phosphatase_activity	7	0	0	0	1666	1547.96	1624.53	1701.1	0.975108
GO:0045197_establishment_and_or_maintenance_of_epithelial_cell_apical_basal_polarity	7	0	0	0	1666	1547.96	1624.53	1701.1	0.975108
GO:0045416_positive_regulation_of_interleukin-8_biosynthetic_process	7	0	0	0	1666	1547.96	1624.53	1701.1	0.975108
GO:0045577_regulation_of_B_cell_differentiation	7	0	0	0	1666	1547.96	1624.53	1701.1	0.975108
GO:0045620_negative_regulation_of_lymphocyte_differentiation	7	0	0	0	1666	1547.96	1624.53	1701.1	0.975108
GO:0045622_regulation_of_T-helper_cell_differentiation	7	0	0	0	1666	1547.96	1624.53	1701.1	0.975108
GO:0045648_positive_regulation_of_erythrocyte_differentiation	7	0	0	0	1666	1547.96	1624.53	1701.1	0.975108
GO:0045742_positive_regulation_of_epidermal_growth_factor_receptor_signaling_pathway	7	0	0	0	1666	1547.96	1624.53	1701.1	0.975108
GO:0045768_positive_regulation_of_anti-apoptosis	7	0	0	0	1666	1547.96	1624.53	1701.1	0.975108
GO:0045851_pH_reduction	7	0	0	0	1666	1547.96	1624.53	1701.1	0.975108
GO:0045862_positive_regulation_of_proteolysis	7	0	0	0	1666	1547.96	1624.53	1701.1	0.975108
GO:0046006_regulation_of_activated_T_cell_proliferation	7	0	0	0	1666	1547.96	1624.53	1701.1	0.975108
GO:0046146_tetrahydrobiopterin_metabolic_process	7	0	0	0	1666	1547.96	1624.53	1701.1	0.975108
GO:0046460_neutral_lipid_biosynthetic_process	7	0	0	0	1666	1547.96	1624.53	1701.1	0.975108
GO:0046463_acylglycerol_biosynthetic_process	7	0	0	0	1666	1547.96	1624.53	1701.1	0.975108
GO:0046688_response_to_copper_ion	7	0	0	0	1666	1547.96	1624.53	1701.1	0.975108
GO:0046889_positive_regulation_of_lipid_biosynthetic_process	7	0	0	0	1666	1547.96	1624.53	1701.1	0.975108
GO:0048011_nerve_growth_factor_receptor_signaling_pathway	7	0	0	0	1666	1547.96	1624.53	1701.1	0.975108
GO:0048259_regulation_of_receptor-mediated_endocytosis	7	0	0	0	1666	1547.96	1624.53	1701.1	0.975108
GO:0048333_mesodermal_cell_differentiation	7	0	0	0	1666	1547.96	1624.53	1701.1	0.975108
GO:0048538_thymus_development	7	0	0	0	1666	1547.96	1624.53	1701.1	0.975108
GO:0048708_astrocyte_differentiation	7	0	0	0	1666	1547.96	1624.53	1701.1	0.975108
GO:0048738_cardiac_muscle_development	7	0	0	0	1666	1547.96	1624.53	1701.1	0.975108
GO:0048821_erythrocyte_development	7	0	0	0	1666	1547.96	1624.53	1701.1	0.975108
GO:0050807_regulation_of_synapse_organization_and_biogenesis	7	0	0	0	1666	1547.96	1624.53	1701.1	0.975108
GO:0050853_B_cell_receptor_signaling_pathway	7	0	0	0	1666	1547.96	1624.53	1701.1	0.975108
GO:0050891_multicellular_organismal_water_homeostasis	7	0	0	0	1666	1547.96	1624.53	1701.1	0.975108
GO:0050931_pigment_cell_differentiation	7	0	0	0	1666	1547.96	1624.53	1701.1	0.975108
GO:0050957_equilibrioception	7	0	0	0	1666	1547.96	1624.53	1701.1	0.975108
GO:0051452_intracellular_pH_reduction	7	0	0	0	1666	1547.96	1624.53	1701.1	0.975108
GO:0060193_positive_regulation_of_lipase_activity	7	0	0	0	1666	1547.96	1624.53	1701.1	0.975108
GO:0000050_urea_cycle	6	0	0	0	1827	1712.83	1784.94	1857.05	0.976979
GO:0000737_DNA_catabolic_process__endonucleolytic	6	0	0	0	1827	1712.83	1784.94	1857.05	0.976979
GO:0001754_eye_photoreceptor_cell_differentiation	6	0	0	0	1827	1712.83	1784.94	1857.05	0.976979
GO:0001832_blastocyst_growth	6	0	0	0	1827	1712.83	1784.94	1857.05	0.976979
GO:0002028_regulation_of_sodium_ion_transport	6	0	0	0	1827	1712.83	1784.94	1857.05	0.976979
GO:0002218_activation_of_innate_immune_response	6	0	0	0	1827	1712.83	1784.94	1857.05	0.976979
GO:0002437_inflammatory_response_to_antigenic_stimulus	6	0	0	0	1827	1712.83	1784.94	1857.05	0.976979
GO:0002702_positive_regulation_of_production_of_molecular_mediator_of_immune_response	6	0	0	0	1827	1712.83	1784.94	1857.05	0.976979
GO:0002715_regulation_of_natural_killer_cell_mediated_immunity	6	0	0	0	1827	1712.83	1784.94	1857.05	0.976979
GO:0002720_positive_regulation_of_cytokine_production_during_immune_response	6	0	0	0	1827	1712.83	1784.94	1857.05	0.976979
GO:0002758_innate_immune_response-activating_signal_transduction	6	0	0	0	1827	1712.83	1784.94	1857.05	0.976979
GO:0002793_positive_regulation_of_peptide_secretion	6	0	0	0	1827	1712.83	1784.94	1857.05	0.976979
GO:0003085_negative_regulation_of_systemic_arterial_blood_pressure	6	0	0	0	1827	1712.83	1784.94	1857.05	0.976979
GO:0003091_renal_water_homeostasis	6	0	0	0	1827	1712.83	1784.94	1857.05	0.976979
GO:0006026_aminoglycan_catabolic_process	6	0	0	0	1827	1712.83	1784.94	1857.05	0.976979
GO:0006027_glycosaminoglycan_catabolic_process	6	0	0	0	1827	1712.83	1784.94	1857.05	0.976979
GO:0006108_malate_metabolic_process	6	0	0	0	1827	1712.83	1784.94	1857.05	0.976979
GO:0006285_base-excision_repair__AP_site_formation	6	0	0	0	1827	1712.83	1784.94	1857.05	0.976979
GO:0006301_postreplication_repair	6	0	0	0	1827	1712.83	1784.94	1857.05	0.976979
GO:0006415_translational_termination	6	0	0	0	1827	1712.83	1784.94	1857.05	0.976979
GO:0006474_N-terminal_protein_amino_acid_acetylation	6	0	0	0	1827	1712.83	1784.94	1857.05	0.976979
GO:0006477_protein_amino_acid_sulfation	6	0	0	0	1827	1712.83	1784.94	1857.05	0.976979
GO:0006534_cysteine_metabolic_process	6	0	0	0	1827	1712.83	1784.94	1857.05	0.976979
GO:0006568_tryptophan_metabolic_process	6	0	0	0	1827	1712.83	1784.94	1857.05	0.976979
GO:0006582_melanin_metabolic_process	6	0	0	0	1827	1712.83	1784.94	1857.05	0.976979
GO:0006583_melanin_biosynthetic_process_from_tyrosine	6	0	0	0	1827	1712.83	1784.94	1857.05	0.976979
GO:0006590_thyroid_hormone_generation	6	0	0	0	1827	1712.83	1784.94	1857.05	0.976979
GO:0006614_SRP-dependent_cotranslational_protein_targeting_to_membrane	6	0	0	0	1827	1712.83	1784.94	1857.05	0.976979
GO:0006621_protein_retention_in_ER_lumen	6	0	0	0	1827	1712.83	1784.94	1857.05	0.976979
GO:0006661_phosphatidylinositol_biosynthetic_process	6	0	0	0	1827	1712.83	1784.94	1857.05	0.976979
GO:0006729_tetrahydrobiopterin_biosynthetic_process	6	0	0	0	1827	1712.83	1784.94	1857.05	0.976979
GO:0006857_oligopeptide_transport	6	0	0	0	1827	1712.83	1784.94	1857.05	0.976979
GO:0006895_Golgi_to_endosome_transport	6	0	0	0	1827	1712.83	1784.94	1857.05	0.976979
GO:0006983_ER_overload_response	6	0	0	0	1827	1712.83	1784.94	1857.05	0.976979
GO:0007020_microtubule_nucleation	6	0	0	0	1827	1712.83	1784.94	1857.05	0.976979
GO:0007094_mitotic_cell_cycle_spindle_assembly_checkpoint	6	0	0	0	1827	1712.83	1784.94	1857.05	0.976979
GO:0007164_establishment_of_tissue_polarity	6	0	0	0	1827	1712.83	1784.94	1857.05	0.976979
GO:0007168_receptor_guanylyl_cyclase_signaling_pathway	6	0	0	0	1827	1712.83	1784.94	1857.05	0.976979
GO:0007185_transmembrane_receptor_protein_tyrosine_phosphatase_signaling_pathway	6	0	0	0	1827	1712.83	1784.94	1857.05	0.976979
GO:0007220_Notch_receptor_processing	6	0	0	0	1827	1712.83	1784.94	1857.05	0.976979
GO:0007617_mating_behavior	6	0	0	0	1827	1712.83	1784.94	1857.05	0.976979
GO:0007635_chemosensory_behavior	6	0	0	0	1827	1712.83	1784.94	1857.05	0.976979
GO:0007638_mechanosensory_behavior	6	0	0	0	1827	1712.83	1784.94	1857.05	0.976979
GO:0008354_germ_cell_migration	6	0	0	0	1827	1712.83	1784.94	1857.05	0.976979
GO:0008535_respiratory_chain_complex_IV_assembly	6	0	0	0	1827	1712.83	1784.94	1857.05	0.976979
GO:0008589_regulation_of_smoothened_signaling_pathway	6	0	0	0	1827	1712.83	1784.94	1857.05	0.976979
GO:0009068_aspartate_family_amino_acid_catabolic_process	6	0	0	0	1827	1712.83	1784.94	1857.05	0.976979
GO:0009071_serine_family_amino_acid_catabolic_process	6	0	0	0	1827	1712.83	1784.94	1857.05	0.976979
GO:0009086_methionine_biosynthetic_process	6	0	0	0	1827	1712.83	1784.94	1857.05	0.976979
GO:0009223_pyrimidine_deoxyribonucleotide_catabolic_process	6	0	0	0	1827	1712.83	1784.94	1857.05	0.976979
GO:0009251_glucan_catabolic_process	6	0	0	0	1827	1712.83	1784.94	1857.05	0.976979
GO:0009304_tRNA_transcription	6	0	0	0	1827	1712.83	1784.94	1857.05	0.976979
GO:0009954_proximal_distal_pattern_formation	6	0	0	0	1827	1712.83	1784.94	1857.05	0.976979
GO:0010224_response_to_UV-B	6	0	0	0	1827	1712.83	1784.94	1857.05	0.976979
GO:0010522_regulation_of_calcium_ion_transport_into_cytosol	6	0	0	0	1827	1712.83	1784.94	1857.05	0.976979
GO:0010524_positive_regulation_of_calcium_ion_transport_into_cytosol	6	0	0	0	1827	1712.83	1784.94	1857.05	0.976979
GO:0010596_negative_regulation_of_endothelial_cell_migration	6	0	0	0	1827	1712.83	1784.94	1857.05	0.976979
GO:0014013_regulation_of_gliogenesis	6	0	0	0	1827	1712.83	1784.94	1857.05	0.976979
GO:0014855_striated_muscle_cell_proliferation	6	0	0	0	1827	1712.83	1784.94	1857.05	0.976979
GO:0015884_folic_acid_transport	6	0	0	0	1827	1712.83	1784.94	1857.05	0.976979
GO:0015937_coenzyme_A_biosynthetic_process	6	0	0	0	1827	1712.83	1784.94	1857.05	0.976979
GO:0016579_protein_deubiquitination	6	0	0	0	1827	1712.83	1784.94	1857.05	0.976979
GO:0018202_peptidyl-histidine_modification	6	0	0	0	1827	1712.83	1784.94	1857.05	0.976979
GO:0018346_protein_amino_acid_prenylation	6	0	0	0	1827	1712.83	1784.94	1857.05	0.976979
GO:0019098_reproductive_behavior	6	0	0	0	1827	1712.83	1784.94	1857.05	0.976979
GO:0019321_pentose_metabolic_process	6	0	0	0	1827	1712.83	1784.94	1857.05	0.976979
GO:0019377_glycolipid_catabolic_process	6	0	0	0	1827	1712.83	1784.94	1857.05	0.976979
GO:0019627_urea_metabolic_process	6	0	0	0	1827	1712.83	1784.94	1857.05	0.976979
GO:0019794_nonprotein_amino_acid_metabolic_process	6	0	0	0	1827	1712.83	1784.94	1857.05	0.976979
GO:0019827_stem_cell_maintenance	6	0	0	0	1827	1712.83	1784.94	1857.05	0.976979
GO:0019883_antigen_processing_and_presentation_of_endogenous_antigen	6	0	0	0	1827	1712.83	1784.94	1857.05	0.976979
GO:0021575_hindbrain_morphogenesis	6	0	0	0	1827	1712.83	1784.94	1857.05	0.976979
GO:0021675_nerve_development	6	0	0	0	1827	1712.83	1784.94	1857.05	0.976979
GO:0021695_cerebellar_cortex_development	6	0	0	0	1827	1712.83	1784.94	1857.05	0.976979
GO:0021954_central_nervous_system_neuron_development	6	0	0	0	1827	1712.83	1784.94	1857.05	0.976979
GO:0022898_regulation_of_transmembrane_transporter_activity	6	0	0	0	1827	1712.83	1784.94	1857.05	0.976979
GO:0030002_cellular_anion_homeostasis	6	0	0	0	1827	1712.83	1784.94	1857.05	0.976979
GO:0030071_regulation_of_mitotic_metaphase_anaphase_transition	6	0	0	0	1827	1712.83	1784.94	1857.05	0.976979
GO:0030147_natriuresis	6	0	0	0	1827	1712.83	1784.94	1857.05	0.976979
GO:0030212_hyaluronan_metabolic_process	6	0	0	0	1827	1712.83	1784.94	1857.05	0.976979
GO:0030431_sleep	6	0	0	0	1827	1712.83	1784.94	1857.05	0.976979
GO:0030511_positive_regulation_of_transforming_growth_factor_beta_receptor_signaling_pathway	6	0	0	0	1827	1712.83	1784.94	1857.05	0.976979
GO:0030814_regulation_of_cAMP_metabolic_process	6	0	0	0	1827	1712.83	1784.94	1857.05	0.976979
GO:0031344_regulation_of_cell_projection_organization_and_biogenesis	6	0	0	0	1827	1712.83	1784.94	1857.05	0.976979
GO:0031346_positive_regulation_of_cell_projection_organization_and_biogenesis	6	0	0	0	1827	1712.83	1784.94	1857.05	0.976979
GO:0031398_positive_regulation_of_protein_ubiquitination	6	0	0	0	1827	1712.83	1784.94	1857.05	0.976979
GO:0031663_lipopolysaccharide-mediated_signaling_pathway	6	0	0	0	1827	1712.83	1784.94	1857.05	0.976979
GO:0032088_negative_regulation_of_NF-kappaB_transcription_factor_activity	6	0	0	0	1827	1712.83	1784.94	1857.05	0.976979
GO:0032094_response_to_food	6	0	0	0	1827	1712.83	1784.94	1857.05	0.976979
GO:0032409_regulation_of_transporter_activity	6	0	0	0	1827	1712.83	1784.94	1857.05	0.976979
GO:0032496_response_to_lipopolysaccharide	6	0	0	0	1827	1712.83	1784.94	1857.05	0.976979
GO:0032526_response_to_retinoic_acid	6	0	0	0	1827	1712.83	1784.94	1857.05	0.976979
GO:0032649_regulation_of_interferon-gamma_production	6	0	0	0	1827	1712.83	1784.94	1857.05	0.976979
GO:0032663_regulation_of_interleukin-2_production	6	0	0	0	1827	1712.83	1784.94	1857.05	0.976979
GO:0032675_regulation_of_interleukin-6_production	6	0	0	0	1827	1712.83	1784.94	1857.05	0.976979
GO:0032781_positive_regulation_of_ATPase_activity	6	0	0	0	1827	1712.83	1784.94	1857.05	0.976979
GO:0032845_negative_regulation_of_homeostatic_process	6	0	0	0	1827	1712.83	1784.94	1857.05	0.976979
GO:0032881_regulation_of_polysaccharide_metabolic_process	6	0	0	0	1827	1712.83	1784.94	1857.05	0.976979
GO:0033189_response_to_vitamin_A	6	0	0	0	1827	1712.83	1784.94	1857.05	0.976979
GO:0033365_protein_localization_in_organelle	6	0	0	0	1827	1712.83	1784.94	1857.05	0.976979
GO:0033683_nucleotide-excision_repair__DNA_incision	6	0	0	0	1827	1712.83	1784.94	1857.05	0.976979
GO:0035095_behavioral_response_to_nicotine	6	0	0	0	1827	1712.83	1784.94	1857.05	0.976979
GO:0035116_embryonic_hindlimb_morphogenesis	6	0	0	0	1827	1712.83	1784.94	1857.05	0.976979
GO:0042104_positive_regulation_of_activated_T_cell_proliferation	6	0	0	0	1827	1712.83	1784.94	1857.05	0.976979
GO:0042269_regulation_of_natural_killer_cell_mediated_cytotoxicity	6	0	0	0	1827	1712.83	1784.94	1857.05	0.976979
GO:0042346_positive_regulation_of_NF-kappaB_import_into_nucleus	6	0	0	0	1827	1712.83	1784.94	1857.05	0.976979
GO:0042438_melanin_biosynthetic_process	6	0	0	0	1827	1712.83	1784.94	1857.05	0.976979
GO:0042506_tyrosine_phosphorylation_of_Stat5_protein	6	0	0	0	1827	1712.83	1784.94	1857.05	0.976979
GO:0042787_protein_ubiquitination_during_ubiquitin-dependent_protein_catabolic_process	6	0	0	0	1827	1712.83	1784.94	1857.05	0.976979
GO:0043467_regulation_of_generation_of_precursor_metabolites_and_energy	6	0	0	0	1827	1712.83	1784.94	1857.05	0.976979
GO:0043534_blood_vessel_endothelial_cell_migration	6	0	0	0	1827	1712.83	1784.94	1857.05	0.976979
GO:0043588_skin_development	6	0	0	0	1827	1712.83	1784.94	1857.05	0.976979
GO:0043603_amide_metabolic_process	6	0	0	0	1827	1712.83	1784.94	1857.05	0.976979
GO:0045039_protein_import_into_mitochondrial_inner_membrane	6	0	0	0	1827	1712.83	1784.94	1857.05	0.976979
GO:0045047_protein_targeting_to_ER	6	0	0	0	1827	1712.83	1784.94	1857.05	0.976979
GO:0045090_retroviral_genome_replication	6	0	0	0	1827	1712.83	1784.94	1857.05	0.976979
GO:0045123_cellular_extravasation	6	0	0	0	1827	1712.83	1784.94	1857.05	0.976979
GO:0045124_regulation_of_bone_resorption	6	0	0	0	1827	1712.83	1784.94	1857.05	0.976979
GO:0045649_regulation_of_macrophage_differentiation	6	0	0	0	1827	1712.83	1784.94	1857.05	0.976979
GO:0045661_regulation_of_myoblast_differentiation	6	0	0	0	1827	1712.83	1784.94	1857.05	0.976979
GO:0045682_regulation_of_epidermis_development	6	0	0	0	1827	1712.83	1784.94	1857.05	0.976979
GO:0045685_regulation_of_glial_cell_differentiation	6	0	0	0	1827	1712.83	1784.94	1857.05	0.976979
GO:0045744_negative_regulation_of_G-protein_coupled_receptor_protein_signaling_pathway	6	0	0	0	1827	1712.83	1784.94	1857.05	0.976979
GO:0045830_positive_regulation_of_isotype_switching	6	0	0	0	1827	1712.83	1784.94	1857.05	0.976979
GO:0045909_positive_regulation_of_vasodilation	6	0	0	0	1827	1712.83	1784.94	1857.05	0.976979
GO:0045911_positive_regulation_of_DNA_recombination	6	0	0	0	1827	1712.83	1784.94	1857.05	0.976979
GO:0045947_negative_regulation_of_translational_initiation	6	0	0	0	1827	1712.83	1784.94	1857.05	0.976979
GO:0046339_diacylglycerol_metabolic_process	6	0	0	0	1827	1712.83	1784.94	1857.05	0.976979
GO:0046580_negative_regulation_of_Ras_protein_signal_transduction	6	0	0	0	1827	1712.83	1784.94	1857.05	0.976979
GO:0046717_acid_secretion	6	0	0	0	1827	1712.83	1784.94	1857.05	0.976979
GO:0048008_platelet-derived_growth_factor_receptor_signaling_pathway	6	0	0	0	1827	1712.83	1784.94	1857.05	0.976979
GO:0048339_paraxial_mesoderm_development	6	0	0	0	1827	1712.83	1784.94	1857.05	0.976979
GO:0048524_positive_regulation_of_viral_reproduction	6	0	0	0	1827	1712.83	1784.94	1857.05	0.976979
GO:0048525_negative_regulation_of_viral_reproduction	6	0	0	0	1827	1712.83	1784.94	1857.05	0.976979
GO:0048546_digestive_tract_morphogenesis	6	0	0	0	1827	1712.83	1784.94	1857.05	0.976979
GO:0048547_gut_morphogenesis	6	0	0	0	1827	1712.83	1784.94	1857.05	0.976979
GO:0048813_dendrite_morphogenesis	6	0	0	0	1827	1712.83	1784.94	1857.05	0.976979
GO:0048864_stem_cell_development	6	0	0	0	1827	1712.83	1784.94	1857.05	0.976979
GO:0050000_chromosome_localization	6	0	0	0	1827	1712.83	1784.94	1857.05	0.976979
GO:0050684_regulation_of_mRNA_processing	6	0	0	0	1827	1712.83	1784.94	1857.05	0.976979
GO:0050810_regulation_of_steroid_biosynthetic_process	6	0	0	0	1827	1712.83	1784.94	1857.05	0.976979
GO:0050907_detection_of_chemical_stimulus_involved_in_sensory_perception	6	0	0	0	1827	1712.83	1784.94	1857.05	0.976979
GO:0050912_detection_of_chemical_stimulus_involved_in_sensory_perception_of_taste	6	0	0	0	1827	1712.83	1784.94	1857.05	0.976979
GO:0050913_sensory_perception_of_bitter_taste	6	0	0	0	1827	1712.83	1784.94	1857.05	0.976979
GO:0051055_negative_regulation_of_lipid_biosynthetic_process	6	0	0	0	1827	1712.83	1784.94	1857.05	0.976979
GO:0051058_negative_regulation_of_small_GTPase_mediated_signal_transduction	6	0	0	0	1827	1712.83	1784.94	1857.05	0.976979
GO:0051085_chaperone_cofactor-dependent_protein_folding	6	0	0	0	1827	1712.83	1784.94	1857.05	0.976979
GO:0051145_smooth_muscle_cell_differentiation	6	0	0	0	1827	1712.83	1784.94	1857.05	0.976979
GO:0051205_protein_insertion_into_membrane	6	0	0	0	1827	1712.83	1784.94	1857.05	0.976979
GO:0051209_release_of_sequestered_calcium_ion_into_cytosol	6	0	0	0	1827	1712.83	1784.94	1857.05	0.976979
GO:0051282_regulation_of_sequestering_of_calcium_ion	6	0	0	0	1827	1712.83	1784.94	1857.05	0.976979
GO:0051283_negative_regulation_of_sequestering_of_calcium_ion	6	0	0	0	1827	1712.83	1784.94	1857.05	0.976979
GO:0051298_centrosome_duplication	6	0	0	0	1827	1712.83	1784.94	1857.05	0.976979
GO:0051303_establishment_of_chromosome_localization	6	0	0	0	1827	1712.83	1784.94	1857.05	0.976979
GO:0051354_negative_regulation_of_oxidoreductase_activity	6	0	0	0	1827	1712.83	1784.94	1857.05	0.976979
GO:0051482_elevation_of_cytosolic_calcium_ion_concentration_during_G-protein_signaling__coupled_to_IP3_second_messenger_(phospholipase_C_activating)	6	0	0	0	1827	1712.83	1784.94	1857.05	0.976979
GO:0051923_sulfation	6	0	0	0	1827	1712.83	1784.94	1857.05	0.976979
GO:0051963_regulation_of_synaptogenesis	6	0	0	0	1827	1712.83	1784.94	1857.05	0.976979
GO:0055081_anion_homeostasis	6	0	0	0	1827	1712.83	1784.94	1857.05	0.976979
GO:0060038_cardiac_muscle_cell_proliferation	6	0	0	0	1827	1712.83	1784.94	1857.05	0.976979
GO:0060070_Wnt_receptor_signaling_pathway_through_beta-catenin	6	0	0	0	1827	1712.83	1784.94	1857.05	0.976979
GO:0006383_transcription_from_RNA_polymerase_III_promoter	25	0	0	0	1836	1725.74	1796.73	1867.72	0.978611
GO:0009880_embryonic_pattern_specification	25	0	0	0	1836	1725.74	1796.73	1867.72	0.978611
GO:0014031_mesenchymal_cell_development	25	0	0	0	1836	1725.74	1796.73	1867.72	0.978611
GO:0015914_phospholipid_transport	25	0	0	0	1836	1725.74	1796.73	1867.72	0.978611
GO:0030278_regulation_of_ossification	25	0	0	0	1836	1725.74	1796.73	1867.72	0.978611
GO:0042698_ovulation_cycle	25	0	0	0	1836	1725.74	1796.73	1867.72	0.978611
GO:0045664_regulation_of_neuron_differentiation	25	0	0	0	1836	1725.74	1796.73	1867.72	0.978611
GO:0048762_mesenchymal_cell_differentiation	25	0	0	0	1836	1725.74	1796.73	1867.72	0.978611
GO:0050663_cytokine_secretion	25	0	0	0	1836	1725.74	1796.73	1867.72	0.978611
GO:0001541_ovarian_follicle_development	17	0	0	0	1858	1753.51	1822.7	1891.89	0.981001
GO:0002200_somatic_diversification_of_immune_receptors	17	0	0	0	1858	1753.51	1822.7	1891.89	0.981001
GO:0002703_regulation_of_leukocyte_mediated_immunity	17	0	0	0	1858	1753.51	1822.7	1891.89	0.981001
GO:0002706_regulation_of_lymphocyte_mediated_immunity	17	0	0	0	1858	1753.51	1822.7	1891.89	0.981001
GO:0006775_fat-soluble_vitamin_metabolic_process	17	0	0	0	1858	1753.51	1822.7	1891.89	0.981001
GO:0008207_C21-steroid_hormone_metabolic_process	17	0	0	0	1858	1753.51	1822.7	1891.89	0.981001
GO:0009112_nucleobase_metabolic_process	17	0	0	0	1858	1753.51	1822.7	1891.89	0.981001
GO:0009218_pyrimidine_ribonucleotide_metabolic_process	17	0	0	0	1858	1753.51	1822.7	1891.89	0.981001
GO:0009612_response_to_mechanical_stimulus	17	0	0	0	1858	1753.51	1822.7	1891.89	0.981001
GO:0009636_response_to_toxin	17	0	0	0	1858	1753.51	1822.7	1891.89	0.981001
GO:0017015_regulation_of_transforming_growth_factor_beta_receptor_signaling_pathway	17	0	0	0	1858	1753.51	1822.7	1891.89	0.981001
GO:0019439_aromatic_compound_catabolic_process	17	0	0	0	1858	1753.51	1822.7	1891.89	0.981001
GO:0022600_digestive_system_process	17	0	0	0	1858	1753.51	1822.7	1891.89	0.981001
GO:0030195_negative_regulation_of_blood_coagulation	17	0	0	0	1858	1753.51	1822.7	1891.89	0.981001
GO:0031960_response_to_corticosteroid_stimulus	17	0	0	0	1858	1753.51	1822.7	1891.89	0.981001
GO:0034220_transmembrane_ion_transport	17	0	0	0	1858	1753.51	1822.7	1891.89	0.981001
GO:0042036_negative_regulation_of_cytokine_biosynthetic_process	17	0	0	0	1858	1753.51	1822.7	1891.89	0.981001
GO:0043542_endothelial_cell_migration	17	0	0	0	1858	1753.51	1822.7	1891.89	0.981001
GO:0045639_positive_regulation_of_myeloid_cell_differentiation	17	0	0	0	1858	1753.51	1822.7	1891.89	0.981001
GO:0046632_alpha-beta_T_cell_differentiation	17	0	0	0	1858	1753.51	1822.7	1891.89	0.981001
GO:0050792_regulation_of_viral_reproduction	17	0	0	0	1858	1753.51	1822.7	1891.89	0.981001
GO:0051320_S_phase	17	0	0	0	1858	1753.51	1822.7	1891.89	0.981001
GO:0001569_patterning_of_blood_vessels	10	0	0	0	1926	1823.99	1889.06	1954.13	0.98082
GO:0001755_neural_crest_cell_migration	10	0	0	0	1926	1823.99	1889.06	1954.13	0.98082
GO:0001933_negative_regulation_of_protein_amino_acid_phosphorylation	10	0	0	0	1926	1823.99	1889.06	1954.13	0.98082
GO:0002263_cell_activation_during_immune_response	10	0	0	0	1926	1823.99	1889.06	1954.13	0.98082
GO:0002285_lymphocyte_activation_during_immune_response	10	0	0	0	1926	1823.99	1889.06	1954.13	0.98082
GO:0002286_T_cell_activation_during_immune_response	10	0	0	0	1926	1823.99	1889.06	1954.13	0.98082
GO:0002292_T_cell_differentiation_during_immune_response	10	0	0	0	1926	1823.99	1889.06	1954.13	0.98082
GO:0002293_alpha-beta_T_cell_differentiation_during_immune_response	10	0	0	0	1926	1823.99	1889.06	1954.13	0.98082
GO:0002294_CD4-positive__alpha-beta_T_cell_differentiation_during_immune_response	10	0	0	0	1926	1823.99	1889.06	1954.13	0.98082
GO:0002366_leukocyte_activation_during_immune_response	10	0	0	0	1926	1823.99	1889.06	1954.13	0.98082
GO:0002444_myeloid_leukocyte_mediated_immunity	10	0	0	0	1926	1823.99	1889.06	1954.13	0.98082
GO:0002456_T_cell_mediated_immunity	10	0	0	0	1926	1823.99	1889.06	1954.13	0.98082
GO:0006140_regulation_of_nucleotide_metabolic_process	10	0	0	0	1926	1823.99	1889.06	1954.13	0.98082
GO:0006376_mRNA_splice_site_selection	10	0	0	0	1926	1823.99	1889.06	1954.13	0.98082
GO:0006595_polyamine_metabolic_process	10	0	0	0	1926	1823.99	1889.06	1954.13	0.98082
GO:0006739_NADP_metabolic_process	10	0	0	0	1926	1823.99	1889.06	1954.13	0.98082
GO:0006835_dicarboxylic_acid_transport	10	0	0	0	1926	1823.99	1889.06	1954.13	0.98082
GO:0007009_plasma_membrane_organization_and_biogenesis	10	0	0	0	1926	1823.99	1889.06	1954.13	0.98082
GO:0007157_heterophilic_cell_adhesion	10	0	0	0	1926	1823.99	1889.06	1954.13	0.98082
GO:0008038_neuron_recognition	10	0	0	0	1926	1823.99	1889.06	1954.13	0.98082
GO:0010551_regulation_of_specific_transcription_from_RNA_polymerase_II_promoter	10	0	0	0	1926	1823.99	1889.06	1954.13	0.98082
GO:0015695_organic_cation_transport	10	0	0	0	1926	1823.99	1889.06	1954.13	0.98082
GO:0018409_peptide_or_protein_amino-terminal_blocking	10	0	0	0	1926	1823.99	1889.06	1954.13	0.98082
GO:0030199_collagen_fibril_organization	10	0	0	0	1926	1823.99	1889.06	1954.13	0.98082
GO:0030239_myofibril_assembly	10	0	0	0	1926	1823.99	1889.06	1954.13	0.98082
GO:0030260_entry_into_host_cell	10	0	0	0	1926	1823.99	1889.06	1954.13	0.98082
GO:0030865_cortical_cytoskeleton_organization_and_biogenesis	10	0	0	0	1926	1823.99	1889.06	1954.13	0.98082
GO:0031112_positive_regulation_of_microtubule_polymerization_or_depolymerization	10	0	0	0	1926	1823.99	1889.06	1954.13	0.98082
GO:0031113_regulation_of_microtubule_polymerization	10	0	0	0	1926	1823.99	1889.06	1954.13	0.98082
GO:0032569_specific_transcription_from_RNA_polymerase_II_promoter	10	0	0	0	1926	1823.99	1889.06	1954.13	0.98082
GO:0032768_regulation_of_monooxygenase_activity	10	0	0	0	1926	1823.99	1889.06	1954.13	0.98082
GO:0042092_T-helper_2_type_immune_response	10	0	0	0	1926	1823.99	1889.06	1954.13	0.98082
GO:0042093_T-helper_cell_differentiation	10	0	0	0	1926	1823.99	1889.06	1954.13	0.98082
GO:0042130_negative_regulation_of_T_cell_proliferation	10	0	0	0	1926	1823.99	1889.06	1954.13	0.98082
GO:0042228_interleukin-8_biosynthetic_process	10	0	0	0	1926	1823.99	1889.06	1954.13	0.98082
GO:0042384_cilium_biogenesis	10	0	0	0	1926	1823.99	1889.06	1954.13	0.98082
GO:0042423_catecholamine_biosynthetic_process	10	0	0	0	1926	1823.99	1889.06	1954.13	0.98082
GO:0042531_positive_regulation_of_tyrosine_phosphorylation_of_STAT_protein	10	0	0	0	1926	1823.99	1889.06	1954.13	0.98082
GO:0043270_positive_regulation_of_ion_transport	10	0	0	0	1926	1823.99	1889.06	1954.13	0.98082
GO:0044241_lipid_digestion	10	0	0	0	1926	1823.99	1889.06	1954.13	0.98082
GO:0044409_entry_into_host	10	0	0	0	1926	1823.99	1889.06	1954.13	0.98082
GO:0045446_endothelial_cell_differentiation	10	0	0	0	1926	1823.99	1889.06	1954.13	0.98082
GO:0045793_positive_regulation_of_cell_size	10	0	0	0	1926	1823.99	1889.06	1954.13	0.98082
GO:0046324_regulation_of_glucose_import	10	0	0	0	1926	1823.99	1889.06	1954.13	0.98082
GO:0046635_positive_regulation_of_alpha-beta_T_cell_activation	10	0	0	0	1926	1823.99	1889.06	1954.13	0.98082
GO:0046718_entry_of_virus_into_host_cell	10	0	0	0	1926	1823.99	1889.06	1954.13	0.98082
GO:0046823_negative_regulation_of_nucleocytoplasmic_transport	10	0	0	0	1926	1823.99	1889.06	1954.13	0.98082
GO:0048200_Golgi_transport_vesicle_coating	10	0	0	0	1926	1823.99	1889.06	1954.13	0.98082
GO:0048204_vesicle_targeting__inter-Golgi_cisterna	10	0	0	0	1926	1823.99	1889.06	1954.13	0.98082
GO:0048205_COPI_coating_of_Golgi_vesicle	10	0	0	0	1926	1823.99	1889.06	1954.13	0.98082
GO:0048206_vesicle_targeting__cis-Golgi_to_rough_ER	10	0	0	0	1926	1823.99	1889.06	1954.13	0.98082
GO:0048219_inter-Golgi_cisterna_vesicle-mediated_transport	10	0	0	0	1926	1823.99	1889.06	1954.13	0.98082
GO:0048220_cis-Golgi_to_rough_ER_vesicle-mediated_transport	10	0	0	0	1926	1823.99	1889.06	1954.13	0.98082
GO:0048662_negative_regulation_of_smooth_muscle_cell_proliferation	10	0	0	0	1926	1823.99	1889.06	1954.13	0.98082
GO:0048709_oligodendrocyte_differentiation	10	0	0	0	1926	1823.99	1889.06	1954.13	0.98082
GO:0050709_negative_regulation_of_protein_secretion	10	0	0	0	1926	1823.99	1889.06	1954.13	0.98082
GO:0050718_positive_regulation_of_interleukin-1_beta_secretion	10	0	0	0	1926	1823.99	1889.06	1954.13	0.98082
GO:0050892_intestinal_absorption	10	0	0	0	1926	1823.99	1889.06	1954.13	0.98082
GO:0050926_regulation_of_positive_chemotaxis	10	0	0	0	1926	1823.99	1889.06	1954.13	0.98082
GO:0050927_positive_regulation_of_positive_chemotaxis	10	0	0	0	1926	1823.99	1889.06	1954.13	0.98082
GO:0050999_regulation_of_nitric-oxide_synthase_activity	10	0	0	0	1926	1823.99	1889.06	1954.13	0.98082
GO:0051289_protein_homotetramerization	10	0	0	0	1926	1823.99	1889.06	1954.13	0.98082
GO:0051806_entry_into_cell_of_other_organism_during_symbiotic_interaction	10	0	0	0	1926	1823.99	1889.06	1954.13	0.98082
GO:0051828_entry_into_other_organism_during_symbiotic_interaction	10	0	0	0	1926	1823.99	1889.06	1954.13	0.98082
GO:0051928_positive_regulation_of_calcium_ion_transport	10	0	0	0	1926	1823.99	1889.06	1954.13	0.98082
GO:0052126_movement_in_host_environment	10	0	0	0	1926	1823.99	1889.06	1954.13	0.98082
GO:0052192_movement_in_environment_of_other_organism_during_symbiotic_interaction	10	0	0	0	1926	1823.99	1889.06	1954.13	0.98082
GO:0055002_striated_muscle_cell_development	10	0	0	0	1926	1823.99	1889.06	1954.13	0.98082
GO:0006805_xenobiotic_metabolic_process	26	0	0	0	1930	1834.17	1898.53	1962.89	0.983694
GO:0033157_regulation_of_intracellular_protein_transport	26	0	0	0	1930	1834.17	1898.53	1962.89	0.983694
GO:0046456_icosanoid_biosynthetic_process	26	0	0	0	1930	1834.17	1898.53	1962.89	0.983694
GO:0048754_branching_morphogenesis_of_a_tube	26	0	0	0	1930	1834.17	1898.53	1962.89	0.983694
GO:0002455_humoral_immune_response_mediated_by_circulating_immunoglobulin	31	0	0	0	1934	1838.63	1902.48	1966.33	0.983702
GO:0006220_pyrimidine_nucleotide_metabolic_process	31	0	0	0	1934	1838.63	1902.48	1966.33	0.983702
GO:0042471_ear_morphogenesis	31	0	0	0	1934	1838.63	1902.48	1966.33	0.983702
GO:0050673_epithelial_cell_proliferation	31	0	0	0	1934	1838.63	1902.48	1966.33	0.983702
GO:0000018_regulation_of_DNA_recombination	16	0	0	0	1972	1878.2	1938.51	1998.82	0.983017
GO:0000059_protein_import_into_nucleus__docking	16	0	0	0	1972	1878.2	1938.51	1998.82	0.983017
GO:0001707_mesoderm_formation	16	0	0	0	1972	1878.2	1938.51	1998.82	0.983017
GO:0001890_placenta_development	16	0	0	0	1972	1878.2	1938.51	1998.82	0.983017
GO:0001906_cell_killing	16	0	0	0	1972	1878.2	1938.51	1998.82	0.983017
GO:0002562_somatic_diversification_of_immune_receptors_via_germline_recombination_within_a_single_locus	16	0	0	0	1972	1878.2	1938.51	1998.82	0.983017
GO:0003044_regulation_of_systemic_arterial_blood_pressure_mediated_by_a_chemical_signal	16	0	0	0	1972	1878.2	1938.51	1998.82	0.983017
GO:0007202_activation_of_phospholipase_C_activity	16	0	0	0	1972	1878.2	1938.51	1998.82	0.983017
GO:0007589_body_fluid_secretion	16	0	0	0	1972	1878.2	1938.51	1998.82	0.983017
GO:0008156_negative_regulation_of_DNA_replication	16	0	0	0	1972	1878.2	1938.51	1998.82	0.983017
GO:0009126_purine_nucleoside_monophosphate_metabolic_process	16	0	0	0	1972	1878.2	1938.51	1998.82	0.983017
GO:0009127_purine_nucleoside_monophosphate_biosynthetic_process	16	0	0	0	1972	1878.2	1938.51	1998.82	0.983017
GO:0009167_purine_ribonucleoside_monophosphate_metabolic_process	16	0	0	0	1972	1878.2	1938.51	1998.82	0.983017
GO:0009168_purine_ribonucleoside_monophosphate_biosynthetic_process	16	0	0	0	1972	1878.2	1938.51	1998.82	0.983017
GO:0009220_pyrimidine_ribonucleotide_biosynthetic_process	16	0	0	0	1972	1878.2	1938.51	1998.82	0.983017
GO:0015985_energy_coupled_proton_transport__down_electrochemical_gradient	16	0	0	0	1972	1878.2	1938.51	1998.82	0.983017
GO:0015986_ATP_synthesis_coupled_proton_transport	16	0	0	0	1972	1878.2	1938.51	1998.82	0.983017
GO:0016444_somatic_cell_DNA_recombination	16	0	0	0	1972	1878.2	1938.51	1998.82	0.983017
GO:0018149_peptide_cross-linking	16	0	0	0	1972	1878.2	1938.51	1998.82	0.983017
GO:0031123_RNA_3'-end_processing	16	0	0	0	1972	1878.2	1938.51	1998.82	0.983017
GO:0031400_negative_regulation_of_protein_modification_process	16	0	0	0	1972	1878.2	1938.51	1998.82	0.983017
GO:0034105_positive_regulation_of_tissue_remodeling	16	0	0	0	1972	1878.2	1938.51	1998.82	0.983017
GO:0042168_heme_metabolic_process	16	0	0	0	1972	1878.2	1938.51	1998.82	0.983017
GO:0042475_odontogenesis_of_dentine-containing_tooth	16	0	0	0	1972	1878.2	1938.51	1998.82	0.983017
GO:0042509_regulation_of_tyrosine_phosphorylation_of_STAT_protein	16	0	0	0	1972	1878.2	1938.51	1998.82	0.983017
GO:0045088_regulation_of_innate_immune_response	16	0	0	0	1972	1878.2	1938.51	1998.82	0.983017
GO:0045785_positive_regulation_of_cell_adhesion	16	0	0	0	1972	1878.2	1938.51	1998.82	0.983017
GO:0046852_positive_regulation_of_bone_remodeling	16	0	0	0	1972	1878.2	1938.51	1998.82	0.983017
GO:0048002_antigen_processing_and_presentation_of_peptide_antigen	16	0	0	0	1972	1878.2	1938.51	1998.82	0.983017
GO:0048144_fibroblast_proliferation	16	0	0	0	1972	1878.2	1938.51	1998.82	0.983017
GO:0048145_regulation_of_fibroblast_proliferation	16	0	0	0	1972	1878.2	1938.51	1998.82	0.983017
GO:0048634_regulation_of_muscle_development	16	0	0	0	1972	1878.2	1938.51	1998.82	0.983017
GO:0050679_positive_regulation_of_epithelial_cell_proliferation	16	0	0	0	1972	1878.2	1938.51	1998.82	0.983017
GO:0050715_positive_regulation_of_cytokine_secretion	16	0	0	0	1972	1878.2	1938.51	1998.82	0.983017
GO:0050795_regulation_of_behavior	16	0	0	0	1972	1878.2	1938.51	1998.82	0.983017
GO:0050868_negative_regulation_of_T_cell_activation	16	0	0	0	1972	1878.2	1938.51	1998.82	0.983017
GO:0051341_regulation_of_oxidoreductase_activity	16	0	0	0	1972	1878.2	1938.51	1998.82	0.983017
GO:0051384_response_to_glucocorticoid_stimulus	16	0	0	0	1972	1878.2	1938.51	1998.82	0.983017
GO:0001763_morphogenesis_of_a_branching_structure	30	0	0	0	1979	1889.6	1948.14	2006.68	0.984406
GO:0001819_positive_regulation_of_cytokine_production	30	0	0	0	1979	1889.6	1948.14	2006.68	0.984406
GO:0009190_cyclic_nucleotide_biosynthetic_process	30	0	0	0	1979	1889.6	1948.14	2006.68	0.984406
GO:0030282_bone_mineralization	30	0	0	0	1979	1889.6	1948.14	2006.68	0.984406
GO:0045445_myoblast_differentiation	30	0	0	0	1979	1889.6	1948.14	2006.68	0.984406
GO:0050708_regulation_of_protein_secretion	30	0	0	0	1979	1889.6	1948.14	2006.68	0.984406
GO:0050727_regulation_of_inflammatory_response	30	0	0	0	1979	1889.6	1948.14	2006.68	0.984406
GO:0001709_cell_fate_determination	28	0	0	0	1991	1899.26	1956.8	2014.34	0.982823
GO:0006958_complement_activation__classical_pathway	28	0	0	0	1991	1899.26	1956.8	2014.34	0.982823
GO:0007292_female_gamete_generation	28	0	0	0	1991	1899.26	1956.8	2014.34	0.982823
GO:0009410_response_to_xenobiotic_stimulus	28	0	0	0	1991	1899.26	1956.8	2014.34	0.982823
GO:0009451_RNA_modification	28	0	0	0	1991	1899.26	1956.8	2014.34	0.982823
GO:0030216_keratinocyte_differentiation	28	0	0	0	1991	1899.26	1956.8	2014.34	0.982823
GO:0031349_positive_regulation_of_defense_response	28	0	0	0	1991	1899.26	1956.8	2014.34	0.982823
GO:0034103_regulation_of_tissue_remodeling	28	0	0	0	1991	1899.26	1956.8	2014.34	0.982823
GO:0046546_development_of_primary_male_sexual_characteristics	28	0	0	0	1991	1899.26	1956.8	2014.34	0.982823
GO:0046850_regulation_of_bone_remodeling	28	0	0	0	1991	1899.26	1956.8	2014.34	0.982823
GO:0050678_regulation_of_epithelial_cell_proliferation	28	0	0	0	1991	1899.26	1956.8	2014.34	0.982823
GO:0051223_regulation_of_protein_transport	28	0	0	0	1991	1899.26	1956.8	2014.34	0.982823
GO:0006284_base-excision_repair	23	0	0	0	2009	1919.82	1975.44	2031.06	0.983295
GO:0006584_catecholamine_metabolic_process	23	0	0	0	2009	1919.82	1975.44	2031.06	0.983295
GO:0009123_nucleoside_monophosphate_metabolic_process	23	0	0	0	2009	1919.82	1975.44	2031.06	0.983295
GO:0009124_nucleoside_monophosphate_biosynthetic_process	23	0	0	0	2009	1919.82	1975.44	2031.06	0.983295
GO:0009166_nucleotide_catabolic_process	23	0	0	0	2009	1919.82	1975.44	2031.06	0.983295
GO:0009584_detection_of_visible_light	23	0	0	0	2009	1919.82	1975.44	2031.06	0.983295
GO:0031109_microtubule_polymerization_or_depolymerization	23	0	0	0	2009	1919.82	1975.44	2031.06	0.983295
GO:0032886_regulation_of_microtubule-based_process	23	0	0	0	2009	1919.82	1975.44	2031.06	0.983295
[truncated: 622 more rows]
