# Supplementary material for: Glucocorticoids with different chemical structures but similar glucocorticoid receptor potency regulate subsets of common and unique genes in human trabecular meshwork cells
Source: BMC Med Genomics. 2009 Sep 10;2:58. doi: 10.1186/1755-8794-2-58 (PMC2749862; doi:10.1186/1755-8794-2-58)
Supplement: Additional file 7 — The "change" list of enriched gene ontological processes in response to FA in TM 93. A list of biological processes (and associated statistical enrichment values) representing the entire list of transcripts and negating the directionality of the change. The list was sorted by p-value. [file 1755-8794-2-58-S7.xls]

## Sheet: TM93_unique_to_FA.txt.change
HYPERLINKED GO CATEGORY	TOTAL GENES	CHANGED GENES	ENRICHMENT	LOG10(p)	CUMULATIVE NUMBER OF CATEGORIES	CUMULATIVE RANDOMS LOWER BOUND	CUMULATIVE RANDOMS MEAN	CUMULATIVE RANDOMS UPPER BOUND	FALSE DISCOVERY RATE
GO:0043283_biopolymer_metabolic_process	4157	443	1.23427	-8.23816	1	0	0	0	0
GO:0010467_gene_expression	2815	316	1.30015	-7.60575	2	0	0	0	0
GO:0043170_macromolecule_metabolic_process	5042	513	1.17842	-6.87096	3	0	0	0	0
GO:0016568_chromatin_modification	179	38	2.45876	-6.84632	4	0	0	0	0
GO:0016070_RNA_metabolic_process	2392	269	1.3025	-6.38148	5	0	0	0	0
GO:0010468_regulation_of_gene_expression	2166	246	1.31542	-6.13603	6	0	0	0	0
GO:0043284_biopolymer_biosynthetic_process	2372	262	1.2793	-5.53432	7	0	0	0	0
GO:0006325_establishment_and_or_maintenance_of_chromatin_architecture	266	46	2.00291	-5.43532	8	0	0	0	0
GO:0044238_primary_metabolic_process	5883	575	1.13202	-5.32773	9	0	0	0	0
GO:0006350_transcription	2110	235	1.28995	-5.19107	10	-0.241411	0.04	0.321411	0.004
GO:0009889_regulation_of_biosynthetic_process	2181	241	1.27982	-5.07193	11	-0.241411	0.04	0.321411	0.003636
GO:0060255_regulation_of_macromolecule_metabolic_process	2331	255	1.26702	-5.04368	12	-0.241411	0.04	0.321411	0.003333
GO:0031323_regulation_of_cellular_metabolic_process	2385	260	1.26262	-5.03094	13	-0.241411	0.04	0.321411	0.003077
GO:0010556_regulation_of_macromolecule_biosynthetic_process	2154	238	1.27973	-5.00317	14	-0.241411	0.04	0.321411	0.002857
GO:0044249_cellular_biosynthetic_process	2665	286	1.24295	-5.00291	15	-0.241411	0.04	0.321411	0.002667
GO:0019222_regulation_of_metabolic_process	2448	265	1.25378	-4.89366	16	-0.241411	0.04	0.321411	0.0025
GO:0045449_regulation_of_transcription	2030	225	1.28373	-4.8133	17	-0.241411	0.04	0.321411	0.002353
GO:0051252_regulation_of_RNA_metabolic_process	1918	214	1.29226	-4.76442	18	-0.241411	0.04	0.321411	0.002222
GO:0019219_regulation_of_nucleobase__nucleoside__nucleotide_and_nucleic_acid_metabolic_process	2088	230	1.2758	-4.73358	19	-0.241411	0.04	0.321411	0.002105
GO:0044237_cellular_metabolic_process	6065	586	1.11906	-4.73271	20	-0.241411	0.04	0.321411	0.002
GO:0006139_nucleobase__nucleoside__nucleotide_and_nucleic_acid_metabolic_process	3022	317	1.21493	-4.72158	21	-0.241411	0.04	0.321411	0.001905
GO:0006355_regulation_of_transcription__DNA-dependent	1906	212	1.28825	-4.62982	22	-0.252048	0.06	0.372048	0.002727
GO:0009059_macromolecule_biosynthetic_process	2793	295	1.22331	-4.59518	23	-0.255825	0.07	0.395825	0.003043
GO:0006996_organelle_organization_and_biogenesis	1004	123	1.41892	-4.54087	24	-0.422233	0.1	0.622233	0.004167
GO:0009058_biosynthetic_process	3245	336	1.19925	-4.53501	25	-0.422233	0.1	0.622233	0.004
GO:0006351_transcription__DNA-dependent	1957	216	1.27835	-4.49589	26	-0.422233	0.1	0.622233	0.003846
GO:0032774_RNA_biosynthetic_process	1961	216	1.27574	-4.43784	27	-0.419818	0.11	0.639818	0.004074
GO:0008152_metabolic_process	6506	621	1.10551	-4.42335	28	-0.419818	0.11	0.639818	0.003929
GO:0051276_chromosome_organization_and_biogenesis	324	49	1.75161	-4.14011	29	-0.471177	0.16	0.791177	0.005517
GO:0010629_negative_regulation_of_gene_expression	267	41	1.77852	-3.70407	30	-0.604534	0.3	1.20453	0.01
GO:0016043_cellular_component_organization_and_biogenesis	1591	174	1.26668	-3.44064	31	-0.697267	0.64	1.97727	0.020645
GO:0033036_macromolecule_localization	735	90	1.41821	-3.43387	32	-0.697267	0.64	1.97727	0.02
GO:0015031_protein_transport	641	80	1.4455	-3.36039	33	-0.697159	0.68	2.05716	0.020606
GO:0045184_establishment_of_protein_localization	642	80	1.44325	-3.33945	34	-0.808061	0.8	2.40806	0.023529
GO:0006396_RNA_processing	398	54	1.57144	-3.26585	35	-0.766667	0.9	2.56667	0.025714
GO:0016481_negative_regulation_of_transcription	263	39	1.71749	-3.24299	36	-0.793916	0.94	2.67392	0.026111
GO:0008104_protein_localization	696	85	1.41448	-3.23482	37	-0.793916	0.94	2.67392	0.025405
GO:0010558_negative_regulation_of_macromolecule_biosynthetic_process	295	42	1.64897	-3.07772	38	-0.605044	1.4	3.40504	0.036842
GO:0065003_macromolecular_complex_assembly	513	65	1.46751	-2.99818	39	-0.574978	1.54	3.65498	0.039487
GO:0009890_negative_regulation_of_biosynthetic_process	307	43	1.62224	-2.99115	40	-0.543367	1.58	3.70337	0.0395
GO:0045934_negative_regulation_of_nucleobase__nucleoside__nucleotide_and_nucleic_acid_metabolic_process	290	41	1.63747	-2.95803	41	-0.477779	1.66	3.79778	0.040488
GO:0006357_regulation_of_transcription_from_RNA_polymerase_II_promoter	412	54	1.51804	-2.9115	42	-0.499018	1.75	3.99902	0.041667
GO:0048193_Golgi_vesicle_transport	82	16	2.25992	-2.8167	43	-0.359593	2.11	4.57959	0.04907
GO:0046688_response_to_copper_ion	7	4	6.61833	-2.80608	44	-0.191499	2.34	4.8715	0.053182
GO:0006366_transcription_from_RNA_polymerase_II_promoter	581	71	1.41536	-2.79527	45	-0.201985	2.35	4.90198	0.052222
GO:0010035_response_to_inorganic_substance	40	10	2.89552	-2.77118	46	-0.19887	2.37	4.93887	0.051522
GO:0043933_macromolecular_complex_subunit_organization	567	69	1.40946	-2.68519	47	-0.174341	2.6	5.37434	0.055319
GO:0010608_posttranscriptional_regulation_of_gene_expression	117	20	1.97984	-2.63604	48	0.096524	3.19	6.28348	0.066458
GO:0010038_response_to_metal_ion	35	9	2.97825	-2.63507	49	0.144531	3.25	6.35547	0.066327
GO:0034622_cellular_macromolecular_complex_assembly	350	46	1.52222	-2.58655	50	0.172591	3.59	7.00741	0.0718
GO:0006891_intra-Golgi_vesicle-mediated_transport	18	6	3.86069	-2.51467	51	0.570854	4.34	8.10915	0.085098
GO:0040029_regulation_of_gene_expression__epigenetic	37	9	2.81726	-2.45698	52	0.958876	4.92	8.88112	0.094615
GO:0010605_negative_regulation_of_macromolecule_metabolic_process	356	46	1.49656	-2.44293	53	1.0268	4.99	8.9532	0.094151
GO:0022613_ribonucleoprotein_complex_biogenesis_and_assembly	173	26	1.74066	-2.43123	54	1.05285	5.04	9.02715	0.093333
GO:0044419_interspecies_interaction_between_organisms	209	30	1.6625	-2.41303	55	1.05915	5.12	9.18085	0.093091
GO:0016192_vesicle-mediated_transport	458	56	1.41615	-2.32345	56	1.17432	5.75	10.3257	0.102679
GO:0006839_mitochondrial_transport	53	11	2.40383	-2.31008	57	1.56974	6.48	11.3903	0.113684
GO:0016570_histone_modification	39	9	2.67279	-2.29338	58	1.63056	6.78	11.9294	0.116897
GO:0021515_cell_differentiation_in_spinal_cord	5	3	6.94925	-2.25041	59	2.51833	8.38	14.2417	0.142034
GO:0031324_negative_regulation_of_cellular_metabolic_process	395	49	1.43676	-2.21769	60	2.63325	8.68	14.7268	0.144667
GO:0016569_covalent_chromatin_modification	41	9	2.54241	-2.14262	61	3.51215	10.2	16.8878	0.167213
GO:0018193_peptidyl-amino_acid_modification	112	18	1.8614	-2.14033	62	3.50662	10.21	16.9134	0.164677
GO:0009892_negative_regulation_of_metabolic_process	399	49	1.42236	-2.13552	63	3.47158	10.25	17.0284	0.162698
GO:0043412_biopolymer_modification	1268	133	1.21484	-2.0732	64	4.36652	11.6	18.8335	0.18125
GO:0009987_cellular_process	9780	870	1.03031	-2.06159	65	4.50746	11.77	19.0325	0.181077
GO:0007264_small_GTPase_mediated_signal_transduction	405	49	1.40129	-2.01668	66	5.07725	12.92	20.7627	0.195758
GO:0046907_intracellular_transport	595	68	1.32367	-2.01486	67	5.07725	12.92	20.7627	0.192836
GO:0034470_ncRNA_processing	107	17	1.84014	-2.00174	68	5.20049	13.09	20.9795	0.1925
GO:0034621_cellular_macromolecular_complex_subunit_organization	406	49	1.39784	-1.99738	69	5.26269	13.15	21.0373	0.19058
GO:0006895_Golgi_to_endosome_transport	6	3	5.79104	-1.97809	71	6.89057	15.39	23.8894	0.216761
GO:0009086_methionine_biosynthetic_process	6	3	5.79104	-1.97809	71	6.89057	15.39	23.8894	0.216761
GO:0007172_signal_complex_assembly	11	4	4.21166	-1.95371	72	7.30216	16.42	25.5378	0.228056
GO:0044257_cellular_protein_catabolic_process	190	26	1.58492	-1.9033	73	8.51341	18.29	28.0666	0.250548
GO:0019538_protein_metabolic_process	2329	229	1.13881	-1.89997	74	8.56167	18.38	28.1983	0.248378
GO:0008361_regulation_of_cell_size	181	25	1.59973	-1.89812	75	8.62734	18.47	28.3127	0.246267
GO:0044267_cellular_protein_metabolic_process	2290	225	1.13798	-1.85801	76	9.31668	19.3	29.2833	0.253947
GO:0001666_response_to_hypoxia	53	10	2.1853	-1.85277	77	9.40902	19.52	29.631	0.253506
GO:0044260_cellular_macromolecule_metabolic_process	2406	235	1.13125	-1.81462	78	10.0219	20.65	31.2781	0.264744
GO:0000097_sulfur_amino_acid_biosynthetic_process	12	4	3.86069	-1.80787	79	11.0663	22.24	33.4137	0.281519
GO:0007612_learning	18	5	3.21724	-1.80371	80	11.6151	23	34.3849	0.2875
GO:0030163_protein_catabolic_process	241	31	1.48981	-1.79651	81	11.8014	23.28	34.7586	0.287407
GO:0045893_positive_regulation_of_transcription__DNA-dependent	233	30	1.49125	-1.76072	82	13.6718	26.05	38.4282	0.317683
GO:0006511_ubiquitin-dependent_protein_catabolic_process	186	25	1.55673	-1.75979	84	14.0194	26.37	38.7206	0.313929
GO:0045892_negative_regulation_of_transcription__DNA-dependent	186	25	1.55673	-1.75979	84	14.0194	26.37	38.7206	0.313929
GO:0019941_modification-dependent_protein_catabolic_process	187	25	1.54841	-1.73318	86	14.7676	27.09	39.4124	0.315
GO:0043632_modification-dependent_macromolecule_catabolic_process	187	25	1.54841	-1.73318	86	14.7676	27.09	39.4124	0.315
GO:0051254_positive_regulation_of_RNA_metabolic_process	235	30	1.47856	-1.71376	87	15.0873	27.49	39.8927	0.315977
GO:0031325_positive_regulation_of_cellular_metabolic_process	422	49	1.34484	-1.70732	88	15.1978	27.67	40.1422	0.314432
GO:0051253_negative_regulation_of_RNA_metabolic_process	188	25	1.54017	-1.70691	90	15.229	27.7	40.171	0.307778
GO:0051603_proteolysis_involved_in_cellular_protein_catabolic_process	188	25	1.54017	-1.70691	90	15.229	27.7	40.171	0.307778
GO:0006892_post-Golgi_vesicle-mediated_transport	19	5	3.04791	-1.70234	91	15.525	28.41	41.295	0.312198
GO:0007569_cell_aging	13	4	3.56372	-1.67832	92	17.5969	31.11	44.6231	0.338152
GO:0006464_protein_modification_process	1220	125	1.18669	-1.6753	93	17.6133	31.12	44.6267	0.334624
GO:0009057_macromolecule_catabolic_process	414	48	1.34285	-1.67251	94	17.6291	31.17	44.7109	0.331596
GO:0031326_regulation_of_cellular_biosynthetic_process	126	18	1.65458	-1.63969	95	18.587	32.33	46.073	0.340316
GO:0006397_mRNA_processing	258	32	1.43654	-1.63025	96	18.602	32.4	46.198	0.3375
GO:0022618_ribonucleoprotein_complex_assembly	91	14	1.78186	-1.62599	97	18.6912	32.51	46.3288	0.335155
GO:0006457_protein_folding	145	20	1.59753	-1.61527	98	18.9448	32.87	46.7952	0.335408
GO:0007242_intracellular_signaling_cascade	1271	129	1.17552	-1.59788	99	20.208	34.53	48.852	0.348788
GO:0006555_methionine_metabolic_process	8	3	4.34328	-1.58795	104	22.8372	37.84	52.8428	0.363846
GO:0009396_folic_acid_and_derivative_biosynthetic_process	8	3	4.34328	-1.58795	104	22.8372	37.84	52.8428	0.363846
GO:0018205_peptidyl-lysine_modification	8	3	4.34328	-1.58795	104	22.8372	37.84	52.8428	0.363846
GO:0021510_spinal_cord_development	8	3	4.34328	-1.58795	104	22.8372	37.84	52.8428	0.363846
GO:0048863_stem_cell_differentiation	8	3	4.34328	-1.58795	104	22.8372	37.84	52.8428	0.363846
GO:0065004_protein-DNA_complex_assembly	146	20	1.58659	-1.58655	105	22.8496	37.86	52.8704	0.360571
GO:0042254_ribosome_biogenesis	75	12	1.85313	-1.58001	106	22.9487	38.12	53.2913	0.359623
GO:0006333_chromatin_assembly_or_disassembly	119	17	1.65458	-1.57604	107	23.0537	38.28	53.5063	0.357757
GO:0009893_positive_regulation_of_metabolic_process	430	49	1.31982	-1.57491	108	23.0701	38.3	53.5299	0.35463
GO:0044265_cellular_macromolecule_catabolic_process	320	38	1.37537	-1.56815	109	23.091	38.37	53.649	0.352018
GO:0008380_RNA_splicing	232	29	1.44776	-1.56431	110	23.091	38.37	53.649	0.348818
GO:0010604_positive_regulation_of_macromolecule_metabolic_process	392	45	1.32957	-1.53465	111	25.2478	41.63	58.0122	0.375045
GO:0008652_amino_acid_biosynthetic_process	36	7	2.25207	-1.49618	112	27.0844	44.5	61.9156	0.397321
GO:0043122_regulation_of_I-kappaB_kinase_NF-kappaB_cascade	86	13	1.75078	-1.48847	113	27.4717	44.93	62.3883	0.397611
GO:0050821_protein_stabilization	15	4	3.08855	-1.45747	114	29.2744	47.88	66.4856	0.42
GO:0007005_mitochondrion_organization_and_biogenesis	87	13	1.73066	-1.45243	115	29.3667	48.22	67.0733	0.419304
GO:0043285_biopolymer_catabolic_process	337	39	1.34036	-1.44264	116	29.5252	48.42	67.3148	0.417414
GO:0006364_rRNA_processing	53	9	1.96677	-1.4422	117	29.6933	48.63	67.5667	0.415641
GO:0001938_positive_regulation_of_endothelial_cell_proliferation	9	3	3.86069	-1.44015	123	33.3082	52.57	71.8318	0.427398
GO:0002700_regulation_of_production_of_molecular_mediator_of_immune_response	9	3	3.86069	-1.44015	123	33.3082	52.57	71.8318	0.427398
GO:0002718_regulation_of_cytokine_production_during_immune_response	9	3	3.86069	-1.44015	123	33.3082	52.57	71.8318	0.427398
GO:0009067_aspartate_family_amino_acid_biosynthetic_process	9	3	3.86069	-1.44015	123	33.3082	52.57	71.8318	0.427398
GO:0030520_estrogen_receptor_signaling_pathway	9	3	3.86069	-1.44015	123	33.3082	52.57	71.8318	0.427398
GO:0046579_positive_regulation_of_Ras_protein_signal_transduction	9	3	3.86069	-1.44015	123	33.3082	52.57	71.8318	0.427398
GO:0005976_polysaccharide_metabolic_process	62	10	1.86808	-1.41436	124	34.6381	54.37	74.1019	0.438468
GO:0016049_cell_growth	172	22	1.48143	-1.39777	125	34.8204	54.88	74.9396	0.43904
GO:0050794_regulation_of_cellular_process	5319	486	1.05826	-1.39462	126	35.2005	55.74	76.2795	0.442381
GO:0031328_positive_regulation_of_cellular_biosynthetic_process	38	7	2.13354	-1.38133	128	36.0982	56.92	77.7418	0.444688
GO:0044272_sulfur_compound_biosynthetic_process	38	7	2.13354	-1.38133	128	36.0982	56.92	77.7418	0.444688
GO:0009309_amine_biosynthetic_process	63	10	1.83842	-1.37275	129	36.4509	57.37	78.2891	0.444729
GO:0031647_regulation_of_protein_stability	23	5	2.51784	-1.36501	131	37.6329	58.96	80.2871	0.450076
GO:0032312_regulation_of_ARF_GTPase_activity	23	5	2.51784	-1.36501	131	37.6329	58.96	80.2871	0.450076
GO:0006886_intracellular_protein_transport	352	40	1.31614	-1.36095	132	38.8761	61.18	83.4839	0.463485
GO:0006352_transcription_initiation	72	11	1.76948	-1.3589	133	39.0669	61.41	83.7531	0.461729
GO:0006979_response_to_oxidative_stress	90	13	1.67297	-1.34921	134	39.6242	62.25	84.8758	0.464552
GO:0050789_regulation_of_biological_process	5480	499	1.05465	-1.33716	135	39.7717	62.6	85.4283	0.463704
GO:0005977_glycogen_metabolic_process	39	7	2.07883	-1.32764	136	40.5372	63.57	86.6028	0.467426
GO:0044271_nitrogen_compound_biosynthetic_process	91	13	1.65458	-1.31637	137	41.0463	64.4	87.7537	0.470073
GO:0006974_response_to_DNA_damage_stimulus	274	32	1.35265	-1.31562	138	41.0918	64.45	87.8082	0.467029
GO:0006376_mRNA_splice_site_selection	10	3	3.47462	-1.31339	143	43.996	67.91	91.824	0.474895
GO:0006595_polyamine_metabolic_process	10	3	3.47462	-1.31339	143	43.996	67.91	91.824	0.474895
GO:0031113_regulation_of_microtubule_polymerization	10	3	3.47462	-1.31339	143	43.996	67.91	91.824	0.474895
GO:0045793_positive_regulation_of_cell_size	10	3	3.47462	-1.31339	143	43.996	67.91	91.824	0.474895
GO:0051057_positive_regulation_of_small_GTPase_mediated_signal_transduction	10	3	3.47462	-1.31339	143	43.996	67.91	91.824	0.474895
GO:0016072_rRNA_metabolic_process	56	9	1.8614	-1.30866	144	44.325	68.38	92.435	0.474861
GO:0000271_polysaccharide_biosynthetic_process	24	5	2.41293	-1.29435	146	45.4643	70.08	94.6957	0.48
GO:0033692_cellular_polysaccharide_biosynthetic_process	24	5	2.41293	-1.29435	146	45.4643	70.08	94.6957	0.48
GO:0051098_regulation_of_binding	74	11	1.72166	-1.28538	147	45.9149	70.77	95.6251	0.481429
GO:0006073_glucan_metabolic_process	40	7	2.02686	-1.27625	148	46.3742	71.38	96.3858	0.482297
GO:0009066_aspartate_family_amino_acid_metabolic_process	17	4	2.72519	-1.27554	152	48.1315	73.32	98.5085	0.482368
GO:0018105_peptidyl-serine_phosphorylation	17	4	2.72519	-1.27554	152	48.1315	73.32	98.5085	0.482368
GO:0031023_microtubule_organizing_center_organization_and_biogenesis	17	4	2.72519	-1.27554	152	48.1315	73.32	98.5085	0.482368
GO:0051297_centrosome_organization_and_biogenesis	17	4	2.72519	-1.27554	152	48.1315	73.32	98.5085	0.482368
GO:0043414_biopolymer_methylation	32	6	2.17164	-1.27463	153	48.8661	74.22	99.5739	0.485098
GO:0051101_regulation_of_DNA_binding	57	9	1.82875	-1.26703	154	49.0614	74.49	99.9186	0.483701
GO:0051188_cofactor_biosynthetic_process	66	10	1.75486	-1.25515	155	49.4125	75.1	100.788	0.484516
GO:0016071_mRNA_metabolic_process	288	33	1.32711	-1.24674	156	49.9791	75.77	101.561	0.485705
GO:0051090_regulation_of_transcription_factor_activity	49	8	1.89095	-1.24431	157	50.2991	76.15	102.001	0.485032
GO:0043687_post-translational_protein_modification	942	95	1.16804	-1.23892	158	50.3751	76.35	102.325	0.483228
GO:0045944_positive_regulation_of_transcription_from_RNA_polymerase_II_promoter	150	19	1.46706	-1.23695	159	50.5066	76.59	102.673	0.481698
GO:0007568_aging	25	5	2.31642	-1.22816	160	51.6002	77.93	104.26	0.487063
GO:0008286_insulin_receptor_signaling_pathway	33	6	2.10583	-1.21896	161	52.6948	79.25	105.805	0.492236
GO:0006467_protein_thiol-disulfide_exchange	5	2	4.63283	-1.20446	170	65.4339	93.76	122.086	0.551529
GO:0016574_histone_ubiquitination	5	2	4.63283	-1.20446	170	65.4339	93.76	122.086	0.551529
GO:0030146_diuresis	5	2	4.63283	-1.20446	170	65.4339	93.76	122.086	0.551529
GO:0030949_positive_regulation_of_vascular_endothelial_growth_factor_receptor_signaling_pathway	5	2	4.63283	-1.20446	170	65.4339	93.76	122.086	0.551529
GO:0042462_eye_photoreceptor_cell_development	5	2	4.63283	-1.20446	170	65.4339	93.76	122.086	0.551529
GO:0043114_regulation_of_vascular_permeability	5	2	4.63283	-1.20446	170	65.4339	93.76	122.086	0.551529
GO:0043488_regulation_of_mRNA_stability	5	2	4.63283	-1.20446	170	65.4339	93.76	122.086	0.551529
GO:0046835_carbohydrate_phosphorylation	5	2	4.63283	-1.20446	170	65.4339	93.76	122.086	0.551529
GO:0046902_regulation_of_mitochondrial_membrane_permeability	5	2	4.63283	-1.20446	170	65.4339	93.76	122.086	0.551529
GO:0045104_intermediate_filament_cytoskeleton_organization_and_biogenesis	11	3	3.15875	-1.20309	173	68.485	97.42	126.355	0.563121
GO:0045429_positive_regulation_of_nitric_oxide_biosynthetic_process	11	3	3.15875	-1.20309	173	68.485	97.42	126.355	0.563121
GO:0046785_microtubule_polymerization	11	3	3.15875	-1.20309	173	68.485	97.42	126.355	0.563121
GO:0009891_positive_regulation_of_biosynthetic_process	352	39	1.28324	-1.2021	174	68.5475	97.56	126.572	0.56069
GO:0000096_sulfur_amino_acid_metabolic_process	18	4	2.57379	-1.19599	177	70.7748	100.81	130.845	0.569548
GO:0007006_mitochondrial_membrane_organization_and_biogenesis	18	4	2.57379	-1.19599	177	70.7748	100.81	130.845	0.569548
GO:0007040_lysosome_organization_and_biogenesis	18	4	2.57379	-1.19599	177	70.7748	100.81	130.845	0.569548
GO:0048523_negative_regulation_of_cellular_process	1014	101	1.15364	-1.17567	178	72.3596	102.96	133.56	0.578427
GO:0051607_defense_response_to_virus	26	5	2.22732	-1.16602	179	73.8748	104.81	135.745	0.585531
GO:0006367_transcription_initiation_from_RNA_polymerase_II_promoter	60	9	1.73731	-1.15004	181	74.6919	106.06	137.428	0.585967
GO:0044264_cellular_polysaccharide_metabolic_process	60	9	1.73731	-1.15004	181	74.6919	106.06	137.428	0.585967
GO:0050657_nucleic_acid_transport	78	11	1.63337	-1.14972	184	74.9017	106.37	137.838	0.578098
GO:0050658_RNA_transport	78	11	1.63337	-1.14972	184	74.9017	106.37	137.838	0.578098
GO:0051236_establishment_of_RNA_localization	78	11	1.63337	-1.14972	184	74.9017	106.37	137.838	0.578098
GO:0051028_mRNA_transport	69	10	1.67856	-1.14754	185	75.3202	106.79	138.26	0.577243
GO:0006605_protein_targeting	174	21	1.39784	-1.13654	186	75.6932	107.34	138.987	0.577097
GO:0006298_mismatch_repair	19	4	2.43833	-1.12279	189	78.3844	110.47	142.556	0.584497
GO:0007033_vacuole_organization_and_biogenesis	19	4	2.43833	-1.12279	189	78.3844	110.47	142.556	0.584497
GO:0045005_maintenance_of_fidelity_during_DNA-dependent_DNA_replication	19	4	2.43833	-1.12279	189	78.3844	110.47	142.556	0.584497
GO:0009108_coenzyme_biosynthetic_process	52	8	1.78186	-1.11935	190	78.8905	111.13	143.37	0.584895
GO:0006403_RNA_localization	79	11	1.61269	-1.11801	191	79.3897	111.73	144.07	0.584974
GO:0032259_methylation	35	6	1.9855	-1.11569	192	80.3008	112.78	145.259	0.587396
GO:0006730_one-carbon_compound_metabolic_process	70	10	1.65458	-1.11371	193	80.4924	113.07	145.648	0.585855
GO:0000245_spliceosome_assembly	27	5	2.14483	-1.1076	194	82.7442	115.34	147.936	0.594536
GO:0016575_histone_deacetylation	12	3	2.89552	-1.106	201	88.1768	122.08	155.983	0.607363
GO:0021983_pituitary_gland_development	12	3	2.89552	-1.106	201	88.1768	122.08	155.983	0.607363
GO:0031365_N-terminal_protein_amino_acid_modification	12	3	2.89552	-1.106	201	88.1768	122.08	155.983	0.607363
GO:0043681_protein_import_into_mitochondrion	12	3	2.89552	-1.106	201	88.1768	122.08	155.983	0.607363
GO:0045103_intermediate_filament-based_process	12	3	2.89552	-1.106	201	88.1768	122.08	155.983	0.607363
GO:0045913_positive_regulation_of_carbohydrate_metabolic_process	12	3	2.89552	-1.106	201	88.1768	122.08	155.983	0.607363
GO:0051173_positive_regulation_of_nitrogen_compound_metabolic_process	12	3	2.89552	-1.106	201	88.1768	122.08	155.983	0.607363
GO:0048522_positive_regulation_of_cellular_process	958	95	1.14854	-1.09551	202	88.4795	122.66	156.841	0.607228
GO:0000375_RNA_splicing__via_transesterification_reactions	137	17	1.43719	-1.08936	205	89.3742	123.79	158.206	0.603854
GO:0000377_RNA_splicing__via_transesterification_reactions_with_bulged_adenosine_as_nucleophile	137	17	1.43719	-1.08936	205	89.3742	123.79	158.206	0.603854
GO:0000398_nuclear_mRNA_splicing__via_spliceosome	137	17	1.43719	-1.08936	205	89.3742	123.79	158.206	0.603854
GO:0043123_positive_regulation_of_I-kappaB_kinase_NF-kappaB_cascade	80	11	1.59254	-1.08713	206	89.5197	124.07	158.62	0.602282
GO:0006446_regulation_of_translational_initiation	36	6	1.93035	-1.06775	207	92.5284	127.39	162.252	0.615411
GO:0018209_peptidyl-serine_modification	20	4	2.31642	-1.05523	211	95.018	131.02	167.022	0.620948
GO:0021915_neural_tube_development	20	4	2.31642	-1.05523	211	95.018	131.02	167.022	0.620948
GO:0030902_hindbrain_development	20	4	2.31642	-1.05523	211	95.018	131.02	167.022	0.620948
GO:0048592_eye_morphogenesis	20	4	2.31642	-1.05523	211	95.018	131.02	167.022	0.620948
GO:0001754_eye_photoreceptor_cell_differentiation	6	2	3.86069	-1.05346	232	107.941	145.28	182.619	0.626207
GO:0002702_positive_regulation_of_production_of_molecular_mediator_of_immune_response	6	2	3.86069	-1.05346	232	107.941	145.28	182.619	0.626207
GO:0002720_positive_regulation_of_cytokine_production_during_immune_response	6	2	3.86069	-1.05346	232	107.941	145.28	182.619	0.626207
GO:0003091_renal_water_homeostasis	6	2	3.86069	-1.05346	232	107.941	145.28	182.619	0.626207
GO:0006474_N-terminal_protein_amino_acid_acetylation	6	2	3.86069	-1.05346	232	107.941	145.28	182.619	0.626207
GO:0006857_oligopeptide_transport	6	2	3.86069	-1.05346	232	107.941	145.28	182.619	0.626207
GO:0007185_transmembrane_receptor_protein_tyrosine_phosphatase_signaling_pathway	6	2	3.86069	-1.05346	232	107.941	145.28	182.619	0.626207
GO:0009954_proximal_distal_pattern_formation	6	2	3.86069	-1.05346	232	107.941	145.28	182.619	0.626207
GO:0015884_folic_acid_transport	6	2	3.86069	-1.05346	232	107.941	145.28	182.619	0.626207
GO:0016579_protein_deubiquitination	6	2	3.86069	-1.05346	232	107.941	145.28	182.619	0.626207
GO:0019827_stem_cell_maintenance	6	2	3.86069	-1.05346	232	107.941	145.28	182.619	0.626207
GO:0019883_antigen_processing_and_presentation_of_endogenous_antigen	6	2	3.86069	-1.05346	232	107.941	145.28	182.619	0.626207
GO:0030147_natriuresis	6	2	3.86069	-1.05346	232	107.941	145.28	182.619	0.626207
GO:0032881_regulation_of_polysaccharide_metabolic_process	6	2	3.86069	-1.05346	232	107.941	145.28	182.619	0.626207
GO:0033365_protein_localization_in_organelle	6	2	3.86069	-1.05346	232	107.941	145.28	182.619	0.626207
GO:0043255_regulation_of_carbohydrate_biosynthetic_process	6	2	3.86069	-1.05346	232	107.941	145.28	182.619	0.626207
GO:0043331_response_to_dsRNA	6	2	3.86069	-1.05346	232	107.941	145.28	182.619	0.626207
GO:0043467_regulation_of_generation_of_precursor_metabolites_and_energy	6	2	3.86069	-1.05346	232	107.941	145.28	182.619	0.626207
GO:0043487_regulation_of_RNA_stability	6	2	3.86069	-1.05346	232	107.941	145.28	182.619	0.626207
GO:0045947_negative_regulation_of_translational_initiation	6	2	3.86069	-1.05346	232	107.941	145.28	182.619	0.626207
GO:0048864_stem_cell_development	6	2	3.86069	-1.05346	232	107.941	145.28	182.619	0.626207
GO:0006112_energy_reserve_metabolic_process	45	7	1.80166	-1.04967	234	109.41	146.87	184.33	0.62765
GO:0006338_chromatin_remodeling	45	7	1.80166	-1.04967	234	109.41	146.87	184.33	0.62765
GO:0006260_DNA_replication	199	23	1.33863	-1.03823	235	110.606	148.56	186.514	0.63217
GO:0045941_positive_regulation_of_transcription	291	32	1.27363	-1.03635	236	110.825	148.88	186.935	0.630847
GO:0007249_I-kappaB_kinase_NF-kappaB_cascade	120	15	1.44776	-1.03302	237	111.108	149.3	187.492	0.629958
GO:0010557_positive_regulation_of_macromolecule_biosynthetic_process	333	36	1.25212	-1.02884	238	111.259	149.55	187.841	0.628361
GO:0006468_protein_amino_acid_phosphorylation	598	61	1.18145	-1.02472	239	111.549	150.06	188.571	0.627866
GO:0007169_transmembrane_receptor_protein_tyrosine_kinase_signaling_pathway	200	23	1.33194	-1.02019	240	112.593	151.29	189.987	0.630375
GO:0005978_glycogen_biosynthetic_process	13	3	2.67279	-1.01975	246	117.68	157.39	197.1	0.639797
GO:0006305_DNA_alkylation	13	3	2.67279	-1.01975	246	117.68	157.39	197.1	0.639797
GO:0006306_DNA_methylation	13	3	2.67279	-1.01975	246	117.68	157.39	197.1	0.639797
GO:0006611_protein_export_from_nucleus	13	3	2.67279	-1.01975	246	117.68	157.39	197.1	0.639797
GO:0009250_glucan_biosynthetic_process	13	3	2.67279	-1.01975	246	117.68	157.39	197.1	0.639797
GO:0031124_mRNA_3'-end_processing	13	3	2.67279	-1.01975	246	117.68	157.39	197.1	0.639797
GO:0030036_actin_cytoskeleton_organization_and_biogenesis	190	22	1.34108	-1.01866	247	117.806	157.55	197.294	0.637854
GO:0051056_regulation_of_small_GTPase_mediated_signal_transduction	180	21	1.35124	-1.01774	248	118.299	158.06	197.821	0.637339
GO:0045935_positive_regulation_of_nucleobase__nucleoside__nucleotide_and_nucleic_acid_metabolic_process	313	34	1.25812	-1.01762	249	118.291	158.08	197.869	0.634859
GO:0007266_Rho_protein_signal_transduction	92	12	1.5107	-1.01227	250	118.967	158.9	198.833	0.6356
GO:0008033_tRNA_processing	46	7	1.76249	-1.00972	251	119.321	159.58	199.839	0.635777
GO:0016310_phosphorylation	708	71	1.16148	-1.00212	252	120.408	160.89	201.372	0.638452
GO:0048519_negative_regulation_of_biological_process	1079	105	1.12708	-1.00133	253	120.485	161.02	201.555	0.636443
GO:0033554_cellular_response_to_stress	29	5	1.99691	-1.00073	254	122.159	163.08	204.001	0.642047
GO:0032270_positive_regulation_of_cellular_protein_metabolic_process	83	11	1.53497	-0.999268	255	122.573	163.47	204.367	0.641059
GO:0006304_DNA_modification	21	4	2.20611	-0.992696	256	124.817	166.24	207.663	0.649375
GO:0043066_negative_regulation_of_apoptosis	212	24	1.31118	-0.987756	257	125.32	166.76	208.2	0.648872
GO:0006461_protein_complex_assembly	284	31	1.26424	-0.986965	258	125.338	166.82	208.302	0.646589
GO:0051260_protein_homooligomerization	38	6	1.82875	-0.978497	259	127.031	169.17	211.309	0.653166
GO:0030518_steroid_hormone_receptor_signaling_pathway	47	7	1.72499	-0.971343	260	128.153	170.65	213.147	0.656346
GO:0006281_DNA_repair	224	25	1.29264	-0.958194	261	129.268	172.04	214.812	0.659157
GO:0007049_cell_cycle	702	70	1.15491	-0.957489	262	129.287	172.06	214.833	0.656718
GO:0051301_cell_division	204	23	1.30582	-0.95057	263	130.92	173.87	216.82	0.661103
GO:0019320_hexose_catabolic_process	66	9	1.57937	-0.94735	265	131.193	174.22	217.247	0.657434
GO:0051130_positive_regulation_of_cellular_component_organization_and_biogenesis	66	9	1.57937	-0.94735	265	131.193	174.22	217.247	0.657434
GO:0007243_protein_kinase_cascade	371	39	1.21752	-0.943204	266	131.773	174.9	218.027	0.657519
GO:0002367_cytokine_production_during_immune_response	14	3	2.48187	-0.942557	276	136.217	180.47	224.723	0.653877
GO:0006760_folic_acid_and_derivative_metabolic_process	14	3	2.48187	-0.942557	276	136.217	180.47	224.723	0.653877
GO:0021536_diencephalon_development	14	3	2.48187	-0.942557	276	136.217	180.47	224.723	0.653877
GO:0032273_positive_regulation_of_protein_polymerization	14	3	2.48187	-0.942557	276	136.217	180.47	224.723	0.653877
GO:0032392_DNA_geometric_change	14	3	2.48187	-0.942557	276	136.217	180.47	224.723	0.653877
GO:0032508_DNA_duplex_unwinding	14	3	2.48187	-0.942557	276	136.217	180.47	224.723	0.653877
GO:0045428_regulation_of_nitric_oxide_biosynthetic_process	14	3	2.48187	-0.942557	276	136.217	180.47	224.723	0.653877
GO:0046488_phosphatidylinositol_metabolic_process	14	3	2.48187	-0.942557	276	136.217	180.47	224.723	0.653877
GO:0050852_T_cell_receptor_signaling_pathway	14	3	2.48187	-0.942557	276	136.217	180.47	224.723	0.653877
GO:0051899_membrane_depolarization	14	3	2.48187	-0.942557	276	136.217	180.47	224.723	0.653877
GO:0006007_glucose_catabolic_process	57	8	1.62555	-0.938848	277	136.897	181.27	225.643	0.654404
GO:0043069_negative_regulation_of_programmed_cell_death	215	24	1.29288	-0.937803	278	136.909	181.32	225.731	0.65223
GO:0010628_positive_regulation_of_gene_expression	298	32	1.24371	-0.935994	279	137.299	181.85	226.401	0.651792
GO:0006626_protein_targeting_to_mitochondrion	22	4	2.10583	-0.934654	282	140.052	185.05	230.048	0.656206
GO:0043392_negative_regulation_of_DNA_binding	22	4	2.10583	-0.934654	282	140.052	185.05	230.048	0.656206
GO:0050851_antigen_receptor-mediated_signaling_pathway	22	4	2.10583	-0.934654	282	140.052	185.05	230.048	0.656206
GO:0006353_transcription_termination	7	2	3.30916	-0.932219	299	154.055	200.59	247.125	0.67087
GO:0006596_polyamine_biosynthetic_process	7	2	3.30916	-0.932219	299	154.055	200.59	247.125	0.67087
GO:0006677_glycosylceramide_metabolic_process	7	2	3.30916	-0.932219	299	154.055	200.59	247.125	0.67087
GO:0008088_axon_cargo_transport	7	2	3.30916	-0.932219	299	154.055	200.59	247.125	0.67087
GO:0016079_synaptic_vesicle_exocytosis	7	2	3.30916	-0.932219	299	154.055	200.59	247.125	0.67087
GO:0030010_establishment_of_cell_polarity	7	2	3.30916	-0.932219	299	154.055	200.59	247.125	0.67087
GO:0030032_lamellipodium_biogenesis	7	2	3.30916	-0.932219	299	154.055	200.59	247.125	0.67087
GO:0030307_positive_regulation_of_cell_growth	7	2	3.30916	-0.932219	299	154.055	200.59	247.125	0.67087
GO:0030947_regulation_of_vascular_endothelial_growth_factor_receptor_signaling_pathway	7	2	3.30916	-0.932219	299	154.055	200.59	247.125	0.67087
GO:0031069_hair_follicle_morphogenesis	7	2	3.30916	-0.932219	299	154.055	200.59	247.125	0.67087
GO:0035020_regulation_of_Rac_protein_signal_transduction	7	2	3.30916	-0.932219	299	154.055	200.59	247.125	0.67087
GO:0042461_photoreceptor_cell_development	7	2	3.30916	-0.932219	299	154.055	200.59	247.125	0.67087
GO:0043525_positive_regulation_of_neuron_apoptosis	7	2	3.30916	-0.932219	299	154.055	200.59	247.125	0.67087
GO:0045197_establishment_and_or_maintenance_of_epithelial_cell_apical_basal_polarity	7	2	3.30916	-0.932219	299	154.055	200.59	247.125	0.67087
GO:0045851_pH_reduction	7	2	3.30916	-0.932219	299	154.055	200.59	247.125	0.67087
GO:0050891_multicellular_organismal_water_homeostasis	7	2	3.30916	-0.932219	299	154.055	200.59	247.125	0.67087
GO:0051452_intracellular_pH_reduction	7	2	3.30916	-0.932219	299	154.055	200.59	247.125	0.67087
GO:0048518_positive_regulation_of_biological_process	1056	102	1.11872	-0.926098	300	154.402	201.07	247.738	0.670233
GO:0006259_DNA_metabolic_process	415	43	1.20007	-0.924008	301	154.478	201.2	247.922	0.668439
GO:0051246_regulation_of_protein_metabolic_process	299	32	1.23955	-0.922305	302	154.574	201.27	247.966	0.666457
GO:0000122_negative_regulation_of_transcription_from_RNA_polymerase_II_promoter	125	15	1.38985	-0.920598	303	154.719	201.5	248.281	0.665017
GO:0046365_monosaccharide_catabolic_process	67	9	1.5558	-0.917153	305	155.503	202.39	249.277	0.663574
GO:0046483_heterocycle_metabolic_process	67	9	1.5558	-0.917153	305	155.503	202.39	249.277	0.663574
GO:0030198_extracellular_matrix_organization_and_biogenesis	40	6	1.73731	-0.897246	306	159.151	206.66	254.169	0.675359
GO:0051247_positive_regulation_of_protein_metabolic_process	87	11	1.4644	-0.89241	307	159.614	207.36	255.106	0.67544
GO:0007167_enzyme_linked_receptor_protein_signaling_pathway	291	31	1.23383	-0.888724	308	160.01	207.73	255.45	0.674448
GO:0006915_apoptosis	688	68	1.14474	-0.88828	309	160.016	207.74	255.464	0.672298
GO:0009966_regulation_of_signal_transduction	483	49	1.17499	-0.882001	310	160.882	208.73	256.578	0.673323
GO:0006284_base-excision_repair	23	4	2.01427	-0.880665	315	163.742	211.85	259.958	0.67254
GO:0006752_group_transfer_coenzyme_metabolic_process	23	4	2.01427	-0.880665	315	163.742	211.85	259.958	0.67254
GO:0032886_regulation_of_microtubule-based_process	23	4	2.01427	-0.880665	315	163.742	211.85	259.958	0.67254
GO:0042542_response_to_hydrogen_peroxide	23	4	2.01427	-0.880665	315	163.742	211.85	259.958	0.67254
GO:0051100_negative_regulation_of_binding	23	4	2.01427	-0.880665	315	163.742	211.85	259.958	0.67254
GO:0006913_nucleocytoplasmic_transport	127	15	1.36796	-0.878727	316	164.215	212.54	260.865	0.672595
GO:0003014_renal_system_process	15	3	2.31642	-0.873033	317	169.29	218.09	266.89	0.687981
GO:0006310_DNA_recombination	88	11	1.44776	-0.867402	318	169.723	218.85	267.977	0.688208
GO:0031401_positive_regulation_of_protein_modification_process	50	7	1.62149	-0.864981	319	170.2	219.49	268.78	0.688056
GO:0001654_eye_development	41	6	1.69494	-0.859339	320	173.839	223.72	273.601	0.699125
GO:0051169_nuclear_transport	128	15	1.35727	-0.858421	321	174.176	224.16	274.144	0.698318
GO:0016044_membrane_organization_and_biogenesis	283	30	1.22778	-0.855169	322	174.332	224.27	274.208	0.696491
GO:0006417_regulation_of_translation	89	11	1.43149	-0.84304	323	176.667	226.92	277.173	0.702539
GO:0051649_establishment_of_localization_in_cell	738	72	1.12996	-0.835032	324	178.091	228.5	278.909	0.705247
GO:0051641_cellular_localization	771	75	1.12666	-0.834252	325	178.166	228.56	278.954	0.703262
GO:0006098_pentose-phosphate_shunt	8	2	2.89552	-0.831956	338	191.243	244.02	296.797	0.721953
GO:0006400_tRNA_modification	8	2	2.89552	-0.831956	338	191.243	244.02	296.797	0.721953
GO:0006740_NADPH_regeneration	8	2	2.89552	-0.831956	338	191.243	244.02	296.797	0.721953
GO:0006878_cellular_copper_ion_homeostasis	8	2	2.89552	-0.831956	338	191.243	244.02	296.797	0.721953
GO:0008542_visual_learning	8	2	2.89552	-0.831956	338	191.243	244.02	296.797	0.721953
GO:0030901_midbrain_development	8	2	2.89552	-0.831956	338	191.243	244.02	296.797	0.721953
GO:0032350_regulation_of_hormone_metabolic_process	8	2	2.89552	-0.831956	338	191.243	244.02	296.797	0.721953
GO:0035137_hindlimb_morphogenesis	8	2	2.89552	-0.831956	338	191.243	244.02	296.797	0.721953
GO:0042987_amyloid_precursor_protein_catabolic_process	8	2	2.89552	-0.831956	338	191.243	244.02	296.797	0.721953
GO:0050654_chondroitin_sulfate_proteoglycan_metabolic_process	8	2	2.89552	-0.831956	338	191.243	244.02	296.797	0.721953
GO:0050690_regulation_of_defense_response_to_virus_by_virus	8	2	2.89552	-0.831956	338	191.243	244.02	296.797	0.721953
GO:0050766_positive_regulation_of_phagocytosis	8	2	2.89552	-0.831956	338	191.243	244.02	296.797	0.721953
GO:0051881_regulation_of_mitochondrial_membrane_potential	8	2	2.89552	-0.831956	338	191.243	244.02	296.797	0.721953
GO:0007205_activation_of_protein_kinase_C_activity	24	4	1.93035	-0.830344	340	193.901	247.19	300.479	0.727029
GO:0010638_positive_regulation_of_organelle_organization_and_biogenesis	24	4	1.93035	-0.830344	340	193.901	247.19	300.479	0.727029
GO:0006916_anti-apoptosis	150	17	1.31263	-0.824992	341	194.35	247.68	301.01	0.726334
GO:0007067_mitosis	181	20	1.27979	-0.821393	342	195.41	248.93	302.45	0.727865
GO:0042440_pigment_metabolic_process	33	5	1.75486	-0.820298	344	196.553	250.4	304.247	0.727907
GO:0045787_positive_regulation_of_cell_cycle	33	5	1.75486	-0.820298	344	196.553	250.4	304.247	0.727907
GO:0012501_programmed_cell_death	696	68	1.13158	-0.820083	345	196.628	250.46	304.292	0.725971
GO:0008219_cell_death	740	72	1.12691	-0.818856	347	196.976	250.79	304.604	0.722738
GO:0016265_death	740	72	1.12691	-0.818856	347	196.976	250.79	304.604	0.722738
GO:0017038_protein_import	100	12	1.38985	-0.816985	348	197.474	251.38	305.286	0.722356
GO:0007589_body_fluid_secretion	16	3	2.17164	-0.810084	353	205.122	259.41	313.698	0.734873
GO:0008344_adult_locomotory_behavior	16	3	2.17164	-0.810084	353	205.122	259.41	313.698	0.734873
GO:0008630_DNA_damage_response__signal_transduction_resulting_in_induction_of_apoptosis	16	3	2.17164	-0.810084	353	205.122	259.41	313.698	0.734873
GO:0031123_RNA_3'-end_processing	16	3	2.17164	-0.810084	353	205.122	259.41	313.698	0.734873
GO:0042168_heme_metabolic_process	16	3	2.17164	-0.810084	353	205.122	259.41	313.698	0.734873
GO:0046164_alcohol_catabolic_process	71	9	1.46815	-0.805355	354	205.811	260.31	314.809	0.735339
GO:0015931_nucleobase__nucleoside__nucleotide_and_nucleic_acid_transport	91	11	1.40003	-0.796187	355	207.34	262.23	317.12	0.738676
GO:0009719_response_to_endogenous_stimulus	111	13	1.35646	-0.795646	356	207.678	262.63	317.582	0.737725
GO:0000087_M_phase_of_mitotic_cell_cycle	183	20	1.2658	-0.789366	357	208.678	263.96	319.242	0.739384
GO:0016197_endosome_transport	43	6	1.6161	-0.788475	359	209.579	264.95	320.321	0.738022
GO:0030324_lung_development	43	6	1.6161	-0.788475	359	209.579	264.95	320.321	0.738022
GO:0051128_regulation_of_cellular_component_organization_and_biogenesis	246	26	1.22412	-0.786483	360	210.267	265.78	321.293	0.738278
GO:0001935_endothelial_cell_proliferation	25	4	1.85313	-0.783356	364	212.652	268.57	324.488	0.73783
GO:0009880_embryonic_pattern_specification	25	4	1.85313	-0.783356	364	212.652	268.57	324.488	0.73783
GO:0031327_negative_regulation_of_cellular_biosynthetic_process	25	4	1.85313	-0.783356	364	212.652	268.57	324.488	0.73783
GO:0043523_regulation_of_neuron_apoptosis	25	4	1.85313	-0.783356	364	212.652	268.57	324.488	0.73783
GO:0051093_negative_regulation_of_developmental_process	310	32	1.19557	-0.781819	365	212.708	268.65	324.592	0.736027
GO:0032446_protein_modification_by_small_protein_conjugation	72	9	1.44776	-0.779505	366	213.969	270.14	326.311	0.738087
GO:0035295_tube_development	122	14	1.32909	-0.777878	367	214.344	270.5	326.656	0.737057
GO:0043065_positive_regulation_of_apoptosis	237	25	1.22174	-0.765558	368	217.185	273.88	330.575	0.744239
GO:0051704_multi-organism_process	441	44	1.15558	-0.761027	369	217.69	274.42	331.15	0.743686
GO:0065002_intracellular_protein_transport_across_a_membrane	63	8	1.47074	-0.760039	370	218.276	275.08	331.884	0.743459
GO:0001838_embryonic_epithelial_tube_formation	17	3	2.0439	-0.752831	377	224.553	282.65	340.747	0.749735
GO:0001839_neural_plate_morphogenesis	17	3	2.0439	-0.752831	377	224.553	282.65	340.747	0.749735
GO:0001841_neural_tube_formation	17	3	2.0439	-0.752831	377	224.553	282.65	340.747	0.749735
GO:0006109_regulation_of_carbohydrate_metabolic_process	17	3	2.0439	-0.752831	377	224.553	282.65	340.747	0.749735
GO:0030004_cellular_monovalent_inorganic_cation_homeostasis	17	3	2.0439	-0.752831	377	224.553	282.65	340.747	0.749735
GO:0031960_response_to_corticosteroid_stimulus	17	3	2.0439	-0.752831	377	224.553	282.65	340.747	0.749735
GO:0050792_regulation_of_viral_reproduction	17	3	2.0439	-0.752831	377	224.553	282.65	340.747	0.749735
GO:0006414_translational_elongation	93	11	1.36992	-0.751719	378	225.23	283.54	341.85	0.750106
GO:0000726_non-recombinational_repair	9	2	2.57379	-0.747277	398	237.653	297.39	357.127	0.747211
GO:0006013_mannose_metabolic_process	9	2	2.57379	-0.747277	398	237.653	297.39	357.127	0.747211
GO:0006360_transcription_from_RNA_polymerase_I_promoter	9	2	2.57379	-0.747277	398	237.653	297.39	357.127	0.747211
GO:0006378_mRNA_polyadenylation	9	2	2.57379	-0.747277	398	237.653	297.39	357.127	0.747211
GO:0006750_glutathione_biosynthetic_process	9	2	2.57379	-0.747277	398	237.653	297.39	357.127	0.747211
GO:0006970_response_to_osmotic_stress	9	2	2.57379	-0.747277	398	237.653	297.39	357.127	0.747211
GO:0007628_adult_walking_behavior	9	2	2.57379	-0.747277	398	237.653	297.39	357.127	0.747211
GO:0009083_branched_chain_family_amino_acid_catabolic_process	9	2	2.57379	-0.747277	398	237.653	297.39	357.127	0.747211
GO:0009299_mRNA_transcription	9	2	2.57379	-0.747277	398	237.653	297.39	357.127	0.747211
GO:0030104_water_homeostasis	9	2	2.57379	-0.747277	398	237.653	297.39	357.127	0.747211
GO:0031116_positive_regulation_of_microtubule_polymerization	9	2	2.57379	-0.747277	398	237.653	297.39	357.127	0.747211
GO:0035088_establishment_and_or_maintenance_of_apical_basal_cell_polarity	9	2	2.57379	-0.747277	398	237.653	297.39	357.127	0.747211
GO:0035094_response_to_nicotine	9	2	2.57379	-0.747277	398	237.653	297.39	357.127	0.747211
GO:0045736_negative_regulation_of_cyclin-dependent_protein_kinase_activity	9	2	2.57379	-0.747277	398	237.653	297.39	357.127	0.747211
GO:0046530_photoreceptor_cell_differentiation	9	2	2.57379	-0.747277	398	237.653	297.39	357.127	0.747211
GO:0048284_organelle_fusion	9	2	2.57379	-0.747277	398	237.653	297.39	357.127	0.747211
GO:0048593_camera-type_eye_morphogenesis	9	2	2.57379	-0.747277	398	237.653	297.39	357.127	0.747211
GO:0050764_regulation_of_phagocytosis	9	2	2.57379	-0.747277	398	237.653	297.39	357.127	0.747211
GO:0051453_regulation_of_intracellular_pH	9	2	2.57379	-0.747277	398	237.653	297.39	357.127	0.747211
GO:0055070_copper_ion_homeostasis	9	2	2.57379	-0.747277	398	237.653	297.39	357.127	0.747211
GO:0002697_regulation_of_immune_effector_process	35	5	1.65458	-0.743781	400	239.714	299.86	360.006	0.74965
GO:0030100_regulation_of_endocytosis	35	5	1.65458	-0.743781	400	239.714	299.86	360.006	0.74965
GO:0030029_actin_filament-based_process	207	22	1.23094	-0.74315	401	239.98	300.13	360.28	0.748454
GO:0007010_cytoskeleton_organization_and_biogenesis	443	44	1.15036	-0.741526	402	240.135	300.35	360.565	0.747139
GO:0006413_translational_initiation	54	7	1.50138	-0.741228	404	240.805	301.1	361.395	0.745297
GO:0030522_intracellular_receptor-mediated_signaling_pathway	54	7	1.50138	-0.741228	404	240.805	301.1	361.395	0.745297
GO:0002429_immune_response-activating_cell_surface_receptor_signaling_pathway	26	4	1.78186	-0.73941	405	242.776	303.48	364.184	0.749333
GO:0032268_regulation_of_cellular_protein_metabolic_process	250	26	1.20454	-0.733944	407	243.114	303.92	364.726	0.746732
GO:0040007_growth	250	26	1.20454	-0.733944	407	243.114	303.92	364.726	0.746732
GO:0043068_positive_regulation_of_programmed_cell_death	240	25	1.20647	-0.725885	408	245.307	306.07	366.833	0.750172
GO:0030323_respiratory_tube_development	45	6	1.54428	-0.723642	409	246.65	307.64	368.63	0.752176
GO:0009952_anterior_posterior_pattern_formation	55	7	1.47408	-0.713149	410	248.847	309.98	371.113	0.756049
GO:0034101_erythrocyte_homeostasis	36	5	1.60862	-0.708434	411	251.312	312.67	374.028	0.760754
GO:0003002_regionalization	85	10	1.3626	-0.707256	413	252.028	313.75	375.472	0.759685
GO:0006399_tRNA_metabolic_process	85	10	1.3626	-0.707256	413	252.028	313.75	375.472	0.759685
GO:0006473_protein_amino_acid_acetylation	18	3	1.93035	-0.700557	421	259.992	322.43	384.868	0.765867
GO:0006476_protein_amino_acid_deacetylation	18	3	1.93035	-0.700557	421	259.992	322.43	384.868	0.765867
GO:0006778_porphyrin_metabolic_process	18	3	1.93035	-0.700557	421	259.992	322.43	384.868	0.765867
GO:0006890_retrograde_vesicle-mediated_transport__Golgi_to_ER	18	3	1.93035	-0.700557	421	259.992	322.43	384.868	0.765867
GO:0033013_tetrapyrrole_metabolic_process	18	3	1.93035	-0.700557	421	259.992	322.43	384.868	0.765867
GO:0042176_regulation_of_protein_catabolic_process	18	3	1.93035	-0.700557	421	259.992	322.43	384.868	0.765867
GO:0043433_negative_regulation_of_transcription_factor_activity	18	3	1.93035	-0.700557	421	259.992	322.43	384.868	0.765867
GO:0045807_positive_regulation_of_endocytosis	18	3	1.93035	-0.700557	421	259.992	322.43	384.868	0.765867
GO:0002768_immune_response-regulating_cell_surface_receptor_signaling_pathway	27	4	1.71586	-0.698248	423	263.046	326.45	389.854	0.771749
GO:0009953_dorsal_ventral_pattern_formation	27	4	1.71586	-0.698248	423	263.046	326.45	389.854	0.771749
GO:0019748_secondary_metabolic_process	46	6	1.5107	-0.693297	424	264.091	327.61	391.129	0.772665
GO:0001558_regulation_of_cell_growth	148	16	1.25212	-0.68388	425	266.807	330.69	394.573	0.778094
GO:0006790_sulfur_metabolic_process	76	9	1.37156	-0.683713	426	267.336	331.31	395.284	0.777723
GO:0006793_phosphorus_metabolic_process	848	80	1.09265	-0.67618	428	268.699	332.88	397.061	0.777757
GO:0006796_phosphate_metabolic_process	848	80	1.09265	-0.67618	428	268.699	332.88	397.061	0.777757
GO:0032011_ARF_protein_signal_transduction	37	5	1.56515	-0.674866	430	270.581	334.87	399.159	0.778767
GO:0032012_regulation_of_ARF_protein_signal_transduction	37	5	1.56515	-0.674866	430	270.581	334.87	399.159	0.778767
GO:0001836_release_of_cytochrome_c_from_mitochondria	10	2	2.31642	-0.67462	437	282.314	349.22	416.126	0.79913
GO:0006739_NADP_metabolic_process	10	2	2.31642	-0.67462	437	282.314	349.22	416.126	0.79913
GO:0007632_visual_behavior	10	2	2.31642	-0.67462	437	282.314	349.22	416.126	0.79913
GO:0016573_histone_acetylation	10	2	2.31642	-0.67462	437	282.314	349.22	416.126	0.79913
GO:0018409_peptide_or_protein_amino-terminal_blocking	10	2	2.31642	-0.67462	437	282.314	349.22	416.126	0.79913
GO:0031112_positive_regulation_of_microtubule_polymerization_or_depolymerization	10	2	2.31642	-0.67462	437	282.314	349.22	416.126	0.79913
GO:0042384_cilium_biogenesis	10	2	2.31642	-0.67462	437	282.314	349.22	416.126	0.79913
GO:0042981_regulation_of_apoptosis	484	47	1.12471	-0.666498	438	284.084	351.26	418.436	0.801963
GO:0009967_positive_regulation_of_signal_transduction	160	17	1.2306	-0.66082	439	285.853	353.24	420.627	0.804647
GO:0016567_protein_ubiquitination	67	8	1.38293	-0.659656	440	286.926	354.33	421.734	0.805295
GO:0002757_immune_response-activating_signal_transduction	28	4	1.65458	-0.659643	442	288.698	356.57	424.442	0.806719
GO:0009451_RNA_modification	28	4	1.65458	-0.659643	442	288.698	356.57	424.442	0.806719
GO:0001840_neural_plate_development	19	3	1.82875	-0.652667	445	293.207	361.78	430.353	0.812989
GO:0006479_protein_amino_acid_methylation	19	3	1.82875	-0.652667	445	293.207	361.78	430.353	0.812989
GO:0008213_protein_amino_acid_alkylation	19	3	1.82875	-0.652667	445	293.207	361.78	430.353	0.812989
GO:0035239_tube_morphogenesis	88	10	1.31614	-0.644711	447	294.863	363.73	432.597	0.813714
GO:0044275_cellular_carbohydrate_catabolic_process	88	10	1.31614	-0.644711	447	294.863	363.73	432.597	0.813714
GO:0006944_membrane_fusion	38	5	1.52396	-0.642969	449	296.86	366.08	435.3	0.815323
GO:0008277_regulation_of_G-protein_coupled_receptor_protein_signaling_pathway	38	5	1.52396	-0.642969	449	296.86	366.08	435.3	0.815323
GO:0009056_catabolic_process	686	65	1.09743	-0.642738	450	296.922	366.15	435.378	0.813667
GO:0006606_protein_import_into_nucleus	78	9	1.33639	-0.640051	451	297.906	367.35	436.794	0.814523
GO:0009725_response_to_hormone_stimulus	109	12	1.27509	-0.63832	452	298.267	367.65	437.033	0.813385
GO:0048872_homeostasis_of_number_of_cells	48	6	1.44776	-0.63641	453	300.365	370.34	440.315	0.817528
GO:0006897_endocytosis	183	19	1.20251	-0.635381	456	300.559	370.55	440.541	0.81261
GO:0010324_membrane_invagination	183	19	1.20251	-0.635381	456	300.559	370.55	440.541	0.81261
GO:0040008_regulation_of_growth	183	19	1.20251	-0.635381	456	300.559	370.55	440.541	0.81261
GO:0007389_pattern_specification_process	120	13	1.25473	-0.628601	457	302.297	372.41	442.523	0.814902
GO:0000302_response_to_reactive_oxygen_species	29	4	1.59753	-0.623395	465	306.531	377.28	448.029	0.811355
GO:0002764_immune_response-regulating_signal_transduction	29	4	1.59753	-0.623395	465	306.531	377.28	448.029	0.811355
GO:0006672_ceramide_metabolic_process	29	4	1.59753	-0.623395	465	306.531	377.28	448.029	0.811355
GO:0019079_viral_genome_replication	29	4	1.59753	-0.623395	465	306.531	377.28	448.029	0.811355
GO:0032271_regulation_of_protein_polymerization	29	4	1.59753	-0.623395	465	306.531	377.28	448.029	0.811355
GO:0046148_pigment_biosynthetic_process	29	4	1.59753	-0.623395	465	306.531	377.28	448.029	0.811355
GO:0046822_regulation_of_nucleocytoplasmic_transport	29	4	1.59753	-0.623395	465	306.531	377.28	448.029	0.811355
GO:0051091_positive_regulation_of_transcription_factor_activity	29	4	1.59753	-0.623395	465	306.531	377.28	448.029	0.811355
GO:0065007_biological_regulation	5813	513	1.02212	-0.61852	466	308.19	379.23	450.27	0.813798
GO:0006825_copper_ion_transport	11	2	2.10583	-0.611509	472	322.421	395.24	468.059	0.837373
GO:0016601_Rac_protein_signal_transduction	11	2	2.10583	-0.611509	472	322.421	395.24	468.059	0.837373
GO:0031047_gene_silencing_by_RNA	11	2	2.10583	-0.611509	472	322.421	395.24	468.059	0.837373
GO:0043631_RNA_polyadenylation	11	2	2.10583	-0.611509	472	322.421	395.24	468.059	0.837373
GO:0048194_Golgi_vesicle_budding	11	2	2.10583	-0.611509	472	322.421	395.24	468.059	0.837373
GO:0051591_response_to_cAMP	11	2	2.10583	-0.611509	472	322.421	395.24	468.059	0.837373
GO:0006096_glycolysis	49	6	1.41821	-0.609746	475	324.315	397.39	470.465	0.836611
GO:0018108_peptidyl-tyrosine_phosphorylation	49	6	1.41821	-0.609746	475	324.315	397.39	470.465	0.836611
GO:0030031_cell_projection_biogenesis	49	6	1.41821	-0.609746	475	324.315	397.39	470.465	0.836611
GO:0032844_regulation_of_homeostatic_process	20	3	1.73731	-0.608664	477	328.837	402.57	476.303	0.843962
GO:0048278_vesicle_docking	20	3	1.73731	-0.608664	477	328.837	402.57	476.303	0.843962
GO:0043067_regulation_of_programmed_cell_death	491	47	1.10867	-0.608298	478	328.903	402.62	476.337	0.842301
GO:0007265_Ras_protein_signal_transduction	218	22	1.16883	-0.599898	479	331.128	405.08	479.032	0.845678
GO:0007423_sensory_organ_development	80	9	1.30298	-0.598983	481	331.944	405.99	480.036	0.844054
GO:0051170_nuclear_import	80	9	1.30298	-0.598983	481	331.944	405.99	480.036	0.844054
GO:0002440_production_of_molecular_mediator_of_immune_response	30	4	1.54428	-0.589321	484	337.417	411.93	486.443	0.851095
GO:0051402_neuron_apoptosis	30	4	1.54428	-0.589321	484	337.417	411.93	486.443	0.851095
GO:0055067_monovalent_inorganic_cation_homeostasis	30	4	1.54428	-0.589321	484	337.417	411.93	486.443	0.851095
GO:0006354_RNA_elongation	50	6	1.38985	-0.584195	486	340.695	415.9	491.105	0.855761
GO:0030384_phosphoinositide_metabolic_process	50	6	1.38985	-0.584195	486	340.695	415.9	491.105	0.855761
GO:0048545_response_to_steroid_hormone_stimulus	40	5	1.44776	-0.583798	487	341.931	417.22	492.509	0.856715
GO:0031399_regulation_of_protein_modification_process	81	9	1.2869	-0.579371	488	343.153	418.6	494.047	0.857787
GO:0022402_cell_cycle_process	418	40	1.10833	-0.572051	489	344.209	419.73	495.251	0.858344
GO:0006334_nucleosome_assembly	71	8	1.30502	-0.57194	491	344.88	420.55	496.22	0.856517
GO:0051129_negative_regulation_of_cellular_component_organization_and_biogenesis	71	8	1.30502	-0.57194	491	344.88	420.55	496.22	0.856517
GO:0001936_regulation_of_endothelial_cell_proliferation	21	3	1.65458	-0.568129	496	351.934	427.99	504.046	0.862883
GO:0006749_glutathione_metabolic_process	21	3	1.65458	-0.568129	496	351.934	427.99	504.046	0.862883
GO:0031110_regulation_of_microtubule_polymerization_or_depolymerization	21	3	1.65458	-0.568129	496	351.934	427.99	504.046	0.862883
GO:0051171_regulation_of_nitrogen_compound_metabolic_process	21	3	1.65458	-0.568129	496	351.934	427.99	504.046	0.862883
GO:0051495_positive_regulation_of_cytoskeleton_organization_and_biogenesis	21	3	1.65458	-0.568129	496	351.934	427.99	504.046	0.862883
GO:0035023_regulation_of_Rho_protein_signal_transduction	61	7	1.32909	-0.56522	497	353.226	429.32	505.414	0.863823
GO:0031497_chromatin_assembly	82	9	1.2712	-0.560351	498	354.561	430.98	507.399	0.865422
GO:0019318_hexose_metabolic_process	135	14	1.2011	-0.55998	499	354.728	431.2	507.672	0.864128
GO:0018212_peptidyl-tyrosine_modification	51	6	1.3626	-0.559704	500	355.318	431.99	508.662	0.86398
GO:0043388_positive_regulation_of_DNA_binding	31	4	1.49446	-0.557261	501	356.603	433.51	510.417	0.865289
GO:0051168_nuclear_export	41	5	1.41245	-0.556348	502	358.507	435.69	512.873	0.867908
GO:0001522_pseudouridine_synthesis	12	2	1.93035	-0.556151	518	378.113	457.36	536.607	0.882934
GO:0006268_DNA_unwinding_during_replication	12	2	1.93035	-0.556151	518	378.113	457.36	536.607	0.882934
GO:0006544_glycine_metabolic_process	12	2	1.93035	-0.556151	518	378.113	457.36	536.607	0.882934
GO:0006783_heme_biosynthetic_process	12	2	1.93035	-0.556151	518	378.113	457.36	536.607	0.882934
GO:0007098_centrosome_cycle	12	2	1.93035	-0.556151	518	378.113	457.36	536.607	0.882934
GO:0009081_branched_chain_family_amino_acid_metabolic_process	12	2	1.93035	-0.556151	518	378.113	457.36	536.607	0.882934
GO:0031396_regulation_of_protein_ubiquitination	12	2	1.93035	-0.556151	518	378.113	457.36	536.607	0.882934
GO:0034404_nucleobase__nucleoside_and_nucleotide_biosynthetic_process	12	2	1.93035	-0.556151	518	378.113	457.36	536.607	0.882934
GO:0034613_cellular_protein_localization	12	2	1.93035	-0.556151	518	378.113	457.36	536.607	0.882934
GO:0042312_regulation_of_vasodilation	12	2	1.93035	-0.556151	518	378.113	457.36	536.607	0.882934
GO:0042982_amyloid_precursor_protein_metabolic_process	12	2	1.93035	-0.556151	518	378.113	457.36	536.607	0.882934
GO:0043279_response_to_alkaloid	12	2	1.93035	-0.556151	518	378.113	457.36	536.607	0.882934
GO:0046847_filopodium_formation	12	2	1.93035	-0.556151	518	378.113	457.36	536.607	0.882934
GO:0046887_positive_regulation_of_hormone_secretion	12	2	1.93035	-0.556151	518	378.113	457.36	536.607	0.882934
GO:0048562_embryonic_organ_morphogenesis	12	2	1.93035	-0.556151	518	378.113	457.36	536.607	0.882934
GO:0050680_negative_regulation_of_epithelial_cell_proliferation	12	2	1.93035	-0.556151	518	378.113	457.36	536.607	0.882934
GO:0016052_carbohydrate_catabolic_process	93	10	1.24538	-0.551539	519	379.823	459.16	538.497	0.884701
GO:0001501_skeletal_development	136	14	1.19227	-0.545655	521	381.677	461.01	540.343	0.884856
GO:0045786_negative_regulation_of_cell_cycle	136	14	1.19227	-0.545655	521	381.677	461.01	540.343	0.884856
GO:0000278_mitotic_cell_cycle	322	31	1.11504	-0.541736	522	383.566	463.1	542.634	0.887165
GO:0010627_regulation_of_protein_kinase_cascade	137	14	1.18357	-0.531645	523	388.122	468.36	548.598	0.895526
GO:0000060_protein_import_into_nucleus__translocation	22	3	1.57937	-0.530703	529	394.915	475.26	555.605	0.898412
GO:0006612_protein_targeting_to_membrane	22	3	1.57937	-0.530703	529	394.915	475.26	555.605	0.898412
GO:0006914_autophagy	22	3	1.57937	-0.530703	529	394.915	475.26	555.605	0.898412
GO:0016331_morphogenesis_of_embryonic_epithelium	22	3	1.57937	-0.530703	529	394.915	475.26	555.605	0.898412
GO:0042476_odontogenesis	22	3	1.57937	-0.530703	529	394.915	475.26	555.605	0.898412
GO:0051092_positive_regulation_of_NF-kappaB_transcription_factor_activity	22	3	1.57937	-0.530703	529	394.915	475.26	555.605	0.898412
GO:0042327_positive_regulation_of_phosphorylation	42	5	1.37882	-0.530215	530	396.015	476.46	556.905	0.898981
GO:0016126_sterol_biosynthetic_process	32	4	1.44776	-0.527068	534	398.684	479.4	560.116	0.897753
GO:0030521_androgen_receptor_signaling_pathway	32	4	1.44776	-0.527068	534	398.684	479.4	560.116	0.897753
GO:0046519_sphingoid_metabolic_process	32	4	1.44776	-0.527068	534	398.684	479.4	560.116	0.897753
GO:0051216_cartilage_development	32	4	1.44776	-0.527068	534	398.684	479.4	560.116	0.897753
GO:0044248_cellular_catabolic_process	581	54	1.07648	-0.520486	535	401.04	482.08	563.12	0.901084
GO:0046578_regulation_of_Ras_protein_signal_transduction	138	14	1.17499	-0.517944	536	401.314	482.43	563.546	0.900056
GO:0019058_viral_infectious_cycle	53	6	1.31118	-0.51371	537	404.745	485.84	566.935	0.90473
GO:0043623_cellular_protein_complex_assembly	117	12	1.1879	-0.509457	538	406.299	487.61	568.921	0.906338
GO:0001843_neural_tube_closure	13	2	1.78186	-0.507206	549	423.756	506.47	589.184	0.922532
GO:0002474_antigen_processing_and_presentation_of_peptide_antigen_via_MHC_class_I	13	2	1.78186	-0.507206	549	423.756	506.47	589.184	0.922532
GO:0006607_NLS-bearing_substrate_import_into_nucleus	13	2	1.78186	-0.507206	549	423.756	506.47	589.184	0.922532
GO:0007224_smoothened_signaling_pathway	13	2	1.78186	-0.507206	549	423.756	506.47	589.184	0.922532
GO:0009065_glutamine_family_amino_acid_catabolic_process	13	2	1.78186	-0.507206	549	423.756	506.47	589.184	0.922532
GO:0014020_primary_neural_tube_formation	13	2	1.78186	-0.507206	549	423.756	506.47	589.184	0.922532
GO:0030035_microspike_biogenesis	13	2	1.78186	-0.507206	549	423.756	506.47	589.184	0.922532
GO:0045069_regulation_of_viral_genome_replication	13	2	1.78186	-0.507206	549	423.756	506.47	589.184	0.922532
GO:0045646_regulation_of_erythrocyte_differentiation	13	2	1.78186	-0.507206	549	423.756	506.47	589.184	0.922532
GO:0045814_negative_regulation_of_gene_expression__epigenetic	13	2	1.78186	-0.507206	549	423.756	506.47	589.184	0.922532
GO:0050768_negative_regulation_of_neurogenesis	13	2	1.78186	-0.507206	549	423.756	506.47	589.184	0.922532
GO:0005996_monosaccharide_metabolic_process	139	14	1.16654	-0.504546	550	427.164	510.01	592.856	0.927291
GO:0006508_proteolysis	618	57	1.06825	-0.499233	551	429.376	512.21	595.044	0.929601
GO:0051099_positive_regulation_of_binding	33	4	1.40389	-0.498613	552	431.689	514.52	597.351	0.932101
GO:0006809_nitric_oxide_biosynthetic_process	23	3	1.5107	-0.496078	559	438.324	521.51	604.696	0.932934
GO:0031109_microtubule_polymerization_or_depolymerization	23	3	1.5107	-0.496078	559	438.324	521.51	604.696	0.932934
GO:0035282_segmentation	23	3	1.5107	-0.496078	559	438.324	521.51	604.696	0.932934
GO:0043193_positive_regulation_of_gene-specific_transcription	23	3	1.5107	-0.496078	559	438.324	521.51	604.696	0.932934
GO:0043473_pigmentation	23	3	1.5107	-0.496078	559	438.324	521.51	604.696	0.932934
GO:0046209_nitric_oxide_metabolic_process	23	3	1.5107	-0.496078	559	438.324	521.51	604.696	0.932934
GO:0048568_embryonic_organ_development	23	3	1.5107	-0.496078	559	438.324	521.51	604.696	0.932934
GO:0006986_response_to_unfolded_protein	54	6	1.2869	-0.492119	561	440.709	524	607.291	0.934046
GO:0051789_response_to_protein_stimulus	54	6	1.2869	-0.492119	561	440.709	524	607.291	0.934046
GO:0006412_translation	339	32	1.09329	-0.490299	562	441.569	524.88	608.191	0.93395
GO:0042325_regulation_of_phosphorylation	86	9	1.21208	-0.489832	563	442.04	525.43	608.82	0.933268
GO:0007611_learning_and_or_memory	44	5	1.31614	-0.481616	564	445.067	528.79	612.513	0.937571
GO:0002252_immune_effector_process	119	12	1.16794	-0.481043	565	445.833	529.57	613.307	0.937292
GO:0032147_activation_of_protein_kinase_activity	55	6	1.2635	-0.471409	566	452.593	537.34	622.087	0.949364
GO:0006323_DNA_packaging	98	10	1.18184	-0.470653	567	453.019	537.81	622.601	0.948519
GO:0051186_cofactor_metabolic_process	142	14	1.1419	-0.466111	568	454.338	539.42	624.502	0.949683
GO:0030111_regulation_of_Wnt_receptor_signaling_pathway	24	3	1.44776	-0.463987	571	460.415	545.83	631.245	0.955919
GO:0031668_cellular_response_to_extracellular_stimulus	24	3	1.44776	-0.463987	571	460.415	545.83	631.245	0.955919
GO:0042311_vasodilation	24	3	1.44776	-0.463987	571	460.415	545.83	631.245	0.955919
GO:0000084_S_phase_of_mitotic_cell_cycle	14	2	1.65458	-0.463647	586	474.35	560.7	647.05	0.956826
GO:0002699_positive_regulation_of_immune_effector_process	14	2	1.65458	-0.463647	586	474.35	560.7	647.05	0.956826
GO:0006004_fucose_metabolic_process	14	2	1.65458	-0.463647	586	474.35	560.7	647.05	0.956826
GO:0006779_porphyrin_biosynthetic_process	14	2	1.65458	-0.463647	586	474.35	560.7	647.05	0.956826
GO:0018298_protein-chromophore_linkage	14	2	1.65458	-0.463647	586	474.35	560.7	647.05	0.956826
GO:0030641_regulation_of_cellular_pH	14	2	1.65458	-0.463647	586	474.35	560.7	647.05	0.956826
GO:0033014_tetrapyrrole_biosynthetic_process	14	2	1.65458	-0.463647	586	474.35	560.7	647.05	0.956826
GO:0043393_regulation_of_protein_binding	14	2	1.65458	-0.463647	586	474.35	560.7	647.05	0.956826
GO:0043524_negative_regulation_of_neuron_apoptosis	14	2	1.65458	-0.463647	586	474.35	560.7	647.05	0.956826
GO:0045884_regulation_of_survival_gene_product_expression	14	2	1.65458	-0.463647	586	474.35	560.7	647.05	0.956826
GO:0048010_vascular_endothelial_growth_factor_receptor_signaling_pathway	14	2	1.65458	-0.463647	586	474.35	560.7	647.05	0.956826
GO:0048066_pigmentation_during_development	14	2	1.65458	-0.463647	586	474.35	560.7	647.05	0.956826
GO:0048663_neuron_fate_commitment	14	2	1.65458	-0.463647	586	474.35	560.7	647.05	0.956826
GO:0051181_cofactor_transport	14	2	1.65458	-0.463647	586	474.35	560.7	647.05	0.956826
GO:0051605_protein_maturation_via_proteolysis	14	2	1.65458	-0.463647	586	474.35	560.7	647.05	0.956826
GO:0043062_extracellular_structure_organization_and_biogenesis	77	8	1.20333	-0.460555	587	475.221	561.53	647.839	0.95661
GO:0008284_positive_regulation_of_cell_proliferation	220	21	1.10556	-0.459234	588	475.604	561.92	648.236	0.955646
GO:0010562_positive_regulation_of_phosphorus_metabolic_process	45	5	1.2869	-0.459021	590	477.119	563.45	649.781	0.955
GO:0045937_positive_regulation_of_phosphate_metabolic_process	45	5	1.2869	-0.459021	590	477.119	563.45	649.781	0.955
GO:0006644_phospholipid_metabolic_process	132	13	1.14066	-0.453787	591	479.624	566.14	652.656	0.957936
GO:0051050_positive_regulation_of_transport	56	6	1.24094	-0.451543	592	481.371	567.87	654.369	0.95924
GO:0051259_protein_oligomerization	67	7	1.21007	-0.446936	593	483.038	569.67	656.302	0.960658
GO:0009894_regulation_of_catabolic_process	35	4	1.32367	-0.446445	595	486.204	572.97	659.736	0.962975
GO:0030218_erythrocyte_differentiation	35	4	1.32367	-0.446445	595	486.204	572.97	659.736	0.962975
GO:0000279_M_phase	244	23	1.09175	-0.443078	596	488.558	575.03	661.502	0.964815
GO:0000085_G2_phase_of_mitotic_cell_cycle	5	1	2.31642	-0.43965	664	555.42	646.49	737.56	0.97363
GO:0002369_T_cell_cytokine_production	5	1	2.31642	-0.43965	664	555.42	646.49	737.56	0.97363
GO:0002711_positive_regulation_of_T_cell_mediated_immunity	5	1	2.31642	-0.43965	664	555.42	646.49	737.56	0.97363
GO:0002724_regulation_of_T_cell_cytokine_production	5	1	2.31642	-0.43965	664	555.42	646.49	737.56	0.97363
GO:0005980_glycogen_catabolic_process	5	1	2.31642	-0.43965	664	555.42	646.49	737.56	0.97363
GO:0005984_disaccharide_metabolic_process	5	1	2.31642	-0.43965	664	555.42	646.49	737.56	0.97363
GO:0006337_nucleosome_disassembly	5	1	2.31642	-0.43965	664	555.42	646.49	737.56	0.97363
GO:0006527_arginine_catabolic_process	5	1	2.31642	-0.43965	664	555.42	646.49	737.56	0.97363
GO:0006906_vesicle_fusion	5	1	2.31642	-0.43965	664	555.42	646.49	737.56	0.97363
GO:0007025_beta-tubulin_folding	5	1	2.31642	-0.43965	664	555.42	646.49	737.56	0.97363
GO:0007439_ectodermal_gut_development	5	1	2.31642	-0.43965	664	555.42	646.49	737.56	0.97363
GO:0008306_associative_learning	5	1	2.31642	-0.43965	664	555.42	646.49	737.56	0.97363
GO:0008635_caspase_activation_via_cytochrome_c	5	1	2.31642	-0.43965	664	555.42	646.49	737.56	0.97363
GO:0009113_purine_base_biosynthetic_process	5	1	2.31642	-0.43965	664	555.42	646.49	737.56	0.97363
GO:0009154_purine_ribonucleotide_catabolic_process	5	1	2.31642	-0.43965	664	555.42	646.49	737.56	0.97363
GO:0009791_post-embryonic_development	5	1	2.31642	-0.43965	664	555.42	646.49	737.56	0.97363
GO:0010225_response_to_UV-C	5	1	2.31642	-0.43965	664	555.42	646.49	737.56	0.97363
GO:0016255_attachment_of_GPI_anchor_to_protein	5	1	2.31642	-0.43965	664	555.42	646.49	737.56	0.97363
GO:0016584_nucleosome_positioning	5	1	2.31642	-0.43965	664	555.42	646.49	737.56	0.97363
GO:0019080_viral_genome_expression	5	1	2.31642	-0.43965	664	555.42	646.49	737.56	0.97363
GO:0019083_viral_transcription	5	1	2.31642	-0.43965	664	555.42	646.49	737.56	0.97363
GO:0019642_anaerobic_glycolysis	5	1	2.31642	-0.43965	664	555.42	646.49	737.56	0.97363
GO:0019934_cGMP-mediated_signaling	5	1	2.31642	-0.43965	664	555.42	646.49	737.56	0.97363
GO:0021511_spinal_cord_patterning	5	1	2.31642	-0.43965	664	555.42	646.49	737.56	0.97363
GO:0021534_cell_proliferation_in_hindbrain	5	1	2.31642	-0.43965	664	555.42	646.49	737.56	0.97363
GO:0021587_cerebellum_morphogenesis	5	1	2.31642	-0.43965	664	555.42	646.49	737.56	0.97363
GO:0021696_cerebellar_cortex_morphogenesis	5	1	2.31642	-0.43965	664	555.42	646.49	737.56	0.97363
GO:0021924_cell_proliferation_in_the_external_granule_layer	5	1	2.31642	-0.43965	664	555.42	646.49	737.56	0.97363
GO:0021930_granule_cell_precursor_proliferation	5	1	2.31642	-0.43965	664	555.42	646.49	737.56	0.97363
GO:0021936_regulation_of_granule_cell_precursor_proliferation	5	1	2.31642	-0.43965	664	555.42	646.49	737.56	0.97363
GO:0021940_positive_regulation_of_granule_cell_precursor_proliferation	5	1	2.31642	-0.43965	664	555.42	646.49	737.56	0.97363
GO:0030319_cellular_di-__tri-valent_inorganic_anion_homeostasis	5	1	2.31642	-0.43965	664	555.42	646.49	737.56	0.97363
GO:0030643_cellular_phosphate_ion_homeostasis	5	1	2.31642	-0.43965	664	555.42	646.49	737.56	0.97363
GO:0030817_regulation_of_cAMP_biosynthetic_process	5	1	2.31642	-0.43965	664	555.42	646.49	737.56	0.97363
GO:0030838_positive_regulation_of_actin_filament_polymerization	5	1	2.31642	-0.43965	664	555.42	646.49	737.56	0.97363
GO:0031498_chromatin_disassembly	5	1	2.31642	-0.43965	664	555.42	646.49	737.56	0.97363
GO:0031529_ruffle_organization_and_biogenesis	5	1	2.31642	-0.43965	664	555.42	646.49	737.56	0.97363
GO:0031670_cellular_response_to_nutrient	5	1	2.31642	-0.43965	664	555.42	646.49	737.56	0.97363
GO:0032024_positive_regulation_of_insulin_secretion	5	1	2.31642	-0.43965	664	555.42	646.49	737.56	0.97363
GO:0032272_negative_regulation_of_protein_polymerization	5	1	2.31642	-0.43965	664	555.42	646.49	737.56	0.97363
GO:0032986_protein-DNA_complex_disassembly	5	1	2.31642	-0.43965	664	555.42	646.49	737.56	0.97363
GO:0033135_regulation_of_peptidyl-serine_phosphorylation	5	1	2.31642	-0.43965	664	555.42	646.49	737.56	0.97363
GO:0033138_positive_regulation_of_peptidyl-serine_phosphorylation	5	1	2.31642	-0.43965	664	555.42	646.49	737.56	0.97363
GO:0033209_tumor_necrosis_factor-mediated_signaling_pathway	5	1	2.31642	-0.43965	664	555.42	646.49	737.56	0.97363
GO:0042090_interleukin-12_biosynthetic_process	5	1	2.31642	-0.43965	664	555.42	646.49	737.56	0.97363
GO:0042177_negative_regulation_of_protein_catabolic_process	5	1	2.31642	-0.43965	664	555.42	646.49	737.56	0.97363
GO:0042347_negative_regulation_of_NF-kappaB_import_into_nucleus	5	1	2.31642	-0.43965	664	555.42	646.49	737.56	0.97363
GO:0042769_DNA_damage_response__detection_of_DNA_damage	5	1	2.31642	-0.43965	664	555.42	646.49	737.56	0.97363
GO:0043124_negative_regulation_of_I-kappaB_kinase_NF-kappaB_cascade	5	1	2.31642	-0.43965	664	555.42	646.49	737.56	0.97363
GO:0043254_regulation_of_protein_complex_assembly	5	1	2.31642	-0.43965	664	555.42	646.49	737.56	0.97363
GO:0045071_negative_regulation_of_viral_genome_replication	5	1	2.31642	-0.43965	664	555.42	646.49	737.56	0.97363
GO:0045075_regulation_of_interleukin-12_biosynthetic_process	5	1	2.31642	-0.43965	664	555.42	646.49	737.56	0.97363
GO:0045342_MHC_class_II_biosynthetic_process	5	1	2.31642	-0.43965	664	555.42	646.49	737.56	0.97363
GO:0045346_regulation_of_MHC_class_II_biosynthetic_process	5	1	2.31642	-0.43965	664	555.42	646.49	737.56	0.97363
GO:0045739_positive_regulation_of_DNA_repair	5	1	2.31642	-0.43965	664	555.42	646.49	737.56	0.97363
GO:0045823_positive_regulation_of_heart_contraction	5	1	2.31642	-0.43965	664	555.42	646.49	737.56	0.97363
GO:0045912_negative_regulation_of_carbohydrate_metabolic_process	5	1	2.31642	-0.43965	664	555.42	646.49	737.56	0.97363
GO:0045948_positive_regulation_of_translational_initiation	5	1	2.31642	-0.43965	664	555.42	646.49	737.56	0.97363
GO:0045980_negative_regulation_of_nucleotide_metabolic_process	5	1	2.31642	-0.43965	664	555.42	646.49	737.56	0.97363
GO:0048069_eye_pigmentation	5	1	2.31642	-0.43965	664	555.42	646.49	737.56	0.97363
GO:0048567_ectodermal_gut_morphogenesis	5	1	2.31642	-0.43965	664	555.42	646.49	737.56	0.97363
GO:0048638_regulation_of_developmental_growth	5	1	2.31642	-0.43965	664	555.42	646.49	737.56	0.97363
GO:0048820_hair_follicle_maturation	5	1	2.31642	-0.43965	664	555.42	646.49	737.56	0.97363
GO:0050482_arachidonic_acid_secretion	5	1	2.31642	-0.43965	664	555.42	646.49	737.56	0.97363
GO:0050856_regulation_of_T_cell_receptor_signaling_pathway	5	1	2.31642	-0.43965	664	555.42	646.49	737.56	0.97363
GO:0051319_G2_phase	5	1	2.31642	-0.43965	664	555.42	646.49	737.56	0.97363
GO:0055061_di-__tri-valent_inorganic_anion_homeostasis	5	1	2.31642	-0.43965	664	555.42	646.49	737.56	0.97363
GO:0055062_phosphate_ion_homeostasis	5	1	2.31642	-0.43965	664	555.42	646.49	737.56	0.97363
GO:0006368_RNA_elongation_from_RNA_polymerase_II_promoter	46	5	1.25892	-0.437483	665	556.523	647.81	739.097	0.97415
GO:0007585_respiratory_gaseous_exchange	25	3	1.38985	-0.434197	668	561.729	653.71	745.691	0.978608
GO:0022406_membrane_docking	25	3	1.38985	-0.434197	668	561.729	653.71	745.691	0.978608
GO:0043543_protein_amino_acid_acylation	25	3	1.38985	-0.434197	668	561.729	653.71	745.691	0.978608
GO:0006817_phosphate_transport	79	8	1.17287	-0.428126	671	566.902	658.57	750.238	0.981475
GO:0030099_myeloid_cell_differentiation	79	8	1.17287	-0.428126	671	566.902	658.57	750.238	0.981475
GO:0050778_positive_regulation_of_immune_response	79	8	1.17287	-0.428126	671	566.902	658.57	750.238	0.981475
GO:0015980_energy_derivation_by_oxidation_of_organic_compounds	90	9	1.15821	-0.427455	672	567.585	659.34	751.095	0.981161
GO:0001756_somitogenesis	15	2	1.54428	-0.424666	682	577.577	669.75	761.923	0.982038
GO:0006516_glycoprotein_catabolic_process	15	2	1.54428	-0.424666	682	577.577	669.75	761.923	0.982038
GO:0006900_membrane_budding	15	2	1.54428	-0.424666	682	577.577	669.75	761.923	0.982038
GO:0008637_apoptotic_mitochondrial_changes	15	2	1.54428	-0.424666	682	577.577	669.75	761.923	0.982038
GO:0014070_response_to_organic_cyclic_substance	15	2	1.54428	-0.424666	682	577.577	669.75	761.923	0.982038
GO:0017148_negative_regulation_of_translation	15	2	1.54428	-0.424666	682	577.577	669.75	761.923	0.982038
GO:0019229_regulation_of_vasoconstriction	15	2	1.54428	-0.424666	682	577.577	669.75	761.923	0.982038
GO:0030178_negative_regulation_of_Wnt_receptor_signaling_pathway	15	2	1.54428	-0.424666	682	577.577	669.75	761.923	0.982038
GO:0045740_positive_regulation_of_DNA_replication	15	2	1.54428	-0.424666	682	577.577	669.75	761.923	0.982038
GO:0050688_regulation_of_defense_response_to_virus	15	2	1.54428	-0.424666	682	577.577	669.75	761.923	0.982038
GO:0001934_positive_regulation_of_protein_amino_acid_phosphorylation	36	4	1.2869	-0.422526	683	580.343	673.01	765.677	0.985373
GO:0044262_cellular_carbohydrate_metabolic_process	269	25	1.0764	-0.420634	684	580.878	673.58	766.282	0.984766
GO:0006308_DNA_catabolic_process	47	5	1.23214	-0.416946	686	583.006	675.74	768.474	0.985044
GO:0046777_protein_amino_acid_autophosphorylation	47	5	1.23214	-0.416946	686	583.006	675.74	768.474	0.985044
GO:0001525_angiogenesis	124	12	1.12085	-0.415949	687	583.728	676.49	769.252	0.984702
GO:0032984_macromolecular_complex_disassembly	58	6	1.19815	-0.414196	688	584.428	677.3	770.172	0.984448
GO:0019220_regulation_of_phosphate_metabolic_process	91	9	1.14548	-0.413025	690	585.441	678.57	771.699	0.983435
GO:0051174_regulation_of_phosphorus_metabolic_process	91	9	1.14548	-0.413025	690	585.441	678.57	771.699	0.983435
GO:0007050_cell_cycle_arrest	80	8	1.15821	-0.412708	691	587.609	680.87	774.131	0.98534
GO:0006664_glycolipid_metabolic_process	26	3	1.33639	-0.406504	696	592.682	686.16	779.638	0.985862
GO:0016458_gene_silencing	26	3	1.33639	-0.406504	696	592.682	686.16	779.638	0.985862
GO:0032963_collagen_metabolic_process	26	3	1.33639	-0.406504	696	592.682	686.16	779.638	0.985862
GO:0042401_biogenic_amine_biosynthetic_process	26	3	1.33639	-0.406504	696	592.682	686.16	779.638	0.985862
GO:0048754_branching_morphogenesis_of_a_tube	26	3	1.33639	-0.406504	696	592.682	686.16	779.638	0.985862
GO:0050793_regulation_of_developmental_process	737	66	1.0372	-0.404253	697	593.738	687.27	780.802	0.98604
GO:0032386_regulation_of_intracellular_transport	37	4	1.25212	-0.399926	702	597.542	691.32	785.098	0.984786
GO:0035107_appendage_morphogenesis	37	4	1.25212	-0.399926	702	597.542	691.32	785.098	0.984786
GO:0035108_limb_morphogenesis	37	4	1.25212	-0.399926	702	597.542	691.32	785.098	0.984786
GO:0048736_appendage_development	37	4	1.25212	-0.399926	702	597.542	691.32	785.098	0.984786
GO:0060173_limb_development	37	4	1.25212	-0.399926	702	597.542	691.32	785.098	0.984786
GO:0001503_ossification	92	9	1.13303	-0.399033	704	598.093	691.89	785.687	0.982798
GO:0031214_biomineral_formation	92	9	1.13303	-0.399033	704	598.093	691.89	785.687	0.982798
GO:0001817_regulation_of_cytokine_production	48	5	1.20647	-0.397362	708	599.849	693.92	787.991	0.980113
GO:0007219_Notch_signaling_pathway	48	5	1.20647	-0.397362	708	599.849	693.92	787.991	0.980113
GO:0035150_regulation_of_tube_size	48	5	1.20647	-0.397362	708	599.849	693.92	787.991	0.980113
GO:0050880_regulation_of_blood_vessel_size	48	5	1.20647	-0.397362	708	599.849	693.92	787.991	0.980113
GO:0032318_regulation_of_Ras_GTPase_activity	70	7	1.15821	-0.396931	709	600.99	695.03	789.07	0.980296
GO:0032879_regulation_of_localization	148	14	1.0956	-0.396666	710	601.069	695.16	789.251	0.979099
GO:0000059_protein_import_into_nucleus__docking	16	2	1.44776	-0.389619	726	619.183	714.25	809.317	0.983815
GO:0001942_hair_follicle_development	16	2	1.44776	-0.389619	726	619.183	714.25	809.317	0.983815
GO:0009126_purine_nucleoside_monophosphate_metabolic_process	16	2	1.44776	-0.389619	726	619.183	714.25	809.317	0.983815
GO:0009127_purine_nucleoside_monophosphate_biosynthetic_process	16	2	1.44776	-0.389619	726	619.183	714.25	809.317	0.983815
GO:0009167_purine_ribonucleoside_monophosphate_metabolic_process	16	2	1.44776	-0.389619	726	619.183	714.25	809.317	0.983815
GO:0009168_purine_ribonucleoside_monophosphate_biosynthetic_process	16	2	1.44776	-0.389619	726	619.183	714.25	809.317	0.983815
GO:0010212_response_to_ionizing_radiation	16	2	1.44776	-0.389619	726	619.183	714.25	809.317	0.983815
GO:0022404_molting_cycle_process	16	2	1.44776	-0.389619	726	619.183	714.25	809.317	0.983815
GO:0022405_hair_cycle_process	16	2	1.44776	-0.389619	726	619.183	714.25	809.317	0.983815
GO:0042303_molting_cycle	16	2	1.44776	-0.389619	726	619.183	714.25	809.317	0.983815
GO:0042475_odontogenesis_of_dentine-containing_tooth	16	2	1.44776	-0.389619	726	619.183	714.25	809.317	0.983815
GO:0042633_hair_cycle	16	2	1.44776	-0.389619	726	619.183	714.25	809.317	0.983815
GO:0043900_regulation_of_multi-organism_process	16	2	1.44776	-0.389619	726	619.183	714.25	809.317	0.983815
GO:0048002_antigen_processing_and_presentation_of_peptide_antigen	16	2	1.44776	-0.389619	726	619.183	714.25	809.317	0.983815
GO:0048489_synaptic_vesicle_transport	16	2	1.44776	-0.389619	726	619.183	714.25	809.317	0.983815
GO:0051384_response_to_glucocorticoid_stimulus	16	2	1.44776	-0.389619	726	619.183	714.25	809.317	0.983815
GO:0048598_embryonic_morphogenesis	93	9	1.12085	-0.385468	727	621.326	716.41	811.494	0.985433
GO:0007017_microtubule-based_process	183	17	1.07593	-0.384042	728	621.92	717.05	812.18	0.984959
GO:0006885_regulation_of_pH	27	3	1.2869	-0.380727	732	629.892	725.66	821.428	0.991339
GO:0007623_circadian_rhythm	27	3	1.2869	-0.380727	732	629.892	725.66	821.428	0.991339
GO:0050804_regulation_of_synaptic_transmission	27	3	1.2869	-0.380727	732	629.892	725.66	821.428	0.991339
GO:0051054_positive_regulation_of_DNA_metabolic_process	27	3	1.2869	-0.380727	732	629.892	725.66	821.428	0.991339
GO:0016540_protein_autoprocessing	49	5	1.18184	-0.378681	734	632.77	728.84	824.91	0.99297
GO:0030900_forebrain_development	49	5	1.18184	-0.378681	734	632.77	728.84	824.91	0.99297
GO:0006898_receptor-mediated_endocytosis	38	4	1.21917	-0.378563	737	636.179	732.22	828.261	0.993514
GO:0015833_peptide_transport	38	4	1.21917	-0.378563	737	636.179	732.22	828.261	0.993514
GO:0045454_cell_redox_homeostasis	38	4	1.21917	-0.378563	737	636.179	732.22	828.261	0.993514
GO:0000050_urea_cycle	6	1	1.93035	-0.378448	798	695.962	794.96	893.958	0.99619
GO:0002218_activation_of_innate_immune_response	6	1	1.93035	-0.378448	798	695.962	794.96	893.958	0.99619
GO:0002758_innate_immune_response-activating_signal_transduction	6	1	1.93035	-0.378448	798	695.962	794.96	893.958	0.99619
GO:0002793_positive_regulation_of_peptide_secretion	6	1	1.93035	-0.378448	798	695.962	794.96	893.958	0.99619
GO:0006285_base-excision_repair__AP_site_formation	6	1	1.93035	-0.378448	798	695.962	794.96	893.958	0.99619
GO:0006301_postreplication_repair	6	1	1.93035	-0.378448	798	695.962	794.96	893.958	0.99619
GO:0006614_SRP-dependent_cotranslational_protein_targeting_to_membrane	6	1	1.93035	-0.378448	798	695.962	794.96	893.958	0.99619
GO:0006983_ER_overload_response	6	1	1.93035	-0.378448	798	695.962	794.96	893.958	0.99619
GO:0007094_mitotic_cell_cycle_spindle_assembly_checkpoint	6	1	1.93035	-0.378448	798	695.962	794.96	893.958	0.99619
GO:0007220_Notch_receptor_processing	6	1	1.93035	-0.378448	798	695.962	794.96	893.958	0.99619
GO:0008535_respiratory_chain_complex_IV_assembly	6	1	1.93035	-0.378448	798	695.962	794.96	893.958	0.99619
GO:0008589_regulation_of_smoothened_signaling_pathway	6	1	1.93035	-0.378448	798	695.962	794.96	893.958	0.99619
GO:0009068_aspartate_family_amino_acid_catabolic_process	6	1	1.93035	-0.378448	798	695.962	794.96	893.958	0.99619
GO:0009223_pyrimidine_deoxyribonucleotide_catabolic_process	6	1	1.93035	-0.378448	798	695.962	794.96	893.958	0.99619
GO:0009251_glucan_catabolic_process	6	1	1.93035	-0.378448	798	695.962	794.96	893.958	0.99619
GO:0014855_striated_muscle_cell_proliferation	6	1	1.93035	-0.378448	798	695.962	794.96	893.958	0.99619
GO:0015937_coenzyme_A_biosynthetic_process	6	1	1.93035	-0.378448	798	695.962	794.96	893.958	0.99619
GO:0017144_drug_metabolic_process	6	1	1.93035	-0.378448	798	695.962	794.96	893.958	0.99619
GO:0019321_pentose_metabolic_process	6	1	1.93035	-0.378448	798	695.962	794.96	893.958	0.99619
GO:0019377_glycolipid_catabolic_process	6	1	1.93035	-0.378448	798	695.962	794.96	893.958	0.99619
GO:0019627_urea_metabolic_process	6	1	1.93035	-0.378448	798	695.962	794.96	893.958	0.99619
GO:0019794_nonprotein_amino_acid_metabolic_process	6	1	1.93035	-0.378448	798	695.962	794.96	893.958	0.99619
GO:0021575_hindbrain_morphogenesis	6	1	1.93035	-0.378448	798	695.962	794.96	893.958	0.99619
GO:0021675_nerve_development	6	1	1.93035	-0.378448	798	695.962	794.96	893.958	0.99619
GO:0021695_cerebellar_cortex_development	6	1	1.93035	-0.378448	798	695.962	794.96	893.958	0.99619
GO:0030002_cellular_anion_homeostasis	6	1	1.93035	-0.378448	798	695.962	794.96	893.958	0.99619
GO:0030071_regulation_of_mitotic_metaphase_anaphase_transition	6	1	1.93035	-0.378448	798	695.962	794.96	893.958	0.99619
GO:0030814_regulation_of_cAMP_metabolic_process	6	1	1.93035	-0.378448	798	695.962	794.96	893.958	0.99619
GO:0031398_positive_regulation_of_protein_ubiquitination	6	1	1.93035	-0.378448	798	695.962	794.96	893.958	0.99619
GO:0032088_negative_regulation_of_NF-kappaB_transcription_factor_activity	6	1	1.93035	-0.378448	798	695.962	794.96	893.958	0.99619
GO:0032663_regulation_of_interleukin-2_production	6	1	1.93035	-0.378448	798	695.962	794.96	893.958	0.99619
GO:0032845_negative_regulation_of_homeostatic_process	6	1	1.93035	-0.378448	798	695.962	794.96	893.958	0.99619
GO:0033205_cytokinesis_during_cell_cycle	6	1	1.93035	-0.378448	798	695.962	794.96	893.958	0.99619
GO:0035116_embryonic_hindlimb_morphogenesis	6	1	1.93035	-0.378448	798	695.962	794.96	893.958	0.99619
GO:0035176_social_behavior	6	1	1.93035	-0.378448	798	695.962	794.96	893.958	0.99619
GO:0042787_protein_ubiquitination_during_ubiquitin-dependent_protein_catabolic_process	6	1	1.93035	-0.378448	798	695.962	794.96	893.958	0.99619
GO:0043603_amide_metabolic_process	6	1	1.93035	-0.378448	798	695.962	794.96	893.958	0.99619
GO:0045039_protein_import_into_mitochondrial_inner_membrane	6	1	1.93035	-0.378448	798	695.962	794.96	893.958	0.99619
GO:0045047_protein_targeting_to_ER	6	1	1.93035	-0.378448	798	695.962	794.96	893.958	0.99619
GO:0045124_regulation_of_bone_resorption	6	1	1.93035	-0.378448	798	695.962	794.96	893.958	0.99619
GO:0045682_regulation_of_epidermis_development	6	1	1.93035	-0.378448	798	695.962	794.96	893.958	0.99619
GO:0045909_positive_regulation_of_vasodilation	6	1	1.93035	-0.378448	798	695.962	794.96	893.958	0.99619
GO:0046580_negative_regulation_of_Ras_protein_signal_transduction	6	1	1.93035	-0.378448	798	695.962	794.96	893.958	0.99619
GO:0046717_acid_secretion	6	1	1.93035	-0.378448	798	695.962	794.96	893.958	0.99619
GO:0048008_platelet-derived_growth_factor_receptor_signaling_pathway	6	1	1.93035	-0.378448	798	695.962	794.96	893.958	0.99619
GO:0048524_positive_regulation_of_viral_reproduction	6	1	1.93035	-0.378448	798	695.962	794.96	893.958	0.99619
GO:0048525_negative_regulation_of_viral_reproduction	6	1	1.93035	-0.378448	798	695.962	794.96	893.958	0.99619
GO:0048546_digestive_tract_morphogenesis	6	1	1.93035	-0.378448	798	695.962	794.96	893.958	0.99619
GO:0048547_gut_morphogenesis	6	1	1.93035	-0.378448	798	695.962	794.96	893.958	0.99619
GO:0050684_regulation_of_mRNA_processing	6	1	1.93035	-0.378448	798	695.962	794.96	893.958	0.99619
GO:0050771_negative_regulation_of_axonogenesis	6	1	1.93035	-0.378448	798	695.962	794.96	893.958	0.99619
GO:0050806_positive_regulation_of_synaptic_transmission	6	1	1.93035	-0.378448	798	695.962	794.96	893.958	0.99619
GO:0051058_negative_regulation_of_small_GTPase_mediated_signal_transduction	6	1	1.93035	-0.378448	798	695.962	794.96	893.958	0.99619
GO:0051298_centrosome_duplication	6	1	1.93035	-0.378448	798	695.962	794.96	893.958	0.99619
GO:0051457_maintenance_of_protein_location_in_nucleus	6	1	1.93035	-0.378448	798	695.962	794.96	893.958	0.99619
GO:0051482_elevation_of_cytosolic_calcium_ion_concentration_during_G-protein_signaling__coupled_to_IP3_second_messenger_(phospholipase_C_activating)	6	1	1.93035	-0.378448	798	695.962	794.96	893.958	0.99619
GO:0051963_regulation_of_synaptogenesis	6	1	1.93035	-0.378448	798	695.962	794.96	893.958	0.99619
GO:0051971_positive_regulation_of_transmission_of_nerve_impulse	6	1	1.93035	-0.378448	798	695.962	794.96	893.958	0.99619
GO:0055081_anion_homeostasis	6	1	1.93035	-0.378448	798	695.962	794.96	893.958	0.99619
GO:0060038_cardiac_muscle_cell_proliferation	6	1	1.93035	-0.378448	798	695.962	794.96	893.958	0.99619
GO:0060070_Wnt_receptor_signaling_pathway_through_beta-catenin	6	1	1.93035	-0.378448	798	695.962	794.96	893.958	0.99619
GO:0043087_regulation_of_GTPase_activity	83	8	1.11634	-0.369441	799	699.917	799.05	898.183	1.00006
GO:0030097_hemopoiesis	162	15	1.07241	-0.368572	800	700.299	799.34	898.381	0.999175
GO:0048646_anatomical_structure_formation	151	14	1.07384	-0.365379	801	702.363	801.3	900.237	1.00038
GO:0001932_regulation_of_protein_amino_acid_phosphorylation	61	6	1.13922	-0.363653	804	704.152	803.6	903.048	0.999502
GO:0022415_viral_reproductive_process	61	6	1.13922	-0.363653	804	704.152	803.6	903.048	0.999502
GO:0048730_epidermis_morphogenesis	61	6	1.13922	-0.363653	804	704.152	803.6	903.048	0.999502
GO:0003018_vascular_process_in_circulatory_system	50	5	1.15821	-0.36086	805	706.312	805.79	905.268	1.00098
GO:0007088_regulation_of_mitosis	39	4	1.1879	-0.35836	806	708.672	808.19	907.708	1.00272
GO:0000086_G2_M_transition_of_mitotic_cell_cycle	17	2	1.3626	-0.357985	812	719.141	819.51	919.879	1.00925
GO:0009636_response_to_toxin	17	2	1.3626	-0.357985	812	719.141	819.51	919.879	1.00925
GO:0030195_negative_regulation_of_blood_coagulation	17	2	1.3626	-0.357985	812	719.141	819.51	919.879	1.00925
GO:0042100_B_cell_proliferation	17	2	1.3626	-0.357985	812	719.141	819.51	919.879	1.00925
GO:0051320_S_phase	17	2	1.3626	-0.357985	812	719.141	819.51	919.879	1.00925
GO:0051604_protein_maturation	17	2	1.3626	-0.357985	812	719.141	819.51	919.879	1.00925
GO:0008543_fibroblast_growth_factor_receptor_signaling_pathway	28	3	1.24094	-0.356708	816	723.747	824.09	924.433	1.00991
GO:0051223_regulation_of_protein_transport	28	3	1.24094	-0.356708	816	723.747	824.09	924.433	1.00991
GO:0051271_negative_regulation_of_cell_motility	28	3	1.24094	-0.356708	816	723.747	824.09	924.433	1.00991
GO:0051969_regulation_of_transmission_of_nerve_impulse	28	3	1.24094	-0.356708	816	723.747	824.09	924.433	1.00991
GO:0006650_glycerophospholipid_metabolic_process	73	7	1.11061	-0.352167	817	726.836	827.27	927.704	1.01257
GO:0001568_blood_vessel_development	164	15	1.05934	-0.349436	818	727.713	828.16	928.607	1.01242
GO:0006732_coenzyme_metabolic_process	119	11	1.07061	-0.344013	819	731.204	831.35	931.496	1.01508
GO:0007229_integrin-mediated_signaling_pathway	51	5	1.1355	-0.343855	820	732.266	832.5	932.734	1.01524
GO:0000226_microtubule_cytoskeleton_organization_and_biogenesis	85	8	1.09008	-0.342931	821	733.381	833.65	933.919	1.01541
GO:0045765_regulation_of_angiogenesis	40	4	1.15821	-0.339246	822	736.685	836.95	937.215	1.01819
GO:0022403_cell_cycle_phase	303	27	1.03207	-0.33605	823	738.872	839.06	939.248	1.01951
GO:0006405_RNA_export_from_nucleus	29	3	1.19815	-0.334302	826	745.862	846.35	946.838	1.02464
GO:0032507_maintenance_of_protein_location_in_cell	29	3	1.19815	-0.334302	826	745.862	846.35	946.838	1.02464
GO:0043434_response_to_peptide_hormone_stimulus	29	3	1.19815	-0.334302	826	745.862	846.35	946.838	1.02464
GO:0002253_activation_of_immune_response	63	6	1.10305	-0.333264	827	748.16	848.62	949.08	1.02614
GO:0006917_induction_of_apoptosis	189	17	1.04177	-0.330522	828	749.143	849.52	949.897	1.02599
GO:0001570_vasculogenesis	18	2	1.2869	-0.329332	840	763.471	864.58	965.689	1.02926
GO:0002831_regulation_of_response_to_biotic_stimulus	18	2	1.2869	-0.329332	840	763.471	864.58	965.689	1.02926
GO:0006687_glycosphingolipid_metabolic_process	18	2	1.2869	-0.329332	840	763.471	864.58	965.689	1.02926
GO:0006904_vesicle_docking_during_exocytosis	18	2	1.2869	-0.329332	840	763.471	864.58	965.689	1.02926
GO:0006921_cell_structure_disassembly_during_apoptosis	18	2	1.2869	-0.329332	840	763.471	864.58	965.689	1.02926
GO:0007368_determination_of_left_right_symmetry	18	2	1.2869	-0.329332	840	763.471	864.58	965.689	1.02926
GO:0007595_lactation	18	2	1.2869	-0.329332	840	763.471	864.58	965.689	1.02926
GO:0009799_determination_of_symmetry	18	2	1.2869	-0.329332	840	763.471	864.58	965.689	1.02926
GO:0009855_determination_of_bilateral_symmetry	18	2	1.2869	-0.329332	840	763.471	864.58	965.689	1.02926
GO:0022411_cellular_component_disassembly	18	2	1.2869	-0.329332	840	763.471	864.58	965.689	1.02926
GO:0045840_positive_regulation_of_mitosis	18	2	1.2869	-0.329332	840	763.471	864.58	965.689	1.02926
GO:0051180_vitamin_transport	18	2	1.2869	-0.329332	840	763.471	864.58	965.689	1.02926
GO:0000578_embryonic_axis_specification	7	1	1.65458	-0.329192	898	813.615	916.83	1020.04	1.02097
GO:0001504_neurotransmitter_uptake	7	1	1.65458	-0.329192	898	813.615	916.83	1020.04	1.02097
GO:0002062_chondrocyte_differentiation	7	1	1.65458	-0.329192	898	813.615	916.83	1020.04	1.02097
GO:0002448_mast_cell_mediated_immunity	7	1	1.65458	-0.329192	898	813.615	916.83	1020.04	1.02097
GO:0002698_negative_regulation_of_immune_effector_process	7	1	1.65458	-0.329192	898	813.615	916.83	1020.04	1.02097
GO:0006012_galactose_metabolic_process	7	1	1.65458	-0.329192	898	813.615	916.83	1020.04	1.02097
GO:0006195_purine_nucleotide_catabolic_process	7	1	1.65458	-0.329192	898	813.615	916.83	1020.04	1.02097
GO:0006244_pyrimidine_nucleotide_catabolic_process	7	1	1.65458	-0.329192	898	813.615	916.83	1020.04	1.02097
GO:0006282_regulation_of_DNA_repair	7	1	1.65458	-0.329192	898	813.615	916.83	1020.04	1.02097
GO:0006303_double-strand_break_repair_via_nonhomologous_end_joining	7	1	1.65458	-0.329192	898	813.615	916.83	1020.04	1.02097
GO:0006884_cell_volume_homeostasis	7	1	1.65458	-0.329192	898	813.615	916.83	1020.04	1.02097
GO:0007091_mitotic_metaphase_anaphase_transition	7	1	1.65458	-0.329192	898	813.615	916.83	1020.04	1.02097
GO:0007350_blastoderm_segmentation	7	1	1.65458	-0.329192	898	813.615	916.83	1020.04	1.02097
GO:0007351_tripartite_regional_subdivision	7	1	1.65458	-0.329192	898	813.615	916.83	1020.04	1.02097
GO:0007567_parturition	7	1	1.65458	-0.329192	898	813.615	916.83	1020.04	1.02097
GO:0008105_asymmetric_protein_localization	7	1	1.65458	-0.329192	898	813.615	916.83	1020.04	1.02097
GO:0008595_determination_of_anterior_posterior_axis__embryo	7	1	1.65458	-0.329192	898	813.615	916.83	1020.04	1.02097
GO:0009103_lipopolysaccharide_biosynthetic_process	7	1	1.65458	-0.329192	898	813.615	916.83	1020.04	1.02097
GO:0009143_nucleoside_triphosphate_catabolic_process	7	1	1.65458	-0.329192	898	813.615	916.83	1020.04	1.02097
GO:0009261_ribonucleotide_catabolic_process	7	1	1.65458	-0.329192	898	813.615	916.83	1020.04	1.02097
GO:0009650_UV_protection	7	1	1.65458	-0.329192	898	813.615	916.83	1020.04	1.02097
GO:0010165_response_to_X-ray	7	1	1.65458	-0.329192	898	813.615	916.83	1020.04	1.02097
GO:0010552_positive_regulation_of_specific_transcription_from_RNA_polymerase_II_promoter	7	1	1.65458	-0.329192	898	813.615	916.83	1020.04	1.02097
GO:0014065_phosphoinositide_3-kinase_cascade	7	1	1.65458	-0.329192	898	813.615	916.83	1020.04	1.02097
GO:0015936_coenzyme_A_metabolic_process	7	1	1.65458	-0.329192	898	813.615	916.83	1020.04	1.02097
GO:0018196_peptidyl-asparagine_modification	7	1	1.65458	-0.329192	898	813.615	916.83	1020.04	1.02097
GO:0018279_protein_amino_acid_N-linked_glycosylation_via_asparagine	7	1	1.65458	-0.329192	898	813.615	916.83	1020.04	1.02097
GO:0021549_cerebellum_development	7	1	1.65458	-0.329192	898	813.615	916.83	1020.04	1.02097
GO:0022037_metencephalon_development	7	1	1.65458	-0.329192	898	813.615	916.83	1020.04	1.02097
GO:0030204_chondroitin_sulfate_metabolic_process	7	1	1.65458	-0.329192	898	813.615	916.83	1020.04	1.02097
GO:0030206_chondroitin_sulfate_biosynthetic_process	7	1	1.65458	-0.329192	898	813.615	916.83	1020.04	1.02097
GO:0030318_melanocyte_differentiation	7	1	1.65458	-0.329192	898	813.615	916.83	1020.04	1.02097
GO:0030503_regulation_of_cell_redox_homeostasis	7	1	1.65458	-0.329192	898	813.615	916.83	1020.04	1.02097
GO:0030802_regulation_of_cyclic_nucleotide_biosynthetic_process	7	1	1.65458	-0.329192	898	813.615	916.83	1020.04	1.02097
GO:0030808_regulation_of_nucleotide_biosynthetic_process	7	1	1.65458	-0.329192	898	813.615	916.83	1020.04	1.02097
GO:0031577_spindle_checkpoint	7	1	1.65458	-0.329192	898	813.615	916.83	1020.04	1.02097
GO:0031646_positive_regulation_of_neurological_system_process	7	1	1.65458	-0.329192	898	813.615	916.83	1020.04	1.02097
GO:0032321_positive_regulation_of_Rho_GTPase_activity	7	1	1.65458	-0.329192	898	813.615	916.83	1020.04	1.02097
GO:0032615_interleukin-12_production	7	1	1.65458	-0.329192	898	813.615	916.83	1020.04	1.02097
GO:0042116_macrophage_activation	7	1	1.65458	-0.329192	898	813.615	916.83	1020.04	1.02097
GO:0042255_ribosome_assembly	7	1	1.65458	-0.329192	898	813.615	916.83	1020.04	1.02097
GO:0042572_retinol_metabolic_process	7	1	1.65458	-0.329192	898	813.615	916.83	1020.04	1.02097
GO:0042771_DNA_damage_response__signal_transduction_by_p53_class_mediator_resulting_in_induction_of_apoptosis	7	1	1.65458	-0.329192	898	813.615	916.83	1020.04	1.02097
GO:0043303_mast_cell_degranulation	7	1	1.65458	-0.329192	898	813.615	916.83	1020.04	1.02097
GO:0045080_positive_regulation_of_chemokine_biosynthetic_process	7	1	1.65458	-0.329192	898	813.615	916.83	1020.04	1.02097
GO:0045416_positive_regulation_of_interleukin-8_biosynthetic_process	7	1	1.65458	-0.329192	898	813.615	916.83	1020.04	1.02097
GO:0045648_positive_regulation_of_erythrocyte_differentiation	7	1	1.65458	-0.329192	898	813.615	916.83	1020.04	1.02097
GO:0045768_positive_regulation_of_anti-apoptosis	7	1	1.65458	-0.329192	898	813.615	916.83	1020.04	1.02097
GO:0045821_positive_regulation_of_glycolysis	7	1	1.65458	-0.329192	898	813.615	916.83	1020.04	1.02097
GO:0045861_negative_regulation_of_proteolysis	7	1	1.65458	-0.329192	898	813.615	916.83	1020.04	1.02097
GO:0046513_ceramide_biosynthetic_process	7	1	1.65458	-0.329192	898	813.615	916.83	1020.04	1.02097
GO:0048259_regulation_of_receptor-mediated_endocytosis	7	1	1.65458	-0.329192	898	813.615	916.83	1020.04	1.02097
GO:0050650_chondroitin_sulfate_proteoglycan_biosynthetic_process	7	1	1.65458	-0.329192	898	813.615	916.83	1020.04	1.02097
GO:0050807_regulation_of_synapse_organization_and_biogenesis	7	1	1.65458	-0.329192	898	813.615	916.83	1020.04	1.02097
GO:0050853_B_cell_receptor_signaling_pathway	7	1	1.65458	-0.329192	898	813.615	916.83	1020.04	1.02097
GO:0050854_regulation_of_antigen_receptor-mediated_signaling_pathway	7	1	1.65458	-0.329192	898	813.615	916.83	1020.04	1.02097
GO:0050931_pigment_cell_differentiation	7	1	1.65458	-0.329192	898	813.615	916.83	1020.04	1.02097
GO:0060078_regulation_of_postsynaptic_membrane_potential	7	1	1.65458	-0.329192	898	813.615	916.83	1020.04	1.02097
GO:0006643_membrane_lipid_metabolic_process	178	16	1.04109	-0.326508	899	816.828	919.88	1022.93	1.02323
GO:0001944_vasculature_development	167	15	1.04031	-0.322303	900	819.454	922.62	1025.79	1.02513
GO:0012502_induction_of_programmed_cell_death	190	17	1.03629	-0.322237	901	819.879	922.95	1026.02	1.02436
GO:0030509_BMP_signaling_pathway	41	4	1.12996	-0.321157	903	822.851	925.91	1028.97	1.02537
GO:0043583_ear_development	41	4	1.12996	-0.321157	903	822.851	925.91	1028.97	1.02537
GO:0001763_morphogenesis_of_a_branching_structure	30	3	1.15821	-0.313383	910	831.081	934.93	1038.78	1.0274
GO:0001819_positive_regulation_of_cytokine_production	30	3	1.15821	-0.313383	910	831.081	934.93	1038.78	1.0274
GO:0006888_ER_to_Golgi_vesicle-mediated_transport	30	3	1.15821	-0.313383	910	831.081	934.93	1038.78	1.0274
GO:0007173_epidermal_growth_factor_receptor_signaling_pathway	30	3	1.15821	-0.313383	910	831.081	934.93	1038.78	1.0274
GO:0030282_bone_mineralization	30	3	1.15821	-0.313383	910	831.081	934.93	1038.78	1.0274
GO:0042398_amino_acid_derivative_biosynthetic_process	30	3	1.15821	-0.313383	910	831.081	934.93	1038.78	1.0274
GO:0043010_camera-type_eye_development	30	3	1.15821	-0.313383	910	831.081	934.93	1038.78	1.0274
GO:0006665_sphingolipid_metabolic_process	53	5	1.09265	-0.312143	911	835.03	938.89	1042.75	1.03062
GO:0009991_response_to_extracellular_stimulus	76	7	1.06677	-0.312101	912	835.796	939.76	1043.72	1.03044
GO:0007588_excretion	42	4	1.10305	-0.304033	913	841.322	945.47	1049.62	1.03556
GO:0006071_glycerol_metabolic_process	19	2	1.21917	-0.303302	919	849.999	954.33	1058.66	1.03844
GO:0006471_protein_amino_acid_ADP-ribosylation	19	2	1.21917	-0.303302	919	849.999	954.33	1058.66	1.03844
GO:0009620_response_to_fungus	19	2	1.21917	-0.303302	919	849.999	954.33	1058.66	1.03844
GO:0030262_apoptotic_nuclear_changes	19	2	1.21917	-0.303302	919	849.999	954.33	1058.66	1.03844
GO:0050819_negative_regulation_of_coagulation	19	2	1.21917	-0.303302	919	849.999	954.33	1058.66	1.03844
GO:0050885_neuromuscular_process_controlling_balance	19	2	1.21917	-0.303302	919	849.999	954.33	1058.66	1.03844
GO:0016055_Wnt_receptor_signaling_pathway	123	11	1.0358	-0.302916	920	850.07	954.42	1058.77	1.03741
GO:0006869_lipid_transport	100	9	1.04239	-0.301476	921	850.941	955.18	1059.42	1.03711
GO:0006810_transport	2242	194	1.0022	-0.301297	922	850.964	955.21	1059.46	1.03602
GO:0006575_amino_acid_derivative_metabolic_process	77	7	1.05292	-0.299705	923	852.253	956.31	1060.37	1.03609
GO:0010564_regulation_of_cell_cycle_process	54	5	1.07241	-0.297362	924	854.119	958.48	1062.84	1.03732
GO:0048514_blood_vessel_morphogenesis	147	13	1.02426	-0.295302	926	855.057	959.45	1063.84	1.03612
GO:0051049_regulation_of_transport	147	13	1.02426	-0.295302	926	855.057	959.45	1063.84	1.03612
GO:0051234_establishment_of_localization	2291	198	1.00098	-0.294664	927	855.822	960.2	1064.58	1.03581
GO:0007163_establishment_and_or_maintenance_of_cell_polarity	31	3	1.12085	-0.293836	929	858.651	962.85	1067.05	1.03644
GO:0008629_induction_of_apoptosis_by_intracellular_signals	31	3	1.12085	-0.293836	929	858.651	962.85	1067.05	1.03644
GO:0022607_cellular_component_assembly	124	11	1.02744	-0.293334	930	859.253	963.44	1067.63	1.03596
GO:0006261_DNA-dependent_DNA_replication	66	6	1.05292	-0.29212	931	860.487	964.66	1068.83	1.03615
GO:0006006_glucose_metabolic_process	101	9	1.03207	-0.290914	932	861.165	965.44	1069.71	1.03588
GO:0000186_activation_of_MAPKK_activity	8	1	1.44776	-0.288602	965	904.659	1010.41	1116.16	1.04706
GO:0000731_DNA_synthesis_during_DNA_repair	8	1	1.44776	-0.288602	965	904.659	1010.41	1116.16	1.04706
GO:0001516_prostaglandin_biosynthetic_process	8	1	1.44776	-0.288602	965	904.659	1010.41	1116.16	1.04706
GO:0002709_regulation_of_T_cell_mediated_immunity	8	1	1.44776	-0.288602	965	904.659	1010.41	1116.16	1.04706
GO:0006266_DNA_ligation	8	1	1.44776	-0.288602	965	904.659	1010.41	1116.16	1.04706
GO:0006929_substrate-bound_cell_migration	8	1	1.44776	-0.288602	965	904.659	1010.41	1116.16	1.04706
GO:0007007_inner_mitochondrial_membrane_organization_and_biogenesis	8	1	1.44776	-0.288602	965	904.659	1010.41	1116.16	1.04706
GO:0007016_cytoskeletal_anchoring_at_plasma_membrane	8	1	1.44776	-0.288602	965	904.659	1010.41	1116.16	1.04706
GO:0007032_endosome_organization_and_biogenesis	8	1	1.44776	-0.288602	965	904.659	1010.41	1116.16	1.04706
GO:0007213_acetylcholine_receptor_signaling__muscarinic_pathway	8	1	1.44776	-0.288602	965	904.659	1010.41	1116.16	1.04706
GO:0007528_neuromuscular_junction_development	8	1	1.44776	-0.288602	965	904.659	1010.41	1116.16	1.04706
GO:0008210_estrogen_metabolic_process	8	1	1.44776	-0.288602	965	904.659	1010.41	1116.16	1.04706
GO:0008653_lipopolysaccharide_metabolic_process	8	1	1.44776	-0.288602	965	904.659	1010.41	1116.16	1.04706
GO:0009268_response_to_pH	8	1	1.44776	-0.288602	965	904.659	1010.41	1116.16	1.04706
GO:0009405_pathogenesis	8	1	1.44776	-0.288602	965	904.659	1010.41	1116.16	1.04706
GO:0009948_anterior_posterior_axis_specification	8	1	1.44776	-0.288602	965	904.659	1010.41	1116.16	1.04706
GO:0016571_histone_methylation	8	1	1.44776	-0.288602	965	904.659	1010.41	1116.16	1.04706
GO:0030799_regulation_of_cyclic_nucleotide_metabolic_process	8	1	1.44776	-0.288602	965	904.659	1010.41	1116.16	1.04706
GO:0031532_actin_cytoskeleton_reorganization	8	1	1.44776	-0.288602	965	904.659	1010.41	1116.16	1.04706
GO:0032320_positive_regulation_of_Ras_GTPase_activity	8	1	1.44776	-0.288602	965	904.659	1010.41	1116.16	1.04706
GO:0042994_cytoplasmic_sequestering_of_transcription_factor	8	1	1.44776	-0.288602	965	904.659	1010.41	1116.16	1.04706
GO:0043299_leukocyte_degranulation	8	1	1.44776	-0.288602	965	904.659	1010.41	1116.16	1.04706
GO:0045576_mast_cell_activation	8	1	1.44776	-0.288602	965	904.659	1010.41	1116.16	1.04706
GO:0045670_regulation_of_osteoclast_differentiation	8	1	1.44776	-0.288602	965	904.659	1010.41	1116.16	1.04706
GO:0045843_negative_regulation_of_striated_muscle_development	8	1	1.44776	-0.288602	965	904.659	1010.41	1116.16	1.04706
GO:0045931_positive_regulation_of_mitotic_cell_cycle	8	1	1.44776	-0.288602	965	904.659	1010.41	1116.16	1.04706
GO:0045932_negative_regulation_of_muscle_contraction	8	1	1.44776	-0.288602	965	904.659	1010.41	1116.16	1.04706
GO:0046457_prostanoid_biosynthetic_process	8	1	1.44776	-0.288602	965	904.659	1010.41	1116.16	1.04706
GO:0046520_sphingoid_biosynthetic_process	8	1	1.44776	-0.288602	965	904.659	1010.41	1116.16	1.04706
GO:0046638_positive_regulation_of_alpha-beta_T_cell_differentiation	8	1	1.44776	-0.288602	965	904.659	1010.41	1116.16	1.04706
GO:0050803_regulation_of_synapse_structure_and_activity	8	1	1.44776	-0.288602	965	904.659	1010.41	1116.16	1.04706
GO:0051208_sequestering_of_calcium_ion	8	1	1.44776	-0.288602	965	904.659	1010.41	1116.16	1.04706
GO:0051291_protein_heterooligomerization	8	1	1.44776	-0.288602	965	904.659	1010.41	1116.16	1.04706
GO:0007059_chromosome_segregation	43	4	1.0774	-0.287818	967	907.369	1013.36	1119.35	1.04794
GO:0048732_gland_development	43	4	1.0774	-0.287818	967	907.369	1013.36	1119.35	1.04794
GO:0008632_apoptotic_program	90	8	1.02952	-0.284004	968	911.907	1017.84	1123.77	1.05149
GO:0034623_cellular_macromolecular_complex_disassembly	55	5	1.05292	-0.283254	971	914.508	1020.49	1126.47	1.05097
GO:0043624_cellular_protein_complex_disassembly	55	5	1.05292	-0.283254	971	914.508	1020.49	1126.47	1.05097
GO:0051716_cellular_response_to_stimulus	55	5	1.05292	-0.283254	971	914.508	1020.49	1126.47	1.05097
GO:0051726_regulation_of_cell_cycle	265	23	1.00524	-0.282401	972	914.649	1020.6	1126.55	1.05
GO:0009100_glycoprotein_metabolic_process	137	12	1.01449	-0.281031	973	915.577	1021.61	1127.64	1.04996
GO:0007270_nerve-nerve_synaptic_transmission	20	2	1.15821	-0.279594	981	925.542	1031.71	1137.88	1.05169
GO:0008633_activation_of_pro-apoptotic_gene_products	20	2	1.15821	-0.279594	981	925.542	1031.71	1137.88	1.05169
GO:0030193_regulation_of_blood_coagulation	20	2	1.15821	-0.279594	981	925.542	1031.71	1137.88	1.05169
GO:0030574_collagen_catabolic_process	20	2	1.15821	-0.279594	981	925.542	1031.71	1137.88	1.05169
GO:0031669_cellular_response_to_nutrient_levels	20	2	1.15821	-0.279594	981	925.542	1031.71	1137.88	1.05169
GO:0042743_hydrogen_peroxide_metabolic_process	20	2	1.15821	-0.279594	981	925.542	1031.71	1137.88	1.05169
GO:0045216_cell-cell_junction_assembly_and_maintenance	20	2	1.15821	-0.279594	981	925.542	1031.71	1137.88	1.05169
GO:0046631_alpha-beta_T_cell_activation	20	2	1.15821	-0.279594	981	925.542	1031.71	1137.88	1.05169
GO:0016032_viral_reproduction	67	6	1.0372	-0.279496	983	926.793	1032.96	1139.13	1.05082
GO:0060249_anatomical_structure_homeostasis	67	6	1.0372	-0.279496	983	926.793	1032.96	1139.13	1.05082
GO:0009101_glycoprotein_biosynthetic_process	114	10	1.01597	-0.27769	984	927.748	1033.98	1140.21	1.05079
GO:0048729_tissue_morphogenesis	79	7	1.02626	-0.276255	986	929.498	1035.61	1141.72	1.05031
GO:0051329_interphase_of_mitotic_cell_cycle	79	7	1.02626	-0.276255	986	929.498	1035.61	1141.72	1.05031
GO:0030326_embryonic_limb_morphogenesis	32	3	1.08582	-0.275558	989	933.858	1039.76	1145.66	1.05133
GO:0032583_regulation_of_gene-specific_transcription	32	3	1.08582	-0.275558	989	933.858	1039.76	1145.66	1.05133
GO:0035113_embryonic_appendage_morphogenesis	32	3	1.08582	-0.275558	989	933.858	1039.76	1145.66	1.05133
GO:0002520_immune_system_development	185	16	1.00169	-0.271068	990	939.035	1045.1	1151.16	1.05566
GO:0015992_proton_transport	56	5	1.03411	-0.269787	992	940.814	1047.16	1153.51	1.0556
GO:0043241_protein_complex_disassembly	56	5	1.03411	-0.269787	992	940.814	1047.16	1153.51	1.0556
GO:0051094_positive_regulation_of_developmental_process	339	29	0.990797	-0.25957	993	947.965	1054.55	1161.13	1.06198
GO:0048534_hemopoietic_or_lymphoid_organ_development	175	15	0.992749	-0.258459	994	948.649	1055.18	1161.71	1.06155
GO:0000910_cytokinesis	33	3	1.05292	-0.258455	998	952.05	1058.58	1165.11	1.0607
GO:0030534_adult_behavior	33	3	1.05292	-0.258455	998	952.05	1058.58	1165.11	1.0607
GO:0035270_endocrine_system_development	33	3	1.05292	-0.258455	998	952.05	1058.58	1165.11	1.0607
GO:0051651_maintenance_of_location_in_cell	33	3	1.05292	-0.258455	998	952.05	1058.58	1165.11	1.0607
GO:0000718_nucleotide-excision_repair__DNA_damage_removal	21	2	1.10305	-0.257952	1009	962.338	1068.53	1174.72	1.059
GO:0000723_telomere_maintenance	21	2	1.10305	-0.257952	1009	962.338	1068.53	1174.72	1.059
GO:0006406_mRNA_export_from_nucleus	21	2	1.10305	-0.257952	1009	962.338	1068.53	1174.72	1.059
GO:0006691_leukotriene_metabolic_process	21	2	1.10305	-0.257952	1009	962.338	1068.53	1174.72	1.059
GO:0006903_vesicle_targeting	21	2	1.10305	-0.257952	1009	962.338	1068.53	1174.72	1.059
GO:0032200_telomere_organization_and_biogenesis	21	2	1.10305	-0.257952	1009	962.338	1068.53	1174.72	1.059
GO:0042310_vasoconstriction	21	2	1.10305	-0.257952	1009	962.338	1068.53	1174.72	1.059
GO:0043449_alkene_metabolic_process	21	2	1.10305	-0.257952	1009	962.338	1068.53	1174.72	1.059
GO:0043627_response_to_estrogen_stimulus	21	2	1.10305	-0.257952	1009	962.338	1068.53	1174.72	1.059
GO:0051016_barbed-end_actin_filament_capping	21	2	1.10305	-0.257952	1009	962.338	1068.53	1174.72	1.059
GO:0051693_actin_filament_capping	21	2	1.10305	-0.257952	1009	962.338	1068.53	1174.72	1.059
GO:0007179_transforming_growth_factor_beta_receptor_signaling_pathway	45	4	1.02952	-0.25791	1011	964.459	1070.72	1176.98	1.05907
GO:0007584_response_to_nutrient	45	4	1.02952	-0.25791	1011	964.459	1070.72	1176.98	1.05907
GO:0001502_cartilage_condensation	9	1	1.2869	-0.254565	1044	1006.18	1114.06	1221.94	1.06711
GO:0001658_ureteric_bud_branching	9	1	1.2869	-0.254565	1044	1006.18	1114.06	1221.94	1.06711
GO:0001889_liver_development	9	1	1.2869	-0.254565	1044	1006.18	1114.06	1221.94	1.06711
GO:0001947_heart_looping	9	1	1.2869	-0.254565	1044	1006.18	1114.06	1221.94	1.06711
GO:0002260_lymphocyte_homeostasis	9	1	1.2869	-0.254565	1044	1006.18	1114.06	1221.94	1.06711
GO:0006144_purine_base_metabolic_process	9	1	1.2869	-0.254565	1044	1006.18	1114.06	1221.94	1.06711
GO:0006525_arginine_metabolic_process	9	1	1.2869	-0.254565	1044	1006.18	1114.06	1221.94	1.06711
GO:0006684_sphingomyelin_metabolic_process	9	1	1.2869	-0.254565	1044	1006.18	1114.06	1221.94	1.06711
GO:0007090_regulation_of_S_phase_of_mitotic_cell_cycle	9	1	1.2869	-0.254565	1044	1006.18	1114.06	1221.94	1.06711
GO:0009070_serine_family_amino_acid_biosynthetic_process	9	1	1.2869	-0.254565	1044	1006.18	1114.06	1221.94	1.06711
GO:0009219_pyrimidine_deoxyribonucleotide_metabolic_process	9	1	1.2869	-0.254565	1044	1006.18	1114.06	1221.94	1.06711
GO:0009264_deoxyribonucleotide_catabolic_process	9	1	1.2869	-0.254565	1044	1006.18	1114.06	1221.94	1.06711
GO:0009312_oligosaccharide_biosynthetic_process	9	1	1.2869	-0.254565	1044	1006.18	1114.06	1221.94	1.06711
GO:0009895_negative_regulation_of_catabolic_process	9	1	1.2869	-0.254565	1044	1006.18	1114.06	1221.94	1.06711
GO:0010466_negative_regulation_of_peptidase_activity	9	1	1.2869	-0.254565	1044	1006.18	1114.06	1221.94	1.06711
GO:0016236_macroautophagy	9	1	1.2869	-0.254565	1044	1006.18	1114.06	1221.94	1.06711
GO:0019317_fucose_catabolic_process	9	1	1.2869	-0.254565	1044	1006.18	1114.06	1221.94	1.06711
GO:0030316_osteoclast_differentiation	9	1	1.2869	-0.254565	1044	1006.18	1114.06	1221.94	1.06711
GO:0030539_male_genitalia_development	9	1	1.2869	-0.254565	1044	1006.18	1114.06	1221.94	1.06711
GO:0035051_cardiac_cell_differentiation	9	1	1.2869	-0.254565	1044	1006.18	1114.06	1221.94	1.06711
GO:0042278_purine_nucleoside_metabolic_process	9	1	1.2869	-0.254565	1044	1006.18	1114.06	1221.94	1.06711
GO:0042308_negative_regulation_of_protein_import_into_nucleus	9	1	1.2869	-0.254565	1044	1006.18	1114.06	1221.94	1.06711
GO:0042355_L-fucose_catabolic_process	9	1	1.2869	-0.254565	1044	1006.18	1114.06	1221.94	1.06711
GO:0042992_negative_regulation_of_transcription_factor_import_into_nucleus	9	1	1.2869	-0.254565	1044	1006.18	1114.06	1221.94	1.06711
GO:0043154_negative_regulation_of_caspase_activity	9	1	1.2869	-0.254565	1044	1006.18	1114.06	1221.94	1.06711
GO:0045414_regulation_of_interleukin-8_biosynthetic_process	9	1	1.2869	-0.254565	1044	1006.18	1114.06	1221.94	1.06711
GO:0046112_nucleobase_biosynthetic_process	9	1	1.2869	-0.254565	1044	1006.18	1114.06	1221.94	1.06711
GO:0046128_purine_ribonucleoside_metabolic_process	9	1	1.2869	-0.254565	1044	1006.18	1114.06	1221.94	1.06711
GO:0048168_regulation_of_neuronal_synaptic_plasticity	9	1	1.2869	-0.254565	1044	1006.18	1114.06	1221.94	1.06711
GO:0048566_embryonic_gut_development	9	1	1.2869	-0.254565	1044	1006.18	1114.06	1221.94	1.06711
GO:0048635_negative_regulation_of_muscle_development	9	1	1.2869	-0.254565	1044	1006.18	1114.06	1221.94	1.06711
GO:0051220_cytoplasmic_sequestering_of_protein	9	1	1.2869	-0.254565	1044	1006.18	1114.06	1221.94	1.06711
GO:0051353_positive_regulation_of_oxidoreductase_activity	9	1	1.2869	-0.254565	1044	1006.18	1114.06	1221.94	1.06711
GO:0009792_embryonic_development_ending_in_birth_or_egg_hatching	93	8	0.996307	-0.253185	1046	1008.2	1116.21	1224.22	1.06712
GO:0043009_chordate_embryonic_development	93	8	0.996307	-0.253185	1046	1008.2	1116.21	1224.22	1.06712
GO:0006818_hydrogen_transport	58	5	0.998455	-0.244659	1047	1012.91	1120.89	1228.87	1.07057
GO:0031667_response_to_nutrient_levels	70	6	0.992749	-0.244601	1048	1013.68	1121.91	1230.14	1.07052
GO:0051325_interphase	82	7	0.988714	-0.244204	1049	1014.75	1122.83	1230.91	1.07038
GO:0050870_positive_regulation_of_T_cell_activation	46	4	1.00714	-0.244124	1050	1016.02	1124.17	1232.32	1.07064
GO:0031644_regulation_of_neurological_system_process	34	3	1.02195	-0.242443	1053	1019.86	1127.65	1235.44	1.07089
GO:0045185_maintenance_of_protein_location	34	3	1.02195	-0.242443	1053	1019.86	1127.65	1235.44	1.07089
GO:0051051_negative_regulation_of_transport	34	3	1.02195	-0.242443	1053	1019.86	1127.65	1235.44	1.07089
GO:0009156_ribonucleoside_monophosphate_biosynthetic_process	22	2	1.05292	-0.238156	1066	1030.45	1138.37	1246.29	1.06789
GO:0009161_ribonucleoside_monophosphate_metabolic_process	22	2	1.05292	-0.238156	1066	1030.45	1138.37	1246.29	1.06789
GO:0030835_negative_regulation_of_actin_filament_depolymerization	22	2	1.05292	-0.238156	1066	1030.45	1138.37	1246.29	1.06789
GO:0044254_multicellular_organismal_protein_catabolic_process	22	2	1.05292	-0.238156	1066	1030.45	1138.37	1246.29	1.06789
GO:0044256_protein_digestion	22	2	1.05292	-0.238156	1066	1030.45	1138.37	1246.29	1.06789
GO:0044259_multicellular_organismal_macromolecule_metabolic_process	22	2	1.05292	-0.238156	1066	1030.45	1138.37	1246.29	1.06789
GO:0044266_multicellular_organismal_macromolecule_catabolic_process	22	2	1.05292	-0.238156	1066	1030.45	1138.37	1246.29	1.06789
GO:0044268_multicellular_organismal_protein_metabolic_process	22	2	1.05292	-0.238156	1066	1030.45	1138.37	1246.29	1.06789
GO:0045927_positive_regulation_of_growth	22	2	1.05292	-0.238156	1066	1030.45	1138.37	1246.29	1.06789
GO:0046466_membrane_lipid_catabolic_process	22	2	1.05292	-0.238156	1066	1030.45	1138.37	1246.29	1.06789
GO:0050818_regulation_of_coagulation	22	2	1.05292	-0.238156	1066	1030.45	1138.37	1246.29	1.06789
GO:0051346_negative_regulation_of_hydrolase_activity	22	2	1.05292	-0.238156	1066	1030.45	1138.37	1246.29	1.06789
GO:0055072_iron_ion_homeostasis	22	2	1.05292	-0.238156	1066	1030.45	1138.37	1246.29	1.06789
GO:0009314_response_to_radiation	95	8	0.975333	-0.234341	1068	1032.58	1140.56	1248.54	1.06794
GO:0050776_regulation_of_immune_response	95	8	0.975333	-0.234341	1068	1032.58	1140.56	1248.54	1.06794
GO:0051248_negative_regulation_of_protein_metabolic_process	83	7	0.976801	-0.234297	1069	1033.2	1141.26	1249.32	1.0676
GO:0006633_fatty_acid_biosynthetic_process	59	5	0.981532	-0.232944	1071	1036.7	1144.78	1252.86	1.06889
GO:0051258_protein_polymerization	59	5	0.981532	-0.232944	1071	1036.7	1144.78	1252.86	1.06889
GO:0006909_phagocytosis	35	3	0.992749	-0.227444	1073	1045.53	1153.44	1261.35	1.07497
GO:0019722_calcium-mediated_signaling	35	3	0.992749	-0.227444	1073	1045.53	1153.44	1261.35	1.07497
GO:0007420_brain_development	132	11	0.965173	-0.225677	1074	1047.09	1154.92	1262.75	1.07534
GO:0001569_patterning_of_blood_vessels	10	1	1.15821	-0.225639	1114	1082.6	1189.57	1296.54	1.06784
GO:0001974_blood_vessel_remodeling	10	1	1.15821	-0.225639	1114	1082.6	1189.57	1296.54	1.06784
GO:0002444_myeloid_leukocyte_mediated_immunity	10	1	1.15821	-0.225639	1114	1082.6	1189.57	1296.54	1.06784
GO:0002456_T_cell_mediated_immunity	10	1	1.15821	-0.225639	1114	1082.6	1189.57	1296.54	1.06784
GO:0002821_positive_regulation_of_adaptive_immune_response	10	1	1.15821	-0.225639	1114	1082.6	1189.57	1296.54	1.06784
GO:0002824_positive_regulation_of_adaptive_immune_response_based_on_somatic_recombination_of_immune_receptors_built_from_immunoglobulin_superfamily_domains	10	1	1.15821	-0.225639	1114	1082.6	1189.57	1296.54	1.06784
GO:0006110_regulation_of_glycolysis	10	1	1.15821	-0.225639	1114	1082.6	1189.57	1296.54	1.06784
GO:0006140_regulation_of_nucleotide_metabolic_process	10	1	1.15821	-0.225639	1114	1082.6	1189.57	1296.54	1.06784
GO:0006835_dicarboxylic_acid_transport	10	1	1.15821	-0.225639	1114	1082.6	1189.57	1296.54	1.06784
GO:0008038_neuron_recognition	10	1	1.15821	-0.225639	1114	1082.6	1189.57	1296.54	1.06784
GO:0010551_regulation_of_specific_transcription_from_RNA_polymerase_II_promoter	10	1	1.15821	-0.225639	1114	1082.6	1189.57	1296.54	1.06784
GO:0015908_fatty_acid_transport	10	1	1.15821	-0.225639	1114	1082.6	1189.57	1296.54	1.06784
GO:0030199_collagen_fibril_organization	10	1	1.15821	-0.225639	1114	1082.6	1189.57	1296.54	1.06784
GO:0030260_entry_into_host_cell	10	1	1.15821	-0.225639	1114	1082.6	1189.57	1296.54	1.06784
GO:0032569_specific_transcription_from_RNA_polymerase_II_promoter	10	1	1.15821	-0.225639	1114	1082.6	1189.57	1296.54	1.06784
GO:0042147_retrograde_transport__endosome_to_Golgi	10	1	1.15821	-0.225639	1114	1082.6	1189.57	1296.54	1.06784
GO:0042228_interleukin-8_biosynthetic_process	10	1	1.15821	-0.225639	1114	1082.6	1189.57	1296.54	1.06784
GO:0042423_catecholamine_biosynthetic_process	10	1	1.15821	-0.225639	1114	1082.6	1189.57	1296.54	1.06784
GO:0042531_positive_regulation_of_tyrosine_phosphorylation_of_STAT_protein	10	1	1.15821	-0.225639	1114	1082.6	1189.57	1296.54	1.06784
GO:0043270_positive_regulation_of_ion_transport	10	1	1.15821	-0.225639	1114	1082.6	1189.57	1296.54	1.06784
GO:0043547_positive_regulation_of_GTPase_activity	10	1	1.15821	-0.225639	1114	1082.6	1189.57	1296.54	1.06784
GO:0044409_entry_into_host	10	1	1.15821	-0.225639	1114	1082.6	1189.57	1296.54	1.06784
GO:0045073_regulation_of_chemokine_biosynthetic_process	10	1	1.15821	-0.225639	1114	1082.6	1189.57	1296.54	1.06784
GO:0045730_respiratory_burst	10	1	1.15821	-0.225639	1114	1082.6	1189.57	1296.54	1.06784
GO:0046635_positive_regulation_of_alpha-beta_T_cell_activation	10	1	1.15821	-0.225639	1114	1082.6	1189.57	1296.54	1.06784
GO:0046718_entry_of_virus_into_host_cell	10	1	1.15821	-0.225639	1114	1082.6	1189.57	1296.54	1.06784
GO:0046823_negative_regulation_of_nucleocytoplasmic_transport	10	1	1.15821	-0.225639	1114	1082.6	1189.57	1296.54	1.06784
GO:0046854_phosphoinositide_phosphorylation	10	1	1.15821	-0.225639	1114	1082.6	1189.57	1296.54	1.06784
GO:0048200_Golgi_transport_vesicle_coating	10	1	1.15821	-0.225639	1114	1082.6	1189.57	1296.54	1.06784
GO:0048204_vesicle_targeting__inter-Golgi_cisterna	10	1	1.15821	-0.225639	1114	1082.6	1189.57	1296.54	1.06784
GO:0048205_COPI_coating_of_Golgi_vesicle	10	1	1.15821	-0.225639	1114	1082.6	1189.57	1296.54	1.06784
GO:0048206_vesicle_targeting__cis-Golgi_to_rough_ER	10	1	1.15821	-0.225639	1114	1082.6	1189.57	1296.54	1.06784
GO:0048219_inter-Golgi_cisterna_vesicle-mediated_transport	10	1	1.15821	-0.225639	1114	1082.6	1189.57	1296.54	1.06784
GO:0048220_cis-Golgi_to_rough_ER_vesicle-mediated_transport	10	1	1.15821	-0.225639	1114	1082.6	1189.57	1296.54	1.06784
GO:0050718_positive_regulation_of_interleukin-1_beta_secretion	10	1	1.15821	-0.225639	1114	1082.6	1189.57	1296.54	1.06784
GO:0051806_entry_into_cell_of_other_organism_during_symbiotic_interaction	10	1	1.15821	-0.225639	1114	1082.6	1189.57	1296.54	1.06784
GO:0051828_entry_into_other_organism_during_symbiotic_interaction	10	1	1.15821	-0.225639	1114	1082.6	1189.57	1296.54	1.06784
GO:0051928_positive_regulation_of_calcium_ion_transport	10	1	1.15821	-0.225639	1114	1082.6	1189.57	1296.54	1.06784
GO:0052126_movement_in_host_environment	10	1	1.15821	-0.225639	1114	1082.6	1189.57	1296.54	1.06784
GO:0052192_movement_in_environment_of_other_organism_during_symbiotic_interaction	10	1	1.15821	-0.225639	1114	1082.6	1189.57	1296.54	1.06784
GO:0002682_regulation_of_immune_system_process	168	14	0.965173	-0.224711	1115	1083.81	1190.63	1297.45	1.06783
GO:0006769_nicotinamide_metabolic_process	23	2	1.00714	-0.220018	1123	1097.91	1205.03	1312.15	1.07305
GO:0009123_nucleoside_monophosphate_metabolic_process	23	2	1.00714	-0.220018	1123	1097.91	1205.03	1312.15	1.07305
GO:0009124_nucleoside_monophosphate_biosynthetic_process	23	2	1.00714	-0.220018	1123	1097.91	1205.03	1312.15	1.07305
GO:0009166_nucleotide_catabolic_process	23	2	1.00714	-0.220018	1123	1097.91	1205.03	1312.15	1.07305
GO:0030042_actin_filament_depolymerization	23	2	1.00714	-0.220018	1123	1097.91	1205.03	1312.15	1.07305
GO:0030834_regulation_of_actin_filament_depolymerization	23	2	1.00714	-0.220018	1123	1097.91	1205.03	1312.15	1.07305
GO:0050731_positive_regulation_of_peptidyl-tyrosine_phosphorylation	23	2	1.00714	-0.220018	1123	1097.91	1205.03	1312.15	1.07305
GO:0051650_establishment_of_vesicle_localization	23	2	1.00714	-0.220018	1123	1097.91	1205.03	1312.15	1.07305
GO:0006486_protein_amino_acid_glycosylation	109	9	0.956318	-0.217535	1125	1101.71	1208.72	1315.73	1.07442
GO:0043413_biopolymer_glycosylation	109	9	0.956318	-0.217535	1125	1101.71	1208.72	1315.73	1.07442
GO:0033043_regulation_of_organelle_organization_and_biogenesis	97	8	0.955223	-0.21676	1126	1102.26	1209.29	1316.32	1.07397
GO:0051493_regulation_of_cytoskeleton_organization_and_biogenesis	85	7	0.953818	-0.215569	1127	1103.95	1210.94	1317.93	1.07448
GO:0010033_response_to_organic_substance	73	6	0.951951	-0.213779	1129	1105.72	1212.51	1319.3	1.07397
GO:0051438_regulation_of_ubiquitin-protein_ligase_activity	73	6	0.951951	-0.213779	1129	1105.72	1212.51	1319.3	1.07397
GO:0006690_icosanoid_metabolic_process	36	3	0.965173	-0.213387	1134	1109.1	1215.73	1322.36	1.07207
GO:0007015_actin_filament_organization	36	3	0.965173	-0.213387	1134	1109.1	1215.73	1322.36	1.07207
GO:0008624_induction_of_apoptosis_by_extracellular_signals	36	3	0.965173	-0.213387	1134	1109.1	1215.73	1322.36	1.07207
GO:0009755_hormone-mediated_signaling	36	3	0.965173	-0.213387	1134	1109.1	1215.73	1322.36	1.07207
GO:0045637_regulation_of_myeloid_cell_differentiation	36	3	0.965173	-0.213387	1134	1109.1	1215.73	1322.36	1.07207
GO:0048511_rhythmic_process	61	5	0.94935	-0.211086	1135	1112.39	1219.16	1325.93	1.07415
GO:0051235_maintenance_of_location	49	4	0.945475	-0.20694	1136	1115.28	1222.02	1328.76	1.07572
GO:0006694_steroid_biosynthetic_process	74	6	0.939087	-0.204329	1137	1118.31	1225.12	1331.93	1.0775
GO:0002274_myeloid_leukocyte_activation	24	2	0.965173	-0.203372	1146	1127.58	1234.38	1341.18	1.07712
GO:0006754_ATP_biosynthetic_process	24	2	0.965173	-0.203372	1146	1127.58	1234.38	1341.18	1.07712
GO:0007416_synaptogenesis	24	2	0.965173	-0.203372	1146	1127.58	1234.38	1341.18	1.07712
GO:0009069_serine_family_amino_acid_metabolic_process	24	2	0.965173	-0.203372	1146	1127.58	1234.38	1341.18	1.07712
GO:0019362_pyridine_nucleotide_metabolic_process	24	2	0.965173	-0.203372	1146	1127.58	1234.38	1341.18	1.07712
GO:0030336_negative_regulation_of_cell_migration	24	2	0.965173	-0.203372	1146	1127.58	1234.38	1341.18	1.07712
GO:0034330_cell_junction_assembly_and_maintenance	24	2	0.965173	-0.203372	1146	1127.58	1234.38	1341.18	1.07712
GO:0050905_neuromuscular_process	24	2	0.965173	-0.203372	1146	1127.58	1234.38	1341.18	1.07712
GO:0051648_vesicle_localization	24	2	0.965173	-0.203372	1146	1127.58	1234.38	1341.18	1.07712
GO:0031145_anaphase-promoting_complex-dependent_proteasomal_ubiquitin-dependent_protein_catabolic_process	62	5	0.934038	-0.200896	1148	1130.11	1237.07	1344.03	1.07759
GO:0051436_negative_regulation_of_ubiquitin-protein_ligase_activity_during_mitotic_cell_cycle	62	5	0.934038	-0.200896	1148	1130.11	1237.07	1344.03	1.07759
GO:0002237_response_to_molecule_of_bacterial_origin	11	1	1.05292	-0.200795	1178	1158.01	1265.32	1372.63	1.07413
GO:0006509_membrane_protein_ectodomain_proteolysis	11	1	1.05292	-0.200795	1178	1158.01	1265.32	1372.63	1.07413
GO:0006613_cotranslational_protein_targeting_to_membrane	11	1	1.05292	-0.200795	1178	1158.01	1265.32	1372.63	1.07413
GO:0007004_telomere_maintenance_via_telomerase	11	1	1.05292	-0.200795	1178	1158.01	1265.32	1372.63	1.07413
GO:0009119_ribonucleoside_metabolic_process	11	1	1.05292	-0.200795	1178	1158.01	1265.32	1372.63	1.07413
GO:0009303_rRNA_transcription	11	1	1.05292	-0.200795	1178	1158.01	1265.32	1372.63	1.07413
GO:0015671_oxygen_transport	11	1	1.05292	-0.200795	1178	1158.01	1265.32	1372.63	1.07413
GO:0015807_L-amino_acid_transport	11	1	1.05292	-0.200795	1178	1158.01	1265.32	1372.63	1.07413
GO:0016998_cell_wall_catabolic_process	11	1	1.05292	-0.200795	1178	1158.01	1265.32	1372.63	1.07413
GO:0019218_regulation_of_steroid_metabolic_process	11	1	1.05292	-0.200795	1178	1158.01	1265.32	1372.63	1.07413
GO:0031331_positive_regulation_of_cellular_catabolic_process	11	1	1.05292	-0.200795	1178	1158.01	1265.32	1372.63	1.07413
GO:0033344_cholesterol_efflux	11	1	1.05292	-0.200795	1178	1158.01	1265.32	1372.63	1.07413
GO:0033619_membrane_protein_proteolysis	11	1	1.05292	-0.200795	1178	1158.01	1265.32	1372.63	1.07413
GO:0042033_chemokine_biosynthetic_process	11	1	1.05292	-0.200795	1178	1158.01	1265.32	1372.63	1.07413
GO:0042354_L-fucose_metabolic_process	11	1	1.05292	-0.200795	1178	1158.01	1265.32	1372.63	1.07413
GO:0042730_fibrinolysis	11	1	1.05292	-0.200795	1178	1158.01	1265.32	1372.63	1.07413
GO:0043470_regulation_of_carbohydrate_catabolic_process	11	1	1.05292	-0.200795	1178	1158.01	1265.32	1372.63	1.07413
GO:0043471_regulation_of_cellular_carbohydrate_catabolic_process	11	1	1.05292	-0.200795	1178	1158.01	1265.32	1372.63	1.07413
GO:0045471_response_to_ethanol	11	1	1.05292	-0.200795	1178	1158.01	1265.32	1372.63	1.07413
GO:0045665_negative_regulation_of_neuron_differentiation	11	1	1.05292	-0.200795	1178	1158.01	1265.32	1372.63	1.07413
GO:0045767_regulation_of_anti-apoptosis	11	1	1.05292	-0.200795	1178	1158.01	1265.32	1372.63	1.07413
GO:0046427_positive_regulation_of_JAK-STAT_cascade	11	1	1.05292	-0.200795	1178	1158.01	1265.32	1372.63	1.07413
GO:0046824_positive_regulation_of_nucleocytoplasmic_transport	11	1	1.05292	-0.200795	1178	1158.01	1265.32	1372.63	1.07413
GO:0046834_lipid_phosphorylation	11	1	1.05292	-0.200795	1178	1158.01	1265.32	1372.63	1.07413
GO:0050706_regulation_of_interleukin-1_beta_secretion	11	1	1.05292	-0.200795	1178	1158.01	1265.32	1372.63	1.07413
GO:0050716_positive_regulation_of_interleukin-1_secretion	11	1	1.05292	-0.200795	1178	1158.01	1265.32	1372.63	1.07413
GO:0050755_chemokine_metabolic_process	11	1	1.05292	-0.200795	1178	1158.01	1265.32	1372.63	1.07413
GO:0051222_positive_regulation_of_protein_transport	11	1	1.05292	-0.200795	1178	1158.01	1265.32	1372.63	1.07413
GO:0051224_negative_regulation_of_protein_transport	11	1	1.05292	-0.200795	1178	1158.01	1265.32	1372.63	1.07413
GO:0051668_localization_within_membrane	11	1	1.05292	-0.200795	1178	1158.01	1265.32	1372.63	1.07413
GO:0009411_response_to_UV	37	3	0.939087	-0.200208	1179	1161.5	1268.76	1376.02	1.07613
GO:0009628_response_to_abiotic_stimulus	160	13	0.941044	-0.198828	1180	1162.67	1270.14	1377.61	1.07639
GO:0006950_response_to_stress	1131	95	0.972853	-0.198448	1181	1162.82	1270.25	1377.68	1.07557
GO:0001701_in_utero_embryonic_development	50	4	0.926566	-0.195814	1182	1167.12	1274.37	1381.62	1.07815
GO:0046942_carboxylic_acid_transport	75	6	0.926566	-0.195265	1183	1168.06	1275.41	1382.76	1.07811
GO:0051352_negative_regulation_of_ligase_activity	63	5	0.919212	-0.19117	1185	1171.74	1278.91	1386.08	1.07925
GO:0051444_negative_regulation_of_ubiquitin-protein_ligase_activity	63	5	0.919212	-0.19117	1185	1171.74	1278.91	1386.08	1.07925
GO:0006066_alcohol_metabolic_process	282	23	0.944637	-0.190279	1186	1172.73	1279.84	1386.95	1.07912
GO:0000387_spliceosomal_snRNP_biogenesis	25	2	0.926566	-0.188075	1194	1181.83	1288.52	1395.21	1.07916
GO:0006695_cholesterol_biosynthetic_process	25	2	0.926566	-0.188075	1194	1181.83	1288.52	1395.21	1.07916
GO:0014031_mesenchymal_cell_development	25	2	0.926566	-0.188075	1194	1181.83	1288.52	1395.21	1.07916
GO:0015914_phospholipid_transport	25	2	0.926566	-0.188075	1194	1181.83	1288.52	1395.21	1.07916
GO:0030278_regulation_of_ossification	25	2	0.926566	-0.188075	1194	1181.83	1288.52	1395.21	1.07916
GO:0044243_multicellular_organismal_catabolic_process	25	2	0.926566	-0.188075	1194	1181.83	1288.52	1395.21	1.07916
GO:0045664_regulation_of_neuron_differentiation	25	2	0.926566	-0.188075	1194	1181.83	1288.52	1395.21	1.07916
GO:0048762_mesenchymal_cell_differentiation	25	2	0.926566	-0.188075	1194	1181.83	1288.52	1395.21	1.07916
GO:0006275_regulation_of_DNA_replication	38	3	0.914374	-0.187848	1200	1185.89	1292.41	1398.93	1.07701
GO:0006487_protein_amino_acid_N-linked_glycosylation	38	3	0.914374	-0.187848	1200	1185.89	1292.41	1398.93	1.07701
GO:0006919_caspase_activation	38	3	0.914374	-0.187848	1200	1185.89	1292.41	1398.93	1.07701
GO:0009187_cyclic_nucleotide_metabolic_process	38	3	0.914374	-0.187848	1200	1185.89	1292.41	1398.93	1.07701
GO:0042770_DNA_damage_response__signal_transduction	38	3	0.914374	-0.187848	1200	1185.89	1292.41	1398.93	1.07701
GO:0048839_inner_ear_development	38	3	0.914374	-0.187848	1200	1185.89	1292.41	1398.93	1.07701
GO:0015849_organic_acid_transport	76	6	0.914374	-0.186572	1202	1187.68	1294	1400.32	1.07654
GO:0051340_regulation_of_ligase_activity	76	6	0.914374	-0.186572	1202	1187.68	1294	1400.32	1.07654
GO:0005975_carbohydrate_metabolic_process	379	31	0.947346	-0.185138	1203	1190.01	1296.2	1402.39	1.07747
GO:0002684_positive_regulation_of_immune_system_process	126	10	0.919212	-0.182557	1204	1191.94	1298.17	1404.4	1.07821
GO:0000209_protein_polyubiquitination	12	1	0.965173	-0.179275	1249	1238.17	1343.78	1449.39	1.07588
GO:0000724_double-strand_break_repair_via_homologous_recombination	12	1	0.965173	-0.179275	1249	1238.17	1343.78	1449.39	1.07588
GO:0000725_recombinational_repair	12	1	0.965173	-0.179275	1249	1238.17	1343.78	1449.39	1.07588
GO:0001523_retinoid_metabolic_process	12	1	0.965173	-0.179275	1249	1238.17	1343.78	1449.39	1.07588
GO:0001818_negative_regulation_of_cytokine_production	12	1	0.965173	-0.179275	1249	1238.17	1343.78	1449.39	1.07588
GO:0001837_epithelial_to_mesenchymal_transition	12	1	0.965173	-0.179275	1249	1238.17	1343.78	1449.39	1.07588
GO:0002705_positive_regulation_of_leukocyte_mediated_immunity	12	1	0.965173	-0.179275	1249	1238.17	1343.78	1449.39	1.07588
GO:0002708_positive_regulation_of_lymphocyte_mediated_immunity	12	1	0.965173	-0.179275	1249	1238.17	1343.78	1449.39	1.07588
GO:0006182_cGMP_biosynthetic_process	12	1	0.965173	-0.179275	1249	1238.17	1343.78	1449.39	1.07588
GO:0006342_chromatin_silencing	12	1	0.965173	-0.179275	1249	1238.17	1343.78	1449.39	1.07588
GO:0007030_Golgi_organization_and_biogenesis	12	1	0.965173	-0.179275	1249	1238.17	1343.78	1449.39	1.07588
GO:0007047_cell_wall_organization_and_biogenesis	12	1	0.965173	-0.179275	1249	1238.17	1343.78	1449.39	1.07588
GO:0007096_regulation_of_exit_from_mitosis	12	1	0.965173	-0.179275	1249	1238.17	1343.78	1449.39	1.07588
GO:0007250_activation_of_NF-kappaB-inducing_kinase_activity	12	1	0.965173	-0.179275	1249	1238.17	1343.78	1449.39	1.07588
GO:0007263_nitric_oxide_mediated_signal_transduction	12	1	0.965173	-0.179275	1249	1238.17	1343.78	1449.39	1.07588
GO:0007274_neuromuscular_synaptic_transmission	12	1	0.965173	-0.179275	1249	1238.17	1343.78	1449.39	1.07588
GO:0007566_embryo_implantation	12	1	0.965173	-0.179275	1249	1238.17	1343.78	1449.39	1.07588
GO:0009084_glutamine_family_amino_acid_biosynthetic_process	12	1	0.965173	-0.179275	1249	1238.17	1343.78	1449.39	1.07588
GO:0009395_phospholipid_catabolic_process	12	1	0.965173	-0.179275	1249	1238.17	1343.78	1449.39	1.07588
GO:0010382_cell_wall_metabolic_process	12	1	0.965173	-0.179275	1249	1238.17	1343.78	1449.39	1.07588
GO:0016101_diterpenoid_metabolic_process	12	1	0.965173	-0.179275	1249	1238.17	1343.78	1449.39	1.07588
GO:0016447_somatic_recombination_of_immunoglobulin_gene_segments	12	1	0.965173	-0.179275	1249	1238.17	1343.78	1449.39	1.07588
GO:0031507_heterochromatin_formation	12	1	0.965173	-0.179275	1249	1238.17	1343.78	1449.39	1.07588
GO:0032388_positive_regulation_of_intracellular_transport	12	1	0.965173	-0.179275	1249	1238.17	1343.78	1449.39	1.07588
GO:0032602_chemokine_production	12	1	0.965173	-0.179275	1249	1238.17	1343.78	1449.39	1.07588
GO:0033044_regulation_of_chromosome_organization_and_biogenesis	12	1	0.965173	-0.179275	1249	1238.17	1343.78	1449.39	1.07588
GO:0033261_regulation_of_S_phase	12	1	0.965173	-0.179275	1249	1238.17	1343.78	1449.39	1.07588
GO:0042345_regulation_of_NF-kappaB_import_into_nucleus	12	1	0.965173	-0.179275	1249	1238.17	1343.78	1449.39	1.07588
GO:0042348_NF-kappaB_import_into_nucleus	12	1	0.965173	-0.179275	1249	1238.17	1343.78	1449.39	1.07588
GO:0042417_dopamine_metabolic_process	12	1	0.965173	-0.179275	1249	1238.17	1343.78	1449.39	1.07588
GO:0045055_regulated_secretory_pathway	12	1	0.965173	-0.179275	1249	1238.17	1343.78	1449.39	1.07588
GO:0045453_bone_resorption	12	1	0.965173	-0.179275	1249	1238.17	1343.78	1449.39	1.07588
GO:0045582_positive_regulation_of_T_cell_differentiation	12	1	0.965173	-0.179275	1249	1238.17	1343.78	1449.39	1.07588
GO:0046068_cGMP_metabolic_process	12	1	0.965173	-0.179275	1249	1238.17	1343.78	1449.39	1.07588
GO:0046320_regulation_of_fatty_acid_oxidation	12	1	0.965173	-0.179275	1249	1238.17	1343.78	1449.39	1.07588
GO:0046637_regulation_of_alpha-beta_T_cell_differentiation	12	1	0.965173	-0.179275	1249	1238.17	1343.78	1449.39	1.07588
GO:0046839_phospholipid_dephosphorylation	12	1	0.965173	-0.179275	1249	1238.17	1343.78	1449.39	1.07588
GO:0048199_vesicle_targeting__to__from_or_within_Golgi	12	1	0.965173	-0.179275	1249	1238.17	1343.78	1449.39	1.07588
GO:0048565_gut_development	12	1	0.965173	-0.179275	1249	1238.17	1343.78	1449.39	1.07588
GO:0048661_positive_regulation_of_smooth_muscle_cell_proliferation	12	1	0.965173	-0.179275	1249	1238.17	1343.78	1449.39	1.07588
GO:0050704_regulation_of_interleukin-1_secretion	12	1	0.965173	-0.179275	1249	1238.17	1343.78	1449.39	1.07588
GO:0050777_negative_regulation_of_immune_response	12	1	0.965173	-0.179275	1249	1238.17	1343.78	1449.39	1.07588
GO:0051238_sequestering_of_metal_ion	12	1	0.965173	-0.179275	1249	1238.17	1343.78	1449.39	1.07588
GO:0060048_cardiac_muscle_contraction	12	1	0.965173	-0.179275	1249	1238.17	1343.78	1449.39	1.07588
GO:0060232_delamination	12	1	0.965173	-0.179275	1249	1238.17	1343.78	1449.39	1.07588
GO:0001822_kidney_development	39	3	0.890929	-0.176253	1250	1242.64	1347.99	1453.34	1.07839
GO:0009063_amino_acid_catabolic_process	52	4	0.890929	-0.175268	1253	1245.08	1350.37	1455.66	1.07771
GO:0009152_purine_ribonucleotide_biosynthetic_process	52	4	0.890929	-0.175268	1253	1245.08	1350.37	1455.66	1.07771
GO:0043281_regulation_of_caspase_activity	52	4	0.890929	-0.175268	1253	1245.08	1350.37	1455.66	1.07771
GO:0007346_regulation_of_mitotic_cell_cycle	90	7	0.900828	-0.174529	1254	1246.3	1351.43	1456.56	1.0777
GO:0006505_GPI_anchor_metabolic_process	26	2	0.890929	-0.174001	1260	1251.91	1357.04	1462.17	1.07702
GO:0006506_GPI_anchor_biosynthetic_process	26	2	0.890929	-0.174001	1260	1251.91	1357.04	1462.17	1.07702
GO:0019751_polyol_metabolic_process	26	2	0.890929	-0.174001	1260	1251.91	1357.04	1462.17	1.07702
GO:0033157_regulation_of_intracellular_protein_transport	26	2	0.890929	-0.174001	1260	1251.91	1357.04	1462.17	1.07702
GO:0044403_symbiosis__encompassing_mutualism_through_parasitism	26	2	0.890929	-0.174001	1260	1251.91	1357.04	1462.17	1.07702
GO:0046456_icosanoid_biosynthetic_process	26	2	0.890929	-0.174001	1260	1251.91	1357.04	1462.17	1.07702
GO:0051052_regulation_of_DNA_metabolic_process	65	5	0.890929	-0.173027	1261	1253.26	1358.55	1463.84	1.07736
GO:0008283_cell_proliferation	705	58	0.952852	-0.17084	1262	1254.45	1359.52	1464.59	1.07727
GO:0030308_negative_regulation_of_cell_growth	53	4	0.874119	-0.165788	1265	1262.9	1367.62	1472.34	1.08112
GO:0042493_response_to_drug	53	4	0.874119	-0.165788	1265	1262.9	1367.62	1472.34	1.08112
GO:0052548_regulation_of_endopeptidase_activity	53	4	0.874119	-0.165788	1265	1262.9	1367.62	1472.34	1.08112
GO:0051047_positive_regulation_of_secretion	40	3	0.868656	-0.165371	1266	1265.27	1370.01	1474.75	1.08216
GO:0051443_positive_regulation_of_ubiquitin-protein_ligase_activity	66	5	0.87743	-0.164572	1267	1266.37	1371.12	1475.87	1.08218
GO:0010498_proteasomal_protein_catabolic_process	79	6	0.879651	-0.162579	1269	1268.91	1373.59	1478.27	1.08242
GO:0043161_proteasomal_ubiquitin-dependent_protein_catabolic_process	79	6	0.879651	-0.162579	1269	1268.91	1373.59	1478.27	1.08242
GO:0030041_actin_filament_polymerization	27	2	0.857931	-0.161037	1272	1278.15	1382.75	1487.35	1.08707
GO:0044236_multicellular_organismal_metabolic_process	27	2	0.857931	-0.161037	1272	1278.15	1382.75	1487.35	1.08707
GO:0051048_negative_regulation_of_secretion	27	2	0.857931	-0.161037	1272	1278.15	1382.75	1487.35	1.08707
GO:0000272_polysaccharide_catabolic_process	13	1	0.890929	-0.160504	1305	1311.18	1414.88	1518.58	1.0842
GO:0001776_leukocyte_homeostasis	13	1	0.890929	-0.160504	1305	1311.18	1414.88	1518.58	1.0842
GO:0006278_RNA-dependent_DNA_replication	13	1	0.890929	-0.160504	1305	1311.18	1414.88	1518.58	1.0842
GO:0006309_DNA_fragmentation_during_apoptosis	13	1	0.890929	-0.160504	1305	1311.18	1414.88	1518.58	1.0842
GO:0008206_bile_acid_metabolic_process	13	1	0.890929	-0.160504	1305	1311.18	1414.88	1518.58	1.0842
GO:0008272_sulfate_transport	13	1	0.890929	-0.160504	1305	1311.18	1414.88	1518.58	1.0842
GO:0009408_response_to_heat	13	1	0.890929	-0.160504	1305	1311.18	1414.88	1518.58	1.0842
GO:0009746_response_to_hexose_stimulus	13	1	0.890929	-0.160504	1305	1311.18	1414.88	1518.58	1.0842
GO:0009749_response_to_glucose_stimulus	13	1	0.890929	-0.160504	1305	1311.18	1414.88	1518.58	1.0842
GO:0010458_exit_from_mitosis	13	1	0.890929	-0.160504	1305	1311.18	1414.88	1518.58	1.0842
GO:0015669_gas_transport	13	1	0.890929	-0.160504	1305	1311.18	1414.88	1518.58	1.0842
GO:0015711_organic_anion_transport	13	1	0.890929	-0.160504	1305	1311.18	1414.88	1518.58	1.0842
GO:0015800_acidic_amino_acid_transport	13	1	0.890929	-0.160504	1305	1311.18	1414.88	1518.58	1.0842
GO:0015813_L-glutamate_transport	13	1	0.890929	-0.160504	1305	1311.18	1414.88	1518.58	1.0842
GO:0017156_calcium_ion-dependent_exocytosis	13	1	0.890929	-0.160504	1305	1311.18	1414.88	1518.58	1.0842
GO:0017157_regulation_of_exocytosis	13	1	0.890929	-0.160504	1305	1311.18	1414.88	1518.58	1.0842
GO:0030593_neutrophil_chemotaxis	13	1	0.890929	-0.160504	1305	1311.18	1414.88	1518.58	1.0842
GO:0030879_mammary_gland_development	13	1	0.890929	-0.160504	1305	1311.18	1414.88	1518.58	1.0842
GO:0031111_negative_regulation_of_microtubule_polymerization_or_depolymerization	13	1	0.890929	-0.160504	1305	1311.18	1414.88	1518.58	1.0842
GO:0032387_negative_regulation_of_intracellular_transport	13	1	0.890929	-0.160504	1305	1311.18	1414.88	1518.58	1.0842
GO:0032637_interleukin-8_production	13	1	0.890929	-0.160504	1305	1311.18	1414.88	1518.58	1.0842
GO:0034284_response_to_monosaccharide_stimulus	13	1	0.890929	-0.160504	1305	1311.18	1414.88	1518.58	1.0842
GO:0042226_interleukin-6_biosynthetic_process	13	1	0.890929	-0.160504	1305	1311.18	1414.88	1518.58	1.0842
GO:0042491_auditory_receptor_cell_differentiation	13	1	0.890929	-0.160504	1305	1311.18	1414.88	1518.58	1.0842
GO:0043574_peroxisomal_transport	13	1	0.890929	-0.160504	1305	1311.18	1414.88	1518.58	1.0842
GO:0044247_cellular_polysaccharide_catabolic_process	13	1	0.890929	-0.160504	1305	1311.18	1414.88	1518.58	1.0842
GO:0045727_positive_regulation_of_translation	13	1	0.890929	-0.160504	1305	1311.18	1414.88	1518.58	1.0842
GO:0045766_positive_regulation_of_angiogenesis	13	1	0.890929	-0.160504	1305	1311.18	1414.88	1518.58	1.0842
GO:0046888_negative_regulation_of_hormone_secretion	13	1	0.890929	-0.160504	1305	1311.18	1414.88	1518.58	1.0842
GO:0048806_genitalia_development	13	1	0.890929	-0.160504	1305	1311.18	1414.88	1518.58	1.0842
GO:0050702_interleukin-1_beta_secretion	13	1	0.890929	-0.160504	1305	1311.18	1414.88	1518.58	1.0842
GO:0050796_regulation_of_insulin_secretion	13	1	0.890929	-0.160504	1305	1311.18	1414.88	1518.58	1.0842
GO:0051592_response_to_calcium_ion	13	1	0.890929	-0.160504	1305	1311.18	1414.88	1518.58	1.0842
GO:0055086_nucleobase__nucleoside_and_nucleotide_metabolic_process	192	15	0.90485	-0.157361	1306	1313.43	1417.15	1520.87	1.08511
GO:0006865_amino_acid_transport	54	4	0.857931	-0.156801	1310	1315.38	1419.03	1522.68	1.08323
GO:0046651_lymphocyte_proliferation	54	4	0.857931	-0.156801	1310	1315.38	1419.03	1522.68	1.08323
GO:0051348_negative_regulation_of_transferase_activity	54	4	0.857931	-0.156801	1310	1315.38	1419.03	1522.68	1.08323
GO:0052547_regulation_of_peptidase_activity	54	4	0.857931	-0.156801	1310	1315.38	1419.03	1522.68	1.08323
GO:0045596_negative_regulation_of_cell_differentiation	67	5	0.864334	-0.156504	1311	1316.82	1420.49	1524.16	1.08352
GO:0055080_cation_homeostasis	180	14	0.900828	-0.155814	1312	1317.18	1420.91	1524.64	1.08301
GO:0007259_JAK-STAT_cascade	41	3	0.847469	-0.155158	1314	1321.77	1425.33	1528.89	1.08473
GO:0042108_positive_regulation_of_cytokine_biosynthetic_process	41	3	0.847469	-0.155158	1314	1321.77	1425.33	1528.89	1.08473
GO:0009790_embryonic_development	218	17	0.903189	-0.150963	1315	1325.82	1428.84	1531.86	1.08657
GO:0006519_amino_acid_and_derivative_metabolic_process	255	20	0.908398	-0.150108	1316	1326.07	1429.17	1532.27	1.086
GO:0001709_cell_fate_determination	28	2	0.827291	-0.149086	1321	1332.64	1435.46	1538.28	1.08665
GO:0006958_complement_activation__classical_pathway	28	2	0.827291	-0.149086	1321	1332.64	1435.46	1538.28	1.08665
GO:0034103_regulation_of_tissue_remodeling	28	2	0.827291	-0.149086	1321	1332.64	1435.46	1538.28	1.08665
GO:0046850_regulation_of_bone_remodeling	28	2	0.827291	-0.149086	1321	1332.64	1435.46	1538.28	1.08665
GO:0050678_regulation_of_epithelial_cell_proliferation	28	2	0.827291	-0.149086	1321	1332.64	1435.46	1538.28	1.08665
GO:0051439_regulation_of_ubiquitin-protein_ligase_activity_during_mitotic_cell_cycle	68	5	0.851623	-0.148807	1322	1334.11	1436.84	1539.57	1.08687
GO:0006164_purine_nucleotide_biosynthetic_process	55	4	0.842333	-0.14828	1327	1337.55	1439.92	1542.29	1.08509
GO:0006968_cellular_defense_response	55	4	0.842333	-0.14828	1327	1337.55	1439.92	1542.29	1.08509
GO:0009913_epidermal_cell_differentiation	55	4	0.842333	-0.14828	1327	1337.55	1439.92	1542.29	1.08509
GO:0032943_mononuclear_cell_proliferation	55	4	0.842333	-0.14828	1327	1337.55	1439.92	1542.29	1.08509
GO:0045792_negative_regulation_of_cell_size	55	4	0.842333	-0.14828	1327	1337.55	1439.92	1542.29	1.08509
GO:0032269_negative_regulation_of_cellular_protein_metabolic_process	81	6	0.857931	-0.148192	1328	1338	1440.26	1542.52	1.08453
GO:0006418_tRNA_aminoacylation_for_protein_translation	42	3	0.827291	-0.145569	1332	1341.98	1443.84	1545.7	1.08396
GO:0043038_amino_acid_activation	42	3	0.827291	-0.145569	1332	1341.98	1443.84	1545.7	1.08396
GO:0043039_tRNA_aminoacylation	42	3	0.827291	-0.145569	1332	1341.98	1443.84	1545.7	1.08396
GO:0043280_positive_regulation_of_caspase_activity	42	3	0.827291	-0.145569	1332	1341.98	1443.84	1545.7	1.08396
GO:0000051_urea_cycle_intermediate_metabolic_process	14	1	0.827291	-0.144036	1354	1367.89	1468.81	1569.73	1.08479
GO:0002791_regulation_of_peptide_secretion	14	1	0.827291	-0.144036	1354	1367.89	1468.81	1569.73	1.08479
GO:0006692_prostanoid_metabolic_process	14	1	0.827291	-0.144036	1354	1367.89	1468.81	1569.73	1.08479
GO:0006693_prostaglandin_metabolic_process	14	1	0.827291	-0.144036	1354	1367.89	1468.81	1569.73	1.08479
GO:0006721_terpenoid_metabolic_process	14	1	0.827291	-0.144036	1354	1367.89	1468.81	1569.73	1.08479
GO:0006776_vitamin_A_metabolic_process	14	1	0.827291	-0.144036	1354	1367.89	1468.81	1569.73	1.08479
GO:0006901_vesicle_coating	14	1	0.827291	-0.144036	1354	1367.89	1468.81	1569.73	1.08479
GO:0007041_lysosomal_transport	14	1	0.827291	-0.144036	1354	1367.89	1468.81	1569.73	1.08479
GO:0014032_neural_crest_cell_development	14	1	0.827291	-0.144036	1354	1367.89	1468.81	1569.73	1.08479
GO:0014033_neural_crest_cell_differentiation	14	1	0.827291	-0.144036	1354	1367.89	1468.81	1569.73	1.08479
GO:0016445_somatic_diversification_of_immunoglobulins	14	1	0.827291	-0.144036	1354	1367.89	1468.81	1569.73	1.08479
GO:0030149_sphingolipid_catabolic_process	14	1	0.827291	-0.144036	1354	1367.89	1468.81	1569.73	1.08479
GO:0030330_DNA_damage_response__signal_transduction_by_p53_class_mediator	14	1	0.827291	-0.144036	1354	1367.89	1468.81	1569.73	1.08479
GO:0042136_neurotransmitter_biosynthetic_process	14	1	0.827291	-0.144036	1354	1367.89	1468.81	1569.73	1.08479
GO:0042364_water-soluble_vitamin_biosynthetic_process	14	1	0.827291	-0.144036	1354	1367.89	1468.81	1569.73	1.08479
GO:0042744_hydrogen_peroxide_catabolic_process	14	1	0.827291	-0.144036	1354	1367.89	1468.81	1569.73	1.08479
GO:0045229_external_encapsulating_structure_organization_and_biogenesis	14	1	0.827291	-0.144036	1354	1367.89	1468.81	1569.73	1.08479
GO:0045621_positive_regulation_of_lymphocyte_differentiation	14	1	0.827291	-0.144036	1354	1367.89	1468.81	1569.73	1.08479
GO:0046634_regulation_of_alpha-beta_T_cell_activation	14	1	0.827291	-0.144036	1354	1367.89	1468.81	1569.73	1.08479
GO:0048146_positive_regulation_of_fibroblast_proliferation	14	1	0.827291	-0.144036	1354	1367.89	1468.81	1569.73	1.08479
GO:0050701_interleukin-1_secretion	14	1	0.827291	-0.144036	1354	1367.89	1468.81	1569.73	1.08479
GO:0051705_behavioral_interaction_between_organisms	14	1	0.827291	-0.144036	1354	1367.89	1468.81	1569.73	1.08479
GO:0003013_circulatory_system_process	158	12	0.879651	-0.141992	1356	1369.76	1470.43	1571.1	1.08439
GO:0008015_blood_circulation	158	12	0.879651	-0.141992	1356	1369.76	1470.43	1571.1	1.08439
GO:0016053_organic_acid_biosynthetic_process	69	5	0.839281	-0.141463	1360	1372.12	1472.72	1573.32	1.08288
GO:0042391_regulation_of_membrane_potential	69	5	0.839281	-0.141463	1360	1372.12	1472.72	1573.32	1.08288
GO:0046394_carboxylic_acid_biosynthetic_process	69	5	0.839281	-0.141463	1360	1372.12	1472.72	1573.32	1.08288
GO:0051351_positive_regulation_of_ligase_activity	69	5	0.839281	-0.141463	1360	1372.12	1472.72	1573.32	1.08288
GO:0016485_protein_processing	82	6	0.847469	-0.141444	1362	1372.92	1473.63	1574.34	1.08196
GO:0051240_positive_regulation_of_multicellular_organismal_process	82	6	0.847469	-0.141444	1362	1372.92	1473.63	1574.34	1.08196
GO:0009615_response_to_virus	95	7	0.853416	-0.14068	1363	1373.65	1474.43	1575.21	1.08175
GO:0008154_actin_polymerization_and_or_depolymerization	56	4	0.827291	-0.140203	1365	1375.75	1476.42	1577.09	1.08163
GO:0051251_positive_regulation_of_lymphocyte_activation	56	4	0.827291	-0.140203	1365	1375.75	1476.42	1577.09	1.08163
GO:0048584_positive_regulation_of_response_to_stimulus	108	8	0.857931	-0.139459	1366	1376.43	1477.05	1577.67	1.0813
GO:0002790_peptide_secretion	29	2	0.798764	-0.138058	1372	1385.36	1485.68	1586	1.08286
GO:0009116_nucleoside_metabolic_process	29	2	0.798764	-0.138058	1372	1385.36	1485.68	1586	1.08286
GO:0009266_response_to_temperature_stimulus	29	2	0.798764	-0.138058	1372	1385.36	1485.68	1586	1.08286
GO:0030072_peptide_hormone_secretion	29	2	0.798764	-0.138058	1372	1385.36	1485.68	1586	1.08286
GO:0033002_muscle_cell_proliferation	29	2	0.798764	-0.138058	1372	1385.36	1485.68	1586	1.08286
GO:0046883_regulation_of_hormone_secretion	29	2	0.798764	-0.138058	1372	1385.36	1485.68	1586	1.08286
GO:0001655_urogenital_system_development	43	3	0.808052	-0.136565	1375	1389.21	1489.24	1589.27	1.08308
GO:0006497_protein_amino_acid_lipidation	43	3	0.808052	-0.136565	1375	1389.21	1489.24	1589.27	1.08308
GO:0006767_water-soluble_vitamin_metabolic_process	43	3	0.808052	-0.136565	1375	1389.21	1489.24	1589.27	1.08308
GO:0001708_cell_fate_specification	15	1	0.772138	-0.129517	1390	1411.53	1510.42	1609.31	1.08663
GO:0002761_regulation_of_myeloid_leukocyte_differentiation	15	1	0.772138	-0.129517	1390	1411.53	1510.42	1609.31	1.08663
GO:0006801_superoxide_metabolic_process	15	1	0.772138	-0.129517	1390	1411.53	1510.42	1609.31	1.08663
GO:0007043_cell-cell_junction_assembly	15	1	0.772138	-0.129517	1390	1411.53	1510.42	1609.31	1.08663
GO:0009262_deoxyribonucleotide_metabolic_process	15	1	0.772138	-0.129517	1390	1411.53	1510.42	1609.31	1.08663
GO:0009267_cellular_response_to_starvation	15	1	0.772138	-0.129517	1390	1411.53	1510.42	1609.31	1.08663
GO:0009798_axis_specification	15	1	0.772138	-0.129517	1390	1411.53	1510.42	1609.31	1.08663
GO:0016202_regulation_of_striated_muscle_development	15	1	0.772138	-0.129517	1390	1411.53	1510.42	1609.31	1.08663
GO:0031032_actomyosin_structure_organization_and_biogenesis	15	1	0.772138	-0.129517	1390	1411.53	1510.42	1609.31	1.08663
GO:0042490_mechanoreceptor_differentiation	15	1	0.772138	-0.129517	1390	1411.53	1510.42	1609.31	1.08663
GO:0045089_positive_regulation_of_innate_immune_response	15	1	0.772138	-0.129517	1390	1411.53	1510.42	1609.31	1.08663
GO:0045444_fat_cell_differentiation	15	1	0.772138	-0.129517	1390	1411.53	1510.42	1609.31	1.08663
GO:0045494_photoreceptor_cell_maintenance	15	1	0.772138	-0.129517	1390	1411.53	1510.42	1609.31	1.08663
GO:0048167_regulation_of_synaptic_plasticity	15	1	0.772138	-0.129517	1390	1411.53	1510.42	1609.31	1.08663
GO:0060113_inner_ear_receptor_cell_differentiation	15	1	0.772138	-0.129517	1390	1411.53	1510.42	1609.31	1.08663
GO:0009968_negative_regulation_of_signal_transduction	110	8	0.842333	-0.128415	1391	1413.48	1512.07	1610.66	1.08704
GO:0008064_regulation_of_actin_polymerization_and_or_depolymerization	44	3	0.789687	-0.12811	1393	1416.52	1514.85	1613.18	1.08747
GO:0051494_negative_regulation_of_cytoskeleton_organization_and_biogenesis	44	3	0.789687	-0.12811	1393	1416.52	1514.85	1613.18	1.08747
GO:0006029_proteoglycan_metabolic_process	30	2	0.772138	-0.127874	1396	1422.46	1520.64	1618.82	1.08928
GO:0007093_mitotic_cell_cycle_checkpoint	30	2	0.772138	-0.127874	1396	1422.46	1520.64	1618.82	1.08928
GO:0009190_cyclic_nucleotide_biosynthetic_process	30	2	0.772138	-0.127874	1396	1422.46	1520.64	1618.82	1.08928
GO:0008654_phospholipid_biosynthetic_process	71	5	0.815639	-0.127777	1397	1423.86	1521.97	1620.08	1.08946
GO:0042127_regulation_of_cell_proliferation	458	36	0.910381	-0.124829	1398	1426.47	1524.47	1622.47	1.09047
GO:0051336_regulation_of_hydrolase_activity	187	14	0.867107	-0.124653	1399	1427.36	1525.19	1623.02	1.0902
GO:0016125_sterol_metabolic_process	85	6	0.817558	-0.12285	1400	1431.03	1528.43	1625.83	1.09174
GO:0042592_homeostatic_process	471	37	0.909844	-0.122656	1401	1431.54	1528.86	1626.18	1.09126
GO:0045595_regulation_of_cell_differentiation	163	12	0.852668	-0.119494	1402	1437.85	1534.49	1631.13	1.0945
GO:0002455_humoral_immune_response_mediated_by_circulating_immunoglobulin	31	2	0.747231	-0.118464	1407	1441.34	1537.72	1634.1	1.09291
GO:0006939_smooth_muscle_contraction	31	2	0.747231	-0.118464	1407	1441.34	1537.72	1634.1	1.09291
GO:0030183_B_cell_differentiation	31	2	0.747231	-0.118464	1407	1441.34	1537.72	1634.1	1.09291
GO:0042471_ear_morphogenesis	31	2	0.747231	-0.118464	1407	1441.34	1537.72	1634.1	1.09291
GO:0050673_epithelial_cell_proliferation	31	2	0.747231	-0.118464	1407	1441.34	1537.72	1634.1	1.09291
GO:0006576_biogenic_amine_metabolic_process	59	4	0.785225	-0.118408	1409	1442.64	1538.85	1635.06	1.09216
GO:0009310_amine_catabolic_process	59	4	0.785225	-0.118408	1409	1442.64	1538.85	1635.06	1.09216
GO:0016051_carbohydrate_biosynthetic_process	99	7	0.818935	-0.117996	1410	1443.19	1539.34	1635.49	1.09173
GO:0000018_regulation_of_DNA_recombination	16	1	0.72388	-0.116663	1430	1465.64	1561.5	1657.36	1.09196
GO:0002562_somatic_diversification_of_immune_receptors_via_germline_recombination_within_a_single_locus	16	1	0.72388	-0.116663	1430	1465.64	1561.5	1657.36	1.09196
GO:0002819_regulation_of_adaptive_immune_response	16	1	0.72388	-0.116663	1430	1465.64	1561.5	1657.36	1.09196
GO:0002822_regulation_of_adaptive_immune_response_based_on_somatic_recombination_of_immune_receptors_built_from_immunoglobulin_superfamily_domains	16	1	0.72388	-0.116663	1430	1465.64	1561.5	1657.36	1.09196
GO:0008156_negative_regulation_of_DNA_replication	16	1	0.72388	-0.116663	1430	1465.64	1561.5	1657.36	1.09196
GO:0009110_vitamin_biosynthetic_process	16	1	0.72388	-0.116663	1430	1465.64	1561.5	1657.36	1.09196
GO:0009896_positive_regulation_of_catabolic_process	16	1	0.72388	-0.116663	1430	1465.64	1561.5	1657.36	1.09196
GO:0015985_energy_coupled_proton_transport__down_electrochemical_gradient	16	1	0.72388	-0.116663	1430	1465.64	1561.5	1657.36	1.09196
GO:0015986_ATP_synthesis_coupled_proton_transport	16	1	0.72388	-0.116663	1430	1465.64	1561.5	1657.36	1.09196
GO:0016444_somatic_cell_DNA_recombination	16	1	0.72388	-0.116663	1430	1465.64	1561.5	1657.36	1.09196
GO:0022408_negative_regulation_of_cell-cell_adhesion	16	1	0.72388	-0.116663	1430	1465.64	1561.5	1657.36	1.09196
GO:0030101_natural_killer_cell_activation	16	1	0.72388	-0.116663	1430	1465.64	1561.5	1657.36	1.09196
GO:0032319_regulation_of_Rho_GTPase_activity	16	1	0.72388	-0.116663	1430	1465.64	1561.5	1657.36	1.09196
GO:0042509_regulation_of_tyrosine_phosphorylation_of_STAT_protein	16	1	0.72388	-0.116663	1430	1465.64	1561.5	1657.36	1.09196
GO:0045088_regulation_of_innate_immune_response	16	1	0.72388	-0.116663	1430	1465.64	1561.5	1657.36	1.09196
GO:0048144_fibroblast_proliferation	16	1	0.72388	-0.116663	1430	1465.64	1561.5	1657.36	1.09196
GO:0048145_regulation_of_fibroblast_proliferation	16	1	0.72388	-0.116663	1430	1465.64	1561.5	1657.36	1.09196
GO:0048634_regulation_of_muscle_development	16	1	0.72388	-0.116663	1430	1465.64	1561.5	1657.36	1.09196
GO:0050715_positive_regulation_of_cytokine_secretion	16	1	0.72388	-0.116663	1430	1465.64	1561.5	1657.36	1.09196
GO:0051341_regulation_of_oxidoreductase_activity	16	1	0.72388	-0.116663	1430	1465.64	1561.5	1657.36	1.09196
GO:0000079_regulation_of_cyclin-dependent_protein_kinase_activity	46	3	0.755353	-0.11271	1432	1471.93	1567.42	1662.91	1.09457
GO:0030832_regulation_of_actin_filament_length	46	3	0.755353	-0.11271	1432	1471.93	1567.42	1662.91	1.09457
GO:0006091_generation_of_precursor_metabolites_and_energy	228	17	0.863576	-0.112407	1433	1472.03	1567.53	1663.03	1.09388
GO:0002696_positive_regulation_of_leukocyte_activation	60	4	0.772138	-0.111887	1437	1474.43	1569.86	1665.29	1.09246
GO:0009150_purine_ribonucleotide_metabolic_process	60	4	0.772138	-0.111887	1437	1474.43	1569.86	1665.29	1.09246
GO:0009260_ribonucleotide_biosynthetic_process	60	4	0.772138	-0.111887	1437	1474.43	1569.86	1665.29	1.09246
GO:0050867_positive_regulation_of_cell_activation	60	4	0.772138	-0.111887	1437	1474.43	1569.86	1665.29	1.09246
GO:0030003_cellular_cation_homeostasis	165	12	0.842333	-0.111399	1438	1474.98	1570.37	1665.76	1.09205
GO:0006997_nuclear_organization_and_biogenesis	32	2	0.72388	-0.109764	1441	1480.24	1575.74	1671.24	1.0935
GO:0031424_keratinization	32	2	0.72388	-0.109764	1441	1480.24	1575.74	1671.24	1.0935
GO:0046489_phosphoinositide_biosynthetic_process	32	2	0.72388	-0.109764	1441	1480.24	1575.74	1671.24	1.0935
GO:0007018_microtubule-based_movement	74	5	0.782573	-0.109536	1442	1481	1576.38	1671.76	1.09319
GO:0006520_amino_acid_metabolic_process	191	14	0.848948	-0.109369	1443	1481.29	1576.62	1671.95	1.0926
GO:0006753_nucleoside_phosphate_metabolic_process	179	13	0.841156	-0.106729	1445	1483.45	1578.61	1673.77	1.09246
GO:0009117_nucleotide_metabolic_process	179	13	0.841156	-0.106729	1445	1483.45	1578.61	1673.77	1.09246
GO:0051179_localization	2611	216	0.958149	-0.1058	1446	1484.89	1579.73	1674.57	1.09248
GO:0007565_female_pregnancy	61	4	0.75948	-0.105708	1449	1486.66	1581.33	1676	1.09133
GO:0044270_nitrogen_compound_catabolic_process	61	4	0.75948	-0.105708	1449	1486.66	1581.33	1676	1.09133
GO:0045926_negative_regulation_of_growth	61	4	0.75948	-0.105708	1449	1486.66	1581.33	1676	1.09133
GO:0042158_lipoprotein_biosynthetic_process	47	3	0.739281	-0.105704	1450	1487.82	1582.4	1676.98	1.09131
GO:0002200_somatic_diversification_of_immune_receptors	17	1	0.681299	-0.105243	1463	1502.29	1596.56	1690.83	1.09129
GO:0002703_regulation_of_leukocyte_mediated_immunity	17	1	0.681299	-0.105243	1463	1502.29	1596.56	1690.83	1.09129
GO:0002706_regulation_of_lymphocyte_mediated_immunity	17	1	0.681299	-0.105243	1463	1502.29	1596.56	1690.83	1.09129
GO:0006297_nucleotide-excision_repair__DNA_gap_filling	17	1	0.681299	-0.105243	1463	1502.29	1596.56	1690.83	1.09129
GO:0006775_fat-soluble_vitamin_metabolic_process	17	1	0.681299	-0.105243	1463	1502.29	1596.56	1690.83	1.09129
GO:0009112_nucleobase_metabolic_process	17	1	0.681299	-0.105243	1463	1502.29	1596.56	1690.83	1.09129
GO:0009612_response_to_mechanical_stimulus	17	1	0.681299	-0.105243	1463	1502.29	1596.56	1690.83	1.09129
GO:0022600_digestive_system_process	17	1	0.681299	-0.105243	1463	1502.29	1596.56	1690.83	1.09129
GO:0031329_regulation_of_cellular_catabolic_process	17	1	0.681299	-0.105243	1463	1502.29	1596.56	1690.83	1.09129
GO:0034220_transmembrane_ion_transport	17	1	0.681299	-0.105243	1463	1502.29	1596.56	1690.83	1.09129
GO:0045638_negative_regulation_of_myeloid_cell_differentiation	17	1	0.681299	-0.105243	1463	1502.29	1596.56	1690.83	1.09129
GO:0045639_positive_regulation_of_myeloid_cell_differentiation	17	1	0.681299	-0.105243	1463	1502.29	1596.56	1690.83	1.09129
GO:0046632_alpha-beta_T_cell_differentiation	17	1	0.681299	-0.105243	1463	1502.29	1596.56	1690.83	1.09129
GO:0007605_sensory_perception_of_sound	128	9	0.814365	-0.104538	1465	1503.44	1597.51	1691.58	1.09045
GO:0050954_sensory_perception_of_mechanical_stimulus	128	9	0.814365	-0.104538	1465	1503.44	1597.51	1691.58	1.09045
GO:0009416_response_to_light_stimulus	75	5	0.772138	-0.104015	1466	1504.6	1598.62	1692.64	1.09046
GO:0000082_G1_S_transition_of_mitotic_cell_cycle	33	2	0.701944	-0.101716	1471	1509.87	1603.42	1696.97	1.09002
GO:0006302_double-strand_break_repair	33	2	0.701944	-0.101716	1471	1509.87	1603.42	1696.97	1.09002
GO:0006733_oxidoreduction_coenzyme_metabolic_process	33	2	0.701944	-0.101716	1471	1509.87	1603.42	1696.97	1.09002
GO:0046034_ATP_metabolic_process	33	2	0.701944	-0.101716	1471	1509.87	1603.42	1696.97	1.09002
GO:0048589_developmental_growth	33	2	0.701944	-0.101716	1471	1509.87	1603.42	1696.97	1.09002
GO:0046467_membrane_lipid_biosynthetic_process	89	6	0.780814	-0.101527	1472	1510.41	1604.01	1697.61	1.08968
GO:0030258_lipid_modification	62	4	0.747231	-0.099852	1473	1512.3	1605.96	1699.62	1.09027
GO:0006800_oxygen_and_reactive_oxygen_species_metabolic_process	48	3	0.72388	-0.099122	1475	1514.19	1607.89	1701.59	1.0901
GO:0032535_regulation_of_cellular_component_size	48	3	0.72388	-0.099122	1475	1514.19	1607.89	1701.59	1.0901
GO:0006887_exocytosis	76	5	0.761979	-0.098752	1476	1515.35	1608.87	1702.39	1.09002
GO:0032787_monocarboxylic_acid_metabolic_process	207	15	0.839281	-0.098237	1477	1515.86	1609.27	1702.68	1.08955
GO:0000070_mitotic_sister_chromatid_segregation	18	1	0.643449	-0.095066	1494	1537.89	1629.61	1721.33	1.09077
GO:0000184_nuclear-transcribed_mRNA_catabolic_process__nonsense-mediated_decay	18	1	0.643449	-0.095066	1494	1537.89	1629.61	1721.33	1.09077
GO:0001657_ureteric_bud_development	18	1	0.643449	-0.095066	1494	1537.89	1629.61	1721.33	1.09077
GO:0002377_immunoglobulin_production	18	1	0.643449	-0.095066	1494	1537.89	1629.61	1721.33	1.09077
GO:0006171_cAMP_biosynthetic_process	18	1	0.643449	-0.095066	1494	1537.89	1629.61	1721.33	1.09077
GO:0006518_peptide_metabolic_process	18	1	0.643449	-0.095066	1494	1537.89	1629.61	1721.33	1.09077
GO:0006940_regulation_of_smooth_muscle_contraction	18	1	0.643449	-0.095066	1494	1537.89	1629.61	1721.33	1.09077
GO:0009593_detection_of_chemical_stimulus	18	1	0.643449	-0.095066	1494	1537.89	1629.61	1721.33	1.09077
GO:0009743_response_to_carbohydrate_stimulus	18	1	0.643449	-0.095066	1494	1537.89	1629.61	1721.33	1.09077
GO:0016525_negative_regulation_of_angiogenesis	18	1	0.643449	-0.095066	1494	1537.89	1629.61	1721.33	1.09077
GO:0019370_leukotriene_biosynthetic_process	18	1	0.643449	-0.095066	1494	1537.89	1629.61	1721.33	1.09077
GO:0030148_sphingolipid_biosynthetic_process	18	1	0.643449	-0.095066	1494	1537.89	1629.61	1721.33	1.09077
GO:0030162_regulation_of_proteolysis	18	1	0.643449	-0.095066	1494	1537.89	1629.61	1721.33	1.09077
GO:0032635_interleukin-6_production	18	1	0.643449	-0.095066	1494	1537.89	1629.61	1721.33	1.09077
GO:0035315_hair_cell_differentiation	18	1	0.643449	-0.095066	1494	1537.89	1629.61	1721.33	1.09077
GO:0043450_alkene_biosynthetic_process	18	1	0.643449	-0.095066	1494	1537.89	1629.61	1721.33	1.09077
GO:0048332_mesoderm_morphogenesis	18	1	0.643449	-0.095066	1494	1537.89	1629.61	1721.33	1.09077
GO:0006766_vitamin_metabolic_process	63	4	0.73537	-0.094304	1497	1539.63	1631.27	1722.91	1.08969
GO:0042157_lipoprotein_metabolic_process	63	4	0.73537	-0.094304	1497	1539.63	1631.27	1722.91	1.08969
GO:0051241_negative_regulation_of_multicellular_organismal_process	63	4	0.73537	-0.094304	1497	1539.63	1631.27	1722.91	1.08969
GO:0007507_heart_development	104	7	0.779563	-0.094301	1498	1539.82	1631.42	1723.02	1.08906
GO:0016050_vesicle_organization_and_biogenesis	34	2	0.681299	-0.094268	1501	1543.11	1634.48	1725.85	1.08893
GO:0046849_bone_remodeling	34	2	0.681299	-0.094268	1501	1543.11	1634.48	1725.85	1.08893
GO:0050730_regulation_of_peptidyl-tyrosine_phosphorylation	34	2	0.681299	-0.094268	1501	1543.11	1634.48	1725.85	1.08893
GO:0002443_leukocyte_mediated_immunity	77	5	0.752083	-0.093737	1502	1544.09	1635.36	1726.63	1.08879
GO:0042221_response_to_chemical_stimulus	582	45	0.895521	-0.093169	1503	1544.52	1635.7	1726.88	1.08829
GO:0002694_regulation_of_leukocyte_activation	91	6	0.763653	-0.092186	1504	1548.49	1639.02	1729.55	1.08977
GO:0015698_inorganic_anion_transport	145	10	0.798764	-0.08951	1505	1549.66	1640.15	1730.64	1.0898
GO:0007178_transmembrane_receptor_protein_serine_threonine_kinase_signaling_pathway	78	5	0.742441	-0.088959	1506	1551.19	1641.73	1732.27	1.09013
GO:0002541_activation_of_plasma_proteins_during_acute_inflammatory_response	35	2	0.661833	-0.087372	1512	1557.95	1647.52	1737.09	1.08963
GO:0002683_negative_regulation_of_immune_system_process	35	2	0.661833	-0.087372	1512	1557.95	1647.52	1737.09	1.08963
GO:0006956_complement_activation	35	2	0.661833	-0.087372	1512	1557.95	1647.52	1737.09	1.08963
GO:0009145_purine_nucleoside_triphosphate_biosynthetic_process	35	2	0.661833	-0.087372	1512	1557.95	1647.52	1737.09	1.08963
GO:0009206_purine_ribonucleoside_triphosphate_biosynthetic_process	35	2	0.661833	-0.087372	1512	1557.95	1647.52	1737.09	1.08963
GO:0051656_establishment_of_organelle_localization	35	2	0.661833	-0.087372	1512	1557.95	1647.52	1737.09	1.08963
GO:0016064_immunoglobulin_mediated_immune_response	50	3	0.694924	-0.087132	1513	1559.73	1649.2	1738.67	1.09002
GO:0006820_anion_transport	172	12	0.808052	-0.086696	1514	1560.01	1649.51	1739.01	1.0895
GO:0055066_di-__tri-valent_inorganic_cation_homeostasis	146	10	0.793293	-0.086063	1515	1560.71	1650.27	1739.83	1.08929
GO:0000819_sister_chromatid_segregation	19	1	0.609583	-0.085972	1529	1570.67	1659.81	1748.95	1.08555
GO:0006829_zinc_ion_transport	19	1	0.609583	-0.085972	1529	1570.67	1659.81	1748.95	1.08555
GO:0006984_ER-nuclear_signaling_pathway	19	1	0.609583	-0.085972	1529	1570.67	1659.81	1748.95	1.08555
GO:0007286_spermatid_development	19	1	0.609583	-0.085972	1529	1570.67	1659.81	1748.95	1.08555
GO:0009311_oligosaccharide_metabolic_process	19	1	0.609583	-0.085972	1529	1570.67	1659.81	1748.95	1.08555
GO:0030833_regulation_of_actin_filament_polymerization	19	1	0.609583	-0.085972	1529	1570.67	1659.81	1748.95	1.08555
GO:0032623_interleukin-2_production	19	1	0.609583	-0.085972	1529	1570.67	1659.81	1748.95	1.08555
GO:0034329_cell_junction_assembly	19	1	0.609583	-0.085972	1529	1570.67	1659.81	1748.95	1.08555
GO:0042326_negative_regulation_of_phosphorylation	19	1	0.609583	-0.085972	1529	1570.67	1659.81	1748.95	1.08555
GO:0042594_response_to_starvation	19	1	0.609583	-0.085972	1529	1570.67	1659.81	1748.95	1.08555
GO:0046425_regulation_of_JAK-STAT_cascade	19	1	0.609583	-0.085972	1529	1570.67	1659.81	1748.95	1.08555
GO:0051017_actin_filament_bundle_formation	19	1	0.609583	-0.085972	1529	1570.67	1659.81	1748.95	1.08555
GO:0051146_striated_muscle_cell_differentiation	19	1	0.609583	-0.085972	1529	1570.67	1659.81	1748.95	1.08555
GO:0051924_regulation_of_calcium_ion_transport	19	1	0.609583	-0.085972	1529	1570.67	1659.81	1748.95	1.08555
GO:0051239_regulation_of_multicellular_organismal_process	224	16	0.827291	-0.08572	1530	1570.9	1660.03	1749.16	1.08499
GO:0008610_lipid_biosynthetic_process	250	18	0.833909	-0.084604	1531	1571.85	1660.89	1749.93	1.08484
GO:0051437_positive_regulation_of_ubiquitin-protein_ligase_activity_during_mitotic_cell_cycle	65	4	0.712743	-0.08407	1532	1573.4	1662.6	1751.8	1.08525
GO:0010639_negative_regulation_of_organelle_organization_and_biogenesis	51	3	0.681299	-0.081677	1534	1578.16	1666.54	1754.92	1.0864
GO:0019724_B_cell_mediated_immunity	51	3	0.681299	-0.081677	1534	1578.16	1666.54	1754.92	1.0864
GO:0009201_ribonucleoside_triphosphate_biosynthetic_process	36	2	0.643449	-0.080985	1538	1581.83	1669.93	1758.03	1.08578
GO:0019395_fatty_acid_oxidation	36	2	0.643449	-0.080985	1538	1581.83	1669.93	1758.03	1.08578
GO:0034440_lipid_oxidation	36	2	0.643449	-0.080985	1538	1581.83	1669.93	1758.03	1.08578
GO:0051261_protein_depolymerization	36	2	0.643449	-0.080985	1538	1581.83	1669.93	1758.03	1.08578
GO:0009887_organ_morphogenesis	353	26	0.853071	-0.080566	1539	1582.35	1670.65	1758.95	1.08554
GO:0055065_metal_ion_homeostasis	121	8	0.765757	-0.080473	1540	1582.47	1670.78	1759.09	1.08492
GO:0043086_negative_regulation_of_catalytic_activity	161	11	0.791322	-0.080186	1541	1582.63	1670.97	1759.31	1.08434
GO:0050865_regulation_of_cell_activation	94	6	0.739281	-0.079639	1542	1583.84	1671.97	1760.1	1.08429
GO:0001894_tissue_homeostasis	20	1	0.579104	-0.077826	1555	1598.17	1685.25	1772.33	1.08376
GO:0006023_aminoglycan_biosynthetic_process	20	1	0.579104	-0.077826	1555	1598.17	1685.25	1772.33	1.08376
GO:0006024_glycosaminoglycan_biosynthetic_process	20	1	0.579104	-0.077826	1555	1598.17	1685.25	1772.33	1.08376
GO:0006493_protein_amino_acid_O-linked_glycosylation	20	1	0.579104	-0.077826	1555	1598.17	1685.25	1772.33	1.08376
GO:0006635_fatty_acid_beta-oxidation	20	1	0.579104	-0.077826	1555	1598.17	1685.25	1772.33	1.08376
GO:0007031_peroxisome_organization_and_biogenesis	20	1	0.579104	-0.077826	1555	1598.17	1685.25	1772.33	1.08376
GO:0010563_negative_regulation_of_phosphorus_metabolic_process	20	1	0.579104	-0.077826	1555	1598.17	1685.25	1772.33	1.08376
GO:0042990_regulation_of_transcription_factor_import_into_nucleus	20	1	0.579104	-0.077826	1555	1598.17	1685.25	1772.33	1.08376
GO:0042991_transcription_factor_import_into_nucleus	20	1	0.579104	-0.077826	1555	1598.17	1685.25	1772.33	1.08376
GO:0045936_negative_regulation_of_phosphate_metabolic_process	20	1	0.579104	-0.077826	1555	1598.17	1685.25	1772.33	1.08376
GO:0048871_multicellular_organismal_homeostasis	20	1	0.579104	-0.077826	1555	1598.17	1685.25	1772.33	1.08376
GO:0050714_positive_regulation_of_protein_secretion	20	1	0.579104	-0.077826	1555	1598.17	1685.25	1772.33	1.08376
GO:0051701_interaction_with_host	20	1	0.579104	-0.077826	1555	1598.17	1685.25	1772.33	1.08376
GO:0006289_nucleotide-excision_repair	52	3	0.668197	-0.076552	1557	1600.87	1687.64	1774.41	1.0839
GO:0048771_tissue_remodeling	52	3	0.668197	-0.076552	1557	1600.87	1687.64	1774.41	1.0839
GO:0001764_neuron_migration	37	2	0.626058	-0.075068	1561	1606.23	1692.83	1779.43	1.08445
GO:0007162_negative_regulation_of_cell_adhesion	37	2	0.626058	-0.075068	1561	1606.23	1692.83	1779.43	1.08445
GO:0007269_neurotransmitter_secretion	37	2	0.626058	-0.075068	1561	1606.23	1692.83	1779.43	1.08445
GO:0009142_nucleoside_triphosphate_biosynthetic_process	37	2	0.626058	-0.075068	1561	1606.23	1692.83	1779.43	1.08445
GO:0003015_heart_process	53	3	0.655589	-0.071739	1566	1614.13	1700.36	1786.59	1.0858
GO:0006469_negative_regulation_of_protein_kinase_activity	53	3	0.655589	-0.071739	1566	1614.13	1700.36	1786.59	1.0858
GO:0019882_antigen_processing_and_presentation	53	3	0.655589	-0.071739	1566	1614.13	1700.36	1786.59	1.0858
GO:0033673_negative_regulation_of_kinase_activity	53	3	0.655589	-0.071739	1566	1614.13	1700.36	1786.59	1.0858
GO:0060047_heart_contraction	53	3	0.655589	-0.071739	1566	1614.13	1700.36	1786.59	1.0858
GO:0055114_oxidation_reduction	483	36	0.86326	-0.071534	1567	1614.51	1700.75	1786.99	1.08535
GO:0006163_purine_nucleotide_metabolic_process	68	4	0.681299	-0.070663	1572	1616.34	1702.4	1788.46	1.08295
GO:0007204_elevation_of_cytosolic_calcium_ion_concentration	68	4	0.681299	-0.070663	1572	1616.34	1702.4	1788.46	1.08295
GO:0045597_positive_regulation_of_cell_differentiation	68	4	0.681299	-0.070663	1572	1616.34	1702.4	1788.46	1.08295
GO:0050863_regulation_of_T_cell_activation	68	4	0.681299	-0.070663	1572	1616.34	1702.4	1788.46	1.08295
GO:0051480_cytosolic_calcium_ion_homeostasis	68	4	0.681299	-0.070663	1572	1616.34	1702.4	1788.46	1.08295
GO:0001816_cytokine_production	124	8	0.747231	-0.070553	1573	1616.65	1702.64	1788.63	1.08242
GO:0006631_fatty_acid_metabolic_process	151	10	0.767025	-0.070521	1574	1616.92	1702.85	1788.78	1.08186
GO:0000956_nuclear-transcribed_mRNA_catabolic_process	21	1	0.551527	-0.070516	1588	1627.26	1712.94	1798.62	1.07868
GO:0006879_cellular_iron_ion_homeostasis	21	1	0.551527	-0.070516	1588	1627.26	1712.94	1798.62	1.07868
GO:0007034_vacuolar_transport	21	1	0.551527	-0.070516	1588	1627.26	1712.94	1798.62	1.07868
GO:0007215_glutamate_signaling_pathway	21	1	0.551527	-0.070516	1588	1627.26	1712.94	1798.62	1.07868
GO:0007260_tyrosine_phosphorylation_of_STAT_protein	21	1	0.551527	-0.070516	1588	1627.26	1712.94	1798.62	1.07868
GO:0019059_initiation_of_viral_infection	21	1	0.551527	-0.070516	1588	1627.26	1712.94	1798.62	1.07868
GO:0019217_regulation_of_fatty_acid_metabolic_process	21	1	0.551527	-0.070516	1588	1627.26	1712.94	1798.62	1.07868
GO:0030166_proteoglycan_biosynthetic_process	21	1	0.551527	-0.070516	1588	1627.26	1712.94	1798.62	1.07868
GO:0030500_regulation_of_bone_mineralization	21	1	0.551527	-0.070516	1588	1627.26	1712.94	1798.62	1.07868
GO:0043507_positive_regulation_of_JNK_activity	21	1	0.551527	-0.070516	1588	1627.26	1712.94	1798.62	1.07868
GO:0046058_cAMP_metabolic_process	21	1	0.551527	-0.070516	1588	1627.26	1712.94	1798.62	1.07868
GO:0048515_spermatid_differentiation	21	1	0.551527	-0.070516	1588	1627.26	1712.94	1798.62	1.07868
GO:0050707_regulation_of_cytokine_secretion	21	1	0.551527	-0.070516	1588	1627.26	1712.94	1798.62	1.07868
GO:0051053_negative_regulation_of_DNA_metabolic_process	21	1	0.551527	-0.070516	1588	1627.26	1712.94	1798.62	1.07868
GO:0006807_nitrogen_compound_metabolic_process	333	24	0.834744	-0.069797	1589	1628.23	1713.72	1799.21	1.07849
GO:0042446_hormone_biosynthetic_process	38	2	0.609583	-0.069584	1592	1632.73	1717.82	1802.91	1.07903
GO:0050808_synapse_organization_and_biogenesis	38	2	0.609583	-0.069584	1592	1632.73	1717.82	1802.91	1.07903
GO:0050900_leukocyte_migration	38	2	0.609583	-0.069584	1592	1632.73	1717.82	1802.91	1.07903
GO:0009165_nucleotide_biosynthetic_process	111	7	0.730401	-0.068323	1593	1633.82	1718.83	1803.84	1.07899
GO:0001505_regulation_of_neurotransmitter_levels	69	4	0.671425	-0.066661	1595	1638.75	1723.55	1808.35	1.0806
GO:0015837_amine_transport	69	4	0.671425	-0.066661	1595	1638.75	1723.55	1808.35	1.0806
GO:0051345_positive_regulation_of_hydrolase_activity	84	5	0.689409	-0.064712	1596	1640.6	1725.1	1809.6	1.08089
GO:0045860_positive_regulation_of_protein_kinase_activity	126	8	0.73537	-0.064564	1597	1640.84	1725.27	1809.7	1.08032
GO:0008360_regulation_of_cell_shape	39	2	0.593953	-0.064502	1599	1642.09	1726.5	1810.91	1.07974
GO:0042098_T_cell_proliferation	39	2	0.593953	-0.064502	1599	1642.09	1726.5	1810.91	1.07974
GO:0001656_metanephros_development	22	1	0.526458	-0.063944	1609	1653.2	1737.28	1821.36	1.07973
GO:0006044_N-acetylglucosamine_metabolic_process	22	1	0.526458	-0.063944	1609	1653.2	1737.28	1821.36	1.07973
GO:0006094_gluconeogenesis	22	1	0.526458	-0.063944	1609	1653.2	1737.28	1821.36	1.07973
GO:0006270_DNA_replication_initiation	22	1	0.526458	-0.063944	1609	1653.2	1737.28	1821.36	1.07973
GO:0015918_sterol_transport	22	1	0.526458	-0.063944	1609	1653.2	1737.28	1821.36	1.07973
GO:0022407_regulation_of_cell-cell_adhesion	22	1	0.526458	-0.063944	1609	1653.2	1737.28	1821.36	1.07973
GO:0030301_cholesterol_transport	22	1	0.526458	-0.063944	1609	1653.2	1737.28	1821.36	1.07973
GO:0042306_regulation_of_protein_import_into_nucleus	22	1	0.526458	-0.063944	1609	1653.2	1737.28	1821.36	1.07973
GO:0045580_regulation_of_T_cell_differentiation	22	1	0.526458	-0.063944	1609	1653.2	1737.28	1821.36	1.07973
GO:0048660_regulation_of_smooth_muscle_cell_proliferation	22	1	0.526458	-0.063944	1609	1653.2	1737.28	1821.36	1.07973
GO:0008202_steroid_metabolic_process	167	11	0.762891	-0.063579	1610	1653.7	1737.66	1821.62	1.07929
GO:0030182_neuron_differentiation	207	14	0.783329	-0.063221	1611	1654.04	1738.02	1822	1.07885
GO:0008217_regulation_of_blood_pressure	55	3	0.63175	-0.062973	1613	1656.32	1739.97	1823.62	1.07872
GO:0021700_developmental_maturation	55	3	0.63175	-0.062973	1613	1656.32	1739.97	1823.62	1.07872
GO:0002449_lymphocyte_mediated_immunity	70	4	0.661833	-0.062873	1615	1657.67	1740.95	1824.23	1.07799
GO:0009259_ribonucleotide_metabolic_process	70	4	0.661833	-0.062873	1615	1657.67	1740.95	1824.23	1.07799
GO:0006937_regulation_of_muscle_contraction	40	2	0.579104	-0.05979	1618	1662.5	1745.16	1827.82	1.07859
GO:0019221_cytokine_and_chemokine_mediated_signaling_pathway	40	2	0.579104	-0.05979	1618	1662.5	1745.16	1827.82	1.07859
GO:0022604_regulation_of_cell_morphogenesis	40	2	0.579104	-0.05979	1618	1662.5	1745.16	1827.82	1.07859
GO:0045165_cell_fate_commitment	71	4	0.652511	-0.059289	1619	1664.1	1746.56	1829.02	1.07879
GO:0016042_lipid_catabolic_process	128	8	0.72388	-0.059036	1620	1664.76	1747.29	1829.82	1.07857
GO:0000041_transition_metal_ion_transport	56	3	0.620468	-0.058987	1622	1666.35	1748.62	1830.89	1.07806
GO:0032956_regulation_of_actin_cytoskeleton_organization_and_biogenesis	56	3	0.620468	-0.058987	1622	1666.35	1748.62	1830.89	1.07806
GO:0065009_regulation_of_molecular_function	579	43	0.860154	-0.058648	1623	1666.7	1749	1831.3	1.07763
GO:0006041_glucosamine_metabolic_process	23	1	0.503568	-0.058025	1631	1677.54	1759.62	1841.7	1.07886
GO:0006584_catecholamine_metabolic_process	23	1	0.503568	-0.058025	1631	1677.54	1759.62	1841.7	1.07886
GO:0016339_calcium-dependent_cell-cell_adhesion	23	1	0.503568	-0.058025	1631	1677.54	1759.62	1841.7	1.07886
GO:0030335_positive_regulation_of_cell_migration	23	1	0.503568	-0.058025	1631	1677.54	1759.62	1841.7	1.07886
GO:0042632_cholesterol_homeostasis	23	1	0.503568	-0.058025	1631	1677.54	1759.62	1841.7	1.07886
GO:0043506_regulation_of_JNK_activity	23	1	0.503568	-0.058025	1631	1677.54	1759.62	1841.7	1.07886
GO:0048659_smooth_muscle_cell_proliferation	23	1	0.503568	-0.058025	1631	1677.54	1759.62	1841.7	1.07886
GO:0055092_sterol_homeostasis	23	1	0.503568	-0.058025	1631	1677.54	1759.62	1841.7	1.07886
GO:0007417_central_nervous_system_development	223	15	0.779063	-0.057265	1632	1678.2	1760.22	1842.24	1.07857
GO:0006470_protein_amino_acid_dephosphorylation	115	7	0.704996	-0.056575	1633	1678.61	1760.59	1842.57	1.07813
GO:0033674_positive_regulation_of_kinase_activity	129	8	0.718268	-0.056435	1634	1678.82	1760.8	1842.78	1.0776
GO:0006725_aromatic_compound_metabolic_process	101	6	0.688044	-0.056194	1635	1679.12	1761.03	1842.94	1.07708
GO:0007398_ectoderm_development	143	9	0.728942	-0.055937	1636	1679.72	1761.53	1843.34	1.07673
GO:0008016_regulation_of_heart_contraction	41	2	0.564979	-0.055421	1639	1683.75	1764.94	1846.13	1.07684
GO:0009064_glutamine_family_amino_acid_metabolic_process	41	2	0.564979	-0.055421	1639	1683.75	1764.94	1846.13	1.07684
GO:0045333_cellular_respiration	41	2	0.564979	-0.055421	1639	1683.75	1764.94	1846.13	1.07684
GO:0050801_ion_homeostasis	251	17	0.784443	-0.054101	1640	1685.51	1766.33	1847.15	1.07703
GO:0007200_G-protein_signaling__coupled_to_IP3_second_messenger_(phospholipase_C_activating)	73	4	0.634634	-0.052689	1641	1687.32	1768.04	1848.76	1.07742
GO:0002695_negative_regulation_of_leukocyte_activation	24	1	0.482586	-0.052687	1647	1695.73	1775.67	1855.61	1.07812
GO:0018958_phenol_metabolic_process	24	1	0.482586	-0.052687	1647	1695.73	1775.67	1855.61	1.07812
GO:0030073_insulin_secretion	24	1	0.482586	-0.052687	1647	1695.73	1775.67	1855.61	1.07812
GO:0042102_positive_regulation_of_T_cell_proliferation	24	1	0.482586	-0.052687	1647	1695.73	1775.67	1855.61	1.07812
GO:0043269_regulation_of_ion_transport	24	1	0.482586	-0.052687	1647	1695.73	1775.67	1855.61	1.07812
GO:0050770_regulation_of_axonogenesis	24	1	0.482586	-0.052687	1647	1695.73	1775.67	1855.61	1.07812
GO:0044255_cellular_lipid_metabolic_process	521	38	0.844758	-0.052652	1648	1695.76	1775.73	1855.7	1.07751
GO:0051347_positive_regulation_of_transferase_activity	131	8	0.707302	-0.05154	1649	1697.42	1777.33	1857.24	1.07782
GO:0006401_RNA_catabolic_process	42	2	0.551527	-0.05137	1651	1699.73	1779.31	1858.89	1.07772
GO:0050767_regulation_of_neurogenesis	42	2	0.551527	-0.05137	1651	1699.73	1779.31	1858.89	1.07772
GO:0007283_spermatogenesis	187	12	0.743235	-0.049254	1653	1702.92	1782.22	1861.52	1.07817
GO:0048232_male_gamete_generation	187	12	0.743235	-0.049254	1653	1702.92	1782.22	1861.52	1.07817
GO:0048583_regulation_of_response_to_stimulus	160	10	0.72388	-0.0487	1654	1703.95	1782.99	1862.03	1.07799
GO:0048699_generation_of_neurons	241	16	0.768934	-0.048501	1655	1704.11	1783.13	1862.15	1.07742
GO:0032970_regulation_of_actin_filament-based_process	59	3	0.588919	-0.048431	1656	1705.4	1784.12	1862.84	1.07737
GO:0006090_pyruvate_metabolic_process	25	1	0.463283	-0.047867	1659	1712.64	1790.85	1869.06	1.07948
GO:0030595_leukocyte_chemotaxis	25	1	0.463283	-0.047867	1659	1712.64	1790.85	1869.06	1.07948
GO:0050663_cytokine_secretion	25	1	0.463283	-0.047867	1659	1712.64	1790.85	1869.06	1.07948
GO:0019216_regulation_of_lipid_metabolic_process	43	2	0.538701	-0.047612	1661	1715.27	1793.03	1870.79	1.07949
GO:0046879_hormone_secretion	43	2	0.538701	-0.047612	1661	1715.27	1793.03	1870.79	1.07949
GO:0008544_epidermis_development	133	8	0.696666	-0.047032	1662	1715.98	1793.67	1871.36	1.07922
GO:0002250_adaptive_immune_response	75	4	0.617711	-0.046786	1664	1717.08	1794.57	1872.06	1.07847
GO:0002460_adaptive_immune_response_based_on_somatic_recombination_of_immune_receptors_built_from_immunoglobulin_superfamily_domains	75	4	0.617711	-0.046786	1664	1717.08	1794.57	1872.06	1.07847
GO:0045321_leukocyte_activation	175	11	0.728016	-0.046191	1665	1718.7	1795.83	1872.96	1.07858
GO:0007165_signal_transduction	2921	236	0.935765	-0.046134	1666	1718.92	1795.96	1873	1.07801
GO:0007126_meiosis	60	3	0.579104	-0.045335	1669	1720.58	1797.48	1874.38	1.07698
GO:0031347_regulation_of_defense_response	60	3	0.579104	-0.045335	1669	1720.58	1797.48	1874.38	1.07698
GO:0051327_M_phase_of_meiotic_cell_cycle	60	3	0.579104	-0.045335	1669	1720.58	1797.48	1874.38	1.07698
GO:0006875_cellular_metal_ion_homeostasis	120	7	0.675621	-0.04448	1670	1721.66	1798.44	1875.22	1.07691
GO:0006022_aminoglycan_metabolic_process	44	2	0.526458	-0.044127	1675	1724.43	1800.68	1876.93	1.07503
GO:0009144_purine_nucleoside_triphosphate_metabolic_process	44	2	0.526458	-0.044127	1675	1724.43	1800.68	1876.93	1.07503
GO:0009205_purine_ribonucleoside_triphosphate_metabolic_process	44	2	0.526458	-0.044127	1675	1724.43	1800.68	1876.93	1.07503
GO:0030203_glycosaminoglycan_metabolic_process	44	2	0.526458	-0.044127	1675	1724.43	1800.68	1876.93	1.07503
GO:0051640_organelle_localization	44	2	0.526458	-0.044127	1675	1724.43	1800.68	1876.93	1.07503
GO:0003001_generation_of_a_signal_involved_in_cell-cell_signaling	76	4	0.609583	-0.044074	1676	1725.22	1801.38	1877.54	1.07481
GO:0065008_regulation_of_biological_quality	940	71	0.874816	-0.044039	1677	1725.24	1801.4	1877.56	1.07418
GO:0006402_mRNA_catabolic_process	26	1	0.445464	-0.04351	1681	1731.08	1806.72	1882.36	1.07479
GO:0019319_hexose_biosynthetic_process	26	1	0.445464	-0.04351	1681	1731.08	1806.72	1882.36	1.07479
GO:0033500_carbohydrate_homeostasis	26	1	0.445464	-0.04351	1681	1731.08	1806.72	1882.36	1.07479
GO:0042593_glucose_homeostasis	26	1	0.445464	-0.04351	1681	1731.08	1806.72	1882.36	1.07479
GO:0042113_B_cell_activation	61	3	0.56961	-0.042429	1683	1733.59	1808.85	1884.11	1.07478
GO:0051321_meiotic_cell_cycle	61	3	0.56961	-0.042429	1683	1733.59	1808.85	1884.11	1.07478
GO:0009199_ribonucleoside_triphosphate_metabolic_process	45	2	0.514759	-0.040895	1685	1737.78	1812.5	1887.22	1.07567
GO:0046474_glycerophospholipid_biosynthetic_process	45	2	0.514759	-0.040895	1685	1737.78	1812.5	1887.22	1.07567
GO:0009607_response_to_biotic_stimulus	246	16	0.753306	-0.040679	1686	1738.12	1812.75	1887.38	1.07518
GO:0042035_regulation_of_cytokine_biosynthetic_process	62	3	0.560423	-0.039702	1687	1739.77	1814.1	1888.43	1.07534
GO:0030705_cytoskeleton-dependent_intracellular_transport	93	5	0.622692	-0.039579	1688	1740.31	1814.55	1888.79	1.07497
GO:0009308_amine_metabolic_process	300	20	0.772138	-0.039569	1689	1740.39	1814.62	1888.85	1.07438
GO:0006720_isoprenoid_metabolic_process	27	1	0.428966	-0.039568	1697	1747.26	1820.88	1894.5	1.073
GO:0042472_inner_ear_morphogenesis	27	1	0.428966	-0.039568	1697	1747.26	1820.88	1894.5	1.073
GO:0045619_regulation_of_lymphocyte_differentiation	27	1	0.428966	-0.039568	1697	1747.26	1820.88	1894.5	1.073
GO:0046165_alcohol_biosynthetic_process	27	1	0.428966	-0.039568	1697	1747.26	1820.88	1894.5	1.073
GO:0046364_monosaccharide_biosynthetic_process	27	1	0.428966	-0.039568	1697	1747.26	1820.88	1894.5	1.073
GO:0048585_negative_regulation_of_response_to_stimulus	27	1	0.428966	-0.039568	1697	1747.26	1820.88	1894.5	1.073
GO:0050866_negative_regulation_of_cell_activation	27	1	0.428966	-0.039568	1697	1747.26	1820.88	1894.5	1.073
GO:0051272_positive_regulation_of_cell_motility	27	1	0.428966	-0.039568	1697	1747.26	1820.88	1894.5	1.073
GO:0006629_lipid_metabolic_process	634	46	0.84034	-0.039464	1698	1747.3	1820.91	1894.52	1.07238
GO:0019725_cellular_homeostasis	287	19	0.766758	-0.039267	1699	1747.79	1821.3	1894.81	1.07198
GO:0008203_cholesterol_metabolic_process	78	4	0.593953	-0.039087	1700	1749.27	1822.48	1895.69	1.07205
GO:0006873_cellular_ion_homeostasis	234	15	0.742441	-0.038608	1701	1750.07	1823.38	1896.69	1.07195
GO:0051270_regulation_of_cell_motility	79	4	0.586434	-0.036798	1702	1754.51	1827.67	1900.83	1.07384
GO:0006040_amino_sugar_metabolic_process	28	1	0.413646	-0.035998	1706	1759.7	1832.56	1905.42	1.07418
GO:0009062_fatty_acid_catabolic_process	28	1	0.413646	-0.035998	1706	1759.7	1832.56	1905.42	1.07418
GO:0031349_positive_regulation_of_defense_response	28	1	0.413646	-0.035998	1706	1759.7	1832.56	1905.42	1.07418
GO:0046546_development_of_primary_male_sexual_characteristics	28	1	0.413646	-0.035998	1706	1759.7	1832.56	1905.42	1.07418
GO:0006816_calcium_ion_transport	110	6	0.63175	-0.035343	1707	1760.97	1833.59	1906.21	1.07416
GO:0009306_protein_secretion	47	2	0.492854	-0.035115	1708	1762.11	1834.72	1907.33	1.07419
GO:0051338_regulation_of_transferase_activity	223	14	0.727126	-0.035069	1709	1762.22	1834.81	1907.4	1.07362
GO:0000904_cellular_morphogenesis_during_differentiation	125	7	0.648596	-0.034787	1710	1762.46	1834.98	1907.5	1.07309
GO:0002009_morphogenesis_of_an_epithelium	64	3	0.54291	-0.034745	1711	1762.62	1835.12	1907.62	1.07254
GO:0051046_regulation_of_secretion	80	4	0.579104	-0.034635	1712	1763.33	1835.69	1908.05	1.07225
GO:0000902_cell_morphogenesis	264	17	0.745815	-0.034583	1714	1763.6	1835.82	1908.04	1.07107
GO:0032989_cellular_structure_morphogenesis	264	17	0.745815	-0.034583	1714	1763.6	1835.82	1908.04	1.07107
GO:0055082_cellular_chemical_homeostasis	237	15	0.733043	-0.034557	1715	1763.69	1835.9	1908.11	1.0705
GO:0007276_gamete_generation	224	14	0.72388	-0.033754	1716	1764.33	1836.52	1908.71	1.07023
GO:0003007_heart_morphogenesis	29	1	0.399382	-0.032761	1719	1772.21	1843.45	1914.69	1.0724
GO:0042133_neurotransmitter_metabolic_process	29	1	0.399382	-0.032761	1719	1772.21	1843.45	1914.69	1.0724
GO:0055088_lipid_homeostasis	29	1	0.399382	-0.032761	1719	1772.21	1843.45	1914.69	1.0724
GO:0048469_cell_maturation	48	2	0.482586	-0.032536	1720	1774.03	1844.88	1915.73	1.07261
GO:0048878_chemical_homeostasis	306	20	0.756998	-0.032457	1721	1774.54	1845.22	1915.9	1.07218
GO:0009888_tissue_development	293	19	0.751056	-0.032069	1722	1774.75	1845.46	1916.17	1.0717
GO:0008285_negative_regulation_of_cell_proliferation	226	14	0.717474	-0.031254	1723	1775.68	1846.22	1916.76	1.07151
GO:0019752_carboxylic_acid_metabolic_process	414	28	0.783329	-0.03002	1724	1779.13	1849.15	1919.17	1.07259
GO:0016311_dephosphorylation	128	7	0.633395	-0.029941	1725	1779.46	1849.42	1919.38	1.07213
GO:0001649_osteoblast_differentiation	30	1	0.386069	-0.029826	1732	1784.18	1853.57	1922.96	1.07019
GO:0002573_myeloid_leukocyte_differentiation	30	1	0.386069	-0.029826	1732	1784.18	1853.57	1922.96	1.07019
GO:0032946_positive_regulation_of_mononuclear_cell_proliferation	30	1	0.386069	-0.029826	1732	1784.18	1853.57	1922.96	1.07019
GO:0050671_positive_regulation_of_lymphocyte_proliferation	30	1	0.386069	-0.029826	1732	1784.18	1853.57	1922.96	1.07019
GO:0050708_regulation_of_protein_secretion	30	1	0.386069	-0.029826	1732	1784.18	1853.57	1922.96	1.07019
GO:0051187_cofactor_catabolic_process	30	1	0.386069	-0.029826	1732	1784.18	1853.57	1922.96	1.07019
GO:0055085_transmembrane_transport	30	1	0.386069	-0.029826	1732	1784.18	1853.57	1922.96	1.07019
GO:0030005_cellular_di-__tri-valent_inorganic_cation_homeostasis	143	8	0.647948	-0.029398	1733	1784.57	1853.9	1923.23	1.06976
GO:0055074_calcium_ion_homeostasis	114	6	0.609583	-0.0286	1734	1785.54	1854.98	1924.42	1.06977
GO:0045859_regulation_of_protein_kinase_activity	215	13	0.700311	-0.027978	1735	1787.28	1856.66	1926.04	1.07012
GO:0006821_chloride_transport	50	2	0.463283	-0.027923	1738	1788.53	1857.72	1926.91	1.06888
GO:0007338_single_fertilization	50	2	0.463283	-0.027923	1738	1788.53	1857.72	1926.91	1.06888
GO:0009141_nucleoside_triphosphate_metabolic_process	50	2	0.463283	-0.027923	1738	1788.53	1857.72	1926.91	1.06888
GO:0006082_organic_acid_metabolic_process	417	28	0.777693	-0.027463	1739	1788.9	1857.99	1927.08	1.06842
GO:0043085_positive_regulation_of_catalytic_activity	311	20	0.744828	-0.027413	1740	1788.98	1858.06	1927.14	1.06785
GO:0006220_pyrimidine_nucleotide_metabolic_process	31	1	0.373615	-0.027161	1741	1790.65	1859.71	1928.77	1.06818
GO:0042445_hormone_metabolic_process	84	4	0.551527	-0.027127	1742	1790.89	1859.98	1929.07	1.06773
GO:0006959_humoral_immune_response	68	3	0.510974	-0.026552	1743	1792.77	1861.64	1930.51	1.06807
GO:0022008_neurogenesis	258	16	0.718268	-0.026257	1744	1793.07	1861.91	1930.75	1.06761
GO:0051249_regulation_of_lymphocyte_activation	85	4	0.545039	-0.025506	1745	1795.53	1863.79	1932.05	1.06807
GO:0050790_regulation_of_catalytic_activity	524	36	0.795715	-0.025351	1746	1795.83	1864.02	1932.21	1.0676
GO:0030098_lymphocyte_differentiation	69	3	0.503568	-0.024814	1748	1797.16	1865.02	1932.88	1.06695
GO:0044242_cellular_lipid_catabolic_process	69	3	0.503568	-0.024814	1748	1797.16	1865.02	1932.88	1.06695
GO:0008037_cell_recognition	32	1	0.36194	-0.024741	1754	1800.32	1867.97	1935.62	1.06498
GO:0016054_organic_acid_catabolic_process	32	1	0.36194	-0.024741	1754	1800.32	1867.97	1935.62	1.06498
GO:0032313_regulation_of_Rab_GTPase_activity	32	1	0.36194	-0.024741	1754	1800.32	1867.97	1935.62	1.06498
GO:0032482_Rab_protein_signal_transduction	32	1	0.36194	-0.024741	1754	1800.32	1867.97	1935.62	1.06498
GO:0032483_regulation_of_Rab_protein_signal_transduction	32	1	0.36194	-0.024741	1754	1800.32	1867.97	1935.62	1.06498
GO:0046395_carboxylic_acid_catabolic_process	32	1	0.36194	-0.024741	1754	1800.32	1867.97	1935.62	1.06498
GO:0009566_fertilization	52	2	0.445464	-0.023955	1757	1802.48	1869.99	1937.5	1.06431
GO:0032504_multicellular_organism_reproduction	52	2	0.445464	-0.023955	1757	1802.48	1869.99	1937.5	1.06431
GO:0048609_reproductive_process_in_a_multicellular_organism	52	2	0.445464	-0.023955	1757	1802.48	1869.99	1937.5	1.06431
GO:0042110_T_cell_activation	102	5	0.567749	-0.023787	1758	1802.8	1870.18	1937.56	1.06381
GO:0001775_cell_activation	205	12	0.677975	-0.023724	1759	1803.06	1870.34	1937.62	1.0633
GO:0030334_regulation_of_cell_migration	70	3	0.496375	-0.023185	1761	1804.11	1871.36	1938.61	1.06267
GO:0042089_cytokine_biosynthetic_process	70	3	0.496375	-0.023185	1761	1804.11	1871.36	1938.61	1.06267
GO:0043549_regulation_of_kinase_activity	220	13	0.684395	-0.022831	1762	1804.35	1871.56	1938.77	1.06218
GO:0009060_aerobic_respiration	33	1	0.350972	-0.022543	1763	1806.97	1873.87	1940.77	1.06289
GO:0000075_cell_cycle_checkpoint	53	2	0.437059	-0.022184	1766	1809.31	1875.79	1942.27	1.06217
GO:0007188_G-protein_signaling__coupled_to_cAMP_nucleotide_second_messenger	53	2	0.437059	-0.022184	1766	1809.31	1875.79	1942.27	1.06217
GO:0007411_axon_guidance	53	2	0.437059	-0.022184	1766	1809.31	1875.79	1942.27	1.06217
GO:0022603_regulation_of_anatomical_structure_morphogenesis	71	3	0.489383	-0.02166	1768	1811.29	1877.34	1943.39	1.06184
GO:0042107_cytokine_metabolic_process	71	3	0.489383	-0.02166	1768	1811.29	1877.34	1943.39	1.06184
GO:0051707_response_to_other_organism	179	10	0.647043	-0.021196	1769	1811.62	1877.62	1943.62	1.0614
GO:0048468_cell_development	386	25	0.750134	-0.020976	1770	1812.27	1878.13	1943.99	1.06109
GO:0007631_feeding_behavior	34	1	0.340649	-0.020544	1775	1815.01	1880.33	1945.65	1.05934
GO:0015758_glucose_transport	34	1	0.340649	-0.020544	1775	1815.01	1880.33	1945.65	1.05934
GO:0019228_regulation_of_action_potential_in_neuron	34	1	0.340649	-0.020544	1775	1815.01	1880.33	1945.65	1.05934
GO:0042129_regulation_of_T_cell_proliferation	34	1	0.340649	-0.020544	1775	1815.01	1880.33	1945.65	1.05934
GO:0046661_male_sex_differentiation	34	1	0.340649	-0.020544	1775	1815.01	1880.33	1945.65	1.05934
GO:0014706_striated_muscle_development	89	4	0.520543	-0.019893	1776	1817.87	1882.58	1947.29	1.06001
GO:0046903_secretion	252	15	0.689409	-0.01943	1777	1818.5	1883.06	1947.62	1.05968
GO:0003012_muscle_system_process	152	8	0.609583	-0.018929	1778	1820.63	1884.77	1948.91	1.06005
GO:0007160_cell-matrix_adhesion	73	3	0.475976	-0.018892	1779	1820.99	1885.14	1949.29	1.05966
GO:0008645_hexose_transport	35	1	0.330916	-0.018726	1781	1823.79	1887.8	1951.81	1.05997
GO:0015749_monosaccharide_transport	35	1	0.330916	-0.018726	1781	1823.79	1887.8	1951.81	1.05997
GO:0046649_lymphocyte_activation	154	8	0.601666	-0.017127	1782	1827.45	1890.89	1954.33	1.0611
GO:0019933_cAMP-mediated_signaling	57	2	0.406389	-0.016298	1783	1831.69	1894.17	1956.65	1.06235
GO:0030030_cell_projection_organization_and_biogenesis	200	11	0.637014	-0.015786	1786	1832.31	1894.76	1957.21	1.0609
GO:0032990_cell_part_morphogenesis	200	11	0.637014	-0.015786	1786	1832.31	1894.76	1957.21	1.0609
GO:0048858_cell_projection_morphogenesis	200	11	0.637014	-0.015786	1786	1832.31	1894.76	1957.21	1.0609
GO:0019953_sexual_reproduction	272	16	0.681299	-0.015319	1787	1835.72	1897.76	1959.8	1.06198
GO:0007409_axonogenesis	111	5	0.521715	-0.01405	1789	1840.43	1901.85	1963.27	1.06308
GO:0050878_regulation_of_body_fluid_levels	111	5	0.521715	-0.01405	1789	1840.43	1901.85	1963.27	1.06308
GO:0006119_oxidative_phosphorylation	59	2	0.392613	-0.013959	1790	1841.12	1902.42	1963.72	1.0628
GO:0002521_leukocyte_differentiation	95	4	0.487666	-0.013616	1791	1841.62	1902.89	1964.16	1.06247
GO:0022414_reproductive_process	275	16	0.673866	-0.013595	1792	1841.74	1902.97	1964.2	1.06193
GO:0031589_cell-substrate_adhesion	78	3	0.445464	-0.01338	1793	1842.45	1903.5	1964.55	1.06163
GO:0006874_cellular_calcium_ion_homeostasis	113	5	0.512481	-0.012469	1794	1846	1906.38	1966.76	1.06264
GO:0000003_reproduction	470	30	0.739281	-0.012112	1795	1846.4	1906.69	1966.98	1.06222
GO:0007601_visual_perception	191	10	0.606391	-0.012103	1797	1846.56	1906.88	1967.2	1.06115
GO:0050953_sensory_perception_of_light_stimulus	191	10	0.606391	-0.012103	1797	1846.56	1906.88	1967.2	1.06115
GO:0006954_inflammatory_response	280	16	0.661833	-0.011108	1798	1850.14	1909.82	1969.5	1.06219
GO:0007254_JNK_cascade	62	2	0.373615	-0.011056	1799	1850.94	1910.39	1969.84	1.06192
GO:0001508_regulation_of_action_potential	41	1	0.28249	-0.010774	1801	1853.01	1912.26	1971.51	1.06178
GO:0007498_mesoderm_development	41	1	0.28249	-0.010774	1801	1853.01	1912.26	1971.51	1.06178
GO:0048015_phosphoinositide-mediated_signaling	99	4	0.467963	-0.010533	1802	1853.48	1912.61	1971.74	1.06138
GO:0006936_muscle_contraction	149	7	0.544124	-0.009946	1803	1855.24	1914.01	1972.78	1.06157
GO:0007154_cell_communication	3227	252	0.904457	-0.009561	1804	1856.84	1915.4	1973.96	1.06175
GO:0006836_neurotransmitter_transport	83	3	0.418629	-0.009433	1805	1857.49	1915.84	1974.19	1.06141
GO:0032944_regulation_of_mononuclear_cell_proliferation	43	1	0.269351	-0.008969	1807	1859.59	1917.54	1975.49	1.06117
GO:0050670_regulation_of_lymphocyte_proliferation	43	1	0.269351	-0.008969	1807	1859.59	1917.54	1975.49	1.06117
GO:0031098_stress-activated_protein_kinase_signaling_pathway	65	2	0.356372	-0.008746	1808	1860.25	1918	1975.75	1.06084
GO:0048667_neuron_morphogenesis_during_differentiation	119	5	0.486642	-0.008675	1810	1860.55	1918.22	1975.89	1.05979
GO:0048812_neurite_morphogenesis	119	5	0.486642	-0.008675	1810	1860.55	1918.22	1975.89	1.05979
GO:0032940_secretion_by_cell	152	7	0.533385	-0.008436	1811	1861.04	1918.6	1976.16	1.05941
GO:0030217_T_cell_differentiation	44	1	0.263229	-0.008185	1813	1862.72	1920.07	1977.42	1.05906
GO:0048741_skeletal_muscle_fiber_development	44	1	0.263229	-0.008185	1813	1862.72	1920.07	1977.42	1.05906
GO:0042060_wound_healing	120	5	0.482586	-0.00816	1814	1862.84	1920.25	1977.66	1.05857
GO:0015674_di-__tri-valent_inorganic_cation_transport	137	6	0.507244	-0.007932	1815	1863.55	1920.82	1978.09	1.0583
GO:0007586_digestion	86	3	0.404026	-0.007631	1816	1864.04	1921.22	1978.4	1.05794
GO:0048747_muscle_fiber_development	45	1	0.257379	-0.007469	1817	1865.53	1922.48	1979.43	1.05805
GO:0032502_developmental_process	2704	207	0.886645	-0.007225	1818	1865.83	1922.71	1979.59	1.0576
GO:0007519_skeletal_muscle_development	68	2	0.340649	-0.006912	1820	1866.83	1923.44	1980.05	1.05683
GO:0043406_positive_regulation_of_MAP_kinase_activity	68	2	0.340649	-0.006912	1820	1866.83	1923.44	1980.05	1.05683
GO:0048869_cellular_developmental_process	1077	75	0.806551	-0.006807	1821	1867.45	1923.94	1980.43	1.05653
GO:0007187_G-protein_signaling__coupled_to_cyclic_nucleotide_second_messenger	88	3	0.394843	-0.00662	1822	1867.9	1924.3	1980.7	1.05615
GO:0006941_striated_muscle_contraction	47	1	0.246427	-0.006221	1823	1869.63	1925.61	1981.59	1.05629
GO:0007596_blood_coagulation	89	3	0.390407	-0.006165	1824	1869.79	1925.77	1981.75	1.0558
GO:0045087_innate_immune_response	108	4	0.428966	-0.005843	1825	1870.7	1926.43	1982.16	1.05558
GO:0050817_coagulation	90	3	0.386069	-0.005739	1826	1870.81	1926.59	1982.37	1.05509
GO:0042692_muscle_cell_differentiation	49	1	0.236369	-0.005183	1827	1873.48	1928.7	1983.92	1.05567
GO:0002526_acute_inflammatory_response	72	2	0.321724	-0.005041	1828	1873.85	1928.97	1984.09	1.05523
GO:0007399_nervous_system_development	647	41	0.733949	-0.004768	1829	1874.7	1929.67	1984.64	1.05504
GO:0009653_anatomical_structure_morphogenesis	820	54	0.762722	-0.004669	1830	1875.45	1930.25	1985.05	1.05478
GO:0007599_hemostasis	94	3	0.369641	-0.004305	1831	1876.66	1931.27	1985.88	1.05476
GO:0030155_regulation_of_cell_adhesion	74	2	0.313029	-0.004302	1832	1876.81	1931.4	1985.99	1.05426
GO:0030154_cell_differentiation	981	66	0.779222	-0.004134	1833	1877.01	1931.55	1986.09	1.05376
GO:0019935_cyclic-nucleotide-mediated_signaling	95	3	0.36575	-0.004004	1834	1877.31	1931.75	1986.19	1.0533
GO:0000165_MAPKKK_cascade	151	6	0.460215	-0.003452	1835	1879.25	1933.53	1987.81	1.0537
GO:0006813_potassium_ion_transport	152	6	0.457187	-0.003249	1836	1880.21	1934.29	1988.37	1.05354
GO:0007548_sex_differentiation	78	2	0.296976	-0.003129	1837	1880.44	1934.57	1988.7	1.05311
GO:0048513_organ_development	1083	73	0.780694	-0.003068	1838	1880.53	1934.67	1988.81	1.05259
GO:0008643_carbohydrate_transport	55	1	0.210583	-0.003	1839	1880.97	1935.11	1989.25	1.05226
GO:0031175_neurite_development	136	5	0.425812	-0.002988	1840	1881.03	1935.18	1989.33	1.05173
GO:0006952_defense_response	497	29	0.675815	-0.002986	1841	1881.03	1935.18	1989.33	1.05116
GO:0048666_neuron_development	154	6	0.45125	-0.002875	1842	1881.48	1935.49	1989.5	1.05076
GO:0000187_activation_of_MAPK_activity	56	1	0.206823	-0.002739	1843	1882.19	1936.06	1989.93	1.05049
GO:0002376_immune_system_process	737	46	0.722897	-0.00232	1844	1882.9	1936.61	1990.32	1.05022
GO:0045137_development_of_primary_sexual_characteristics	59	1	0.196306	-0.002084	1845	1883.48	1937.07	1990.66	1.0499
GO:0019932_second-messenger-mediated_signaling	210	9	0.496375	-0.002027	1846	1883.53	1937.12	1990.71	1.04936
GO:0003006_reproductive_developmental_process	84	2	0.275764	-0.001934	1847	1883.64	1937.22	1990.8	1.04885
GO:0009617_response_to_bacterium	85	2	0.272519	-0.001784	1848	1884.32	1937.64	1990.96	1.04851
GO:0006928_cell_motility	352	18	0.592265	-0.00176	1850	1884.42	1937.74	1991.06	1.04743
GO:0051674_localization_of_cell	352	18	0.592265	-0.00176	1850	1884.42	1937.74	1991.06	1.04743
GO:0007626_locomotory_behavior	182	7	0.445464	-0.001486	1851	1885.35	1938.45	1991.55	1.04724
GO:0009611_response_to_wounding	396	20	0.584953	-0.000929	1852	1886.78	1939.76	1992.74	1.04739
GO:0016477_cell_migration	242	10	0.478598	-0.000848	1853	1887.24	1940.07	1992.9	1.04699
GO:0051606_detection_of_stimulus	69	1	0.167856	-0.000839	1854	1887.42	1940.22	1993.02	1.04651
GO:0015672_monovalent_inorganic_cation_transport	292	13	0.51564	-0.000782	1855	1887.61	1940.38	1993.15	1.04603
GO:0043405_regulation_of_MAP_kinase_activity	97	2	0.238806	-0.000673	1856	1887.94	1940.63	1993.32	1.0456
GO:0042742_defense_response_to_bacterium	73	1	0.158659	-0.000583	1857	1888.26	1940.8	1993.34	1.04513
GO:0006935_chemotaxis	144	4	0.321724	-0.000482	1859	1888.63	1941.04	1993.45	1.04413
GO:0042330_taxis	144	4	0.321724	-0.000482	1859	1888.63	1941.04	1993.45	1.04413
GO:0007517_muscle_development	164	5	0.353112	-0.000465	1860	1888.65	1941.05	1993.45	1.04357
GO:0007218_neuropeptide_signaling_pathway	77	1	0.150417	-0.000405	1861	1888.91	1941.23	1993.55	1.04311
GO:0007268_synaptic_transmission	255	10	0.454199	-0.000404	1862	1888.91	1941.23	1993.55	1.04255
GO:0006955_immune_response	550	29	0.610691	-0.000367	1863	1888.97	1941.27	1993.57	1.04201
GO:0006812_cation_transport	464	23	0.574111	-0.000326	1864	1889.11	1941.37	1993.63	1.04151
GO:0007166_cell_surface_receptor_linked_signal_transduction	1343	86	0.741667	-0.000242	1865	1889.27	1941.53	1993.79	1.04103
GO:0007275_multicellular_organismal_development	1974	134	0.78622	-0.000183	1866	1889.35	1941.59	1993.83	1.04051
GO:0006814_sodium_ion_transport	115	2	0.201427	-0.000152	1867	1889.45	1941.67	1993.89	1.04
GO:0007610_behavior	292	11	0.436311	-0.000126	1869	1889.51	1941.73	1993.95	1.03891
GO:0019226_transmission_of_nerve_impulse	292	11	0.436311	-0.000126	1869	1889.51	1941.73	1993.95	1.03891
GO:0048731_system_development	1492	95	0.737465	-9.6e-05	1870	1889.62	1941.79	1993.96	1.03839
GO:0030001_metal_ion_transport	396	17	0.49721	-9.6e-05	1871	1889.62	1941.79	1993.96	1.03784
GO:0048856_anatomical_structure_development	1718	109	0.734835	-2.6e-05	1872	1889.8	1941.91	1994.02	1.03734
GO:0007155_cell_adhesion	655	32	0.565842	-2.5e-05	1874	1889.8	1941.91	1994.02	1.03624
GO:0022610_biological_adhesion	655	32	0.565842	-2.5e-05	1874	1889.8	1941.91	1994.02	1.03624
GO:0016337_cell-cell_adhesion	247	7	0.328237	-2.2e-05	1875	1889.8	1941.91	1994.02	1.03568
GO:0007156_homophilic_cell_adhesion	113	1	0.102496	-1.5e-05	1876	1889.88	1942	1994.12	1.03518
GO:0006811_ion_transport	698	34	0.56417	-1.4e-05	1877	1889.88	1942	1994.12	1.03463
GO:0007600_sensory_perception	470	19	0.468212	-1e-05	1878	1889.88	1942	1994.12	1.03408
GO:0009605_response_to_external_stimulus	606	27	0.516033	-7e-06	1879	1889.88	1942.01	1994.14	1.03353
GO:0050896_response_to_stimulus	2118	136	0.743703	-6e-06	1880	1889.88	1942.01	1994.14	1.03298
GO:0007267_cell-cell_signaling	554	19	0.397219	0	1881	1889.91	1942.02	1994.13	1.03244
GO:0050877_neurological_system_process	751	27	0.416399	0	1882	1889.91	1942.02	1994.13	1.03189
GO:0003008_system_process	996	40	0.465144	0	1883	1889.91	1942.02	1994.13	1.03134
GO:0007186_G-protein_coupled_receptor_protein_signaling_pathway	696	22	0.3661	0	1884	1889.91	1942.02	1994.13	1.0308
GO:0032501_multicellular_organismal_process	2889	173	0.693561	0	1885	1889.91	1942.02	1994.13	1.03025
GO:0000038_very-long-chain_fatty_acid_metabolic_process	7	0	0	0	1958	1973.65	2021.82	2069.99	1.03259
GO:0001578_microtubule_bundle_formation	7	0	0	0	1958	1973.65	2021.82	2069.99	1.03259
GO:0001710_mesodermal_cell_fate_commitment	7	0	0	0	1958	1973.65	2021.82	2069.99	1.03259
GO:0001759_induction_of_an_organ	7	0	0	0	1958	1973.65	2021.82	2069.99	1.03259
GO:0001910_regulation_of_leukocyte_mediated_cytotoxicity	7	0	0	0	1958	1973.65	2021.82	2069.99	1.03259
GO:0001953_negative_regulation_of_cell-matrix_adhesion	7	0	0	0	1958	1973.65	2021.82	2069.99	1.03259
GO:0001963_synaptic_transmission__dopaminergic	7	0	0	0	1958	1973.65	2021.82	2069.99	1.03259
GO:0001991_regulation_of_systemic_arterial_blood_pressure_by_circulatory_renin-angiotensin	7	0	0	0	1958	1973.65	2021.82	2069.99	1.03259
GO:0002027_regulation_of_heart_rate	7	0	0	0	1958	1973.65	2021.82	2069.99	1.03259
GO:0002347_response_to_tumor_cell	7	0	0	0	1958	1973.65	2021.82	2069.99	1.03259
GO:0002763_positive_regulation_of_myeloid_leukocyte_differentiation	7	0	0	0	1958	1973.65	2021.82	2069.99	1.03259
GO:0002820_negative_regulation_of_adaptive_immune_response	7	0	0	0	1958	1973.65	2021.82	2069.99	1.03259
GO:0002823_negative_regulation_of_adaptive_immune_response_based_on_somatic_recombination_of_immune_receptors_built_from_immunoglobulin_superfamily_domains	7	0	0	0	1958	1973.65	2021.82	2069.99	1.03259
GO:0003009_skeletal_muscle_contraction	7	0	0	0	1958	1973.65	2021.82	2069.99	1.03259
GO:0003084_positive_regulation_of_systemic_arterial_blood_pressure	7	0	0	0	1958	1973.65	2021.82	2069.99	1.03259
GO:0006020_inositol_metabolic_process	7	0	0	0	1958	1973.65	2021.82	2069.99	1.03259
GO:0006030_chitin_metabolic_process	7	0	0	0	1958	1973.65	2021.82	2069.99	1.03259
GO:0006032_chitin_catabolic_process	7	0	0	0	1958	1973.65	2021.82	2069.99	1.03259
GO:0006046_N-acetylglucosamine_catabolic_process	7	0	0	0	1958	1973.65	2021.82	2069.99	1.03259
GO:0006265_DNA_topological_change	7	0	0	0	1958	1973.65	2021.82	2069.99	1.03259
GO:0006283_transcription-coupled_nucleotide-excision_repair	7	0	0	0	1958	1973.65	2021.82	2069.99	1.03259
GO:0006547_histidine_metabolic_process	7	0	0	0	1958	1973.65	2021.82	2069.99	1.03259
GO:0006560_proline_metabolic_process	7	0	0	0	1958	1973.65	2021.82	2069.99	1.03259
GO:0006656_phosphatidylcholine_biosynthetic_process	7	0	0	0	1958	1973.65	2021.82	2069.99	1.03259
GO:0007140_male_meiosis	7	0	0	0	1958	1973.65	2021.82	2069.99	1.03259
GO:0007176_regulation_of_epidermal_growth_factor_receptor_activity	7	0	0	0	1958	1973.65	2021.82	2069.99	1.03259
GO:0007217_tachykinin_signaling_pathway	7	0	0	0	1958	1973.65	2021.82	2069.99	1.03259
GO:0008211_glucocorticoid_metabolic_process	7	0	0	0	1958	1973.65	2021.82	2069.99	1.03259
GO:0008333_endosome_to_lysosome_transport	7	0	0	0	1958	1973.65	2021.82	2069.99	1.03259
GO:0009075_histidine_family_amino_acid_metabolic_process	7	0	0	0	1958	1973.65	2021.82	2069.99	1.03259
GO:0009132_nucleoside_diphosphate_metabolic_process	7	0	0	0	1958	1973.65	2021.82	2069.99	1.03259
GO:0010092_specification_of_organ_identity	7	0	0	0	1958	1973.65	2021.82	2069.99	1.03259
GO:0010469_regulation_of_receptor_activity	7	0	0	0	1958	1973.65	2021.82	2069.99	1.03259
GO:0014909_smooth_muscle_cell_migration	7	0	0	0	1958	1973.65	2021.82	2069.99	1.03259
GO:0014910_regulation_of_smooth_muscle_cell_migration	7	0	0	0	1958	1973.65	2021.82	2069.99	1.03259
GO:0018195_peptidyl-arginine_modification	7	0	0	0	1958	1973.65	2021.82	2069.99	1.03259
GO:0018342_protein_prenylation	7	0	0	0	1958	1973.65	2021.82	2069.99	1.03259
GO:0021543_pallium_development	7	0	0	0	1958	1973.65	2021.82	2069.99	1.03259
GO:0030174_regulation_of_DNA_replication_initiation	7	0	0	0	1958	1973.65	2021.82	2069.99	1.03259
GO:0030279_negative_regulation_of_ossification	7	0	0	0	1958	1973.65	2021.82	2069.99	1.03259
GO:0030321_transepithelial_chloride_transport	7	0	0	0	1958	1973.65	2021.82	2069.99	1.03259
GO:0030878_thyroid_gland_development	7	0	0	0	1958	1973.65	2021.82	2069.99	1.03259
GO:0031645_negative_regulation_of_neurological_system_process	7	0	0	0	1958	1973.65	2021.82	2069.99	1.03259
GO:0033238_regulation_of_amine_metabolic_process	7	0	0	0	1958	1973.65	2021.82	2069.99	1.03259
GO:0033273_response_to_vitamin	7	0	0	0	1958	1973.65	2021.82	2069.99	1.03259
GO:0035050_embryonic_heart_tube_development	7	0	0	0	1958	1973.65	2021.82	2069.99	1.03259
GO:0042554_superoxide_release	7	0	0	0	1958	1973.65	2021.82	2069.99	1.03259
GO:0042596_fear_response	7	0	0	0	1958	1973.65	2021.82	2069.99	1.03259
GO:0043094_metabolic_compound_salvage	7	0	0	0	1958	1973.65	2021.82	2069.99	1.03259
GO:0043370_regulation_of_CD4-positive__alpha_beta_T_cell_differentiation	7	0	0	0	1958	1973.65	2021.82	2069.99	1.03259
GO:0043550_regulation_of_lipid_kinase_activity	7	0	0	0	1958	1973.65	2021.82	2069.99	1.03259
GO:0043666_regulation_of_phosphoprotein_phosphatase_activity	7	0	0	0	1958	1973.65	2021.82	2069.99	1.03259
GO:0045577_regulation_of_B_cell_differentiation	7	0	0	0	1958	1973.65	2021.82	2069.99	1.03259
GO:0045620_negative_regulation_of_lymphocyte_differentiation	7	0	0	0	1958	1973.65	2021.82	2069.99	1.03259
GO:0045622_regulation_of_T-helper_cell_differentiation	7	0	0	0	1958	1973.65	2021.82	2069.99	1.03259
GO:0045742_positive_regulation_of_epidermal_growth_factor_receptor_signaling_pathway	7	0	0	0	1958	1973.65	2021.82	2069.99	1.03259
GO:0045862_positive_regulation_of_proteolysis	7	0	0	0	1958	1973.65	2021.82	2069.99	1.03259
GO:0046006_regulation_of_activated_T_cell_proliferation	7	0	0	0	1958	1973.65	2021.82	2069.99	1.03259
GO:0046146_tetrahydrobiopterin_metabolic_process	7	0	0	0	1958	1973.65	2021.82	2069.99	1.03259
GO:0046460_neutral_lipid_biosynthetic_process	7	0	0	0	1958	1973.65	2021.82	2069.99	1.03259
GO:0046463_acylglycerol_biosynthetic_process	7	0	0	0	1958	1973.65	2021.82	2069.99	1.03259
GO:0046677_response_to_antibiotic	7	0	0	0	1958	1973.65	2021.82	2069.99	1.03259
GO:0046889_positive_regulation_of_lipid_biosynthetic_process	7	0	0	0	1958	1973.65	2021.82	2069.99	1.03259
GO:0048011_nerve_growth_factor_receptor_signaling_pathway	7	0	0	0	1958	1973.65	2021.82	2069.99	1.03259
GO:0048333_mesodermal_cell_differentiation	7	0	0	0	1958	1973.65	2021.82	2069.99	1.03259
GO:0048538_thymus_development	7	0	0	0	1958	1973.65	2021.82	2069.99	1.03259
GO:0048708_astrocyte_differentiation	7	0	0	0	1958	1973.65	2021.82	2069.99	1.03259
GO:0048738_cardiac_muscle_development	7	0	0	0	1958	1973.65	2021.82	2069.99	1.03259
GO:0048821_erythrocyte_development	7	0	0	0	1958	1973.65	2021.82	2069.99	1.03259
GO:0050879_multicellular_organismal_movement	7	0	0	0	1958	1973.65	2021.82	2069.99	1.03259
GO:0050881_musculoskeletal_movement	7	0	0	0	1958	1973.65	2021.82	2069.99	1.03259
GO:0050957_equilibrioception	7	0	0	0	1958	1973.65	2021.82	2069.99	1.03259
GO:0060193_positive_regulation_of_lipase_activity	7	0	0	0	1958	1973.65	2021.82	2069.99	1.03259
GO:0001755_neural_crest_cell_migration	10	0	0	0	1995	2012.25	2057.94	2103.63	1.03155
GO:0001933_negative_regulation_of_protein_amino_acid_phosphorylation	10	0	0	0	1995	2012.25	2057.94	2103.63	1.03155
GO:0002263_cell_activation_during_immune_response	10	0	0	0	1995	2012.25	2057.94	2103.63	1.03155
GO:0002285_lymphocyte_activation_during_immune_response	10	0	0	0	1995	2012.25	2057.94	2103.63	1.03155
GO:0002286_T_cell_activation_during_immune_response	10	0	0	0	1995	2012.25	2057.94	2103.63	1.03155
GO:0002292_T_cell_differentiation_during_immune_response	10	0	0	0	1995	2012.25	2057.94	2103.63	1.03155
GO:0002293_alpha-beta_T_cell_differentiation_during_immune_response	10	0	0	0	1995	2012.25	2057.94	2103.63	1.03155
GO:0002294_CD4-positive__alpha-beta_T_cell_differentiation_during_immune_response	10	0	0	0	1995	2012.25	2057.94	2103.63	1.03155
GO:0002366_leukocyte_activation_during_immune_response	10	0	0	0	1995	2012.25	2057.94	2103.63	1.03155
GO:0007009_plasma_membrane_organization_and_biogenesis	10	0	0	0	1995	2012.25	2057.94	2103.63	1.03155
GO:0007052_mitotic_spindle_organization_and_biogenesis	10	0	0	0	1995	2012.25	2057.94	2103.63	1.03155
GO:0007157_heterophilic_cell_adhesion	10	0	0	0	1995	2012.25	2057.94	2103.63	1.03155
GO:0015695_organic_cation_transport	10	0	0	0	1995	2012.25	2057.94	2103.63	1.03155
GO:0019048_virus-host_interaction	10	0	0	0	1995	2012.25	2057.94	2103.63	1.03155
GO:0030239_myofibril_assembly	10	0	0	0	1995	2012.25	2057.94	2103.63	1.03155
GO:0030865_cortical_cytoskeleton_organization_and_biogenesis	10	0	0	0	1995	2012.25	2057.94	2103.63	1.03155
GO:0030890_positive_regulation_of_B_cell_proliferation	10	0	0	0	1995	2012.25	2057.94	2103.63	1.03155
GO:0031575_G1_S_transition_checkpoint	10	0	0	0	1995	2012.25	2057.94	2103.63	1.03155
GO:0032768_regulation_of_monooxygenase_activity	10	0	0	0	1995	2012.25	2057.94	2103.63	1.03155
GO:0042092_T-helper_2_type_immune_response	10	0	0	0	1995	2012.25	2057.94	2103.63	1.03155
GO:0042093_T-helper_cell_differentiation	10	0	0	0	1995	2012.25	2057.94	2103.63	1.03155
GO:0042130_negative_regulation_of_T_cell_proliferation	10	0	0	0	1995	2012.25	2057.94	2103.63	1.03155
GO:0042375_quinone_cofactor_metabolic_process	10	0	0	0	1995	2012.25	2057.94	2103.63	1.03155
GO:0042551_neuron_maturation	10	0	0	0	1995	2012.25	2057.94	2103.63	1.03155
GO:0044241_lipid_digestion	10	0	0	0	1995	2012.25	2057.94	2103.63	1.03155
GO:0045078_positive_regulation_of_interferon-gamma_biosynthetic_process	10	0	0	0	1995	2012.25	2057.94	2103.63	1.03155
GO:0045446_endothelial_cell_differentiation	10	0	0	0	1995	2012.25	2057.94	2103.63	1.03155
GO:0046324_regulation_of_glucose_import	10	0	0	0	1995	2012.25	2057.94	2103.63	1.03155
GO:0048662_negative_regulation_of_smooth_muscle_cell_proliferation	10	0	0	0	1995	2012.25	2057.94	2103.63	1.03155
GO:0048709_oligodendrocyte_differentiation	10	0	0	0	1995	2012.25	2057.94	2103.63	1.03155
GO:0050709_negative_regulation_of_protein_secretion	10	0	0	0	1995	2012.25	2057.94	2103.63	1.03155
GO:0050892_intestinal_absorption	10	0	0	0	1995	2012.25	2057.94	2103.63	1.03155
GO:0050926_regulation_of_positive_chemotaxis	10	0	0	0	1995	2012.25	2057.94	2103.63	1.03155
GO:0050927_positive_regulation_of_positive_chemotaxis	10	0	0	0	1995	2012.25	2057.94	2103.63	1.03155
GO:0050999_regulation_of_nitric-oxide_synthase_activity	10	0	0	0	1995	2012.25	2057.94	2103.63	1.03155
GO:0051289_protein_homotetramerization	10	0	0	0	1995	2012.25	2057.94	2103.63	1.03155
GO:0055002_striated_muscle_cell_development	10	0	0	0	1995	2012.25	2057.94	2103.63	1.03155
GO:0000737_DNA_catabolic_process__endonucleolytic	6	0	0	0	2102	2129.62	2170.25	2210.88	1.03247
GO:0001832_blastocyst_growth	6	0	0	0	2102	2129.62	2170.25	2210.88	1.03247
GO:0002028_regulation_of_sodium_ion_transport	6	0	0	0	2102	2129.62	2170.25	2210.88	1.03247
GO:0002437_inflammatory_response_to_antigenic_stimulus	6	0	0	0	2102	2129.62	2170.25	2210.88	1.03247
[truncated: 622 more rows]
