# Supplementary material for: Glucocorticoids with different chemical structures but similar glucocorticoid receptor potency regulate subsets of common and unique genes in human trabecular meshwork cells
Source: BMC Med Genomics. 2009 Sep 10;2:58. doi: 10.1186/1755-8794-2-58 (PMC2749862; doi:10.1186/1755-8794-2-58)
Supplement: Additional file 8 — The "change" list of enriched gene ontological processes in response to TA in TM 93. A list of biological processes (and associated statistical enrichment values) representing the entire list of transcripts and negating the directionality of the change. The list was sorted by p-value. [file 1755-8794-2-58-S8.xls]

## Sheet: TM93_unique_to_TAA.txt.change
HYPERLINKED GO CATEGORY	TOTAL GENES	CHANGED GENES	ENRICHMENT	LOG10(p)	CUMULATIVE NUMBER OF CATEGORIES	CUMULATIVE RANDOMS LOWER BOUND	CUMULATIVE RANDOMS MEAN	CUMULATIVE RANDOMS UPPER BOUND	FALSE DISCOVERY RATE
GO:0048659_smooth_muscle_cell_proliferation	23	5	8.68131	-3.65581	1	-0.451729	0.25	0.951729	0.25
GO:0030198_extracellular_matrix_organization_and_biogenesis	40	6	5.9901	-3.35786	2	-0.56481	0.54	1.64481	0.27
GO:0009887_organ_morphogenesis	353	20	2.26255	-3.24151	3	-0.610311	0.69	1.99031	0.23
GO:0033002_muscle_cell_proliferation	29	5	6.88518	-3.16153	4	-0.617313	0.73	2.07731	0.1825
GO:0048523_negative_regulation_of_cellular_process	1014	42	1.65407	-3.10914	5	-0.649486	0.8	2.24949	0.16
GO:0001568_blood_vessel_development	164	12	2.922	-3.06712	6	-0.698657	0.91	2.51866	0.151667
GO:0001944_vasculature_development	167	12	2.86951	-2.99815	7	-0.794532	1.02	2.83453	0.145714
GO:0007167_enzyme_linked_receptor_protein_signaling_pathway	291	17	2.33292	-2.9777	8	-0.781607	1.03	2.84161	0.12875
GO:0042127_regulation_of_cell_proliferation	458	23	2.00542	-2.92386	9	-0.816447	1.25	3.31645	0.138889
GO:0048519_negative_regulation_of_biological_process	1079	43	1.59144	-2.83868	10	-0.835128	1.36	3.55513	0.136
GO:0045185_maintenance_of_protein_location	34	5	5.87265	-2.83608	11	-0.821144	1.37	3.56114	0.124545
GO:0008285_negative_regulation_of_cell_proliferation	226	14	2.47379	-2.77915	12	-0.867204	1.69	4.2472	0.140833
GO:0030334_regulation_of_cell_migration	70	7	3.9934	-2.74784	13	-0.893096	1.83	4.5531	0.140769
GO:0048660_regulation_of_smooth_muscle_cell_proliferation	22	4	7.26073	-2.70499	14	-0.926714	2	4.92671	0.142857
GO:0006461_protein_complex_assembly	284	16	2.2498	-2.67232	15	-0.908636	2.09	5.08864	0.139333
GO:0009966_regulation_of_signal_transduction	483	23	1.90162	-2.62502	16	-0.7891	2.5	5.7891	0.15625
GO:0048661_positive_regulation_of_smooth_muscle_cell_proliferation	12	3	9.98351	-2.53902	17	-0.716108	3.06	6.83611	0.18
GO:0043067_regulation_of_programmed_cell_death	491	23	1.87064	-2.53543	18	-0.695733	3.08	6.85573	0.171111
GO:0008283_cell_proliferation	705	30	1.69932	-2.5143	19	-0.669668	3.13	6.92967	0.164737
GO:0051258_protein_polymerization	59	6	4.06109	-2.46044	20	-0.733651	3.36	7.45365	0.168
GO:0051270_regulation_of_cell_motility	79	7	3.53846	-2.44704	21	-0.755934	3.37	7.49593	0.160476
GO:0048514_blood_vessel_morphogenesis	147	10	2.7166	-2.41314	22	-0.678693	3.84	8.35869	0.174545
GO:0007169_transmembrane_receptor_protein_tyrosine_kinase_signaling_pathway	200	12	2.39604	-2.34466	23	-0.541223	4.15	8.84122	0.180435
GO:0042981_regulation_of_apoptosis	484	22	1.81518	-2.29298	24	-0.456386	4.74	9.93639	0.1975
GO:0016255_attachment_of_GPI_anchor_to_protein	5	2	15.9736	-2.2259	27	0.4826	6.75	13.0174	0.25
GO:0032272_negative_regulation_of_protein_polymerization	5	2	15.9736	-2.2259	27	0.4826	6.75	13.0174	0.25
GO:0048384_retinoic_acid_receptor_signaling_pathway	5	2	15.9736	-2.2259	27	0.4826	6.75	13.0174	0.25
GO:0009968_negative_regulation_of_signal_transduction	110	8	2.90429	-2.19784	28	0.643642	7.07	13.4964	0.2525
GO:0051235_maintenance_of_location	49	5	4.0749	-2.13241	29	0.925582	7.73	14.5344	0.266552
GO:0045859_regulation_of_protein_kinase_activity	215	12	2.22888	-2.10035	30	0.86644	8.05	15.2336	0.268333
GO:0007010_cytoskeleton_organization_and_biogenesis	443	20	1.80289	-2.09825	31	0.923886	8.17	15.4161	0.263548
GO:0032526_response_to_retinoic_acid	6	2	13.3113	-2.05702	34	2.28833	10.46	18.6317	0.307647
GO:0033189_response_to_vitamin_A	6	2	13.3113	-2.05702	34	2.28833	10.46	18.6317	0.307647
GO:0051145_smooth_muscle_cell_differentiation	6	2	13.3113	-2.05702	34	2.28833	10.46	18.6317	0.307647
GO:0012501_programmed_cell_death	696	28	1.60654	-2.05415	35	2.28833	10.46	18.6317	0.298857
GO:0008284_positive_regulation_of_cell_proliferation	220	12	2.17822	-2.02497	37	2.40955	10.75	19.0905	0.290541
GO:0043549_regulation_of_kinase_activity	220	12	2.17822	-2.02497	37	2.40955	10.75	19.0905	0.290541
GO:0007200_G-protein_signaling__coupled_to_IP3_second_messenger_(phospholipase_C_activating)	73	6	3.28225	-2.00901	38	2.73775	11.23	19.7222	0.295526
GO:0007242_intracellular_signaling_cascade	1271	45	1.41387	-1.98905	39	2.81095	11.65	20.489	0.298718
GO:0050793_regulation_of_developmental_process	737	29	1.57135	-1.98483	40	2.79255	11.67	20.5475	0.29175
GO:0051338_regulation_of_transferase_activity	223	12	2.14892	-1.98109	41	2.86188	11.73	20.5981	0.286098
GO:0007249_I-kappaB_kinase_NF-kappaB_cascade	120	8	2.66227	-1.97827	42	2.91219	11.78	20.6478	0.280476
GO:0019722_calcium-mediated_signaling	35	4	4.56389	-1.96067	43	3.09575	12.14	21.1842	0.282326
GO:0000188_inactivation_of_MAPK_activity	19	3	6.30537	-1.95132	44	3.33211	12.64	21.9479	0.287273
GO:0051093_negative_regulation_of_developmental_process	310	15	1.93229	-1.94324	45	3.36441	12.73	22.0956	0.282889
GO:0032147_activation_of_protein_kinase_activity	55	5	3.63037	-1.92382	46	3.50821	13.13	22.7518	0.285435
GO:0033273_response_to_vitamin	7	2	11.4097	-1.9181	48	4.98782	15.08	25.1722	0.314167
GO:0048708_astrocyte_differentiation	7	2	11.4097	-1.9181	48	4.98782	15.08	25.1722	0.314167
GO:0007243_protein_kinase_cascade	371	17	1.82986	-1.91532	49	5.04037	15.28	25.5196	0.311837
GO:0043062_extracellular_structure_organization_and_biogenesis	77	6	3.11174	-1.90092	50	5.0894	15.36	25.6306	0.3072
GO:0001525_angiogenesis	124	8	2.57639	-1.89779	51	5.15268	15.42	25.6873	0.302353
GO:0008154_actin_polymerization_and_or_depolymerization	56	5	3.56554	-1.89194	52	5.22194	15.52	25.8181	0.298462
GO:0006023_aminoglycan_biosynthetic_process	20	3	5.9901	-1.88872	54	5.35179	15.82	26.2882	0.292963
GO:0006024_glycosaminoglycan_biosynthetic_process	20	3	5.9901	-1.88872	54	5.35179	15.82	26.2882	0.292963
GO:0006916_anti-apoptosis	150	9	2.39604	-1.88126	55	5.31949	15.84	26.3605	0.288
GO:0006915_apoptosis	688	27	1.56718	-1.86613	56	5.70058	16.22	26.7394	0.289643
GO:0048646_anatomical_structure_formation	151	9	2.38017	-1.86387	57	5.69742	16.26	26.8226	0.285263
GO:0045860_positive_regulation_of_protein_kinase_activity	126	8	2.53549	-1.85899	58	5.77523	16.35	26.9248	0.281897
GO:0008104_protein_localization	696	27	1.54916	-1.80632	59	6.46892	17.81	29.1511	0.301864
GO:0033674_positive_regulation_of_kinase_activity	129	8	2.47653	-1.80248	60	6.53984	17.89	29.2402	0.298167
GO:0007016_cytoskeletal_anchoring_at_plasma_membrane	8	2	9.98351	-1.80034	62	8.10091	19.8	31.4991	0.319355
GO:0018205_peptidyl-lysine_modification	8	2	9.98351	-1.80034	62	8.10091	19.8	31.4991	0.319355
GO:0009156_ribonucleoside_monophosphate_biosynthetic_process	22	3	5.44555	-1.77405	65	8.55088	20.66	32.7691	0.317846
GO:0009161_ribonucleoside_monophosphate_metabolic_process	22	3	5.44555	-1.77405	65	8.55088	20.66	32.7691	0.317846
GO:0046466_membrane_lipid_catabolic_process	22	3	5.44555	-1.77405	65	8.55088	20.66	32.7691	0.317846
GO:0051347_positive_regulation_of_transferase_activity	131	8	2.43872	-1.76591	66	8.69397	20.87	33.046	0.316212
GO:0045765_regulation_of_angiogenesis	40	4	3.9934	-1.76091	67	8.73825	21.01	33.2818	0.313582
GO:0043066_negative_regulation_of_apoptosis	212	11	2.07205	-1.74966	68	8.82196	21.13	33.438	0.310735
GO:0008219_cell_death	740	28	1.51102	-1.72571	70	9.15831	21.49	33.8217	0.307
GO:0016265_death	740	28	1.51102	-1.72571	70	9.15831	21.49	33.8217	0.307
GO:0009123_nucleoside_monophosphate_metabolic_process	23	3	5.20879	-1.72131	73	9.95703	22.44	34.923	0.307397
GO:0009124_nucleoside_monophosphate_biosynthetic_process	23	3	5.20879	-1.72131	73	9.95703	22.44	34.923	0.307397
GO:0030335_positive_regulation_of_cell_migration	23	3	5.20879	-1.72131	73	9.95703	22.44	34.923	0.307397
GO:0009967_positive_regulation_of_signal_transduction	160	9	2.24629	-1.71507	74	10.0863	22.65	35.2137	0.306081
GO:0043069_negative_regulation_of_programmed_cell_death	215	11	2.04314	-1.70915	75	10.1542	22.79	35.4258	0.303867
GO:0001938_positive_regulation_of_endothelial_cell_proliferation	9	2	8.87423	-1.69837	80	11.5043	24.74	37.9757	0.30925
GO:0042278_purine_nucleoside_metabolic_process	9	2	8.87423	-1.69837	80	11.5043	24.74	37.9757	0.30925
GO:0046128_purine_ribonucleoside_metabolic_process	9	2	8.87423	-1.69837	80	11.5043	24.74	37.9757	0.30925
GO:0048168_regulation_of_neuronal_synaptic_plasticity	9	2	8.87423	-1.69837	80	11.5043	24.74	37.9757	0.30925
GO:0050850_positive_regulation_of_calcium-mediated_signaling	9	2	8.87423	-1.69837	80	11.5043	24.74	37.9757	0.30925
GO:0007275_multicellular_organismal_development	1974	63	1.27449	-1.66464	81	12.3705	26.17	39.9695	0.323086
GO:0008064_regulation_of_actin_polymerization_and_or_depolymerization	44	4	3.63037	-1.62263	83	13.401	28.05	42.699	0.337952
GO:0051494_negative_regulation_of_cytoskeleton_organization_and_biogenesis	44	4	3.63037	-1.62263	83	13.401	28.05	42.699	0.337952
GO:0001974_blood_vessel_remodeling	10	2	7.98681	-1.60862	87	14.5231	29.81	45.0969	0.342644
GO:0030199_collagen_fibril_organization	10	2	7.98681	-1.60862	87	14.5231	29.81	45.0969	0.342644
GO:0043270_positive_regulation_of_ion_transport	10	2	7.98681	-1.60862	87	14.5231	29.81	45.0969	0.342644
GO:0051928_positive_regulation_of_calcium_ion_transport	10	2	7.98681	-1.60862	87	14.5231	29.81	45.0969	0.342644
GO:0043407_negative_regulation_of_MAP_kinase_activity	26	3	4.60777	-1.57835	88	15.3866	31.04	46.6934	0.352727
GO:0043623_cellular_protein_complex_assembly	117	7	2.38922	-1.55946	89	15.7915	31.7	47.6085	0.35618
GO:0030832_regulation_of_actin_filament_length	46	4	3.47252	-1.55943	91	15.9388	31.89	47.8412	0.35044
GO:0032101_regulation_of_response_to_external_stimulus	46	4	3.47252	-1.55943	91	15.9388	31.89	47.8412	0.35044
GO:0043933_macromolecular_complex_subunit_organization	567	22	1.54947	-1.55873	92	15.9388	31.89	47.8412	0.34663
GO:0033036_macromolecule_localization	735	27	1.46696	-1.5368	93	16.0713	32.22	48.3687	0.346452
GO:0030041_actin_filament_polymerization	27	3	4.43711	-1.53511	96	16.3913	33.22	50.0487	0.346042
GO:0032103_positive_regulation_of_response_to_external_stimulus	27	3	4.43711	-1.53511	96	16.3913	33.22	50.0487	0.346042
GO:0051272_positive_regulation_of_cell_motility	27	3	4.43711	-1.53511	96	16.3913	33.22	50.0487	0.346042
GO:0009119_ribonucleoside_metabolic_process	11	2	7.26073	-1.52861	100	17.853	35.17	52.487	0.3517
GO:0016601_Rac_protein_signal_transduction	11	2	7.26073	-1.52861	100	17.853	35.17	52.487	0.3517
GO:0042730_fibrinolysis	11	2	7.26073	-1.52861	100	17.853	35.17	52.487	0.3517
GO:0050848_regulation_of_calcium-mediated_signaling	11	2	7.26073	-1.52861	100	17.853	35.17	52.487	0.3517
GO:0032535_regulation_of_cellular_component_size	48	4	3.32784	-1.49971	101	18.4392	36.41	54.3808	0.360495
GO:0051129_negative_regulation_of_cellular_component_organization_and_biogenesis	71	5	2.81225	-1.4896	102	19.1247	37.62	56.1153	0.368824
GO:0043405_regulation_of_MAP_kinase_activity	97	6	2.47015	-1.45872	103	19.6844	38.61	57.5356	0.374854
GO:0009395_phospholipid_catabolic_process	12	2	6.65567	-1.45655	109	22.7817	42.06	61.3383	0.385872
GO:0030510_regulation_of_BMP_signaling_pathway	12	2	6.65567	-1.45655	109	22.7817	42.06	61.3383	0.385872
GO:0030516_regulation_of_axon_extension	12	2	6.65567	-1.45655	109	22.7817	42.06	61.3383	0.385872
GO:0034404_nucleobase__nucleoside_and_nucleotide_biosynthetic_process	12	2	6.65567	-1.45655	109	22.7817	42.06	61.3383	0.385872
GO:0042058_regulation_of_epidermal_growth_factor_receptor_signaling_pathway	12	2	6.65567	-1.45655	109	22.7817	42.06	61.3383	0.385872
GO:0048562_embryonic_organ_morphogenesis	12	2	6.65567	-1.45655	109	22.7817	42.06	61.3383	0.385872
GO:0010001_glial_cell_differentiation	29	3	4.13111	-1.45426	111	23.4855	43.02	62.5545	0.387568
GO:0032507_maintenance_of_protein_location_in_cell	29	3	4.13111	-1.45426	111	23.4855	43.02	62.5545	0.387568
GO:0042221_response_to_chemical_stimulus	582	22	1.50953	-1.45031	112	23.4808	43.04	62.5992	0.384286
GO:0032787_monocarboxylic_acid_metabolic_process	207	10	1.92918	-1.4488	113	23.4822	43.09	62.6978	0.381327
GO:0048522_positive_regulation_of_cellular_process	958	33	1.3756	-1.42627	114	24.0684	44.21	64.3516	0.387807
GO:0007018_microtubule-based_movement	74	5	2.69825	-1.42301	115	24.1316	44.39	64.6484	0.386
GO:0048015_phosphoinositide-mediated_signaling	99	6	2.42024	-1.42179	116	24.2153	44.47	64.7247	0.383362
GO:0051246_regulation_of_protein_metabolic_process	299	13	1.73626	-1.41953	117	24.185	44.55	64.915	0.380769
GO:0007173_epidermal_growth_factor_receptor_signaling_pathway	30	3	3.9934	-1.41638	119	24.5089	45.33	66.1511	0.380924
GO:0050727_regulation_of_inflammatory_response	30	3	3.9934	-1.41638	119	24.5089	45.33	66.1511	0.380924
GO:0010639_negative_regulation_of_organelle_organization_and_biogenesis	51	4	3.13208	-1.41604	120	24.6498	45.52	66.3902	0.379333
GO:0019932_second-messenger-mediated_signaling	210	10	1.90162	-1.41278	121	24.7472	45.62	66.4928	0.377025
GO:0009308_amine_metabolic_process	300	13	1.73047	-1.40975	122	24.7636	45.63	66.4964	0.374016
GO:0048731_system_development	1492	48	1.28474	-1.4066	123	24.8147	45.81	66.8053	0.372439
GO:0050790_regulation_of_catalytic_activity	524	20	1.5242	-1.39616	124	25.0688	46.23	67.3912	0.372823
GO:0006611_protein_export_from_nucleus	13	2	6.1437	-1.39111	128	27.306	49.21	71.114	0.384453
GO:0045766_positive_regulation_of_angiogenesis	13	2	6.1437	-1.39111	128	27.306	49.21	71.114	0.384453
GO:0050729_positive_regulation_of_inflammatory_response	13	2	6.1437	-1.39111	128	27.306	49.21	71.114	0.384453
GO:0050768_negative_regulation_of_neurogenesis	13	2	6.1437	-1.39111	128	27.306	49.21	71.114	0.384453
GO:0006939_smooth_muscle_contraction	31	3	3.86458	-1.38005	129	28.1685	50.26	72.3515	0.389612
GO:0016311_dephosphorylation	128	7	2.18389	-1.37826	130	28.238	50.36	72.482	0.387385
GO:0006575_amino_acid_derivative_metabolic_process	77	5	2.59312	-1.36015	131	28.8432	51.33	73.8168	0.391832
GO:0032313_regulation_of_Rab_GTPase_activity	32	3	3.74382	-1.34515	134	29.4192	52.21	75.0008	0.389627
GO:0032482_Rab_protein_signal_transduction	32	3	3.74382	-1.34515	134	29.4192	52.21	75.0008	0.389627
GO:0032483_regulation_of_Rab_protein_signal_transduction	32	3	3.74382	-1.34515	134	29.4192	52.21	75.0008	0.389627
GO:0051128_regulation_of_cellular_component_organization_and_biogenesis	246	11	1.78567	-1.34176	135	29.4924	52.39	75.2876	0.388074
GO:0030149_sphingolipid_catabolic_process	14	2	5.70486	-1.33126	137	32.2741	55.93	79.5859	0.408248
GO:0042219_amino_acid_derivative_catabolic_process	14	2	5.70486	-1.33126	137	32.2741	55.93	79.5859	0.408248
GO:0007265_Ras_protein_signal_transduction	218	10	1.83184	-1.32104	138	32.3177	56.17	80.0223	0.407029
GO:0021700_developmental_maturation	55	4	2.90429	-1.31419	139	32.9293	57.24	81.5507	0.411799
GO:0045787_positive_regulation_of_cell_cycle	33	3	3.63037	-1.31161	141	33.2753	57.71	82.1447	0.409291
GO:0051651_maintenance_of_location_in_cell	33	3	3.63037	-1.31161	141	33.2753	57.71	82.1447	0.409291
GO:0030036_actin_cytoskeleton_organization_and_biogenesis	190	9	1.89161	-1.30401	142	33.3625	57.99	82.6175	0.40838
GO:0043123_positive_regulation_of_I-kappaB_kinase_NF-kappaB_cascade	80	5	2.49588	-1.3007	143	33.5689	58.18	82.7911	0.406853
GO:0032268_regulation_of_cellular_protein_metabolic_process	250	11	1.7571	-1.30041	144	33.6401	58.23	82.8199	0.404375
GO:0032956_regulation_of_actin_cytoskeleton_organization_and_biogenesis	56	4	2.85243	-1.29028	145	34.1629	58.83	83.4971	0.405724
GO:0048518_positive_regulation_of_biological_process	1056	35	1.32357	-1.28291	146	34.4035	59.15	83.8965	0.405137
GO:0032269_negative_regulation_of_cellular_protein_metabolic_process	81	5	2.46506	-1.2816	147	34.4343	59.26	84.0857	0.403129
GO:0048167_regulation_of_synaptic_plasticity	15	2	5.32454	-1.27619	148	36.4258	62	87.5742	0.418919
GO:0006519_amino_acid_and_derivative_metabolic_process	255	11	1.72264	-1.25045	149	37.0394	63.17	89.3006	0.42396
GO:0042063_gliogenesis	35	3	3.42292	-1.24823	150	37.6834	63.94	90.1966	0.426267
GO:0065009_regulation_of_molecular_function	579	21	1.44838	-1.24811	151	37.6985	63.97	90.2415	0.423642
GO:0010627_regulation_of_protein_kinase_cascade	137	7	2.04042	-1.24736	152	37.7358	64.12	90.5042	0.421842
GO:0019752_carboxylic_acid_metabolic_process	414	16	1.54334	-1.24538	153	37.7585	64.2	90.6415	0.419608
GO:0051248_negative_regulation_of_protein_metabolic_process	83	5	2.40566	-1.24441	154	37.8641	64.32	90.7759	0.417662
GO:0065003_macromolecular_complex_assembly	513	19	1.47904	-1.2427	155	37.9827	64.43	90.8773	0.415677
GO:0007202_activation_of_phospholipase_C_activity	16	2	4.99175	-1.22526	164	40.8769	68.44	96.0031	0.417317
GO:0009126_purine_nucleoside_monophosphate_metabolic_process	16	2	4.99175	-1.22526	164	40.8769	68.44	96.0031	0.417317
GO:0009127_purine_nucleoside_monophosphate_biosynthetic_process	16	2	4.99175	-1.22526	164	40.8769	68.44	96.0031	0.417317
GO:0009167_purine_ribonucleoside_monophosphate_metabolic_process	16	2	4.99175	-1.22526	164	40.8769	68.44	96.0031	0.417317
GO:0009168_purine_ribonucleoside_monophosphate_biosynthetic_process	16	2	4.99175	-1.22526	164	40.8769	68.44	96.0031	0.417317
GO:0045785_positive_regulation_of_cell_adhesion	16	2	4.99175	-1.22526	164	40.8769	68.44	96.0031	0.417317
GO:0048144_fibroblast_proliferation	16	2	4.99175	-1.22526	164	40.8769	68.44	96.0031	0.417317
GO:0048145_regulation_of_fibroblast_proliferation	16	2	4.99175	-1.22526	164	40.8769	68.44	96.0031	0.417317
GO:0048675_axon_extension	16	2	4.99175	-1.22526	164	40.8769	68.44	96.0031	0.417317
GO:0006082_organic_acid_metabolic_process	417	16	1.53224	-1.22288	165	40.8702	68.47	96.0698	0.41497
GO:0032970_regulation_of_actin_filament-based_process	59	4	2.70739	-1.22195	166	41.1676	68.82	96.4724	0.414578
GO:0043122_regulation_of_I-kappaB_kinase_NF-kappaB_cascade	86	5	2.32175	-1.19104	167	42.8221	71.46	100.098	0.427904
GO:0051186_cofactor_metabolic_process	142	7	1.96858	-1.18053	168	43.5839	72.42	101.256	0.431071
GO:0032502_developmental_process	2704	79	1.16671	-1.17877	169	43.8718	72.9	101.928	0.431361
GO:0006081_aldehyde_metabolic_process	17	2	4.69812	-1.17795	174	45.6188	75.31	105.001	0.432816
GO:0006541_glutamine_metabolic_process	17	2	4.69812	-1.17795	174	45.6188	75.31	105.001	0.432816
GO:0007405_neuroblast_proliferation	17	2	4.69812	-1.17795	174	45.6188	75.31	105.001	0.432816
GO:0030195_negative_regulation_of_blood_coagulation	17	2	4.69812	-1.17795	174	45.6188	75.31	105.001	0.432816
GO:0043542_endothelial_cell_migration	17	2	4.69812	-1.17795	174	45.6188	75.31	105.001	0.432816
GO:0006470_protein_amino_acid_dephosphorylation	115	6	2.08351	-1.16237	175	46.1301	76.16	106.19	0.4352
GO:0006487_protein_amino_acid_N-linked_glycosylation	38	3	3.15269	-1.1614	178	47.0457	77.3	107.554	0.43427
GO:0044272_sulfur_compound_biosynthetic_process	38	3	3.15269	-1.1614	178	47.0457	77.3	107.554	0.43427
GO:0051260_protein_homooligomerization	38	3	3.15269	-1.1614	178	47.0457	77.3	107.554	0.43427
GO:0048513_organ_development	1083	35	1.29057	-1.15793	179	47.3687	77.82	108.271	0.434749
GO:0006935_chemotaxis	144	7	1.94124	-1.15488	181	47.5568	78.23	108.903	0.43221
GO:0042330_taxis	144	7	1.94124	-1.15488	181	47.5568	78.23	108.903	0.43221
GO:0001822_kidney_development	39	3	3.07185	-1.13442	182	49.1283	80.28	111.432	0.441099
GO:0001657_ureteric_bud_development	18	2	4.43711	-1.13383	185	52.0119	83.97	115.928	0.453892
GO:0006518_peptide_metabolic_process	18	2	4.43711	-1.13383	185	52.0119	83.97	115.928	0.453892
GO:0016525_negative_regulation_of_angiogenesis	18	2	4.43711	-1.13383	185	52.0119	83.97	115.928	0.453892
GO:0051641_cellular_localization	771	26	1.34667	-1.13004	186	52.071	84.05	116.029	0.451882
GO:0006807_nitrogen_compound_metabolic_process	333	13	1.55899	-1.1199	187	52.5542	85.03	117.506	0.454706
GO:0030029_actin_filament-based_process	207	9	1.73626	-1.11745	188	52.7333	85.35	117.967	0.453989
GO:0006732_coenzyme_metabolic_process	119	6	2.01348	-1.10619	189	53.6131	86.56	119.507	0.457989
GO:0048856_anatomical_structure_development	1718	52	1.20871	-1.09514	190	53.9667	87.24	120.513	0.459158
GO:0009311_oligosaccharide_metabolic_process	19	2	4.20358	-1.09254	194	55.6157	89.39	123.164	0.460773
GO:0030833_regulation_of_actin_filament_polymerization	19	2	4.20358	-1.09254	194	55.6157	89.39	123.164	0.460773
GO:0050819_negative_regulation_of_coagulation	19	2	4.20358	-1.09254	194	55.6157	89.39	123.164	0.460773
GO:0051924_regulation_of_calcium_ion_transport	19	2	4.20358	-1.09254	194	55.6157	89.39	123.164	0.460773
GO:0009605_response_to_external_stimulus	606	21	1.38385	-1.08576	195	55.9752	89.84	123.705	0.460718
GO:0009064_glutamine_family_amino_acid_metabolic_process	41	3	2.922	-1.08308	196	56.7341	90.78	124.826	0.463163
GO:0016477_cell_migration	242	10	1.65017	-1.07955	197	57.2462	91.39	125.534	0.463909
GO:0030705_cytoskeleton-dependent_intracellular_transport	93	5	2.14699	-1.07674	198	57.5446	91.87	126.195	0.46399
GO:0000165_MAPKKK_cascade	151	7	1.85125	-1.06966	199	57.8181	92.29	126.762	0.463769
GO:0051259_protein_oligomerization	67	4	2.38412	-1.0613	200	58.5502	93.19	127.83	0.46595
GO:0042327_positive_regulation_of_phosphorylation	42	3	2.85243	-1.05864	202	59.0905	93.84	128.59	0.464554
GO:0050767_regulation_of_neurogenesis	42	3	2.85243	-1.05864	202	59.0905	93.84	128.59	0.464554
GO:0030193_regulation_of_blood_coagulation	20	2	3.9934	-1.05378	204	61.6479	96.94	132.232	0.475196
GO:0048592_eye_morphogenesis	20	2	3.9934	-1.05378	204	61.6479	96.94	132.232	0.475196
GO:0043085_positive_regulation_of_catalytic_activity	311	12	1.54086	-1.03812	205	62.8631	98.97	135.077	0.48278
GO:0001655_urogenital_system_development	43	3	2.78609	-1.03497	207	63.8583	100.14	136.422	0.483768
GO:0030324_lung_development	43	3	2.78609	-1.03497	207	63.8583	100.14	136.422	0.483768
GO:0044242_cellular_lipid_catabolic_process	69	4	2.31502	-1.02537	208	64.7654	101.34	137.915	0.487212
GO:0001936_regulation_of_endothelial_cell_proliferation	21	2	3.80324	-1.0173	211	66.8696	104.24	141.61	0.494028
GO:0051016_barbed-end_actin_filament_capping	21	2	3.80324	-1.0173	211	66.8696	104.24	141.61	0.494028
GO:0051693_actin_filament_capping	21	2	3.80324	-1.0173	211	66.8696	104.24	141.61	0.494028
GO:0006022_aminoglycan_metabolic_process	44	3	2.72277	-1.01202	213	67.7132	105.48	143.247	0.495211
GO:0030203_glycosaminoglycan_metabolic_process	44	3	2.72277	-1.01202	213	67.7132	105.48	143.247	0.495211
GO:0031667_response_to_nutrient_levels	70	4	2.28194	-1.00798	215	68.3993	106.37	144.341	0.494744
GO:0032318_regulation_of_Ras_GTPase_activity	70	4	2.28194	-1.00798	215	68.3993	106.37	144.341	0.494744
GO:0065008_regulation_of_biological_quality	940	30	1.27449	-1.00046	216	68.9112	107.03	145.149	0.495509
GO:0007179_transforming_growth_factor_beta_receptor_signaling_pathway	45	3	2.66227	-0.989764	221	70.4815	109.37	148.259	0.494887
GO:0007584_response_to_nutrient	45	3	2.66227	-0.989764	221	70.4815	109.37	148.259	0.494887
GO:0010562_positive_regulation_of_phosphorus_metabolic_process	45	3	2.66227	-0.989764	221	70.4815	109.37	148.259	0.494887
GO:0030323_respiratory_tube_development	45	3	2.66227	-0.989764	221	70.4815	109.37	148.259	0.494887
GO:0045937_positive_regulation_of_phosphate_metabolic_process	45	3	2.66227	-0.989764	221	70.4815	109.37	148.259	0.494887
GO:0001656_metanephros_development	22	2	3.63037	-0.982873	226	72.9575	112.73	152.503	0.498805
GO:0030835_negative_regulation_of_actin_filament_depolymerization	22	2	3.63037	-0.982873	226	72.9575	112.73	152.503	0.498805
GO:0045927_positive_regulation_of_growth	22	2	3.63037	-0.982873	226	72.9575	112.73	152.503	0.498805
GO:0050818_regulation_of_coagulation	22	2	3.63037	-0.982873	226	72.9575	112.73	152.503	0.498805
GO:0051092_positive_regulation_of_NF-kappaB_transcription_factor_activity	22	2	3.63037	-0.982873	226	72.9575	112.73	152.503	0.498805
GO:0006928_cell_motility	352	13	1.47484	-0.978788	228	73.2239	113.19	153.156	0.496447
GO:0051674_localization_of_cell	352	13	1.47484	-0.978788	228	73.2239	113.19	153.156	0.496447
GO:0031325_positive_regulation_of_cellular_metabolic_process	422	15	1.41946	-0.960687	229	75.0897	115.38	155.67	0.503843
GO:0006826_iron_ion_transport	23	2	3.47252	-0.950317	234	78.9066	120.08	161.253	0.513162
GO:0016339_calcium-dependent_cell-cell_adhesion	23	2	3.47252	-0.950317	234	78.9066	120.08	161.253	0.513162
GO:0030042_actin_filament_depolymerization	23	2	3.47252	-0.950317	234	78.9066	120.08	161.253	0.513162
GO:0030834_regulation_of_actin_filament_depolymerization	23	2	3.47252	-0.950317	234	78.9066	120.08	161.253	0.513162
GO:0048568_embryonic_organ_development	23	2	3.47252	-0.950317	234	78.9066	120.08	161.253	0.513162
GO:0030155_regulation_of_cell_adhesion	74	4	2.1586	-0.941898	235	80.1469	121.69	163.233	0.51783
GO:0002016_regulation_of_blood_volume_by_renin-angiotensin	5	1	7.98681	-0.92405	261	104.522	151.12	197.718	0.579004
GO:0002467_germinal_center_formation	5	1	7.98681	-0.92405	261	104.522	151.12	197.718	0.579004
GO:0006561_proline_biosynthetic_process	5	1	7.98681	-0.92405	261	104.522	151.12	197.718	0.579004
GO:0007598_blood_coagulation__extrinsic_pathway	5	1	7.98681	-0.92405	261	104.522	151.12	197.718	0.579004
GO:0008045_motor_axon_guidance	5	1	7.98681	-0.92405	261	104.522	151.12	197.718	0.579004
GO:0009113_purine_base_biosynthetic_process	5	1	7.98681	-0.92405	261	104.522	151.12	197.718	0.579004
GO:0009994_oocyte_differentiation	5	1	7.98681	-0.92405	261	104.522	151.12	197.718	0.579004
GO:0015721_bile_acid_and_bile_salt_transport	5	1	7.98681	-0.92405	261	104.522	151.12	197.718	0.579004
GO:0019934_cGMP-mediated_signaling	5	1	7.98681	-0.92405	261	104.522	151.12	197.718	0.579004
GO:0021534_cell_proliferation_in_hindbrain	5	1	7.98681	-0.92405	261	104.522	151.12	197.718	0.579004
GO:0021924_cell_proliferation_in_the_external_granule_layer	5	1	7.98681	-0.92405	261	104.522	151.12	197.718	0.579004
GO:0021930_granule_cell_precursor_proliferation	5	1	7.98681	-0.92405	261	104.522	151.12	197.718	0.579004
GO:0021936_regulation_of_granule_cell_precursor_proliferation	5	1	7.98681	-0.92405	261	104.522	151.12	197.718	0.579004
GO:0021940_positive_regulation_of_granule_cell_precursor_proliferation	5	1	7.98681	-0.92405	261	104.522	151.12	197.718	0.579004
GO:0030728_ovulation	5	1	7.98681	-0.92405	261	104.522	151.12	197.718	0.579004
GO:0035265_organ_growth	5	1	7.98681	-0.92405	261	104.522	151.12	197.718	0.579004
GO:0042304_regulation_of_fatty_acid_biosynthetic_process	5	1	7.98681	-0.92405	261	104.522	151.12	197.718	0.579004
GO:0042723_thiamin_and_derivative_metabolic_process	5	1	7.98681	-0.92405	261	104.522	151.12	197.718	0.579004
GO:0042769_DNA_damage_response__detection_of_DNA_damage	5	1	7.98681	-0.92405	261	104.522	151.12	197.718	0.579004
GO:0043044_ATP-dependent_chromatin_remodeling	5	1	7.98681	-0.92405	261	104.522	151.12	197.718	0.579004
GO:0043244_regulation_of_protein_complex_disassembly	5	1	7.98681	-0.92405	261	104.522	151.12	197.718	0.579004
GO:0043535_regulation_of_blood_vessel_endothelial_cell_migration	5	1	7.98681	-0.92405	261	104.522	151.12	197.718	0.579004
GO:0045933_positive_regulation_of_muscle_contraction	5	1	7.98681	-0.92405	261	104.522	151.12	197.718	0.579004
GO:0045948_positive_regulation_of_translational_initiation	5	1	7.98681	-0.92405	261	104.522	151.12	197.718	0.579004
GO:0048820_hair_follicle_maturation	5	1	7.98681	-0.92405	261	104.522	151.12	197.718	0.579004
GO:0051148_negative_regulation_of_muscle_cell_differentiation	5	1	7.98681	-0.92405	261	104.522	151.12	197.718	0.579004
GO:0007205_activation_of_protein_kinase_C_activity	24	2	3.32784	-0.919464	266	107.24	154.4	201.56	0.580451
GO:0022602_ovulation_cycle_process	24	2	3.32784	-0.919464	266	107.24	154.4	201.56	0.580451
GO:0030336_negative_regulation_of_cell_migration	24	2	3.32784	-0.919464	266	107.24	154.4	201.56	0.580451
GO:0043269_regulation_of_ion_transport	24	2	3.32784	-0.919464	266	107.24	154.4	201.56	0.580451
GO:0050770_regulation_of_axonogenesis	24	2	3.32784	-0.919464	266	107.24	154.4	201.56	0.580451
GO:0009893_positive_regulation_of_metabolic_process	430	15	1.39305	-0.911573	267	107.295	154.71	202.125	0.579438
GO:0009991_response_to_extracellular_stimulus	76	4	2.10179	-0.910826	268	107.777	155.31	202.843	0.579515
GO:0042692_muscle_cell_differentiation	49	3	2.44494	-0.90708	269	108.22	156	203.78	0.579926
GO:0051179_localization	2611	74	1.1318	-0.904787	270	108.244	156.02	203.796	0.577852
GO:0007154_cell_communication	3227	90	1.11375	-0.904098	271	108.254	156.05	203.846	0.57583
GO:0007165_signal_transduction	2921	82	1.12105	-0.897442	272	108.858	156.81	204.762	0.576507
GO:0001935_endothelial_cell_proliferation	25	2	3.19472	-0.890172	274	111.538	160.1	208.662	0.584307
GO:0042698_ovulation_cycle	25	2	3.19472	-0.890172	274	111.538	160.1	208.662	0.584307
GO:0007178_transmembrane_receptor_protein_serine_threonine_kinase_signaling_pathway	78	4	2.0479	-0.880971	275	113.722	162.91	212.098	0.5924
GO:0006505_GPI_anchor_metabolic_process	26	2	3.07185	-0.862314	279	117.752	167.63	217.508	0.600824
GO:0006506_GPI_anchor_biosynthetic_process	26	2	3.07185	-0.862314	279	117.752	167.63	217.508	0.600824
GO:0032963_collagen_metabolic_process	26	2	3.07185	-0.862314	279	117.752	167.63	217.508	0.600824
GO:0042401_biogenic_amine_biosynthetic_process	26	2	3.07185	-0.862314	279	117.752	167.63	217.508	0.600824
GO:0007264_small_GTPase_mediated_signal_transduction	405	14	1.38044	-0.855789	280	118.44	168.25	218.06	0.600893
GO:0009108_coenzyme_biosynthetic_process	52	3	2.30389	-0.850984	282	120.258	170.31	220.362	0.603936
GO:0048771_tissue_remodeling	52	3	2.30389	-0.850984	282	120.258	170.31	220.362	0.603936
GO:0006108_malate_metabolic_process	6	1	6.65567	-0.850231	307	142.444	195.66	248.876	0.637329
GO:0006415_translational_termination	6	1	6.65567	-0.850231	307	142.444	195.66	248.876	0.637329
GO:0006621_protein_retention_in_ER_lumen	6	1	6.65567	-0.850231	307	142.444	195.66	248.876	0.637329
GO:0007185_transmembrane_receptor_protein_tyrosine_phosphatase_signaling_pathway	6	1	6.65567	-0.850231	307	142.444	195.66	248.876	0.637329
GO:0008589_regulation_of_smoothened_signaling_pathway	6	1	6.65567	-0.850231	307	142.444	195.66	248.876	0.637329
GO:0010522_regulation_of_calcium_ion_transport_into_cytosol	6	1	6.65567	-0.850231	307	142.444	195.66	248.876	0.637329
GO:0010524_positive_regulation_of_calcium_ion_transport_into_cytosol	6	1	6.65567	-0.850231	307	142.444	195.66	248.876	0.637329
GO:0010596_negative_regulation_of_endothelial_cell_migration	6	1	6.65567	-0.850231	307	142.444	195.66	248.876	0.637329
GO:0014013_regulation_of_gliogenesis	6	1	6.65567	-0.850231	307	142.444	195.66	248.876	0.637329
GO:0016579_protein_deubiquitination	6	1	6.65567	-0.850231	307	142.444	195.66	248.876	0.637329
GO:0019883_antigen_processing_and_presentation_of_endogenous_antigen	6	1	6.65567	-0.850231	307	142.444	195.66	248.876	0.637329
GO:0030147_natriuresis	6	1	6.65567	-0.850231	307	142.444	195.66	248.876	0.637329
GO:0035116_embryonic_hindlimb_morphogenesis	6	1	6.65567	-0.850231	307	142.444	195.66	248.876	0.637329
GO:0043534_blood_vessel_endothelial_cell_migration	6	1	6.65567	-0.850231	307	142.444	195.66	248.876	0.637329
GO:0043588_skin_development	6	1	6.65567	-0.850231	307	142.444	195.66	248.876	0.637329
GO:0045685_regulation_of_glial_cell_differentiation	6	1	6.65567	-0.850231	307	142.444	195.66	248.876	0.637329
GO:0045773_positive_regulation_of_axon_extension	6	1	6.65567	-0.850231	307	142.444	195.66	248.876	0.637329
GO:0045995_regulation_of_embryonic_development	6	1	6.65567	-0.850231	307	142.444	195.66	248.876	0.637329
GO:0046339_diacylglycerol_metabolic_process	6	1	6.65567	-0.850231	307	142.444	195.66	248.876	0.637329
GO:0046426_negative_regulation_of_JAK-STAT_cascade	6	1	6.65567	-0.850231	307	142.444	195.66	248.876	0.637329
GO:0048285_organelle_fission	6	1	6.65567	-0.850231	307	142.444	195.66	248.876	0.637329
GO:0050771_negative_regulation_of_axonogenesis	6	1	6.65567	-0.850231	307	142.444	195.66	248.876	0.637329
GO:0051298_centrosome_duplication	6	1	6.65567	-0.850231	307	142.444	195.66	248.876	0.637329
GO:0051482_elevation_of_cytosolic_calcium_ion_concentration_during_G-protein_signaling__coupled_to_IP3_second_messenger_(phospholipase_C_activating)	6	1	6.65567	-0.850231	307	142.444	195.66	248.876	0.637329
GO:0060070_Wnt_receptor_signaling_pathway_through_beta-catenin	6	1	6.65567	-0.850231	307	142.444	195.66	248.876	0.637329
GO:0008585_female_gonad_development	27	2	2.95808	-0.835779	309	146.336	200.84	255.344	0.649968
GO:0050804_regulation_of_synaptic_transmission	27	2	2.95808	-0.835779	309	146.336	200.84	255.344	0.649968
GO:0007155_cell_adhesion	655	21	1.28033	-0.83549	311	146.37	200.88	255.39	0.645916
GO:0022610_biological_adhesion	655	21	1.28033	-0.83549	311	146.37	200.88	255.39	0.645916
GO:0001666_response_to_hypoxia	53	3	2.26042	-0.833292	315	147.662	202.62	257.578	0.643238
GO:0006469_negative_regulation_of_protein_kinase_activity	53	3	2.26042	-0.833292	315	147.662	202.62	257.578	0.643238
GO:0019882_antigen_processing_and_presentation	53	3	2.26042	-0.833292	315	147.662	202.62	257.578	0.643238
GO:0033673_negative_regulation_of_kinase_activity	53	3	2.26042	-0.833292	315	147.662	202.62	257.578	0.643238
GO:0051348_negative_regulation_of_transferase_activity	54	3	2.21856	-0.81607	316	150.016	205.67	261.324	0.650854
GO:0007156_homophilic_cell_adhesion	113	5	1.76699	-0.813392	317	150.559	206.17	261.781	0.650379
GO:0043087_regulation_of_GTPase_activity	83	4	1.92453	-0.811237	318	151.175	206.76	262.345	0.650189
GO:0007292_female_gamete_generation	28	2	2.85243	-0.810466	323	152.783	208.99	265.197	0.647028
GO:0008543_fibroblast_growth_factor_receptor_signaling_pathway	28	2	2.85243	-0.810466	323	152.783	208.99	265.197	0.647028
GO:0031349_positive_regulation_of_defense_response	28	2	2.85243	-0.810466	323	152.783	208.99	265.197	0.647028
GO:0051271_negative_regulation_of_cell_motility	28	2	2.85243	-0.810466	323	152.783	208.99	265.197	0.647028
GO:0051969_regulation_of_transmission_of_nerve_impulse	28	2	2.85243	-0.810466	323	152.783	208.99	265.197	0.647028
GO:0034623_cellular_macromolecular_complex_disassembly	55	3	2.17822	-0.799301	325	155.256	211.47	267.684	0.650677
GO:0043624_cellular_protein_complex_disassembly	55	3	2.17822	-0.799301	325	155.256	211.47	267.684	0.650677
GO:0000038_very-long-chain_fatty_acid_metabolic_process	7	1	5.70486	-0.788623	352	176.963	236.08	295.197	0.670682
GO:0001759_induction_of_an_organ	7	1	5.70486	-0.788623	352	176.963	236.08	295.197	0.670682
GO:0001963_synaptic_transmission__dopaminergic	7	1	5.70486	-0.788623	352	176.963	236.08	295.197	0.670682
GO:0001991_regulation_of_systemic_arterial_blood_pressure_by_circulatory_renin-angiotensin	7	1	5.70486	-0.788623	352	176.963	236.08	295.197	0.670682
GO:0002448_mast_cell_mediated_immunity	7	1	5.70486	-0.788623	352	176.963	236.08	295.197	0.670682
GO:0003084_positive_regulation_of_systemic_arterial_blood_pressure	7	1	5.70486	-0.788623	352	176.963	236.08	295.197	0.670682
GO:0006012_galactose_metabolic_process	7	1	5.70486	-0.788623	352	176.963	236.08	295.197	0.670682
GO:0006560_proline_metabolic_process	7	1	5.70486	-0.788623	352	176.963	236.08	295.197	0.670682
GO:0006596_polyamine_biosynthetic_process	7	1	5.70486	-0.788623	352	176.963	236.08	295.197	0.670682
GO:0006884_cell_volume_homeostasis	7	1	5.70486	-0.788623	352	176.963	236.08	295.197	0.670682
GO:0007176_regulation_of_epidermal_growth_factor_receptor_activity	7	1	5.70486	-0.788623	352	176.963	236.08	295.197	0.670682
GO:0009650_UV_protection	7	1	5.70486	-0.788623	352	176.963	236.08	295.197	0.670682
GO:0010092_specification_of_organ_identity	7	1	5.70486	-0.788623	352	176.963	236.08	295.197	0.670682
GO:0010469_regulation_of_receptor_activity	7	1	5.70486	-0.788623	352	176.963	236.08	295.197	0.670682
GO:0030032_lamellipodium_biogenesis	7	1	5.70486	-0.788623	352	176.963	236.08	295.197	0.670682
GO:0030204_chondroitin_sulfate_metabolic_process	7	1	5.70486	-0.788623	352	176.963	236.08	295.197	0.670682
GO:0030206_chondroitin_sulfate_biosynthetic_process	7	1	5.70486	-0.788623	352	176.963	236.08	295.197	0.670682
GO:0030307_positive_regulation_of_cell_growth	7	1	5.70486	-0.788623	352	176.963	236.08	295.197	0.670682
GO:0043094_metabolic_compound_salvage	7	1	5.70486	-0.788623	352	176.963	236.08	295.197	0.670682
GO:0043303_mast_cell_degranulation	7	1	5.70486	-0.788623	352	176.963	236.08	295.197	0.670682
GO:0046460_neutral_lipid_biosynthetic_process	7	1	5.70486	-0.788623	352	176.963	236.08	295.197	0.670682
GO:0046463_acylglycerol_biosynthetic_process	7	1	5.70486	-0.788623	352	176.963	236.08	295.197	0.670682
GO:0046889_positive_regulation_of_lipid_biosynthetic_process	7	1	5.70486	-0.788623	352	176.963	236.08	295.197	0.670682
GO:0048011_nerve_growth_factor_receptor_signaling_pathway	7	1	5.70486	-0.788623	352	176.963	236.08	295.197	0.670682
GO:0050650_chondroitin_sulfate_proteoglycan_biosynthetic_process	7	1	5.70486	-0.788623	352	176.963	236.08	295.197	0.670682
GO:0050853_B_cell_receptor_signaling_pathway	7	1	5.70486	-0.788623	352	176.963	236.08	295.197	0.670682
GO:0060193_positive_regulation_of_lipase_activity	7	1	5.70486	-0.788623	352	176.963	236.08	295.197	0.670682
GO:0009116_nucleoside_metabolic_process	29	2	2.75407	-0.786287	358	179.79	239.61	299.43	0.669302
GO:0032271_regulation_of_protein_polymerization	29	2	2.75407	-0.786287	358	179.79	239.61	299.43	0.669302
GO:0042133_neurotransmitter_metabolic_process	29	2	2.75407	-0.786287	358	179.79	239.61	299.43	0.669302
GO:0046545_development_of_primary_female_sexual_characteristics	29	2	2.75407	-0.786287	358	179.79	239.61	299.43	0.669302
GO:0046660_female_sex_differentiation	29	2	2.75407	-0.786287	358	179.79	239.61	299.43	0.669302
GO:0051091_positive_regulation_of_transcription_factor_activity	29	2	2.75407	-0.786287	358	179.79	239.61	299.43	0.669302
GO:0051049_regulation_of_transport	147	6	1.62996	-0.786246	359	179.863	239.8	299.737	0.667967
GO:0016043_cellular_component_organization_and_biogenesis	1591	46	1.1546	-0.786105	360	179.886	239.84	299.794	0.666222
GO:0051493_regulation_of_cytoskeleton_organization_and_biogenesis	85	4	1.87925	-0.785156	361	180.446	240.61	300.774	0.66651
GO:0000041_transition_metal_ion_transport	56	3	2.13932	-0.782966	365	181.23	241.78	302.33	0.662411
GO:0000187_activation_of_MAPK_activity	56	3	2.13932	-0.782966	365	181.23	241.78	302.33	0.662411
GO:0043241_protein_complex_disassembly	56	3	2.13932	-0.782966	365	181.23	241.78	302.33	0.662411
GO:0051050_positive_regulation_of_transport	56	3	2.13932	-0.782966	365	181.23	241.78	302.33	0.662411
GO:0032879_regulation_of_localization	148	6	1.61895	-0.7768	366	181.98	242.73	303.48	0.663197
GO:0006464_protein_modification_process	1220	36	1.17838	-0.774542	367	182.151	242.98	303.809	0.662071
GO:0042325_regulation_of_phosphorylation	86	4	1.8574	-0.772478	368	182.358	243.4	304.442	0.661413
GO:0006066_alcohol_metabolic_process	282	10	1.4161	-0.767707	369	183.094	244.17	305.246	0.661707
GO:0006007_glucose_catabolic_process	57	3	2.10179	-0.76705	370	183.297	244.58	305.863	0.661027
GO:0007626_locomotory_behavior	182	7	1.53592	-0.763356	371	183.424	244.91	306.396	0.660135
GO:0006029_proteoglycan_metabolic_process	30	2	2.66227	-0.763163	374	185.843	248.13	310.417	0.663449
GO:0006888_ER_to_Golgi_vesicle-mediated_transport	30	2	2.66227	-0.763163	374	185.843	248.13	310.417	0.663449
GO:0042398_amino_acid_derivative_biosynthetic_process	30	2	2.66227	-0.763163	374	185.843	248.13	310.417	0.663449
GO:0009891_positive_regulation_of_biosynthetic_process	352	12	1.36139	-0.76053	375	186.088	248.37	310.652	0.66232
GO:0008610_lipid_biosynthetic_process	250	9	1.43762	-0.754231	376	187.264	249.79	312.316	0.664335
GO:0032984_macromolecular_complex_disassembly	58	3	2.06555	-0.751538	377	187.535	250.08	312.625	0.663342
GO:0009653_anatomical_structure_morphogenesis	820	25	1.2175	-0.751265	378	187.589	250.12	312.651	0.661693
GO:0006631_fatty_acid_metabolic_process	151	6	1.58678	-0.749155	379	187.693	250.36	313.027	0.66058
GO:0043388_positive_regulation_of_DNA_binding	31	2	2.57639	-0.741023	380	190.307	253.59	316.873	0.667342
GO:0043412_biopolymer_modification	1268	37	1.16527	-0.740947	381	190.449	253.7	316.951	0.665879
GO:0042060_wound_healing	120	5	1.66392	-0.738698	382	191.426	254.82	318.214	0.667068
GO:0010605_negative_regulation_of_macromolecule_metabolic_process	356	12	1.34609	-0.737375	383	191.587	254.94	318.293	0.66564
GO:0006633_fatty_acid_biosynthetic_process	59	3	2.03054	-0.736414	385	192.35	255.77	319.19	0.664338
GO:0045137_development_of_primary_sexual_characteristics	59	3	2.03054	-0.736414	385	192.35	255.77	319.19	0.664338
GO:0000045_autophagic_vacuole_formation	8	1	4.99175	-0.735948	417	209.165	275.83	342.495	0.661463
GO:0000186_activation_of_MAPKK_activity	8	1	4.99175	-0.735948	417	209.165	275.83	342.495	0.661463
GO:0001516_prostaglandin_biosynthetic_process	8	1	4.99175	-0.735948	417	209.165	275.83	342.495	0.661463
GO:0001976_regulation_of_systemic_arterial_blood_pressure_by_neurological_process	8	1	4.99175	-0.735948	417	209.165	275.83	342.495	0.661463
GO:0003081_regulation_of_systemic_arterial_blood_pressure_by_renin-angiotensin	8	1	4.99175	-0.735948	417	209.165	275.83	342.495	0.661463
GO:0005513_detection_of_calcium_ion	8	1	4.99175	-0.735948	417	209.165	275.83	342.495	0.661463
GO:0006098_pentose-phosphate_shunt	8	1	4.99175	-0.735948	417	209.165	275.83	342.495	0.661463
GO:0006312_mitotic_recombination	8	1	4.99175	-0.735948	417	209.165	275.83	342.495	0.661463
GO:0006400_tRNA_modification	8	1	4.99175	-0.735948	417	209.165	275.83	342.495	0.661463
GO:0006740_NADPH_regeneration	8	1	4.99175	-0.735948	417	209.165	275.83	342.495	0.661463
GO:0006929_substrate-bound_cell_migration	8	1	4.99175	-0.735948	417	209.165	275.83	342.495	0.661463
GO:0009268_response_to_pH	8	1	4.99175	-0.735948	417	209.165	275.83	342.495	0.661463
GO:0009396_folic_acid_and_derivative_biosynthetic_process	8	1	4.99175	-0.735948	417	209.165	275.83	342.495	0.661463
GO:0009405_pathogenesis	8	1	4.99175	-0.735948	417	209.165	275.83	342.495	0.661463
GO:0009409_response_to_cold	8	1	4.99175	-0.735948	417	209.165	275.83	342.495	0.661463
GO:0010594_regulation_of_endothelial_cell_migration	8	1	4.99175	-0.735948	417	209.165	275.83	342.495	0.661463
GO:0016045_detection_of_bacterium	8	1	4.99175	-0.735948	417	209.165	275.83	342.495	0.661463
GO:0030299_cholesterol_absorption	8	1	4.99175	-0.735948	417	209.165	275.83	342.495	0.661463
GO:0031128_induction	8	1	4.99175	-0.735948	417	209.165	275.83	342.495	0.661463
GO:0035137_hindlimb_morphogenesis	8	1	4.99175	-0.735948	417	209.165	275.83	342.495	0.661463
GO:0042135_neurotransmitter_catabolic_process	8	1	4.99175	-0.735948	417	209.165	275.83	342.495	0.661463
GO:0043043_peptide_biosynthetic_process	8	1	4.99175	-0.735948	417	209.165	275.83	342.495	0.661463
GO:0043299_leukocyte_degranulation	8	1	4.99175	-0.735948	417	209.165	275.83	342.495	0.661463
GO:0045017_glycerolipid_biosynthetic_process	8	1	4.99175	-0.735948	417	209.165	275.83	342.495	0.661463
GO:0045168_cell-cell_signaling_during_cell_fate_commitment	8	1	4.99175	-0.735948	417	209.165	275.83	342.495	0.661463
GO:0045576_mast_cell_activation	8	1	4.99175	-0.735948	417	209.165	275.83	342.495	0.661463
GO:0045885_positive_regulation_of_survival_gene_product_expression	8	1	4.99175	-0.735948	417	209.165	275.83	342.495	0.661463
GO:0045923_positive_regulation_of_fatty_acid_metabolic_process	8	1	4.99175	-0.735948	417	209.165	275.83	342.495	0.661463
GO:0045931_positive_regulation_of_mitotic_cell_cycle	8	1	4.99175	-0.735948	417	209.165	275.83	342.495	0.661463
GO:0046457_prostanoid_biosynthetic_process	8	1	4.99175	-0.735948	417	209.165	275.83	342.495	0.661463
GO:0046504_glycerol_ether_biosynthetic_process	8	1	4.99175	-0.735948	417	209.165	275.83	342.495	0.661463
GO:0050654_chondroitin_sulfate_proteoglycan_metabolic_process	8	1	4.99175	-0.735948	417	209.165	275.83	342.495	0.661463
GO:0006417_regulation_of_translation	89	4	1.79479	-0.735825	419	209.708	276.33	342.952	0.659499
GO:0007596_blood_coagulation	89	4	1.79479	-0.735825	419	209.708	276.33	342.952	0.659499
GO:0010604_positive_regulation_of_macromolecule_metabolic_process	392	13	1.32434	-0.732176	420	210.147	276.84	343.533	0.659143
GO:0006979_response_to_oxidative_stress	90	4	1.77485	-0.724048	422	211.078	278.06	345.042	0.65891
GO:0050817_coagulation	90	4	1.77485	-0.724048	422	211.078	278.06	345.042	0.65891
GO:0051336_regulation_of_hydrolase_activity	187	7	1.49486	-0.722942	423	211.471	278.44	345.409	0.658251
GO:0009260_ribonucleotide_biosynthetic_process	60	3	1.9967	-0.721666	425	212.247	279.94	347.633	0.658682
GO:0031347_regulation_of_defense_response	60	3	1.9967	-0.721666	425	212.247	279.94	347.633	0.658682
GO:0030326_embryonic_limb_morphogenesis	32	2	2.49588	-0.7198	428	214.775	282.54	350.305	0.66014
GO:0035113_embryonic_appendage_morphogenesis	32	2	2.49588	-0.7198	428	214.775	282.54	350.305	0.66014
GO:0046489_phosphoinositide_biosynthetic_process	32	2	2.49588	-0.7198	428	214.775	282.54	350.305	0.66014
GO:0035295_tube_development	122	5	1.63664	-0.718731	429	214.801	282.64	350.479	0.658834
GO:0031324_negative_regulation_of_cellular_metabolic_process	395	13	1.31428	-0.716103	430	214.851	282.95	351.049	0.658023
GO:0019220_regulation_of_phosphate_metabolic_process	91	4	1.75534	-0.712484	432	215.501	283.92	352.339	0.657222
GO:0051174_regulation_of_phosphorus_metabolic_process	91	4	1.75534	-0.712484	432	215.501	283.92	352.339	0.657222
GO:0048511_rhythmic_process	61	3	1.96397	-0.70728	433	217.193	286.04	354.887	0.6606
GO:0022008_neurogenesis	258	9	1.39305	-0.700397	434	218.188	287.46	356.732	0.66235
GO:0009060_aerobic_respiration	33	2	2.42024	-0.699438	436	220.524	290.15	359.776	0.665482
GO:0051099_positive_regulation_of_binding	33	2	2.42024	-0.699438	436	220.524	290.15	359.776	0.665482
GO:0009892_negative_regulation_of_metabolic_process	399	13	1.30111	-0.695151	437	221.293	291.13	360.967	0.666201
GO:0001658_ureteric_bud_branching	9	1	4.43711	-0.690089	452	237.701	310.49	383.279	0.686925
GO:0006144_purine_base_metabolic_process	9	1	4.43711	-0.690089	452	237.701	310.49	383.279	0.686925
GO:0006637_acyl-CoA_metabolic_process	9	1	4.43711	-0.690089	452	237.701	310.49	383.279	0.686925
GO:0006684_sphingomyelin_metabolic_process	9	1	4.43711	-0.690089	452	237.701	310.49	383.279	0.686925
GO:0006750_glutathione_biosynthetic_process	9	1	4.43711	-0.690089	452	237.701	310.49	383.279	0.686925
GO:0006970_response_to_osmotic_stress	9	1	4.43711	-0.690089	452	237.701	310.49	383.279	0.686925
GO:0009312_oligosaccharide_biosynthetic_process	9	1	4.43711	-0.690089	452	237.701	310.49	383.279	0.686925
GO:0016236_macroautophagy	9	1	4.43711	-0.690089	452	237.701	310.49	383.279	0.686925
GO:0030514_negative_regulation_of_BMP_signaling_pathway	9	1	4.43711	-0.690089	452	237.701	310.49	383.279	0.686925
GO:0030539_male_genitalia_development	9	1	4.43711	-0.690089	452	237.701	310.49	383.279	0.686925
GO:0030866_cortical_actin_cytoskeleton_organization_and_biogenesis	9	1	4.43711	-0.690089	452	237.701	310.49	383.279	0.686925
GO:0045777_positive_regulation_of_blood_pressure	9	1	4.43711	-0.690089	452	237.701	310.49	383.279	0.686925
GO:0046112_nucleobase_biosynthetic_process	9	1	4.43711	-0.690089	452	237.701	310.49	383.279	0.686925
GO:0051147_regulation_of_muscle_cell_differentiation	9	1	4.43711	-0.690089	452	237.701	310.49	383.279	0.686925
GO:0051353_positive_regulation_of_oxidoreductase_activity	9	1	4.43711	-0.690089	452	237.701	310.49	383.279	0.686925
GO:0055086_nucleobase__nucleoside_and_nucleotide_metabolic_process	192	7	1.45593	-0.684626	453	238.979	312.15	385.321	0.689073
GO:0031326_regulation_of_cellular_biosynthetic_process	126	5	1.58468	-0.68049	454	239.645	312.98	386.315	0.689383
GO:0031644_regulation_of_neurological_system_process	34	2	2.34906	-0.679883	455	241.091	314.78	388.469	0.691824
GO:0006766_vitamin_metabolic_process	63	3	1.90162	-0.679546	457	241.971	315.94	389.909	0.691335
GO:0009309_amine_biosynthetic_process	63	3	1.90162	-0.679546	457	241.971	315.94	389.909	0.691335
GO:0007599_hemostasis	94	4	1.69932	-0.679015	458	242.285	316.29	390.295	0.69059
GO:0048583_regulation_of_response_to_stimulus	160	6	1.49753	-0.672069	459	242.736	316.79	390.844	0.690174
GO:0010557_positive_regulation_of_macromolecule_biosynthetic_process	333	11	1.31914	-0.669312	460	243.132	317.23	391.328	0.68963
GO:0010628_positive_regulation_of_gene_expression	298	10	1.34007	-0.668166	461	243.902	318.2	392.498	0.690239
GO:0016042_lipid_catabolic_process	128	5	1.55992	-0.662176	462	245.345	319.73	394.115	0.692056
GO:0030100_regulation_of_endocytosis	35	2	2.28194	-0.661087	463	248.174	322.67	397.166	0.696911
GO:0034621_cellular_macromolecular_complex_subunit_organization	406	13	1.27868	-0.65976	464	248.415	322.85	397.285	0.695797
GO:0002444_myeloid_leukocyte_mediated_immunity	10	1	3.9934	-0.649602	478	266.267	342.7	419.133	0.716946
GO:0006595_polyamine_metabolic_process	10	1	3.9934	-0.649602	478	266.267	342.7	419.133	0.716946
GO:0006739_NADP_metabolic_process	10	1	3.9934	-0.649602	478	266.267	342.7	419.133	0.716946
GO:0030865_cortical_cytoskeleton_organization_and_biogenesis	10	1	3.9934	-0.649602	478	266.267	342.7	419.133	0.716946
GO:0042228_interleukin-8_biosynthetic_process	10	1	3.9934	-0.649602	478	266.267	342.7	419.133	0.716946
GO:0042423_catecholamine_biosynthetic_process	10	1	3.9934	-0.649602	478	266.267	342.7	419.133	0.716946
GO:0044241_lipid_digestion	10	1	3.9934	-0.649602	478	266.267	342.7	419.133	0.716946
GO:0045078_positive_regulation_of_interferon-gamma_biosynthetic_process	10	1	3.9934	-0.649602	478	266.267	342.7	419.133	0.716946
GO:0045446_endothelial_cell_differentiation	10	1	3.9934	-0.649602	478	266.267	342.7	419.133	0.716946
GO:0045793_positive_regulation_of_cell_size	10	1	3.9934	-0.649602	478	266.267	342.7	419.133	0.716946
GO:0048662_negative_regulation_of_smooth_muscle_cell_proliferation	10	1	3.9934	-0.649602	478	266.267	342.7	419.133	0.716946
GO:0050892_intestinal_absorption	10	1	3.9934	-0.649602	478	266.267	342.7	419.133	0.716946
GO:0050926_regulation_of_positive_chemotaxis	10	1	3.9934	-0.649602	478	266.267	342.7	419.133	0.716946
GO:0050927_positive_regulation_of_positive_chemotaxis	10	1	3.9934	-0.649602	478	266.267	342.7	419.133	0.716946
GO:0050794_regulation_of_cellular_process	5319	140	1.05109	-0.647707	479	266.661	343.12	419.579	0.716326
GO:0033043_regulation_of_organelle_organization_and_biogenesis	97	4	1.64676	-0.647285	480	266.845	343.41	419.975	0.715438
GO:0051649_establishment_of_localization_in_cell	738	22	1.19044	-0.645322	481	267.019	343.58	420.141	0.714304
GO:0001934_positive_regulation_of_protein_amino_acid_phosphorylation	36	2	2.21856	-0.643004	484	269.363	346.21	423.057	0.71531
GO:0006690_icosanoid_metabolic_process	36	2	2.21856	-0.643004	484	269.363	346.21	423.057	0.71531
GO:0051261_protein_depolymerization	36	2	2.21856	-0.643004	484	269.363	346.21	423.057	0.71531
GO:0019320_hexose_catabolic_process	66	3	1.81518	-0.640369	486	270.352	347.22	424.088	0.714444
GO:0051188_cofactor_biosynthetic_process	66	3	1.81518	-0.640369	486	270.352	347.22	424.088	0.714444
GO:0045596_negative_regulation_of_cell_differentiation	67	3	1.78809	-0.627914	488	272.982	350.49	427.998	0.718217
GO:0046365_monosaccharide_catabolic_process	67	3	1.78809	-0.627914	488	272.982	350.49	427.998	0.718217
GO:0046907_intracellular_transport	595	18	1.20809	-0.627772	489	273.075	350.59	428.105	0.716953
GO:0006644_phospholipid_metabolic_process	132	5	1.51265	-0.627075	490	273.654	351.13	428.606	0.716592
GO:0016051_carbohydrate_biosynthetic_process	99	4	1.6135	-0.627041	491	273.891	351.43	428.969	0.715743
GO:0035107_appendage_morphogenesis	37	2	2.1586	-0.625594	495	276.265	353.84	431.415	0.714828
GO:0035108_limb_morphogenesis	37	2	2.1586	-0.625594	495	276.265	353.84	431.415	0.714828
GO:0048736_appendage_development	37	2	2.1586	-0.625594	495	276.265	353.84	431.415	0.714828
GO:0060173_limb_development	37	2	2.1586	-0.625594	495	276.265	353.84	431.415	0.714828
GO:0065007_biological_regulation	5813	152	1.04421	-0.620859	496	276.699	354.32	431.941	0.714355
GO:0005975_carbohydrate_metabolic_process	379	12	1.2644	-0.615879	497	277.784	355.72	433.656	0.715734
GO:0007204_elevation_of_cytosolic_calcium_ion_concentration	68	3	1.76179	-0.615747	500	278.723	356.85	434.977	0.7137
GO:0043406_positive_regulation_of_MAP_kinase_activity	68	3	1.76179	-0.615747	500	278.723	356.85	434.977	0.7137
GO:0051480_cytosolic_calcium_ion_homeostasis	68	3	1.76179	-0.615747	500	278.723	356.85	434.977	0.7137
GO:0002228_natural_killer_cell_mediated_immunity	11	1	3.63037	-0.613458	510	292.392	372.12	451.848	0.729647
GO:0009303_rRNA_transcription	11	1	3.63037	-0.613458	510	292.392	372.12	451.848	0.729647
GO:0016486_peptide_hormone_processing	11	1	3.63037	-0.613458	510	292.392	372.12	451.848	0.729647
GO:0042267_natural_killer_cell_mediated_cytotoxicity	11	1	3.63037	-0.613458	510	292.392	372.12	451.848	0.729647
GO:0045104_intermediate_filament_cytoskeleton_organization_and_biogenesis	11	1	3.63037	-0.613458	510	292.392	372.12	451.848	0.729647
GO:0045665_negative_regulation_of_neuron_differentiation	11	1	3.63037	-0.613458	510	292.392	372.12	451.848	0.729647
GO:0045767_regulation_of_anti-apoptosis	11	1	3.63037	-0.613458	510	292.392	372.12	451.848	0.729647
GO:0048009_insulin-like_growth_factor_receptor_signaling_pathway	11	1	3.63037	-0.613458	510	292.392	372.12	451.848	0.729647
GO:0048477_oogenesis	11	1	3.63037	-0.613458	510	292.392	372.12	451.848	0.729647
GO:0051668_localization_within_membrane	11	1	3.63037	-0.613458	510	292.392	372.12	451.848	0.729647
GO:0008277_regulation_of_G-protein_coupled_receptor_protein_signaling_pathway	38	2	2.10179	-0.608821	512	295.646	375.75	455.854	0.733887
GO:0031328_positive_regulation_of_cellular_biosynthetic_process	38	2	2.10179	-0.608821	512	295.646	375.75	455.854	0.733887
GO:0006725_aromatic_compound_metabolic_process	101	4	1.58155	-0.607487	513	295.878	375.97	456.062	0.732885
GO:0016053_organic_acid_biosynthetic_process	69	3	1.73626	-0.603857	515	297.485	377.77	458.055	0.733534
GO:0046394_carboxylic_acid_biosynthetic_process	69	3	1.73626	-0.603857	515	297.485	377.77	458.055	0.733534
GO:0015031_protein_transport	641	19	1.18369	-0.593437	516	299.224	380.04	460.856	0.736512
GO:0009259_ribonucleotide_metabolic_process	70	3	1.71146	-0.592237	518	301.044	382.15	463.256	0.737741
GO:0042089_cytokine_biosynthetic_process	70	3	1.71146	-0.592237	518	301.044	382.15	463.256	0.737741
GO:0045184_establishment_of_protein_localization	642	19	1.18185	-0.589785	519	301.133	382.28	463.427	0.73657
GO:0043687_post-translational_protein_modification	942	27	1.14461	-0.589063	520	301.228	382.38	463.532	0.735346
GO:0016192_vesicle-mediated_transport	458	14	1.22069	-0.587232	521	301.549	382.83	464.111	0.734798
GO:0015674_di-__tri-valent_inorganic_cation_transport	137	5	1.45745	-0.585886	522	302.182	383.45	464.718	0.734579
GO:0048468_cell_development	386	12	1.24147	-0.582561	523	302.659	384.01	465.361	0.734245
GO:0001909_leukocyte_mediated_cytotoxicity	12	1	3.32784	-0.580895	544	326.22	409.97	493.72	0.753621
GO:0001952_regulation_of_cell-matrix_adhesion	12	1	3.32784	-0.580895	544	326.22	409.97	493.72	0.753621
GO:0001990_regulation_of_systemic_arterial_blood_pressure_by_hormone	12	1	3.32784	-0.580895	544	326.22	409.97	493.72	0.753621
GO:0006700_C21-steroid_hormone_biosynthetic_process	12	1	3.32784	-0.580895	544	326.22	409.97	493.72	0.753621
GO:0007098_centrosome_cycle	12	1	3.32784	-0.580895	544	326.22	409.97	493.72	0.753621
GO:0007250_activation_of_NF-kappaB-inducing_kinase_activity	12	1	3.32784	-0.580895	544	326.22	409.97	493.72	0.753621
GO:0007263_nitric_oxide_mediated_signal_transduction	12	1	3.32784	-0.580895	544	326.22	409.97	493.72	0.753621
GO:0009081_branched_chain_family_amino_acid_metabolic_process	12	1	3.32784	-0.580895	544	326.22	409.97	493.72	0.753621
GO:0009084_glutamine_family_amino_acid_biosynthetic_process	12	1	3.32784	-0.580895	544	326.22	409.97	493.72	0.753621
GO:0021782_glial_cell_development	12	1	3.32784	-0.580895	544	326.22	409.97	493.72	0.753621
GO:0040018_positive_regulation_of_multicellular_organism_growth	12	1	3.32784	-0.580895	544	326.22	409.97	493.72	0.753621
GO:0042417_dopamine_metabolic_process	12	1	3.32784	-0.580895	544	326.22	409.97	493.72	0.753621
GO:0043279_response_to_alkaloid	12	1	3.32784	-0.580895	544	326.22	409.97	493.72	0.753621
GO:0045055_regulated_secretory_pathway	12	1	3.32784	-0.580895	544	326.22	409.97	493.72	0.753621
GO:0045072_regulation_of_interferon-gamma_biosynthetic_process	12	1	3.32784	-0.580895	544	326.22	409.97	493.72	0.753621
GO:0045103_intermediate_filament-based_process	12	1	3.32784	-0.580895	544	326.22	409.97	493.72	0.753621
GO:0048520_positive_regulation_of_behavior	12	1	3.32784	-0.580895	544	326.22	409.97	493.72	0.753621
GO:0050772_positive_regulation_of_axonogenesis	12	1	3.32784	-0.580895	544	326.22	409.97	493.72	0.753621
GO:0050886_endocrine_process	12	1	3.32784	-0.580895	544	326.22	409.97	493.72	0.753621
GO:0050918_positive_chemotaxis	12	1	3.32784	-0.580895	544	326.22	409.97	493.72	0.753621
GO:0050921_positive_regulation_of_chemotaxis	12	1	3.32784	-0.580895	544	326.22	409.97	493.72	0.753621
GO:0008654_phospholipid_biosynthetic_process	71	3	1.68735	-0.580877	548	327.198	411.09	494.982	0.750164
GO:0022603_regulation_of_anatomical_structure_morphogenesis	71	3	1.68735	-0.580877	548	327.198	411.09	494.982	0.750164
GO:0042107_cytokine_metabolic_process	71	3	1.68735	-0.580877	548	327.198	411.09	494.982	0.750164
GO:0046164_alcohol_catabolic_process	71	3	1.68735	-0.580877	548	327.198	411.09	494.982	0.750164
GO:0046578_regulation_of_Ras_protein_signal_transduction	138	5	1.44688	-0.577987	549	327.409	411.42	495.431	0.749399
GO:0051047_positive_regulation_of_secretion	40	2	1.9967	-0.577047	550	328.825	413.32	497.815	0.751491
GO:0007399_nervous_system_development	647	19	1.17271	-0.5718	551	329.058	413.64	498.222	0.750708
GO:0001654_eye_development	41	2	1.948	-0.561985	556	333.565	418.66	503.755	0.752986
GO:0007259_JAK-STAT_cascade	41	2	1.948	-0.561985	556	333.565	418.66	503.755	0.752986
GO:0030509_BMP_signaling_pathway	41	2	1.948	-0.561985	556	333.565	418.66	503.755	0.752986
GO:0045333_cellular_respiration	41	2	1.948	-0.561985	556	333.565	418.66	503.755	0.752986
GO:0051168_nuclear_export	41	2	1.948	-0.561985	556	333.565	418.66	503.755	0.752986
GO:0010033_response_to_organic_substance	73	3	1.64112	-0.55891	557	334.86	420.44	506.02	0.754829
GO:0016337_cell-cell_adhesion	247	8	1.29341	-0.554252	558	335.178	420.79	506.402	0.754104
GO:0002474_antigen_processing_and_presentation_of_peptide_antigen_via_MHC_class_I	13	1	3.07185	-0.551335	575	353.615	441.38	529.145	0.767617
GO:0007224_smoothened_signaling_pathway	13	1	3.07185	-0.551335	575	353.615	441.38	529.145	0.767617
GO:0007569_cell_aging	13	1	3.07185	-0.551335	575	353.615	441.38	529.145	0.767617
GO:0008206_bile_acid_metabolic_process	13	1	3.07185	-0.551335	575	353.615	441.38	529.145	0.767617
GO:0009595_detection_of_biotic_stimulus	13	1	3.07185	-0.551335	575	353.615	441.38	529.145	0.767617
GO:0015804_neutral_amino_acid_transport	13	1	3.07185	-0.551335	575	353.615	441.38	529.145	0.767617
GO:0030968_endoplasmic_reticulum_unfolded_protein_response	13	1	3.07185	-0.551335	575	353.615	441.38	529.145	0.767617
GO:0032387_negative_regulation_of_intracellular_transport	13	1	3.07185	-0.551335	575	353.615	441.38	529.145	0.767617
GO:0032637_interleukin-8_production	13	1	3.07185	-0.551335	575	353.615	441.38	529.145	0.767617
GO:0034620_cellular_response_to_unfolded_protein	13	1	3.07185	-0.551335	575	353.615	441.38	529.145	0.767617
GO:0042095_interferon-gamma_biosynthetic_process	13	1	3.07185	-0.551335	575	353.615	441.38	529.145	0.767617
GO:0045727_positive_regulation_of_translation	13	1	3.07185	-0.551335	575	353.615	441.38	529.145	0.767617
GO:0045834_positive_regulation_of_lipid_metabolic_process	13	1	3.07185	-0.551335	575	353.615	441.38	529.145	0.767617
GO:0046890_regulation_of_lipid_biosynthetic_process	13	1	3.07185	-0.551335	575	353.615	441.38	529.145	0.767617
GO:0048806_genitalia_development	13	1	3.07185	-0.551335	575	353.615	441.38	529.145	0.767617
GO:0050920_regulation_of_chemotaxis	13	1	3.07185	-0.551335	575	353.615	441.38	529.145	0.767617
GO:0051592_response_to_calcium_ion	13	1	3.07185	-0.551335	575	353.615	441.38	529.145	0.767617
GO:0032501_multicellular_organismal_process	2889	77	1.06435	-0.550849	576	353.652	441.46	529.268	0.766424
GO:0048584_positive_regulation_of_response_to_stimulus	108	4	1.47904	-0.54408	577	356.965	445.01	533.055	0.771248
GO:0006643_membrane_lipid_metabolic_process	178	6	1.34609	-0.540837	578	357.732	445.81	533.888	0.771298
GO:0030005_cellular_di-__tri-valent_inorganic_cation_homeostasis	143	5	1.3963	-0.540091	579	358.132	446.32	534.508	0.770846
GO:0046942_carboxylic_acid_transport	75	3	1.59736	-0.537897	580	358.754	447.07	535.386	0.77081
GO:0006486_protein_amino_acid_glycosylation	109	4	1.46547	-0.535617	582	360.005	448.53	537.055	0.77067
GO:0043413_biopolymer_glycosylation	109	4	1.46547	-0.535617	582	360.005	448.53	537.055	0.77067
GO:0007166_cell_surface_receptor_linked_signal_transduction	1343	37	1.10019	-0.535487	583	360.068	448.57	537.072	0.769417
GO:0006753_nucleoside_phosphate_metabolic_process	179	6	1.33857	-0.534336	585	360.656	449.1	537.544	0.767692
GO:0009117_nucleotide_metabolic_process	179	6	1.33857	-0.534336	585	360.656	449.1	537.544	0.767692
GO:0006497_protein_amino_acid_lipidation	43	2	1.8574	-0.533376	587	362.947	451.79	540.633	0.769659
GO:0006767_water-soluble_vitamin_metabolic_process	43	2	1.8574	-0.533376	587	362.947	451.79	540.633	0.769659
GO:0006790_sulfur_metabolic_process	76	3	1.57634	-0.527731	589	365.39	454.63	543.87	0.771868
GO:0015849_organic_acid_transport	76	3	1.57634	-0.527731	589	365.39	454.63	543.87	0.771868
GO:0000080_G1_phase_of_mitotic_cell_cycle	14	1	2.85243	-0.52433	602	380.994	471.81	562.626	0.783738
GO:0006692_prostanoid_metabolic_process	14	1	2.85243	-0.52433	602	380.994	471.81	562.626	0.783738
GO:0006693_prostaglandin_metabolic_process	14	1	2.85243	-0.52433	602	380.994	471.81	562.626	0.783738
GO:0006760_folic_acid_and_derivative_metabolic_process	14	1	2.85243	-0.52433	602	380.994	471.81	562.626	0.783738
GO:0007281_germ_cell_development	14	1	2.85243	-0.52433	602	380.994	471.81	562.626	0.783738
GO:0015718_monocarboxylic_acid_transport	14	1	2.85243	-0.52433	602	380.994	471.81	562.626	0.783738
GO:0018298_protein-chromophore_linkage	14	1	2.85243	-0.52433	602	380.994	471.81	562.626	0.783738
GO:0042136_neurotransmitter_biosynthetic_process	14	1	2.85243	-0.52433	602	380.994	471.81	562.626	0.783738
GO:0043524_negative_regulation_of_neuron_apoptosis	14	1	2.85243	-0.52433	602	380.994	471.81	562.626	0.783738
GO:0045884_regulation_of_survival_gene_product_expression	14	1	2.85243	-0.52433	602	380.994	471.81	562.626	0.783738
GO:0046928_regulation_of_neurotransmitter_secretion	14	1	2.85243	-0.52433	602	380.994	471.81	562.626	0.783738
GO:0048146_positive_regulation_of_fibroblast_proliferation	14	1	2.85243	-0.52433	602	380.994	471.81	562.626	0.783738
GO:0060191_regulation_of_lipase_activity	14	1	2.85243	-0.52433	602	380.994	471.81	562.626	0.783738
GO:0050878_regulation_of_body_fluid_levels	111	4	1.43906	-0.519108	603	384.72	475.73	566.74	0.788939
GO:0055066_di-__tri-valent_inorganic_cation_homeostasis	146	5	1.3676	-0.518573	604	385.181	476.23	567.279	0.78846
GO:0050789_regulation_of_biological_process	5480	142	1.03479	-0.516264	605	386.001	477.24	568.479	0.788826
GO:0045941_positive_regulation_of_transcription	291	9	1.23507	-0.513595	606	386.79	478.11	569.43	0.78896
GO:0006897_endocytosis	183	6	1.30931	-0.509085	609	388.419	479.76	571.101	0.787783
GO:0007017_microtubule-based_process	183	6	1.30931	-0.509085	609	388.419	479.76	571.101	0.787783
GO:0010324_membrane_invagination	183	6	1.30931	-0.509085	609	388.419	479.76	571.101	0.787783
GO:0007610_behavior	292	9	1.23084	-0.50872	610	388.717	480.11	571.503	0.787066
GO:0007548_sex_differentiation	78	3	1.53592	-0.50805	612	389.879	481.53	573.181	0.786814
GO:0031589_cell-substrate_adhesion	78	3	1.53592	-0.50805	612	389.879	481.53	573.181	0.786814
GO:0046474_glycerophospholipid_biosynthetic_process	45	2	1.77485	-0.506626	613	391.903	483.63	575.357	0.788956
GO:0006874_cellular_calcium_ion_homeostasis	113	4	1.41359	-0.503136	614	393.068	484.88	576.692	0.789707
GO:0001824_blastocyst_development	15	1	2.66227	-0.499524	624	402.96	495.53	588.1	0.794119
GO:0003014_renal_system_process	15	1	2.66227	-0.499524	624	402.96	495.53	588.1	0.794119
GO:0007043_cell-cell_junction_assembly	15	1	2.66227	-0.499524	624	402.96	495.53	588.1	0.794119
GO:0009267_cellular_response_to_starvation	15	1	2.66227	-0.499524	624	402.96	495.53	588.1	0.794119
GO:0014070_response_to_organic_cyclic_substance	15	1	2.66227	-0.499524	624	402.96	495.53	588.1	0.794119
GO:0017148_negative_regulation_of_translation	15	1	2.66227	-0.499524	624	402.96	495.53	588.1	0.794119
GO:0019229_regulation_of_vasoconstriction	15	1	2.66227	-0.499524	624	402.96	495.53	588.1	0.794119
GO:0030178_negative_regulation_of_Wnt_receptor_signaling_pathway	15	1	2.66227	-0.499524	624	402.96	495.53	588.1	0.794119
GO:0045444_fat_cell_differentiation	15	1	2.66227	-0.499524	624	402.96	495.53	588.1	0.794119
GO:0051318_G1_phase	15	1	2.66227	-0.499524	624	402.96	495.53	588.1	0.794119
GO:0006817_phosphate_transport	79	3	1.51648	-0.498523	625	404.273	497.09	589.907	0.795344
GO:0009101_glycoprotein_biosynthetic_process	114	4	1.40119	-0.495345	627	405.053	498.15	591.247	0.794498
GO:0055074_calcium_ion_homeostasis	114	4	1.40119	-0.495345	627	405.053	498.15	591.247	0.794498
GO:0000079_regulation_of_cyclin-dependent_protein_kinase_activity	46	2	1.73626	-0.493895	629	406.57	499.91	593.25	0.794769
GO:0008033_tRNA_processing	46	2	1.73626	-0.493895	629	406.57	499.91	593.25	0.794769
GO:0045944_positive_regulation_of_transcription_from_RNA_polymerase_II_promoter	150	5	1.33113	-0.491216	630	406.998	500.36	593.722	0.794222
GO:0051046_regulation_of_secretion	80	3	1.49753	-0.489196	631	408.366	501.86	595.354	0.795341
GO:0006629_lipid_metabolic_process	634	18	1.13377	-0.488528	632	408.562	502.01	595.458	0.79432
GO:0055114_oxidation_reduction	483	14	1.15751	-0.487972	633	408.688	502.18	595.672	0.793333
GO:0044255_cellular_lipid_metabolic_process	521	15	1.14973	-0.486809	634	409.318	502.94	596.562	0.793281
GO:0051239_regulation_of_multicellular_organismal_process	224	7	1.24794	-0.481822	635	411.441	505.16	598.879	0.795528
GO:0042158_lipoprotein_biosynthetic_process	47	2	1.69932	-0.481566	636	412.703	506.5	600.297	0.796384
GO:0001890_placenta_development	16	1	2.49588	-0.47663	653	427.993	523.92	619.847	0.802328
GO:0001906_cell_killing	16	1	2.49588	-0.47663	653	427.993	523.92	619.847	0.802328
GO:0001942_hair_follicle_development	16	1	2.49588	-0.47663	653	427.993	523.92	619.847	0.802328
GO:0003044_regulation_of_systemic_arterial_blood_pressure_mediated_by_a_chemical_signal	16	1	2.49588	-0.47663	653	427.993	523.92	619.847	0.802328
GO:0008156_negative_regulation_of_DNA_replication	16	1	2.49588	-0.47663	653	427.993	523.92	619.847	0.802328
GO:0018149_peptide_cross-linking	16	1	2.49588	-0.47663	653	427.993	523.92	619.847	0.802328
GO:0022404_molting_cycle_process	16	1	2.49588	-0.47663	653	427.993	523.92	619.847	0.802328
GO:0022405_hair_cycle_process	16	1	2.49588	-0.47663	653	427.993	523.92	619.847	0.802328
GO:0030101_natural_killer_cell_activation	16	1	2.49588	-0.47663	653	427.993	523.92	619.847	0.802328
GO:0042303_molting_cycle	16	1	2.49588	-0.47663	653	427.993	523.92	619.847	0.802328
GO:0042633_hair_cycle	16	1	2.49588	-0.47663	653	427.993	523.92	619.847	0.802328
GO:0043648_dicarboxylic_acid_metabolic_process	16	1	2.49588	-0.47663	653	427.993	523.92	619.847	0.802328
GO:0048002_antigen_processing_and_presentation_of_peptide_antigen	16	1	2.49588	-0.47663	653	427.993	523.92	619.847	0.802328
GO:0048489_synaptic_vesicle_transport	16	1	2.49588	-0.47663	653	427.993	523.92	619.847	0.802328
GO:0050679_positive_regulation_of_epithelial_cell_proliferation	16	1	2.49588	-0.47663	653	427.993	523.92	619.847	0.802328
GO:0050795_regulation_of_behavior	16	1	2.49588	-0.47663	653	427.993	523.92	619.847	0.802328
GO:0051341_regulation_of_oxidoreductase_activity	16	1	2.49588	-0.47663	653	427.993	523.92	619.847	0.802328
GO:0010608_posttranscriptional_regulation_of_gene_expression	117	4	1.36527	-0.472722	654	428.641	524.8	620.959	0.802446
GO:0048193_Golgi_vesicle_transport	82	3	1.461	-0.471125	655	429.943	526.31	622.677	0.803527
GO:0006800_oxygen_and_reactive_oxygen_species_metabolic_process	48	2	1.66392	-0.469622	659	431.441	528.24	625.039	0.801578
GO:0035150_regulation_of_tube_size	48	2	1.66392	-0.469622	659	431.441	528.24	625.039	0.801578
GO:0048469_cell_maturation	48	2	1.66392	-0.469622	659	431.441	528.24	625.039	0.801578
GO:0050880_regulation_of_blood_vessel_size	48	2	1.66392	-0.469622	659	431.441	528.24	625.039	0.801578
GO:0051094_positive_regulation_of_developmental_process	339	10	1.17799	-0.463853	660	432.621	529.75	626.879	0.802652
GO:0032270_positive_regulation_of_cellular_protein_metabolic_process	83	3	1.4434	-0.46237	661	433.343	530.68	628.017	0.802844
GO:0006520_amino_acid_metabolic_process	191	6	1.25447	-0.461996	662	433.612	530.9	628.188	0.801964
GO:0006096_glycolysis	49	2	1.62996	-0.458046	664	436.777	534.51	632.243	0.804985
GO:0051090_regulation_of_transcription_factor_activity	49	2	1.62996	-0.458046	664	436.777	534.51	632.243	0.804985
GO:0022403_cell_cycle_phase	303	9	1.18616	-0.457772	665	436.844	534.6	632.356	0.80391
GO:0001541_ovarian_follicle_development	17	1	2.34906	-0.455413	676	447.546	546.48	645.414	0.808402
GO:0002504_antigen_processing_and_presentation_of_peptide_or_polysaccharide_antigen_via_MHC_class_II	17	1	2.34906	-0.455413	676	447.546	546.48	645.414	0.808402
GO:0008207_C21-steroid_hormone_metabolic_process	17	1	2.34906	-0.455413	676	447.546	546.48	645.414	0.808402
GO:0009112_nucleobase_metabolic_process	17	1	2.34906	-0.455413	676	447.546	546.48	645.414	0.808402
GO:0009612_response_to_mechanical_stimulus	17	1	2.34906	-0.455413	676	447.546	546.48	645.414	0.808402
GO:0017015_regulation_of_transforming_growth_factor_beta_receptor_signaling_pathway	17	1	2.34906	-0.455413	676	447.546	546.48	645.414	0.808402
GO:0019439_aromatic_compound_catabolic_process	17	1	2.34906	-0.455413	676	447.546	546.48	645.414	0.808402
GO:0022600_digestive_system_process	17	1	2.34906	-0.455413	676	447.546	546.48	645.414	0.808402
GO:0031023_microtubule_organizing_center_organization_and_biogenesis	17	1	2.34906	-0.455413	676	447.546	546.48	645.414	0.808402
GO:0042036_negative_regulation_of_cytokine_biosynthetic_process	17	1	2.34906	-0.455413	676	447.546	546.48	645.414	0.808402
GO:0051297_centrosome_organization_and_biogenesis	17	1	2.34906	-0.455413	676	447.546	546.48	645.414	0.808402
GO:0003006_reproductive_developmental_process	84	3	1.42622	-0.453796	679	448.257	547.19	646.123	0.805876
GO:0042445_hormone_metabolic_process	84	3	1.42622	-0.453796	679	448.257	547.19	646.123	0.805876
GO:0051345_positive_regulation_of_hydrolase_activity	84	3	1.42622	-0.453796	679	448.257	547.19	646.123	0.805876
GO:0006875_cellular_metal_ion_homeostasis	120	4	1.33113	-0.451175	680	449.227	548.16	647.093	0.806118
GO:0003018_vascular_process_in_circulatory_system	50	2	1.59736	-0.446823	683	451.6	550.69	649.78	0.806281
GO:0030384_phosphoinositide_metabolic_process	50	2	1.59736	-0.446823	683	451.6	550.69	649.78	0.806281
GO:0031401_positive_regulation_of_protein_modification_process	50	2	1.59736	-0.446823	683	451.6	550.69	649.78	0.806281
GO:0006399_tRNA_metabolic_process	85	3	1.40944	-0.445397	684	452.9	552.14	651.38	0.807222
GO:0055065_metal_ion_homeostasis	121	4	1.32013	-0.444221	685	453.223	552.41	651.597	0.806438
GO:0044262_cellular_carbohydrate_metabolic_process	269	8	1.18763	-0.442491	686	453.385	552.59	651.795	0.805525
GO:0003013_circulatory_system_process	158	5	1.26374	-0.440747	688	454.402	553.43	652.458	0.804404
GO:0008015_blood_circulation	158	5	1.26374	-0.440747	688	454.402	553.43	652.458	0.804404
GO:0008406_gonad_development	51	2	1.56604	-0.435938	690	456.583	556.23	655.877	0.80613
GO:0048608_reproductive_structure_development	51	2	1.56604	-0.435938	690	456.583	556.23	655.877	0.80613
GO:0006890_retrograde_vesicle-mediated_transport__Golgi_to_ER	18	1	2.21856	-0.435679	699	470.945	572.08	673.215	0.818426
GO:0006940_regulation_of_smooth_muscle_contraction	18	1	2.21856	-0.435679	699	470.945	572.08	673.215	0.818426
GO:0007257_activation_of_JNK_activity	18	1	2.21856	-0.435679	699	470.945	572.08	673.215	0.818426
GO:0009593_detection_of_chemical_stimulus	18	1	2.21856	-0.435679	699	470.945	572.08	673.215	0.818426
GO:0009743_response_to_carbohydrate_stimulus	18	1	2.21856	-0.435679	699	470.945	572.08	673.215	0.818426
GO:0030162_regulation_of_proteolysis	18	1	2.21856	-0.435679	699	470.945	572.08	673.215	0.818426
GO:0032609_interferon-gamma_production	18	1	2.21856	-0.435679	699	470.945	572.08	673.215	0.818426
GO:0042176_regulation_of_protein_catabolic_process	18	1	2.21856	-0.435679	699	470.945	572.08	673.215	0.818426
GO:0045840_positive_regulation_of_mitosis	18	1	2.21856	-0.435679	699	470.945	572.08	673.215	0.818426
GO:0019538_protein_metabolic_process	2329	61	1.04593	-0.433631	700	471.264	572.42	673.576	0.817743
GO:0016055_Wnt_receptor_signaling_pathway	123	4	1.29867	-0.430643	701	471.77	572.89	674.01	0.817247
GO:0051247_positive_regulation_of_protein_metabolic_process	87	3	1.37704	-0.42911	702	472.097	573.36	674.623	0.816752
GO:0009628_response_to_abiotic_stimulus	160	5	1.24794	-0.428954	703	472.543	573.99	675.437	0.816486
GO:0009152_purine_ribonucleotide_biosynthetic_process	52	2	1.53592	-0.425376	706	474.832	576.6	678.368	0.816714
GO:0032504_multicellular_organism_reproduction	52	2	1.53592	-0.425376	706	474.832	576.6	678.368	0.816714
GO:0048609_reproductive_process_in_a_multicellular_organism	52	2	1.53592	-0.425376	706	474.832	576.6	678.368	0.816714
GO:0006793_phosphorus_metabolic_process	848	23	1.08312	-0.425242	708	474.972	576.7	678.428	0.814548
GO:0006796_phosphate_metabolic_process	848	23	1.08312	-0.425242	708	474.972	576.7	678.428	0.814548
GO:0001816_cytokine_production	124	4	1.28819	-0.424015	710	475.873	577.52	679.167	0.813408
GO:0022607_cellular_component_assembly	124	4	1.28819	-0.424015	710	475.873	577.52	679.167	0.813408
GO:0006996_organelle_organization_and_biogenesis	1004	27	1.07392	-0.423255	711	476.11	577.79	679.47	0.812644
GO:0044275_cellular_carbohydrate_catabolic_process	88	3	1.36139	-0.421212	712	477.051	578.97	680.889	0.81316
GO:0034622_cellular_macromolecular_complex_assembly	350	10	1.14097	-0.419488	713	477.821	579.68	681.539	0.813015
GO:0006260_DNA_replication	199	6	1.20404	-0.4191	714	477.967	579.9	681.833	0.812185
GO:0006829_zinc_ion_transport	19	1	2.10179	-0.417264	719	487.469	589.81	692.151	0.82032
GO:0006984_ER-nuclear_signaling_pathway	19	1	2.10179	-0.417264	719	487.469	589.81	692.151	0.82032
GO:0034329_cell_junction_assembly	19	1	2.10179	-0.417264	719	487.469	589.81	692.151	0.82032
GO:0042594_response_to_starvation	19	1	2.10179	-0.417264	719	487.469	589.81	692.151	0.82032
GO:0046425_regulation_of_JAK-STAT_cascade	19	1	2.10179	-0.417264	719	487.469	589.81	692.151	0.82032
GO:0043065_positive_regulation_of_apoptosis	237	7	1.17949	-0.416889	720	487.724	590.07	692.416	0.819542
GO:0045935_positive_regulation_of_nucleobase__nucleoside__nucleotide_and_nucleic_acid_metabolic_process	313	9	1.14826	-0.415476	721	488.043	590.43	692.817	0.818904
GO:0006665_sphingolipid_metabolic_process	53	2	1.50694	-0.415124	723	491.739	594.42	697.101	0.822158
GO:0006839_mitochondrial_transport	53	2	1.50694	-0.415124	723	491.739	594.42	697.101	0.822158
GO:0046467_membrane_lipid_biosynthetic_process	89	3	1.34609	-0.413474	724	493.154	595.89	698.626	0.823052
GO:0007517_muscle_development	164	5	1.2175	-0.406291	725	495.032	598.42	701.808	0.825407
GO:0006413_translational_initiation	54	2	1.47904	-0.405171	729	498.293	601.89	705.487	0.825638
GO:0006865_amino_acid_transport	54	2	1.47904	-0.405171	729	498.293	601.89	705.487	0.825638
GO:0010564_regulation_of_cell_cycle_process	54	2	1.47904	-0.405171	729	498.293	601.89	705.487	0.825638
GO:0030522_intracellular_receptor-mediated_signaling_pathway	54	2	1.47904	-0.405171	729	498.293	601.89	705.487	0.825638
GO:0043068_positive_regulation_of_programmed_cell_death	240	7	1.16474	-0.403107	730	498.642	602.24	705.838	0.824986
GO:0030003_cellular_cation_homeostasis	165	5	1.21012	-0.400811	731	499.046	602.89	706.734	0.824747
GO:0003073_regulation_of_systemic_arterial_blood_pressure	20	1	1.9967	-0.400031	742	508.255	613.03	717.805	0.826186
GO:0007031_peroxisome_organization_and_biogenesis	20	1	1.9967	-0.400031	742	508.255	613.03	717.805	0.826186
GO:0007270_nerve-nerve_synaptic_transmission	20	1	1.9967	-0.400031	742	508.255	613.03	717.805	0.826186
GO:0030574_collagen_catabolic_process	20	1	1.9967	-0.400031	742	508.255	613.03	717.805	0.826186
GO:0030902_hindbrain_development	20	1	1.9967	-0.400031	742	508.255	613.03	717.805	0.826186
GO:0031669_cellular_response_to_nutrient_levels	20	1	1.9967	-0.400031	742	508.255	613.03	717.805	0.826186
GO:0032844_regulation_of_homeostatic_process	20	1	1.9967	-0.400031	742	508.255	613.03	717.805	0.826186
GO:0040014_regulation_of_multicellular_organism_growth	20	1	1.9967	-0.400031	742	508.255	613.03	717.805	0.826186
GO:0045216_cell-cell_junction_assembly_and_maintenance	20	1	1.9967	-0.400031	742	508.255	613.03	717.805	0.826186
GO:0050714_positive_regulation_of_protein_secretion	20	1	1.9967	-0.400031	742	508.255	613.03	717.805	0.826186
GO:0050769_positive_regulation_of_neurogenesis	20	1	1.9967	-0.400031	742	508.255	613.03	717.805	0.826186
GO:0030163_protein_catabolic_process	241	7	1.15991	-0.398607	744	508.604	613.33	718.056	0.824368
GO:0048699_generation_of_neurons	241	7	1.15991	-0.398607	744	508.604	613.33	718.056	0.824368
GO:0044271_nitrogen_compound_biosynthetic_process	91	3	1.31651	-0.398457	745	510.409	615.27	720.131	0.825866
GO:0006164_purine_nucleotide_biosynthetic_process	55	2	1.45215	-0.395504	748	514.062	619.04	724.018	0.827594
GO:0008217_regulation_of_blood_pressure	55	2	1.45215	-0.395504	748	514.062	619.04	724.018	0.827594
GO:0051716_cellular_response_to_stimulus	55	2	1.45215	-0.395504	748	514.062	619.04	724.018	0.827594
GO:0001775_cell_activation	205	6	1.1688	-0.389443	749	516.101	621.33	726.559	0.829546
GO:0000279_M_phase	244	7	1.14565	-0.385385	750	518.807	624.27	729.733	0.83236
GO:0016052_carbohydrate_catabolic_process	93	3	1.28819	-0.384029	752	520.154	625.98	731.806	0.83242
GO:0048598_embryonic_morphogenesis	93	3	1.28819	-0.384029	752	520.154	625.98	731.806	0.83242
GO:0000718_nucleotide-excision_repair__DNA_damage_removal	21	1	1.90162	-0.383863	765	530.461	636.61	742.759	0.83217
GO:0000723_telomere_maintenance	21	1	1.90162	-0.383863	765	530.461	636.61	742.759	0.83217
GO:0006406_mRNA_export_from_nucleus	21	1	1.90162	-0.383863	765	530.461	636.61	742.759	0.83217
GO:0006749_glutathione_metabolic_process	21	1	1.90162	-0.383863	765	530.461	636.61	742.759	0.83217
GO:0006879_cellular_iron_ion_homeostasis	21	1	1.90162	-0.383863	765	530.461	636.61	742.759	0.83217
GO:0007260_tyrosine_phosphorylation_of_STAT_protein	21	1	1.90162	-0.383863	765	530.461	636.61	742.759	0.83217
GO:0016338_calcium-independent_cell-cell_adhesion	21	1	1.90162	-0.383863	765	530.461	636.61	742.759	0.83217
GO:0019217_regulation_of_fatty_acid_metabolic_process	21	1	1.90162	-0.383863	765	530.461	636.61	742.759	0.83217
GO:0030166_proteoglycan_biosynthetic_process	21	1	1.90162	-0.383863	765	530.461	636.61	742.759	0.83217
GO:0032200_telomere_organization_and_biogenesis	21	1	1.90162	-0.383863	765	530.461	636.61	742.759	0.83217
GO:0042310_vasoconstriction	21	1	1.90162	-0.383863	765	530.461	636.61	742.759	0.83217
GO:0043507_positive_regulation_of_JNK_activity	21	1	1.90162	-0.383863	765	530.461	636.61	742.759	0.83217
GO:0051053_negative_regulation_of_DNA_metabolic_process	21	1	1.90162	-0.383863	765	530.461	636.61	742.759	0.83217
GO:0000278_mitotic_cell_cycle	322	9	1.11617	-0.380425	766	531.207	637.39	743.573	0.832102
GO:0030182_neuron_differentiation	207	6	1.15751	-0.380007	767	531.633	637.84	744.047	0.831604
GO:0051101_regulation_of_DNA_binding	57	2	1.40119	-0.376986	768	532.988	639.31	745.632	0.832435
GO:0008544_epidermis_development	133	4	1.20102	-0.368859	769	536.079	642.63	749.181	0.83567
GO:0000060_protein_import_into_nucleus__translocation	22	1	1.81518	-0.368658	782	547.489	654.39	761.291	0.836816
GO:0006044_N-acetylglucosamine_metabolic_process	22	1	1.81518	-0.368658	782	547.489	654.39	761.291	0.836816
GO:0006626_protein_targeting_to_mitochondrion	22	1	1.81518	-0.368658	782	547.489	654.39	761.291	0.836816
GO:0006914_autophagy	22	1	1.81518	-0.368658	782	547.489	654.39	761.291	0.836816
GO:0022407_regulation_of_cell-cell_adhesion	22	1	1.81518	-0.368658	782	547.489	654.39	761.291	0.836816
GO:0042476_odontogenesis	22	1	1.81518	-0.368658	782	547.489	654.39	761.291	0.836816
GO:0044254_multicellular_organismal_protein_catabolic_process	22	1	1.81518	-0.368658	782	547.489	654.39	761.291	0.836816
GO:0044256_protein_digestion	22	1	1.81518	-0.368658	782	547.489	654.39	761.291	0.836816
GO:0044259_multicellular_organismal_macromolecule_metabolic_process	22	1	1.81518	-0.368658	782	547.489	654.39	761.291	0.836816
GO:0044266_multicellular_organismal_macromolecule_catabolic_process	22	1	1.81518	-0.368658	782	547.489	654.39	761.291	0.836816
GO:0044268_multicellular_organismal_protein_metabolic_process	22	1	1.81518	-0.368658	782	547.489	654.39	761.291	0.836816
GO:0050851_antigen_receptor-mediated_signaling_pathway	22	1	1.81518	-0.368658	782	547.489	654.39	761.291	0.836816
GO:0055072_iron_ion_homeostasis	22	1	1.81518	-0.368658	782	547.489	654.39	761.291	0.836816
GO:0006820_anion_transport	172	5	1.16087	-0.36442	783	548.648	655.83	763.012	0.837586
GO:0006576_biogenic_amine_metabolic_process	59	2	1.3537	-0.359487	784	551.974	658.88	765.786	0.840408
GO:0019318_hexose_metabolic_process	135	4	1.18323	-0.357624	785	552.356	659.33	766.304	0.839911
GO:0050801_ion_homeostasis	251	7	1.1137	-0.356087	786	553.353	660.31	767.267	0.840089
GO:0006041_glucosamine_metabolic_process	23	1	1.73626	-0.354329	797	565.621	672.44	779.259	0.843714
GO:0006584_catecholamine_metabolic_process	23	1	1.73626	-0.354329	797	565.621	672.44	779.259	0.843714
GO:0006752_group_transfer_coenzyme_metabolic_process	23	1	1.73626	-0.354329	797	565.621	672.44	779.259	0.843714
GO:0006769_nicotinamide_metabolic_process	23	1	1.73626	-0.354329	797	565.621	672.44	779.259	0.843714
GO:0007422_peripheral_nervous_system_development	23	1	1.73626	-0.354329	797	565.621	672.44	779.259	0.843714
GO:0009166_nucleotide_catabolic_process	23	1	1.73626	-0.354329	797	565.621	672.44	779.259	0.843714
GO:0032312_regulation_of_ARF_GTPase_activity	23	1	1.73626	-0.354329	797	565.621	672.44	779.259	0.843714
GO:0035264_multicellular_organism_growth	23	1	1.73626	-0.354329	797	565.621	672.44	779.259	0.843714
GO:0042632_cholesterol_homeostasis	23	1	1.73626	-0.354329	797	565.621	672.44	779.259	0.843714
GO:0043506_regulation_of_JNK_activity	23	1	1.73626	-0.354329	797	565.621	672.44	779.259	0.843714
GO:0055092_sterol_homeostasis	23	1	1.73626	-0.354329	797	565.621	672.44	779.259	0.843714
GO:0009150_purine_ribonucleotide_metabolic_process	60	2	1.33113	-0.351098	798	568.37	675.53	782.69	0.846529
GO:0009100_glycoprotein_metabolic_process	137	4	1.16596	-0.346735	799	570.648	677.98	785.312	0.848536
GO:0009056_catabolic_process	686	18	1.04783	-0.343142	800	572.022	679.52	787.018	0.8494
GO:0001932_regulation_of_protein_amino_acid_phosphorylation	61	2	1.30931	-0.342936	801	574.278	681.9	789.522	0.851311
GO:0002274_myeloid_leukocyte_activation	24	1	1.66392	-0.340799	812	584.428	692.45	800.472	0.852771
GO:0006099_tricarboxylic_acid_cycle	24	1	1.66392	-0.340799	812	584.428	692.45	800.472	0.852771
GO:0018958_phenol_metabolic_process	24	1	1.66392	-0.340799	812	584.428	692.45	800.472	0.852771
GO:0019362_pyridine_nucleotide_metabolic_process	24	1	1.66392	-0.340799	812	584.428	692.45	800.472	0.852771
GO:0030111_regulation_of_Wnt_receptor_signaling_pathway	24	1	1.66392	-0.340799	812	584.428	692.45	800.472	0.852771
GO:0031668_cellular_response_to_extracellular_stimulus	24	1	1.66392	-0.340799	812	584.428	692.45	800.472	0.852771
GO:0034330_cell_junction_assembly_and_maintenance	24	1	1.66392	-0.340799	812	584.428	692.45	800.472	0.852771
GO:0042102_positive_regulation_of_T_cell_proliferation	24	1	1.66392	-0.340799	812	584.428	692.45	800.472	0.852771
GO:0042311_vasodilation	24	1	1.66392	-0.340799	812	584.428	692.45	800.472	0.852771
GO:0043410_positive_regulation_of_MAPKKK_cascade	24	1	1.66392	-0.340799	812	584.428	692.45	800.472	0.852771
GO:0046356_acetyl-CoA_catabolic_process	24	1	1.66392	-0.340799	812	584.428	692.45	800.472	0.852771
GO:0010558_negative_regulation_of_macromolecule_biosynthetic_process	295	8	1.08296	-0.337055	813	585.892	694.1	802.308	0.853752
GO:0005996_monosaccharide_metabolic_process	139	4	1.14918	-0.336177	814	586.052	694.31	802.568	0.852961
GO:0042035_regulation_of_cytokine_biosynthetic_process	62	2	1.28819	-0.334995	815	587.746	696	804.254	0.853988
GO:0009057_macromolecule_catabolic_process	414	11	1.06105	-0.333345	816	588.194	696.48	804.766	0.853529
GO:0006006_glucose_metabolic_process	101	3	1.18616	-0.331678	817	589.023	697.32	805.617	0.853513
GO:0006090_pyruvate_metabolic_process	25	1	1.59736	-0.328002	825	598.053	706.51	814.967	0.856376
GO:0007190_activation_of_adenylate_cyclase_activity	25	1	1.59736	-0.328002	825	598.053	706.51	814.967	0.856376
GO:0007568_aging	25	1	1.59736	-0.328002	825	598.053	706.51	814.967	0.856376
GO:0007585_respiratory_gaseous_exchange	25	1	1.59736	-0.328002	825	598.053	706.51	814.967	0.856376
GO:0031327_negative_regulation_of_cellular_biosynthetic_process	25	1	1.59736	-0.328002	825	598.053	706.51	814.967	0.856376
GO:0043523_regulation_of_neuron_apoptosis	25	1	1.59736	-0.328002	825	598.053	706.51	814.967	0.856376
GO:0044243_multicellular_organismal_catabolic_process	25	1	1.59736	-0.328002	825	598.053	706.51	814.967	0.856376
GO:0045664_regulation_of_neuron_differentiation	25	1	1.59736	-0.328002	825	598.053	706.51	814.967	0.856376
GO:0042157_lipoprotein_metabolic_process	63	2	1.26775	-0.327265	828	600.196	708.8	817.404	0.856039
GO:0051241_negative_regulation_of_multicellular_organismal_process	63	2	1.26775	-0.327265	828	600.196	708.8	817.404	0.856039
GO:0065002_intracellular_protein_transport_across_a_membrane	63	2	1.26775	-0.327265	828	600.196	708.8	817.404	0.856039
GO:0051056_regulation_of_small_GTPase_mediated_signal_transduction	180	5	1.10928	-0.326743	830	600.41	709.13	817.85	0.854373
GO:0055080_cation_homeostasis	180	5	1.10928	-0.326743	830	600.41	709.13	817.85	0.854373
GO:0007067_mitosis	181	5	1.10315	-0.322306	832	602.059	710.89	819.721	0.854435
GO:0008361_regulation_of_cell_size	181	5	1.10315	-0.322306	832	602.059	710.89	819.721	0.854435
GO:0022402_cell_cycle_process	418	11	1.05089	-0.321512	833	602.34	711.11	819.88	0.853673
GO:0007398_ectoderm_development	143	4	1.11704	-0.316016	834	604.885	713.87	822.855	0.855959
GO:0002429_immune_response-activating_cell_surface_receptor_signaling_pathway	26	1	1.53592	-0.315877	840	611.903	721.17	830.437	0.858536
GO:0006805_xenobiotic_metabolic_process	26	1	1.53592	-0.315877	840	611.903	721.17	830.437	0.858536
GO:0009109_coenzyme_catabolic_process	26	1	1.53592	-0.315877	840	611.903	721.17	830.437	0.858536
GO:0044403_symbiosis__encompassing_mutualism_through_parasitism	26	1	1.53592	-0.315877	840	611.903	721.17	830.437	0.858536
GO:0046456_icosanoid_biosynthetic_process	26	1	1.53592	-0.315877	840	611.903	721.17	830.437	0.858536
GO:0048754_branching_morphogenesis_of_a_tube	26	1	1.53592	-0.315877	840	611.903	721.17	830.437	0.858536
GO:0000087_M_phase_of_mitotic_cell_cycle	183	5	1.09109	-0.313605	841	613.146	722.67	832.194	0.859298
GO:0007417_central_nervous_system_development	223	6	1.07446	-0.311885	842	614.489	724	833.511	0.859857
GO:0007049_cell_cycle	702	18	1.02395	-0.306337	843	617.679	727.01	836.341	0.862408
GO:0006261_DNA-dependent_DNA_replication	66	2	1.21012	-0.30528	845	619.078	728.45	837.822	0.862071
GO:0051130_positive_regulation_of_cellular_component_organization_and_biogenesis	66	2	1.21012	-0.30528	845	619.078	728.45	837.822	0.862071
GO:0002768_immune_response-regulating_cell_surface_receptor_signaling_pathway	27	1	1.47904	-0.304372	855	628.334	738.3	848.266	0.863509
GO:0006084_acetyl-CoA_metabolic_process	27	1	1.47904	-0.304372	855	628.334	738.3	848.266	0.863509
GO:0006638_neutral_lipid_metabolic_process	27	1	1.47904	-0.304372	855	628.334	738.3	848.266	0.863509
GO:0006639_acylglycerol_metabolic_process	27	1	1.47904	-0.304372	855	628.334	738.3	848.266	0.863509
GO:0007623_circadian_rhythm	27	1	1.47904	-0.304372	855	628.334	738.3	848.266	0.863509
GO:0009953_dorsal_ventral_pattern_formation	27	1	1.47904	-0.304372	855	628.334	738.3	848.266	0.863509
GO:0031281_positive_regulation_of_cyclase_activity	27	1	1.47904	-0.304372	855	628.334	738.3	848.266	0.863509
GO:0044236_multicellular_organismal_metabolic_process	27	1	1.47904	-0.304372	855	628.334	738.3	848.266	0.863509
GO:0045762_positive_regulation_of_adenylate_cyclase_activity	27	1	1.47904	-0.304372	855	628.334	738.3	848.266	0.863509
GO:0051349_positive_regulation_of_lyase_activity	27	1	1.47904	-0.304372	855	628.334	738.3	848.266	0.863509
GO:0051726_regulation_of_cell_cycle	265	7	1.05486	-0.303519	856	628.631	738.58	848.529	0.862827
GO:0045892_negative_regulation_of_transcription__DNA-dependent	186	5	1.0735	-0.300973	857	629.383	739.34	849.297	0.862707
GO:0048878_chemical_homeostasis	306	8	1.04403	-0.299712	858	630.004	739.95	849.896	0.862413
GO:0046483_heterocycle_metabolic_process	67	2	1.19206	-0.29833	859	631.692	741.98	852.268	0.863772
GO:0009890_negative_regulation_of_biosynthetic_process	307	8	1.04063	-0.296508	860	633.458	743.73	854.002	0.864802
GO:0002757_immune_response-activating_signal_transduction	28	1	1.42622	-0.293442	868	640.262	750.7	861.138	0.864862
GO:0006040_amino_sugar_metabolic_process	28	1	1.42622	-0.293442	868	640.262	750.7	861.138	0.864862
GO:0009062_fatty_acid_catabolic_process	28	1	1.42622	-0.293442	868	640.262	750.7	861.138	0.864862
GO:0009410_response_to_xenobiotic_stimulus	28	1	1.42622	-0.293442	868	640.262	750.7	861.138	0.864862
GO:0009451_RNA_modification	28	1	1.42622	-0.293442	868	640.262	750.7	861.138	0.864862
GO:0046486_glycerolipid_metabolic_process	28	1	1.42622	-0.293442	868	640.262	750.7	861.138	0.864862
GO:0046546_development_of_primary_male_sexual_characteristics	28	1	1.42622	-0.293442	868	640.262	750.7	861.138	0.864862
GO:0050678_regulation_of_epithelial_cell_proliferation	28	1	1.42622	-0.293442	868	640.262	750.7	861.138	0.864862
GO:0051253_negative_regulation_of_RNA_metabolic_process	188	5	1.06208	-0.292824	869	640.947	751.38	861.813	0.864649
GO:0006163_purine_nucleotide_metabolic_process	68	2	1.17453	-0.291559	871	644.623	755.07	865.517	0.8669
GO:0007519_skeletal_muscle_development	68	2	1.17453	-0.291559	871	644.623	755.07	865.517	0.8669
GO:0006917_induction_of_apoptosis	189	5	1.05646	-0.288828	872	645.11	755.49	865.87	0.866388
GO:0006936_muscle_contraction	149	4	1.07205	-0.288005	873	645.928	756.27	866.612	0.866289
GO:0001505_regulation_of_neurotransmitter_levels	69	2	1.15751	-0.284962	876	650.535	760.72	870.905	0.868402
GO:0015837_amine_transport	69	2	1.15751	-0.284962	876	650.535	760.72	870.905	0.868402
GO:0051606_detection_of_stimulus	69	2	1.15751	-0.284962	876	650.535	760.72	870.905	0.868402
GO:0012502_induction_of_programmed_cell_death	190	5	1.05089	-0.284885	877	651.016	761.24	871.464	0.868005
GO:0002764_immune_response-regulating_signal_transduction	29	1	1.37704	-0.283043	885	660.495	771.51	882.525	0.871763
GO:0006405_RNA_export_from_nucleus	29	1	1.37704	-0.283043	885	660.495	771.51	882.525	0.871763
GO:0006662_glycerol_ether_metabolic_process	29	1	1.37704	-0.283043	885	660.495	771.51	882.525	0.871763
GO:0009266_response_to_temperature_stimulus	29	1	1.37704	-0.283043	885	660.495	771.51	882.525	0.871763
GO:0019079_viral_genome_replication	29	1	1.37704	-0.283043	885	660.495	771.51	882.525	0.871763
GO:0033554_cellular_response_to_stress	29	1	1.37704	-0.283043	885	660.495	771.51	882.525	0.871763
GO:0046148_pigment_biosynthetic_process	29	1	1.37704	-0.283043	885	660.495	771.51	882.525	0.871763
GO:0055088_lipid_homeostasis	29	1	1.37704	-0.283043	885	660.495	771.51	882.525	0.871763
GO:0006886_intracellular_protein_transport	352	9	1.02104	-0.281721	886	661.03	772.13	883.23	0.871479
GO:0006816_calcium_ion_transport	110	3	1.08911	-0.281656	887	661.414	772.58	883.746	0.871003
GO:0006730_one-carbon_compound_metabolic_process	70	2	1.14097	-0.278532	888	664.915	776.36	887.805	0.874279
GO:0050896_response_to_stimulus	2118	53	0.999293	-0.278307	889	664.961	776.42	887.879	0.873363
GO:0007409_axonogenesis	111	3	1.0793	-0.276605	892	667.027	778.37	889.713	0.872612
GO:0009165_nucleotide_biosynthetic_process	111	3	1.0793	-0.276605	892	667.027	778.37	889.713	0.872612
GO:0009719_response_to_endogenous_stimulus	111	3	1.0793	-0.276605	892	667.027	778.37	889.713	0.872612
GO:0045893_positive_regulation_of_transcription__DNA-dependent	233	6	1.02834	-0.275286	893	667.167	778.48	889.793	0.871758
GO:0003012_muscle_system_process	152	4	1.05089	-0.274934	896	667.936	779.25	890.564	0.869699
GO:0006813_potassium_ion_transport	152	4	1.05089	-0.274934	896	667.936	779.25	890.564	0.869699
GO:0032940_secretion_by_cell	152	4	1.05089	-0.274934	896	667.936	779.25	890.564	0.869699
GO:0006810_transport	2242	56	0.99746	-0.273439	897	668.472	779.81	891.148	0.869353
GO:0001763_morphogenesis_of_a_branching_structure	30	1	1.33113	-0.273139	907	676.206	787.83	899.454	0.868611
GO:0001819_positive_regulation_of_cytokine_production	30	1	1.33113	-0.273139	907	676.206	787.83	899.454	0.868611
GO:0030282_bone_mineralization	30	1	1.33113	-0.273139	907	676.206	787.83	899.454	0.868611
GO:0032946_positive_regulation_of_mononuclear_cell_proliferation	30	1	1.33113	-0.273139	907	676.206	787.83	899.454	0.868611
GO:0045445_myoblast_differentiation	30	1	1.33113	-0.273139	907	676.206	787.83	899.454	0.868611
GO:0050671_positive_regulation_of_lymphocyte_proliferation	30	1	1.33113	-0.273139	907	676.206	787.83	899.454	0.868611
GO:0050708_regulation_of_protein_secretion	30	1	1.33113	-0.273139	907	676.206	787.83	899.454	0.868611
GO:0051187_cofactor_catabolic_process	30	1	1.33113	-0.273139	907	676.206	787.83	899.454	0.868611
GO:0051402_neuron_apoptosis	30	1	1.33113	-0.273139	907	676.206	787.83	899.454	0.868611
GO:0055085_transmembrane_transport	30	1	1.33113	-0.273139	907	676.206	787.83	899.454	0.868611
GO:0045165_cell_fate_commitment	71	2	1.1249	-0.272264	908	678.006	789.79	901.574	0.869813
GO:0009987_cellular_process	9780	245	1.00039	-0.272221	909	678.129	789.9	901.671	0.868977
GO:0006873_cellular_ion_homeostasis	234	6	1.02395	-0.271854	910	678.256	790.03	901.804	0.868165
GO:0018193_peptidyl-amino_acid_modification	112	3	1.06966	-0.271647	911	678.558	790.34	902.122	0.867552
GO:0009611_response_to_wounding	396	10	1.00843	-0.271622	913	678.757	790.58	902.403	0.865915
GO:0030001_metal_ion_transport	396	10	1.00843	-0.271622	913	678.757	790.58	902.403	0.865915
GO:0044260_cellular_macromolecule_metabolic_process	2406	60	0.995861	-0.268858	914	679.133	791.08	903.027	0.865514
GO:0051254_positive_regulation_of_RNA_metabolic_process	235	6	1.01959	-0.268462	915	679.275	791.2	903.125	0.864699
GO:0046649_lymphocyte_activation	154	4	1.03725	-0.266545	916	680.373	792.23	904.087	0.86488
GO:0044267_cellular_protein_metabolic_process	2290	57	0.993991	-0.263898	917	681.765	793.7	905.635	0.86554
GO:0050673_epithelial_cell_proliferation	31	1	1.28819	-0.263695	918	684.949	797.08	909.211	0.868279
GO:0051234_establishment_of_localization	2291	57	0.993557	-0.262718	919	685.371	797.43	909.489	0.867715
GO:0055082_cellular_chemical_homeostasis	237	6	1.01099	-0.261794	920	686.144	798.18	910.216	0.867587
GO:0006650_glycerophospholipid_metabolic_process	73	2	1.09408	-0.260195	922	687.942	799.99	912.038	0.867668
GO:0007160_cell-matrix_adhesion	73	2	1.09408	-0.260195	922	687.942	799.99	912.038	0.867668
GO:0008037_cell_recognition	32	1	1.24794	-0.254681	927	695.871	807.83	919.789	0.871446
GO:0016054_organic_acid_catabolic_process	32	1	1.24794	-0.254681	927	695.871	807.83	919.789	0.871446
GO:0046395_carboxylic_acid_catabolic_process	32	1	1.24794	-0.254681	927	695.871	807.83	919.789	0.871446
GO:0046519_sphingoid_metabolic_process	32	1	1.24794	-0.254681	927	695.871	807.83	919.789	0.871446
GO:0051216_cartilage_development	32	1	1.24794	-0.254681	927	695.871	807.83	919.789	0.871446
GO:0051098_regulation_of_binding	74	2	1.0793	-0.254385	928	697.177	809.02	920.863	0.871789
GO:0016044_membrane_organization_and_biogenesis	283	7	0.987767	-0.246319	929	702.168	814.01	925.852	0.876222
GO:0000082_G1_S_transition_of_mitotic_cell_cycle	33	1	1.21012	-0.246069	936	706.925	818.94	930.955	0.874936
GO:0000910_cytokinesis	33	1	1.21012	-0.246069	936	706.925	818.94	930.955	0.874936
GO:0006733_oxidoreduction_coenzyme_metabolic_process	33	1	1.21012	-0.246069	936	706.925	818.94	930.955	0.874936
GO:0008286_insulin_receptor_signaling_pathway	33	1	1.21012	-0.246069	936	706.925	818.94	930.955	0.874936
GO:0030534_adult_behavior	33	1	1.21012	-0.246069	936	706.925	818.94	930.955	0.874936
GO:0042440_pigment_metabolic_process	33	1	1.21012	-0.246069	936	706.925	818.94	930.955	0.874936
GO:0048589_developmental_growth	33	1	1.21012	-0.246069	936	706.925	818.94	930.955	0.874936
GO:0006887_exocytosis	76	2	1.05089	-0.243189	937	708.804	820.8	932.796	0.875987
GO:0048667_neuron_morphogenesis_during_differentiation	119	3	1.00674	-0.239401	939	711.242	823.24	935.238	0.87672
GO:0048812_neurite_morphogenesis	119	3	1.00674	-0.239401	939	711.242	823.24	935.238	0.87672
GO:0043086_negative_regulation_of_catalytic_activity	161	4	0.99215	-0.23911	940	711.502	823.56	935.618	0.876128
GO:0007631_feeding_behavior	34	1	1.17453	-0.237834	946	716.154	828.16	940.166	0.875433
GO:0015758_glucose_transport	34	1	1.17453	-0.237834	946	716.154	828.16	940.166	0.875433
GO:0016050_vesicle_organization_and_biogenesis	34	1	1.17453	-0.237834	946	716.154	828.16	940.166	0.875433
GO:0042129_regulation_of_T_cell_proliferation	34	1	1.17453	-0.237834	946	716.154	828.16	940.166	0.875433
GO:0046661_male_sex_differentiation	34	1	1.17453	-0.237834	946	716.154	828.16	940.166	0.875433
GO:0051051_negative_regulation_of_transport	34	1	1.17453	-0.237834	946	716.154	828.16	940.166	0.875433
GO:0002443_leukocyte_mediated_immunity	77	2	1.03725	-0.237796	947	717.323	829.28	941.237	0.875692
GO:0007389_pattern_specification_process	120	3	0.998351	-0.235125	948	719.369	831.28	943.191	0.876878
GO:0009607_response_to_biotic_stimulus	246	6	0.974001	-0.233637	949	720.341	832.23	944.119	0.876955
GO:0008203_cholesterol_metabolic_process	78	2	1.02395	-0.232533	950	723.087	834.73	946.373	0.878663
GO:0045595_regulation_of_cell_differentiation	163	4	0.979976	-0.231791	951	723.564	835.26	946.956	0.878297
GO:0006508_proteolysis	618	15	0.969273	-0.230584	952	724.717	836.33	947.943	0.878498
GO:0006909_phagocytosis	35	1	1.14097	-0.229953	957	731.63	843.45	955.27	0.881348
GO:0008645_hexose_transport	35	1	1.14097	-0.229953	957	731.63	843.45	955.27	0.881348
GO:0009894_regulation_of_catabolic_process	35	1	1.14097	-0.229953	957	731.63	843.45	955.27	0.881348
GO:0010038_response_to_metal_ion	35	1	1.14097	-0.229953	957	731.63	843.45	955.27	0.881348
GO:0015749_monosaccharide_transport	35	1	1.14097	-0.229953	957	731.63	843.45	955.27	0.881348
GO:0051329_interphase_of_mitotic_cell_cycle	79	2	1.01099	-0.227397	958	735.046	846.89	958.734	0.884019
GO:0045934_negative_regulation_of_nucleobase__nucleoside__nucleotide_and_nucleic_acid_metabolic_process	290	7	0.963925	-0.226849	959	735.095	846.98	958.865	0.883191
GO:0044248_cellular_catabolic_process	581	14	0.962266	-0.222955	960	737.683	849.38	961.077	0.884771
GO:0006446_regulation_of_translational_initiation	36	1	1.10928	-0.222404	964	743.45	854.87	966.29	0.886795
GO:0008624_induction_of_apoptosis_by_extracellular_signals	36	1	1.10928	-0.222404	964	743.45	854.87	966.29	0.886795
GO:0008652_amino_acid_biosynthetic_process	36	1	1.10928	-0.222404	964	743.45	854.87	966.29	0.886795
GO:0009755_hormone-mediated_signaling	36	1	1.10928	-0.222404	964	743.45	854.87	966.29	0.886795
GO:0007423_sensory_organ_development	80	2	0.998351	-0.222385	965	744.811	856.28	967.749	0.887337
GO:0040007_growth	250	6	0.958417	-0.22204	966	745.324	856.79	968.256	0.886946
GO:0044419_interspecies_interaction_between_organisms	209	5	0.95536	-0.218973	967	746.911	858.17	969.429	0.887456
GO:0031399_regulation_of_protein_modification_process	81	2	0.986025	-0.217492	968	749.117	860.32	971.523	0.88876
GO:0016310_phosphorylation	708	17	0.958868	-0.216322	969	749.38	860.6	971.82	0.888132
GO:0007162_negative_regulation_of_cell_adhesion	37	1	1.0793	-0.215168	975	754.542	866.31	978.078	0.888523
GO:0007269_neurotransmitter_secretion	37	1	1.0793	-0.215168	975	754.542	866.31	978.078	0.888523
GO:0009411_response_to_UV	37	1	1.0793	-0.215168	975	754.542	866.31	978.078	0.888523
GO:0032011_ARF_protein_signal_transduction	37	1	1.0793	-0.215168	975	754.542	866.31	978.078	0.888523
GO:0032012_regulation_of_ARF_protein_signal_transduction	37	1	1.0793	-0.215168	975	754.542	866.31	978.078	0.888523
GO:0032386_regulation_of_intracellular_transport	37	1	1.0793	-0.215168	975	754.542	866.31	978.078	0.888523
GO:0000904_cellular_morphogenesis_during_differentiation	125	3	0.958417	-0.214876	976	755.144	866.85	978.556	0.888166
GO:0043285_biopolymer_catabolic_process	337	8	0.947989	-0.213507	977	755.793	867.5	979.207	0.887922
GO:0051240_positive_regulation_of_multicellular_organismal_process	82	2	0.974001	-0.212716	979	757.309	869.12	980.931	0.887763
GO:0051325_interphase	82	2	0.974001	-0.212716	979	757.309	869.12	980.931	0.887763
GO:0006275_regulation_of_DNA_replication	38	1	1.05089	-0.208228	983	766.142	877.81	989.478	0.892991
GO:0006919_caspase_activation	38	1	1.05089	-0.208228	983	766.142	877.81	989.478	0.892991
GO:0042446_hormone_biosynthetic_process	38	1	1.05089	-0.208228	983	766.142	877.81	989.478	0.892991
GO:0043408_regulation_of_MAPKKK_cascade	38	1	1.05089	-0.208228	983	766.142	877.81	989.478	0.892991
GO:0006836_neurotransmitter_transport	83	2	0.962266	-0.208053	984	767.285	878.93	990.575	0.893222
GO:0006913_nucleocytoplasmic_transport	127	3	0.943323	-0.207278	985	767.607	879.29	990.973	0.89268
GO:0051169_nuclear_transport	128	3	0.935954	-0.203581	986	769.584	881.24	992.896	0.893753
GO:0007088_regulation_of_mitosis	39	1	1.02395	-0.201567	989	772.644	884.47	996.296	0.894307
GO:0008360_regulation_of_cell_shape	39	1	1.02395	-0.201567	989	772.644	884.47	996.296	0.894307
GO:0042098_T_cell_proliferation	39	1	1.02395	-0.201567	989	772.644	884.47	996.296	0.894307
GO:0016049_cell_growth	172	4	0.928698	-0.201451	990	773.203	884.88	996.557	0.893818
GO:0006397_mRNA_processing	258	6	0.928698	-0.200415	991	774.298	886	997.702	0.894046
GO:0003002_regionalization	85	2	0.939624	-0.199053	993	776.874	888.36	999.846	0.894622
GO:0016125_sterol_metabolic_process	85	2	0.939624	-0.199053	993	776.874	888.36	999.846	0.894622
GO:0006605_protein_targeting	174	4	0.918024	-0.195249	994	778.361	889.91	1001.46	0.895282
GO:0006937_regulation_of_muscle_contraction	40	1	0.998351	-0.195169	997	781.795	893.28	1004.77	0.895968
GO:0010035_response_to_inorganic_substance	40	1	0.998351	-0.195169	997	781.795	893.28	1004.77	0.895968
GO:0022604_regulation_of_cell_morphogenesis	40	1	0.998351	-0.195169	997	781.795	893.28	1004.77	0.895968
GO:0007586_digestion	86	2	0.928698	-0.19471	998	782.908	894.33	1005.75	0.896122
GO:0009790_embryonic_development	218	5	0.915918	-0.193031	999	783.768	895.09	1006.41	0.895986
GO:0006468_protein_amino_acid_phosphorylation	598	14	0.93491	-0.192571	1000	784.261	895.54	1006.82	0.89554
GO:0045321_leukocyte_activation	175	4	0.912778	-0.192218	1001	784.641	895.83	1007.02	0.894935
GO:0007005_mitochondrion_organization_and_biogenesis	87	2	0.918024	-0.190469	1002	785.444	896.65	1007.86	0.89486
GO:0008016_regulation_of_heart_contraction	41	1	0.974001	-0.189021	1005	791.379	902.79	1014.2	0.898299
GO:0009581_detection_of_external_stimulus	41	1	0.974001	-0.189021	1005	791.379	902.79	1014.2	0.898299
GO:0042108_positive_regulation_of_cytokine_biosynthetic_process	41	1	0.974001	-0.189021	1005	791.379	902.79	1014.2	0.898299
GO:0016481_negative_regulation_of_transcription	263	6	0.911042	-0.187897	1006	791.702	903.12	1014.54	0.897734
GO:0007187_G-protein_signaling__coupled_to_cyclic_nucleotide_second_messenger	88	2	0.907592	-0.186326	1008	793.737	905.04	1016.34	0.897857
GO:0035239_tube_morphogenesis	88	2	0.907592	-0.186326	1008	793.737	905.04	1016.34	0.897857
GO:0006418_tRNA_aminoacylation_for_protein_translation	42	1	0.95081	-0.18311	1014	798.711	910.02	1021.33	0.897456
GO:0007588_excretion	42	1	0.95081	-0.18311	1014	798.711	910.02	1021.33	0.897456
GO:0043038_amino_acid_activation	42	1	0.95081	-0.18311	1014	798.711	910.02	1021.33	0.897456
GO:0043039_tRNA_aminoacylation	42	1	0.95081	-0.18311	1014	798.711	910.02	1021.33	0.897456
GO:0043280_positive_regulation_of_caspase_activity	42	1	0.95081	-0.18311	1014	798.711	910.02	1021.33	0.897456
GO:0045761_regulation_of_adenylate_cyclase_activity	42	1	0.95081	-0.18311	1014	798.711	910.02	1021.33	0.897456
GO:0014706_striated_muscle_development	89	2	0.897394	-0.182279	1015	800.034	911.35	1022.67	0.897882
GO:0051707_response_to_other_organism	179	4	0.892381	-0.180536	1016	801.848	913.11	1024.37	0.89873
GO:0010629_negative_regulation_of_gene_expression	267	6	0.897394	-0.178401	1017	804.199	915.52	1026.84	0.900216
GO:0007346_regulation_of_mitotic_cell_cycle	90	2	0.887423	-0.178325	1019	805.463	916.79	1028.12	0.899696
GO:0015980_energy_derivation_by_oxidation_of_organic_compounds	90	2	0.887423	-0.178325	1019	805.463	916.79	1028.12	0.899696
GO:0016197_endosome_transport	43	1	0.928698	-0.177423	1025	811.735	923.09	1034.45	0.900576
GO:0019216_regulation_of_lipid_metabolic_process	43	1	0.928698	-0.177423	1025	811.735	923.09	1034.45	0.900576
GO:0031279_regulation_of_cyclase_activity	43	1	0.928698	-0.177423	1025	811.735	923.09	1034.45	0.900576
GO:0032944_regulation_of_mononuclear_cell_proliferation	43	1	0.928698	-0.177423	1025	811.735	923.09	1034.45	0.900576
GO:0050670_regulation_of_lymphocyte_proliferation	43	1	0.928698	-0.177423	1025	811.735	923.09	1034.45	0.900576
GO:0051339_regulation_of_lyase_activity	43	1	0.928698	-0.177423	1025	811.735	923.09	1034.45	0.900576
GO:0007276_gamete_generation	224	5	0.891385	-0.177363	1026	812.13	923.51	1034.89	0.900107
GO:0031175_neurite_development	136	3	0.880898	-0.176285	1027	813.376	924.58	1035.78	0.900273
GO:0022618_ribonucleoprotein_complex_assembly	91	2	0.877671	-0.174461	1028	816.528	927.32	1038.11	0.902062
GO:0048741_skeletal_muscle_fiber_development	44	1	0.907592	-0.171949	1029	824.348	935.07	1045.79	0.908717
GO:0007266_Rho_protein_signal_transduction	92	2	0.868131	-0.170686	1030	825.326	936.16	1046.99	0.908893
GO:0006811_ion_transport	698	16	0.915393	-0.1675	1031	827.814	938.53	1049.25	0.91031
GO:0006338_chromatin_remodeling	45	1	0.887423	-0.166678	1033	833.847	944.24	1054.63	0.914076
GO:0048747_muscle_fiber_development	45	1	0.887423	-0.166678	1033	833.847	944.24	1054.63	0.914076
GO:0019748_secondary_metabolic_process	46	1	0.868131	-0.1616	1035	838.203	948.24	1058.28	0.916174
GO:0050870_positive_regulation_of_T_cell_activation	46	1	0.868131	-0.1616	1035	838.203	948.24	1058.28	0.916174
GO:0009314_response_to_radiation	95	2	0.840716	-0.159869	1039	840.266	950.27	1060.27	0.914601
GO:0009615_response_to_virus	95	2	0.840716	-0.159869	1039	840.266	950.27	1060.27	0.914601
GO:0019935_cyclic-nucleotide-mediated_signaling	95	2	0.840716	-0.159869	1039	840.266	950.27	1060.27	0.914601
GO:0050776_regulation_of_immune_response	95	2	0.840716	-0.159869	1039	840.266	950.27	1060.27	0.914601
GO:0008380_RNA_splicing	232	5	0.860647	-0.15831	1040	841.599	951.63	1061.66	0.915029
GO:0044265_cellular_macromolecule_catabolic_process	320	7	0.873557	-0.158141	1041	841.989	952.07	1062.15	0.914573
GO:0006308_DNA_catabolic_process	47	1	0.84966	-0.156706	1043	844.325	954.42	1064.52	0.915072
GO:0009306_protein_secretion	47	1	0.84966	-0.156706	1043	844.325	954.42	1064.52	0.915072
GO:0051603_proteolysis_involved_in_cellular_protein_catabolic_process	188	4	0.84966	-0.156685	1044	844.668	954.75	1064.83	0.914511
GO:0001817_regulation_of_cytokine_production	48	1	0.831959	-0.151986	1045	850.956	960.72	1070.48	0.919349
GO:0044257_cellular_protein_catabolic_process	190	4	0.840716	-0.151809	1046	851.593	961.31	1071.03	0.919034
GO:0006457_protein_folding	145	3	0.826221	-0.149902	1048	853.145	962.85	1072.56	0.91875
GO:0015698_inorganic_anion_transport	145	3	0.826221	-0.149902	1048	853.145	962.85	1072.56	0.91875
GO:0018108_peptidyl-tyrosine_phosphorylation	49	1	0.81498	-0.147434	1050	857.893	967.36	1076.83	0.921295
GO:0030031_cell_projection_biogenesis	49	1	0.81498	-0.147434	1050	857.893	967.36	1076.83	0.921295
GO:0001701_in_utero_embryonic_development	50	1	0.798681	-0.143042	1051	865.971	975.06	1084.15	0.927745
GO:0001558_regulation_of_cell_growth	148	3	0.809474	-0.142005	1052	866.602	975.68	1084.76	0.927452
GO:0018212_peptidyl-tyrosine_modification	51	1	0.78302	-0.138802	1053	870.289	979.29	1088.29	0.93
GO:0042110_T_cell_activation	102	2	0.78302	-0.137322	1054	870.769	979.83	1088.89	0.92963
GO:0019725_cellular_homeostasis	287	6	0.834858	-0.137155	1055	871.095	980.22	1089.35	0.929118
GO:0006955_immune_response	550	12	0.871288	-0.137004	1056	871.321	980.4	1089.48	0.928409
GO:0006812_cation_transport	464	10	0.860647	-0.136028	1057	871.897	980.98	1090.06	0.928079
GO:0016071_mRNA_metabolic_process	288	6	0.831959	-0.135341	1058	872.303	981.32	1090.34	0.927524
GO:0006289_nucleotide-excision_repair	52	1	0.767962	-0.134708	1060	875.561	984.56	1093.56	0.92883
GO:0043281_regulation_of_caspase_activity	52	1	0.767962	-0.134708	1060	875.561	984.56	1093.56	0.92883
GO:0003015_heart_process	53	1	0.753472	-0.130753	1066	885.439	993.48	1101.52	0.93197
GO:0007411_axon_guidance	53	1	0.753472	-0.130753	1066	885.439	993.48	1101.52	0.93197
GO:0019058_viral_infectious_cycle	53	1	0.753472	-0.130753	1066	885.439	993.48	1101.52	0.93197
GO:0042493_response_to_drug	53	1	0.753472	-0.130753	1066	885.439	993.48	1101.52	0.93197
GO:0052548_regulation_of_endopeptidase_activity	53	1	0.753472	-0.130753	1066	885.439	993.48	1101.52	0.93197
GO:0060047_heart_contraction	53	1	0.753472	-0.130753	1066	885.439	993.48	1101.52	0.93197
GO:0030030_cell_projection_organization_and_biogenesis	200	4	0.798681	-0.129513	1069	886.76	994.84	1102.92	0.930627
GO:0032990_cell_part_morphogenesis	200	4	0.798681	-0.129513	1069	886.76	994.84	1102.92	0.930627
GO:0048858_cell_projection_morphogenesis	200	4	0.798681	-0.129513	1069	886.76	994.84	1102.92	0.930627
GO:0048666_neuron_development	154	3	0.777936	-0.127416	1070	889.161	997	1104.84	0.931776
GO:0006986_response_to_unfolded_protein	54	1	0.739519	-0.126931	1074	892.773	1000.16	1107.55	0.931248
GO:0046651_lymphocyte_proliferation	54	1	0.739519	-0.126931	1074	892.773	1000.16	1107.55	0.931248
GO:0051789_response_to_protein_stimulus	54	1	0.739519	-0.126931	1074	892.773	1000.16	1107.55	0.931248
GO:0052547_regulation_of_peptidase_activity	54	1	0.739519	-0.126931	1074	892.773	1000.16	1107.55	0.931248
GO:0009888_tissue_development	293	6	0.817762	-0.126596	1075	892.995	1000.31	1107.63	0.930521
GO:0042592_homeostatic_process	471	10	0.847856	-0.126211	1076	893.033	1000.38	1107.73	0.929721
GO:0034470_ncRNA_processing	107	2	0.74643	-0.123254	1077	893.868	1001.35	1108.83	0.929759
GO:0006968_cellular_defense_response	55	1	0.726073	-0.123238	1080	899.09	1006.43	1113.77	0.93188
GO:0008643_carbohydrate_transport	55	1	0.726073	-0.123238	1080	899.09	1006.43	1113.77	0.93188
GO:0032943_mononuclear_cell_proliferation	55	1	0.726073	-0.123238	1080	899.09	1006.43	1113.77	0.93188
GO:0051301_cell_division	204	4	0.78302	-0.121495	1081	900.411	1007.71	1115.01	0.932202
GO:0045087_innate_immune_response	108	2	0.739519	-0.120623	1082	901.494	1008.6	1115.71	0.932163
GO:0051251_positive_regulation_of_lymphocyte_activation	56	1	0.713108	-0.119667	1083	905.176	1012.01	1118.84	0.934451
GO:0046903_secretion	252	5	0.792342	-0.118661	1084	906.086	1012.73	1119.37	0.934253
GO:0009725_response_to_hormone_stimulus	109	2	0.732734	-0.11805	1085	907.986	1014.42	1120.85	0.934949
GO:0007186_G-protein_coupled_receptor_protein_signaling_pathway	696	15	0.860647	-0.117332	1086	908.339	1014.82	1121.3	0.934457
GO:0007268_synaptic_transmission	255	5	0.78302	-0.113578	1087	913.624	1019.52	1125.42	0.937921
GO:0002696_positive_regulation_of_leukocyte_activation	60	1	0.665567	-0.106513	1091	926.56	1031.42	1136.28	0.94539
GO:0007126_meiosis	60	1	0.665567	-0.106513	1091	926.56	1031.42	1136.28	0.94539
GO:0050867_positive_regulation_of_cell_activation	60	1	0.665567	-0.106513	1091	926.56	1031.42	1136.28	0.94539
GO:0051327_M_phase_of_meiotic_cell_cycle	60	1	0.665567	-0.106513	1091	926.56	1031.42	1136.28	0.94539
GO:0006396_RNA_processing	398	8	0.802694	-0.105191	1092	928.556	1033.16	1137.76	0.946117
GO:0007565_female_pregnancy	61	1	0.654656	-0.103485	1097	933.597	1037.9	1142.2	0.946126
GO:0022415_viral_reproductive_process	61	1	0.654656	-0.103485	1097	933.597	1037.9	1142.2	0.946126
GO:0035023_regulation_of_Rho_protein_signal_transduction	61	1	0.654656	-0.103485	1097	933.597	1037.9	1142.2	0.946126
GO:0042113_B_cell_activation	61	1	0.654656	-0.103485	1097	933.597	1037.9	1142.2	0.946126
GO:0051321_meiotic_cell_cycle	61	1	0.654656	-0.103485	1097	933.597	1037.9	1142.2	0.946126
GO:0008202_steroid_metabolic_process	167	3	0.717378	-0.100643	1098	935.231	1039.34	1143.45	0.946576
GO:0007254_JNK_cascade	62	1	0.644097	-0.100553	1101	937.745	1041.7	1145.65	0.94614
GO:0031145_anaphase-promoting_complex-dependent_proteasomal_ubiquitin-dependent_protein_catabolic_process	62	1	0.644097	-0.100553	1101	937.745	1041.7	1145.65	0.94614
GO:0051436_negative_regulation_of_ubiquitin-protein_ligase_activity_during_mitotic_cell_cycle	62	1	0.644097	-0.100553	1101	937.745	1041.7	1145.65	0.94614
GO:0000902_cell_morphogenesis	264	5	0.756326	-0.099508	1103	938.264	1042.2	1146.14	0.944878
GO:0032989_cellular_structure_morphogenesis	264	5	0.756326	-0.099508	1103	938.264	1042.2	1146.14	0.944878
GO:0002253_activation_of_immune_response	63	1	0.633873	-0.097714	1106	942.772	1046.16	1149.55	0.945895
GO:0051352_negative_regulation_of_ligase_activity	63	1	0.633873	-0.097714	1106	942.772	1046.16	1149.55	0.945895
GO:0051444_negative_regulation_of_ubiquitin-protein_ligase_activity	63	1	0.633873	-0.097714	1106	942.772	1046.16	1149.55	0.945895
GO:0002252_immune_effector_process	119	2	0.67116	-0.095198	1107	945.527	1048.57	1151.61	0.947218
GO:0030154_cell_differentiation	981	21	0.854857	-0.09383	1108	946.707	1049.65	1152.59	0.947338
GO:0031098_stress-activated_protein_kinase_signaling_pathway	65	1	0.61437	-0.092299	1111	949.213	1051.88	1154.55	0.946787
GO:0051052_regulation_of_DNA_metabolic_process	65	1	0.61437	-0.092299	1111	949.213	1051.88	1154.55	0.946787
GO:0051437_positive_regulation_of_ubiquitin-protein_ligase_activity_during_mitotic_cell_cycle	65	1	0.61437	-0.092299	1111	949.213	1051.88	1154.55	0.946787
GO:0051443_positive_regulation_of_ubiquitin-protein_ligase_activity	66	1	0.605061	-0.089717	1112	952.192	1054.76	1157.33	0.948525
GO:0019953_sexual_reproduction	272	5	0.734081	-0.08837	1113	953.611	1055.9	1158.19	0.948697
GO:0016032_viral_reproduction	67	1	0.59603	-0.087214	1115	957.138	1058.92	1160.7	0.949704
GO:0060249_anatomical_structure_homeostasis	67	1	0.59603	-0.087214	1115	957.138	1058.92	1160.7	0.949704
GO:0048869_cellular_developmental_process	1077	23	0.852816	-0.086675	1116	957.946	1059.55	1161.15	0.949418
GO:0006259_DNA_metabolic_process	415	8	0.769813	-0.08545	1117	959.456	1060.84	1162.22	0.949722
GO:0045597_positive_regulation_of_cell_differentiation	68	1	0.587265	-0.084788	1120	963.203	1064.16	1165.12	0.950143
GO:0050863_regulation_of_T_cell_activation	68	1	0.587265	-0.084788	1120	963.203	1064.16	1165.12	0.950143
GO:0051439_regulation_of_ubiquitin-protein_ligase_activity_during_mitotic_cell_cycle	68	1	0.587265	-0.084788	1120	963.203	1064.16	1165.12	0.950143
GO:0000122_negative_regulation_of_transcription_from_RNA_polymerase_II_promoter	125	2	0.638944	-0.083693	1121	964.079	1064.93	1165.78	0.949982
GO:0051028_mRNA_transport	69	1	0.578754	-0.082436	1123	967.885	1068.47	1169.05	0.951443
GO:0051351_positive_regulation_of_ligase_activity	69	1	0.578754	-0.082436	1123	967.885	1068.47	1169.05	0.951443
GO:0006091_generation_of_precursor_metabolites_and_energy	228	4	0.700597	-0.082388	1124	968.064	1068.59	1169.12	0.950703
GO:0002684_positive_regulation_of_immune_system_process	126	2	0.633873	-0.081917	1125	969.178	1069.51	1169.84	0.950676
GO:0002449_lymphocyte_mediated_immunity	70	1	0.570486	-0.080155	1126	972.408	1072.68	1172.95	0.952647
GO:0006950_response_to_stress	1131	24	0.847406	-0.079442	1127	972.624	1072.85	1173.08	0.951952
GO:0007605_sensory_perception_of_sound	128	2	0.623969	-0.078476	1129	974.205	1074.38	1174.55	0.951621
GO:0050954_sensory_perception_of_mechanical_stimulus	128	2	0.623969	-0.078476	1129	974.205	1074.38	1174.55	0.951621
GO:0006334_nucleosome_assembly	71	1	0.562451	-0.077942	1130	976.692	1076.56	1176.43	0.952708
GO:0040008_regulation_of_growth	183	3	0.654656	-0.075103	1131	981.046	1080.49	1179.93	0.95534
GO:0042742_defense_response_to_bacterium	73	1	0.547041	-0.073715	1133	984.267	1083.31	1182.35	0.956143
GO:0051438_regulation_of_ubiquitin-protein_ligase_activity	73	1	0.547041	-0.073715	1133	984.267	1083.31	1182.35	0.956143
GO:0008152_metabolic_process	6506	155	0.951395	-0.073348	1134	984.847	1083.73	1182.61	0.95567
GO:0060255_regulation_of_macromolecule_metabolic_process	2331	52	0.890849	-0.072444	1135	985.538	1084.3	1183.06	0.95533
GO:0007420_brain_development	132	2	0.605061	-0.072023	1136	986.438	1085.08	1183.72	0.955176
GO:0006694_steroid_biosynthetic_process	74	1	0.539649	-0.071695	1137	987.579	1086.21	1184.84	0.95533
GO:0009058_biosynthetic_process	3245	74	0.910668	-0.071404	1138	987.621	1086.26	1184.9	0.954534
GO:0006511_ubiquitin-dependent_protein_catabolic_process	186	3	0.644097	-0.071067	1139	988.016	1086.65	1185.28	0.954039
GO:0007283_spermatogenesis	187	3	0.640653	-0.069769	1143	990.311	1088.65	1186.99	0.95245
GO:0019941_modification-dependent_protein_catabolic_process	187	3	0.640653	-0.069769	1143	990.311	1088.65	1186.99	0.95245
GO:0043632_modification-dependent_macromolecule_catabolic_process	187	3	0.640653	-0.069769	1143	990.311	1088.65	1186.99	0.95245
GO:0048232_male_gamete_generation	187	3	0.640653	-0.069769	1143	990.311	1088.65	1186.99	0.95245
GO:0002250_adaptive_immune_response	75	1	0.532454	-0.069735	1146	992.047	1090.12	1188.19	0.951239
GO:0002460_adaptive_immune_response_based_on_somatic_recombination_of_immune_receptors_built_from_immunoglobulin_superfamily_domains	75	1	0.532454	-0.069735	1146	992.047	1090.12	1188.19	0.951239
GO:0009416_response_to_light_stimulus	75	1	0.532454	-0.069735	1146	992.047	1090.12	1188.19	0.951239
GO:0003001_generation_of_a_signal_involved_in_cell-cell_signaling	76	1	0.525448	-0.067832	1148	995.023	1092.99	1190.96	0.952082
GO:0051340_regulation_of_ligase_activity	76	1	0.525448	-0.067832	1148	995.023	1092.99	1190.96	0.952082
GO:0001501_skeletal_development	136	2	0.587265	-0.066101	1150	997.323	1094.99	1192.66	0.952165
GO:0045786_negative_regulation_of_cell_cycle	136	2	0.587265	-0.066101	1150	997.323	1094.99	1192.66	0.952165
GO:0007218_neuropeptide_signaling_pathway	77	1	0.518624	-0.065985	1151	999.248	1096.63	1194.01	0.952763
GO:0019226_transmission_of_nerve_impulse	292	5	0.683802	-0.065358	1152	999.858	1097.25	1194.64	0.952474
GO:0000375_RNA_splicing__via_transesterification_reactions	137	2	0.582979	-0.064698	1155	1001.35	1098.66	1195.97	0.951221
GO:0000377_RNA_splicing__via_transesterification_reactions_with_bulged_adenosine_as_nucleophile	137	2	0.582979	-0.064698	1155	1001.35	1098.66	1195.97	0.951221
GO:0000398_nuclear_mRNA_splicing__via_spliceosome	137	2	0.582979	-0.064698	1155	1001.35	1098.66	1195.97	0.951221
GO:0006606_protein_import_into_nucleus	78	1	0.511975	-0.064193	1159	1004.35	1101.05	1197.75	0.95
GO:0050657_nucleic_acid_transport	78	1	0.511975	-0.064193	1159	1004.35	1101.05	1197.75	0.95
GO:0050658_RNA_transport	78	1	0.511975	-0.064193	1159	1004.35	1101.05	1197.75	0.95
GO:0051236_establishment_of_RNA_localization	78	1	0.511975	-0.064193	1159	1004.35	1101.05	1197.75	0.95
GO:0006403_RNA_localization	79	1	0.505494	-0.062452	1163	1008.05	1104.3	1200.55	0.949527
GO:0010498_proteasomal_protein_catabolic_process	79	1	0.505494	-0.062452	1163	1008.05	1104.3	1200.55	0.949527
GO:0043161_proteasomal_ubiquitin-dependent_protein_catabolic_process	79	1	0.505494	-0.062452	1163	1008.05	1104.3	1200.55	0.949527
GO:0050778_positive_regulation_of_immune_response	79	1	0.505494	-0.062452	1163	1008.05	1104.3	1200.55	0.949527
GO:0051704_multi-organism_process	441	8	0.724427	-0.061595	1164	1008.81	1104.89	1200.97	0.949218
GO:0007050_cell_cycle_arrest	80	1	0.499175	-0.060762	1166	1011.07	1106.81	1202.55	0.949237
GO:0051170_nuclear_import	80	1	0.499175	-0.060762	1166	1011.07	1106.81	1202.55	0.949237
GO:0019222_regulation_of_metabolic_process	2448	54	0.880898	-0.058869	1167	1012.93	1108.32	1203.71	0.949717
GO:0016485_protein_processing	82	1	0.487	-0.057526	1169	1015.03	1110.11	1205.19	0.949624
GO:0031497_chromatin_assembly	82	1	0.487	-0.057526	1169	1015.03	1110.11	1205.19	0.949624
GO:0044238_primary_metabolic_process	5883	138	0.936749	-0.055804	1170	1018.45	1112.89	1207.33	0.951188
GO:0000226_microtubule_cytoskeleton_organization_and_biogenesis	85	1	0.469812	-0.053011	1173	1024.83	1118.48	1212.13	0.953521
GO:0009617_response_to_bacterium	85	1	0.469812	-0.053011	1173	1024.83	1118.48	1212.13	0.953521
GO:0051249_regulation_of_lymphocyte_activation	85	1	0.469812	-0.053011	1173	1024.83	1118.48	1212.13	0.953521
GO:0031323_regulation_of_cellular_metabolic_process	2385	52	0.870679	-0.051432	1174	1027.83	1120.85	1213.87	0.954727
GO:0002376_immune_system_process	737	14	0.758584	-0.050547	1175	1028.76	1121.61	1214.46	0.954562
GO:0006310_DNA_recombination	88	1	0.453796	-0.04887	1176	1032.92	1124.97	1217.02	0.956607
GO:0006357_regulation_of_transcription_from_RNA_polymerase_II_promoter	412	7	0.678491	-0.047741	1177	1034.76	1126.42	1218.08	0.957026
GO:0008632_apoptotic_program	90	1	0.443711	-0.0463	1178	1038.39	1129.5	1220.61	0.958829
GO:0002694_regulation_of_leukocyte_activation	91	1	0.438835	-0.045069	1180	1040.62	1131.39	1222.16	0.958805
GO:0015931_nucleobase__nucleoside__nucleotide_and_nucleic_acid_transport	91	1	0.438835	-0.045069	1180	1040.62	1131.39	1222.16	0.958805
GO:0043170_macromolecule_metabolic_process	5042	116	0.918752	-0.044567	1181	1041.19	1131.85	1222.51	0.958383
GO:0001503_ossification	92	1	0.434066	-0.043872	1183	1042.75	1133.02	1223.29	0.957751
GO:0031214_biomineral_formation	92	1	0.434066	-0.043872	1183	1042.75	1133.02	1223.29	0.957751
GO:0009792_embryonic_development_ending_in_birth_or_egg_hatching	93	1	0.429398	-0.042708	1185	1045.09	1135.04	1224.99	0.95784
GO:0043009_chordate_embryonic_development	93	1	0.429398	-0.042708	1185	1045.09	1135.04	1224.99	0.95784
GO:0050865_regulation_of_cell_activation	94	1	0.42483	-0.041577	1186	1046.65	1136.3	1225.95	0.958094
GO:0044237_cellular_metabolic_process	6065	141	0.928392	-0.039549	1187	1049.43	1138.79	1228.15	0.959385
GO:0022414_reproductive_process	275	4	0.580859	-0.037449	1188	1052.02	1140.98	1229.94	0.960421
GO:0006323_DNA_packaging	98	1	0.40749	-0.037354	1189	1052.21	1141.18	1230.15	0.959781
GO:0006869_lipid_transport	100	1	0.39934	-0.035413	1191	1054.75	1143.33	1231.91	0.959975
GO:0017038_protein_import	100	1	0.39934	-0.035413	1191	1054.75	1143.33	1231.91	0.959975
GO:0006954_inflammatory_response	280	4	0.570486	-0.034357	1192	1056.96	1145.14	1233.32	0.960688
GO:0043283_biopolymer_metabolic_process	4157	93	0.8934	-0.033363	1193	1058.17	1146.11	1234.05	0.960696
GO:0002682_regulation_of_immune_system_process	168	2	0.475405	-0.033191	1194	1058.31	1146.24	1234.17	0.96
GO:0006412_translation	339	5	0.588997	-0.031256	1195	1059.99	1147.68	1235.37	0.960402
GO:0022613_ribonucleoprotein_complex_biogenesis_and_assembly	173	2	0.461665	-0.029784	1196	1061.21	1148.79	1236.37	0.960527
GO:0048534_hemopoietic_or_lymphoid_organ_development	175	2	0.456389	-0.02852	1197	1063.4	1150.73	1238.06	0.961345
GO:0015672_monovalent_inorganic_cation_transport	292	4	0.547041	-0.027885	1198	1065.07	1152.3	1239.53	0.961853
GO:0007608_sensory_perception_of_smell	111	1	0.359766	-0.026452	1199	1067.57	1154.33	1241.09	0.962744
GO:0003008_system_process	996	18	0.721699	-0.02304	1200	1073.13	1159.1	1245.07	0.965917
GO:0002520_immune_system_development	185	2	0.431719	-0.022946	1201	1073.4	1159.33	1245.26	0.965304
GO:0006333_chromatin_assembly_or_disassembly	119	1	0.33558	-0.021427	1202	1076.83	1162.33	1247.83	0.966997
GO:0000003_reproduction	470	7	0.594762	-0.020768	1203	1078.59	1163.66	1248.73	0.967298
GO:0006366_transcription_from_RNA_polymerase_II_promoter	581	9	0.618599	-0.018355	1204	1082.01	1166.37	1250.73	0.968746
GO:0044249_cellular_biosynthetic_process	2665	55	0.824154	-0.01747	1205	1083.3	1167.42	1251.54	0.968813
GO:0010556_regulation_of_macromolecule_biosynthetic_process	2154	43	0.797197	-0.016426	1206	1086.18	1169.81	1253.44	0.969992
GO:0006952_defense_response	497	7	0.562451	-0.013807	1207	1089.54	1172.48	1255.42	0.9714
GO:0006974_response_to_DNA_damage_stimulus	274	3	0.437234	-0.013235	1208	1091.1	1173.94	1256.78	0.971805
GO:0009889_regulation_of_biosynthetic_process	2181	43	0.787328	-0.013093	1209	1091.16	1173.99	1256.82	0.971042
GO:0007267_cell-cell_signaling	554	8	0.576665	-0.012941	1210	1091.6	1174.29	1256.98	0.970488
GO:0009059_macromolecule_biosynthetic_process	2793	57	0.81498	-0.012584	1211	1092.07	1174.66	1257.25	0.969992
GO:0007606_sensory_perception_of_chemical_stimulus	146	1	0.273521	-0.010585	1213	1094.66	1176.66	1258.66	0.970041
GO:0065004_protein-DNA_complex_assembly	146	1	0.273521	-0.010585	1213	1094.66	1176.66	1258.66	0.970041
GO:0010468_regulation_of_gene_expression	2166	42	0.774344	-0.010175	1214	1095.15	1177.05	1258.95	0.969563
GO:0006281_DNA_repair	224	2	0.356554	-0.009727	1215	1096.14	1177.87	1259.6	0.96944
GO:0030097_hemopoiesis	162	1	0.246506	-0.006987	1216	1101.1	1181.4	1261.7	0.971546
GO:0006139_nucleobase__nucleoside__nucleotide_and_nucleic_acid_metabolic_process	3022	60	0.792866	-0.005519	1217	1102.96	1182.71	1262.46	0.971824
GO:0051276_chromosome_organization_and_biogenesis	324	3	0.36976	-0.00482	1218	1104.28	1183.68	1263.08	0.971823
GO:0016568_chromatin_modification	179	1	0.223095	-0.004497	1219	1104.69	1183.96	1263.23	0.971255
GO:0045449_regulation_of_transcription	2030	37	0.727862	-0.004445	1220	1104.7	1183.97	1263.24	0.970467
GO:0019219_regulation_of_nucleobase__nucleoside__nucleotide_and_nucleic_acid_metabolic_process	2088	38	0.726769	-0.003914	1221	1105.8	1184.82	1263.84	0.970369
GO:0006325_establishment_and_or_maintenance_of_chromatin_architecture	266	2	0.300256	-0.003786	1222	1106.16	1185.09	1264.02	0.969795
GO:0043284_biopolymer_biosynthetic_process	2372	44	0.740766	-0.003413	1223	1106.84	1185.67	1264.5	0.969477
GO:0050877_neurological_system_process	751	10	0.531745	-0.00331	1224	1106.97	1185.81	1264.65	0.968799
GO:0007601_visual_perception	191	1	0.209079	-0.003296	1226	1107.04	1185.92	1264.8	0.967308
GO:0050953_sensory_perception_of_light_stimulus	191	1	0.209079	-0.003296	1226	1107.04	1185.92	1264.8	0.967308
GO:0006350_transcription	2110	38	0.719191	-0.003127	1227	1107.21	1186.02	1264.83	0.966601
GO:0006355_regulation_of_transcription__DNA-dependent	1906	33	0.691408	-0.002379	1228	1108	1186.63	1265.26	0.966311
GO:0006351_transcription__DNA-dependent	1957	34	0.693795	-0.002261	1229	1108.15	1186.73	1265.31	0.965606
GO:0032774_RNA_biosynthetic_process	1961	34	0.69238	-0.002164	1230	1108.27	1186.83	1265.39	0.964902
GO:0051252_regulation_of_RNA_metabolic_process	1918	33	0.687082	-0.002084	1231	1108.4	1186.93	1265.46	0.9642
GO:0016070_RNA_metabolic_process	2392	43	0.717878	-0.001766	1232	1108.8	1187.2	1265.6	0.963636
GO:0007600_sensory_perception	470	4	0.339864	-0.000945	1233	1110.11	1188.07	1266.03	0.96356
GO:0010467_gene_expression	2815	50	0.709308	-0.00056	1234	1110.61	1188.49	1266.37	0.96312
GO:0000076_DNA_replication_checkpoint	5	0	0	0	1437	1319.94	1392.5	1465.06	0.969033
GO:0000085_G2_phase_of_mitotic_cell_cycle	5	0	0	0	1437	1319.94	1392.5	1465.06	0.969033
GO:0000185_activation_of_MAPKKK_activity	5	0	0	0	1437	1319.94	1392.5	1465.06	0.969033
GO:0000270_peptidoglycan_metabolic_process	5	0	0	0	1437	1319.94	1392.5	1465.06	0.969033
GO:0000305_response_to_oxygen_radical	5	0	0	0	1437	1319.94	1392.5	1465.06	0.969033
GO:0001562_response_to_protozoan	5	0	0	0	1437	1319.94	1392.5	1465.06	0.969033
GO:0001580_detection_of_chemical_stimulus_involved_in_sensory_perception_of_bitter_taste	5	0	0	0	1437	1319.94	1392.5	1465.06	0.969033
GO:0001738_morphogenesis_of_a_polarized_epithelium	5	0	0	0	1437	1319.94	1392.5	1465.06	0.969033
GO:0001773_myeloid_dendritic_cell_activation	5	0	0	0	1437	1319.94	1392.5	1465.06	0.969033
GO:0001912_positive_regulation_of_leukocyte_mediated_cytotoxicity	5	0	0	0	1437	1319.94	1392.5	1465.06	0.969033
GO:0001993_regulation_of_systemic_arterial_blood_pressure_by_norepinephrine-epinephrine	5	0	0	0	1437	1319.94	1392.5	1465.06	0.969033
GO:0002064_epithelial_cell_development	5	0	0	0	1437	1319.94	1392.5	1465.06	0.969033
GO:0002076_osteoblast_development	5	0	0	0	1437	1319.94	1392.5	1465.06	0.969033
GO:0002369_T_cell_cytokine_production	5	0	0	0	1437	1319.94	1392.5	1465.06	0.969033
GO:0002438_acute_inflammatory_response_to_antigenic_stimulus	5	0	0	0	1437	1319.94	1392.5	1465.06	0.969033
GO:0002524_hypersensitivity	5	0	0	0	1437	1319.94	1392.5	1465.06	0.969033
GO:0002673_regulation_of_acute_inflammatory_response	5	0	0	0	1437	1319.94	1392.5	1465.06	0.969033
GO:0002711_positive_regulation_of_T_cell_mediated_immunity	5	0	0	0	1437	1319.94	1392.5	1465.06	0.969033
GO:0002717_positive_regulation_of_natural_killer_cell_mediated_immunity	5	0	0	0	1437	1319.94	1392.5	1465.06	0.969033
GO:0002724_regulation_of_T_cell_cytokine_production	5	0	0	0	1437	1319.94	1392.5	1465.06	0.969033
GO:0005980_glycogen_catabolic_process	5	0	0	0	1437	1319.94	1392.5	1465.06	0.969033
GO:0005984_disaccharide_metabolic_process	5	0	0	0	1437	1319.94	1392.5	1465.06	0.969033
GO:0006072_glycerol-3-phosphate_metabolic_process	5	0	0	0	1437	1319.94	1392.5	1465.06	0.969033
GO:0006337_nucleosome_disassembly	5	0	0	0	1437	1319.94	1392.5	1465.06	0.969033
GO:0006390_transcription_from_mitochondrial_promoter	5	0	0	0	1437	1319.94	1392.5	1465.06	0.969033
GO:0006465_signal_peptide_processing	5	0	0	0	1437	1319.94	1392.5	1465.06	0.969033
GO:0006467_protein_thiol-disulfide_exchange	5	0	0	0	1437	1319.94	1392.5	1465.06	0.969033
GO:0006527_arginine_catabolic_process	5	0	0	0	1437	1319.94	1392.5	1465.06	0.969033
GO:0006546_glycine_catabolic_process	5	0	0	0	1437	1319.94	1392.5	1465.06	0.969033
GO:0006548_histidine_catabolic_process	5	0	0	0	1437	1319.94	1392.5	1465.06	0.969033
GO:0006572_tyrosine_catabolic_process	5	0	0	0	1437	1319.94	1392.5	1465.06	0.969033
GO:0006599_phosphagen_metabolic_process	5	0	0	0	1437	1319.94	1392.5	1465.06	0.969033
GO:0006600_creatine_metabolic_process	5	0	0	0	1437	1319.94	1392.5	1465.06	0.969033
GO:0006622_protein_targeting_to_lysosome	5	0	0	0	1437	1319.94	1392.5	1465.06	0.969033
GO:0006658_phosphatidylserine_metabolic_process	5	0	0	0	1437	1319.94	1392.5	1465.06	0.969033
GO:0006906_vesicle_fusion	5	0	0	0	1437	1319.94	1392.5	1465.06	0.969033
GO:0006911_phagocytosis__engulfment	5	0	0	0	1437	1319.94	1392.5	1465.06	0.969033
GO:0007025_beta-tubulin_folding	5	0	0	0	1437	1319.94	1392.5	1465.06	0.969033
GO:0007062_sister_chromatid_cohesion	5	0	0	0	1437	1319.94	1392.5	1465.06	0.969033
GO:0007128_meiotic_prophase_I	5	0	0	0	1437	1319.94	1392.5	1465.06	0.969033
GO:0007129_synapsis	5	0	0	0	1437	1319.94	1392.5	1465.06	0.969033
GO:0007341_penetration_of_zona_pellucida	5	0	0	0	1437	1319.94	1392.5	1465.06	0.969033
GO:0007386_compartment_specification	5	0	0	0	1437	1319.94	1392.5	1465.06	0.969033
GO:0007413_axonal_fasciculation	5	0	0	0	1437	1319.94	1392.5	1465.06	0.969033
GO:0007439_ectodermal_gut_development	5	0	0	0	1437	1319.94	1392.5	1465.06	0.969033
GO:0007620_copulation	5	0	0	0	1437	1319.94	1392.5	1465.06	0.969033
GO:0008306_associative_learning	5	0	0	0	1437	1319.94	1392.5	1465.06	0.969033
GO:0008343_adult_feeding_behavior	5	0	0	0	1437	1319.94	1392.5	1465.06	0.969033
GO:0008635_caspase_activation_via_cytochrome_c	5	0	0	0	1437	1319.94	1392.5	1465.06	0.969033
GO:0009077_histidine_family_amino_acid_catabolic_process	5	0	0	0	1437	1319.94	1392.5	1465.06	0.969033
GO:0009154_purine_ribonucleotide_catabolic_process	5	0	0	0	1437	1319.94	1392.5	1465.06	0.969033
GO:0009164_nucleoside_catabolic_process	5	0	0	0	1437	1319.94	1392.5	1465.06	0.969033
GO:0009253_peptidoglycan_catabolic_process	5	0	0	0	1437	1319.94	1392.5	1465.06	0.969033
GO:0009791_post-embryonic_development	5	0	0	0	1437	1319.94	1392.5	1465.06	0.969033
GO:0009950_dorsal_ventral_axis_specification	5	0	0	0	1437	1319.94	1392.5	1465.06	0.969033
GO:0010225_response_to_UV-C	5	0	0	0	1437	1319.94	1392.5	1465.06	0.969033
GO:0010257_NADH_dehydrogenase_complex_assembly	5	0	0	0	1437	1319.94	1392.5	1465.06	0.969033
GO:0010332_response_to_gamma_radiation	5	0	0	0	1437	1319.94	1392.5	1465.06	0.969033
GO:0014015_positive_regulation_of_gliogenesis	5	0	0	0	1437	1319.94	1392.5	1465.06	0.969033
GO:0014902_myotube_differentiation	5	0	0	0	1437	1319.94	1392.5	1465.06	0.969033
GO:0015781_pyrimidine_nucleotide-sugar_transport	5	0	0	0	1437	1319.94	1392.5	1465.06	0.969033
GO:0015904_tetracycline_transport	5	0	0	0	1437	1319.94	1392.5	1465.06	0.969033
GO:0015909_long-chain_fatty_acid_transport	5	0	0	0	1437	1319.94	1392.5	1465.06	0.969033
GO:0015988_energy_coupled_proton_transport__against_electrochemical_gradient	5	0	0	0	1437	1319.94	1392.5	1465.06	0.969033
GO:0016553_base_conversion_or_substitution_editing	5	0	0	0	1437	1319.94	1392.5	1465.06	0.969033
GO:0016574_histone_ubiquitination	5	0	0	0	1437	1319.94	1392.5	1465.06	0.969033
GO:0016584_nucleosome_positioning	5	0	0	0	1437	1319.94	1392.5	1465.06	0.969033
GO:0018065_protein-cofactor_linkage	5	0	0	0	1437	1319.94	1392.5	1465.06	0.969033
GO:0018106_peptidyl-histidine_phosphorylation	5	0	0	0	1437	1319.94	1392.5	1465.06	0.969033
GO:0018345_protein_palmitoylation	5	0	0	0	1437	1319.94	1392.5	1465.06	0.969033
GO:0019080_viral_genome_expression	5	0	0	0	1437	1319.94	1392.5	1465.06	0.969033
GO:0019083_viral_transcription	5	0	0	0	1437	1319.94	1392.5	1465.06	0.969033
GO:0019236_response_to_pheromone	5	0	0	0	1437	1319.94	1392.5	1465.06	0.969033
GO:0019642_anaerobic_glycolysis	5	0	0	0	1437	1319.94	1392.5	1465.06	0.969033
GO:0021511_spinal_cord_patterning	5	0	0	0	1437	1319.94	1392.5	1465.06	0.969033
GO:0021515_cell_differentiation_in_spinal_cord	5	0	0	0	1437	1319.94	1392.5	1465.06	0.969033
GO:0021587_cerebellum_morphogenesis	5	0	0	0	1437	1319.94	1392.5	1465.06	0.969033
GO:0021696_cerebellar_cortex_morphogenesis	5	0	0	0	1437	1319.94	1392.5	1465.06	0.969033
GO:0022614_membrane_to_membrane_docking	5	0	0	0	1437	1319.94	1392.5	1465.06	0.969033
GO:0030033_microvillus_biogenesis	5	0	0	0	1437	1319.94	1392.5	1465.06	0.969033
GO:0030146_diuresis	5	0	0	0	1437	1319.94	1392.5	1465.06	0.969033
GO:0030238_male_sex_determination	5	0	0	0	1437	1319.94	1392.5	1465.06	0.969033
GO:0030319_cellular_di-__tri-valent_inorganic_anion_homeostasis	5	0	0	0	1437	1319.94	1392.5	1465.06	0.969033
GO:0030643_cellular_phosphate_ion_homeostasis	5	0	0	0	1437	1319.94	1392.5	1465.06	0.969033
GO:0030817_regulation_of_cAMP_biosynthetic_process	5	0	0	0	1437	1319.94	1392.5	1465.06	0.969033
GO:0030838_positive_regulation_of_actin_filament_polymerization	5	0	0	0	1437	1319.94	1392.5	1465.06	0.969033
GO:0030949_positive_regulation_of_vascular_endothelial_growth_factor_receptor_signaling_pathway	5	0	0	0	1437	1319.94	1392.5	1465.06	0.969033
GO:0031268_pseudopodium_organization_and_biogenesis	5	0	0	0	1437	1319.94	1392.5	1465.06	0.969033
GO:0031269_pseudopodium_formation	5	0	0	0	1437	1319.94	1392.5	1465.06	0.969033
GO:0031272_regulation_of_pseudopodium_formation	5	0	0	0	1437	1319.94	1392.5	1465.06	0.969033
GO:0031274_positive_regulation_of_pseudopodium_formation	5	0	0	0	1437	1319.94	1392.5	1465.06	0.969033
GO:0031294_lymphocyte_costimulation	5	0	0	0	1437	1319.94	1392.5	1465.06	0.969033
GO:0031295_T_cell_costimulation	5	0	0	0	1437	1319.94	1392.5	1465.06	0.969033
GO:0031343_positive_regulation_of_cell_killing	5	0	0	0	1437	1319.94	1392.5	1465.06	0.969033
GO:0031498_chromatin_disassembly	5	0	0	0	1437	1319.94	1392.5	1465.06	0.969033
GO:0031529_ruffle_organization_and_biogenesis	5	0	0	0	1437	1319.94	1392.5	1465.06	0.969033
GO:0031571_G1_DNA_damage_checkpoint	5	0	0	0	1437	1319.94	1392.5	1465.06	0.969033
GO:0031572_G2_M_transition_DNA_damage_checkpoint	5	0	0	0	1437	1319.94	1392.5	1465.06	0.969033
GO:0031576_G2_M_transition_checkpoint	5	0	0	0	1437	1319.94	1392.5	1465.06	0.969033
GO:0031638_zymogen_activation	5	0	0	0	1437	1319.94	1392.5	1465.06	0.969033
GO:0031670_cellular_response_to_nutrient	5	0	0	0	1437	1319.94	1392.5	1465.06	0.969033
GO:0032024_positive_regulation_of_insulin_secretion	5	0	0	0	1437	1319.94	1392.5	1465.06	0.969033
GO:0032274_gonadotropin_secretion	5	0	0	0	1437	1319.94	1392.5	1465.06	0.969033
GO:0032297_negative_regulation_of_DNA_replication_initiation	5	0	0	0	1437	1319.94	1392.5	1465.06	0.969033
GO:0032366_intracellular_sterol_transport	5	0	0	0	1437	1319.94	1392.5	1465.06	0.969033
GO:0032367_intracellular_cholesterol_transport	5	0	0	0	1437	1319.94	1392.5	1465.06	0.969033
GO:0032412_regulation_of_ion_transmembrane_transporter_activity	5	0	0	0	1437	1319.94	1392.5	1465.06	0.969033
GO:0032528_microvillus_organization_and_biogenesis	5	0	0	0	1437	1319.94	1392.5	1465.06	0.969033
GO:0032604_granulocyte_macrophage_colony-stimulating_factor_production	5	0	0	0	1437	1319.94	1392.5	1465.06	0.969033
GO:0032607_interferon-alpha_production	5	0	0	0	1437	1319.94	1392.5	1465.06	0.969033
GO:0032612_interleukin-1_production	5	0	0	0	1437	1319.94	1392.5	1465.06	0.969033
GO:0032680_regulation_of_tumor_necrosis_factor_production	5	0	0	0	1437	1319.94	1392.5	1465.06	0.969033
GO:0032729_positive_regulation_of_interferon-gamma_production	5	0	0	0	1437	1319.94	1392.5	1465.06	0.969033
GO:0032925_regulation_of_activin_receptor_signaling_pathway	5	0	0	0	1437	1319.94	1392.5	1465.06	0.969033
GO:0032981_mitochondrial_respiratory_chain_complex_I_assembly	5	0	0	0	1437	1319.94	1392.5	1465.06	0.969033
GO:0032986_protein-DNA_complex_disassembly	5	0	0	0	1437	1319.94	1392.5	1465.06	0.969033
GO:0033028_myeloid_cell_apoptosis	5	0	0	0	1437	1319.94	1392.5	1465.06	0.969033
GO:0033108_mitochondrial_respiratory_chain_complex_assembly	5	0	0	0	1437	1319.94	1392.5	1465.06	0.969033
GO:0033135_regulation_of_peptidyl-serine_phosphorylation	5	0	0	0	1437	1319.94	1392.5	1465.06	0.969033
GO:0033138_positive_regulation_of_peptidyl-serine_phosphorylation	5	0	0	0	1437	1319.94	1392.5	1465.06	0.969033
GO:0033151_V(D)J_recombination	5	0	0	0	1437	1319.94	1392.5	1465.06	0.969033
GO:0033209_tumor_necrosis_factor-mediated_signaling_pathway	5	0	0	0	1437	1319.94	1392.5	1465.06	0.969033
GO:0033483_gas_homeostasis	5	0	0	0	1437	1319.94	1392.5	1465.06	0.969033
GO:0035115_embryonic_forelimb_morphogenesis	5	0	0	0	1437	1319.94	1392.5	1465.06	0.969033
GO:0035136_forelimb_morphogenesis	5	0	0	0	1437	1319.94	1392.5	1465.06	0.969033
GO:0035249_synaptic_transmission__glutamatergic	5	0	0	0	1437	1319.94	1392.5	1465.06	0.969033
GO:0035303_regulation_of_dephosphorylation	5	0	0	0	1437	1319.94	1392.5	1465.06	0.969033
GO:0042053_regulation_of_dopamine_metabolic_process	5	0	0	0	1437	1319.94	1392.5	1465.06	0.969033
GO:0042069_regulation_of_catecholamine_metabolic_process	5	0	0	0	1437	1319.94	1392.5	1465.06	0.969033
GO:0042090_interleukin-12_biosynthetic_process	5	0	0	0	1437	1319.94	1392.5	1465.06	0.969033
GO:0042177_negative_regulation_of_protein_catabolic_process	5	0	0	0	1437	1319.94	1392.5	1465.06	0.969033
GO:0042253_granulocyte_macrophage_colony-stimulating_factor_biosynthetic_process	5	0	0	0	1437	1319.94	1392.5	1465.06	0.969033
GO:0042347_negative_regulation_of_NF-kappaB_import_into_nucleus	5	0	0	0	1437	1319.94	1392.5	1465.06	0.969033
GO:0042439_ethanolamine_and_derivative_metabolic_process	5	0	0	0	1437	1319.94	1392.5	1465.06	0.969033
GO:0042447_hormone_catabolic_process	5	0	0	0	1437	1319.94	1392.5	1465.06	0.969033
GO:0042462_eye_photoreceptor_cell_development	5	0	0	0	1437	1319.94	1392.5	1465.06	0.969033
GO:0042522_regulation_of_tyrosine_phosphorylation_of_Stat5_protein	5	0	0	0	1437	1319.94	1392.5	1465.06	0.969033
GO:0042535_positive_regulation_of_tumor_necrosis_factor_biosynthetic_process	5	0	0	0	1437	1319.94	1392.5	1465.06	0.969033
GO:0042791_5S_class_rRNA_transcription	5	0	0	0	1437	1319.94	1392.5	1465.06	0.969033
GO:0042797_tRNA_transcription_from_RNA_polymerase_III_promoter	5	0	0	0	1437	1319.94	1392.5	1465.06	0.969033
GO:0043029_T_cell_homeostasis	5	0	0	0	1437	1319.94	1392.5	1465.06	0.969033
GO:0043114_regulation_of_vascular_permeability	5	0	0	0	1437	1319.94	1392.5	1465.06	0.969033
GO:0043124_negative_regulation_of_I-kappaB_kinase_NF-kappaB_cascade	5	0	0	0	1437	1319.94	1392.5	1465.06	0.969033
GO:0043249_erythrocyte_maturation	5	0	0	0	1437	1319.94	1392.5	1465.06	0.969033
GO:0043254_regulation_of_protein_complex_assembly	5	0	0	0	1437	1319.94	1392.5	1465.06	0.969033
GO:0043271_negative_regulation_of_ion_transport	5	0	0	0	1437	1319.94	1392.5	1465.06	0.969033
GO:0043488_regulation_of_mRNA_stability	5	0	0	0	1437	1319.94	1392.5	1465.06	0.969033
GO:0043491_protein_kinase_B_signaling_cascade	5	0	0	0	1437	1319.94	1392.5	1465.06	0.969033
GO:0045022_early_endosome_to_late_endosome_transport	5	0	0	0	1437	1319.94	1392.5	1465.06	0.969033
GO:0045061_thymic_T_cell_selection	5	0	0	0	1437	1319.94	1392.5	1465.06	0.969033
GO:0045064_T-helper_2_cell_differentiation	5	0	0	0	1437	1319.94	1392.5	1465.06	0.969033
GO:0045071_negative_regulation_of_viral_genome_replication	5	0	0	0	1437	1319.94	1392.5	1465.06	0.969033
GO:0045075_regulation_of_interleukin-12_biosynthetic_process	5	0	0	0	1437	1319.94	1392.5	1465.06	0.969033
GO:0045161_neuronal_ion_channel_clustering	5	0	0	0	1437	1319.94	1392.5	1465.06	0.969033
GO:0045176_apical_protein_localization	5	0	0	0	1437	1319.94	1392.5	1465.06	0.969033
GO:0045342_MHC_class_II_biosynthetic_process	5	0	0	0	1437	1319.94	1392.5	1465.06	0.969033
GO:0045346_regulation_of_MHC_class_II_biosynthetic_process	5	0	0	0	1437	1319.94	1392.5	1465.06	0.969033
GO:0045349_interferon-alpha_biosynthetic_process	5	0	0	0	1437	1319.94	1392.5	1465.06	0.969033
GO:0045354_regulation_of_interferon-alpha_biosynthetic_process	5	0	0	0	1437	1319.94	1392.5	1465.06	0.969033
GO:0045410_positive_regulation_of_interleukin-6_biosynthetic_process	5	0	0	0	1437	1319.94	1392.5	1465.06	0.969033
GO:0045668_negative_regulation_of_osteoblast_differentiation	5	0	0	0	1437	1319.94	1392.5	1465.06	0.969033
GO:0045671_negative_regulation_of_osteoclast_differentiation	5	0	0	0	1437	1319.94	1392.5	1465.06	0.969033
GO:0045687_positive_regulation_of_glial_cell_differentiation	5	0	0	0	1437	1319.94	1392.5	1465.06	0.969033
GO:0045732_positive_regulation_of_protein_catabolic_process	5	0	0	0	1437	1319.94	1392.5	1465.06	0.969033
GO:0045739_positive_regulation_of_DNA_repair	5	0	0	0	1437	1319.94	1392.5	1465.06	0.969033
GO:0045749_negative_regulation_of_S_phase_of_mitotic_cell_cycle	5	0	0	0	1437	1319.94	1392.5	1465.06	0.969033
GO:0045822_negative_regulation_of_heart_contraction	5	0	0	0	1437	1319.94	1392.5	1465.06	0.969033
GO:0045823_positive_regulation_of_heart_contraction	5	0	0	0	1437	1319.94	1392.5	1465.06	0.969033
GO:0045912_negative_regulation_of_carbohydrate_metabolic_process	5	0	0	0	1437	1319.94	1392.5	1465.06	0.969033
GO:0045954_positive_regulation_of_natural_killer_cell_mediated_cytotoxicity	5	0	0	0	1437	1319.94	1392.5	1465.06	0.969033
GO:0045980_negative_regulation_of_nucleotide_metabolic_process	5	0	0	0	1437	1319.94	1392.5	1465.06	0.969033
GO:0046325_negative_regulation_of_glucose_import	5	0	0	0	1437	1319.94	1392.5	1465.06	0.969033
GO:0046326_positive_regulation_of_glucose_import	5	0	0	0	1437	1319.94	1392.5	1465.06	0.969033
GO:0046461_neutral_lipid_catabolic_process	5	0	0	0	1437	1319.94	1392.5	1465.06	0.969033
GO:0046479_glycosphingolipid_catabolic_process	5	0	0	0	1437	1319.94	1392.5	1465.06	0.969033
GO:0046627_negative_regulation_of_insulin_receptor_signaling_pathway	5	0	0	0	1437	1319.94	1392.5	1465.06	0.969033
GO:0046716_muscle_maintenance	5	0	0	0	1437	1319.94	1392.5	1465.06	0.969033
GO:0046835_carbohydrate_phosphorylation	5	0	0	0	1437	1319.94	1392.5	1465.06	0.969033
GO:0046884_follicle-stimulating_hormone_secretion	5	0	0	0	1437	1319.94	1392.5	1465.06	0.969033
GO:0046902_regulation_of_mitochondrial_membrane_permeability	5	0	0	0	1437	1319.94	1392.5	1465.06	0.969033
GO:0047497_mitochondrion_transport_along_microtubule	5	0	0	0	1437	1319.94	1392.5	1465.06	0.969033
GO:0048069_eye_pigmentation	5	0	0	0	1437	1319.94	1392.5	1465.06	0.969033
GO:0048265_response_to_pain	5	0	0	0	1437	1319.94	1392.5	1465.06	0.969033
GO:0048340_paraxial_mesoderm_morphogenesis	5	0	0	0	1437	1319.94	1392.5	1465.06	0.969033
GO:0048488_synaptic_vesicle_endocytosis	5	0	0	0	1437	1319.94	1392.5	1465.06	0.969033
GO:0048535_lymph_node_development	5	0	0	0	1437	1319.94	1392.5	1465.06	0.969033
GO:0048567_ectodermal_gut_morphogenesis	5	0	0	0	1437	1319.94	1392.5	1465.06	0.969033
GO:0048638_regulation_of_developmental_growth	5	0	0	0	1437	1319.94	1392.5	1465.06	0.969033
GO:0048678_response_to_axon_injury	5	0	0	0	1437	1319.94	1392.5	1465.06	0.969033
GO:0050432_catecholamine_secretion	5	0	0	0	1437	1319.94	1392.5	1465.06	0.969033
GO:0050433_regulation_of_catecholamine_secretion	5	0	0	0	1437	1319.94	1392.5	1465.06	0.969033
GO:0050482_arachidonic_acid_secretion	5	0	0	0	1437	1319.94	1392.5	1465.06	0.969033
GO:0050691_regulation_of_defense_response_to_virus_by_host	5	0	0	0	1437	1319.94	1392.5	1465.06	0.969033
GO:0050773_regulation_of_dendrite_development	5	0	0	0	1437	1319.94	1392.5	1465.06	0.969033
GO:0050828_regulation_of_liquid_surface_tension	5	0	0	0	1437	1319.94	1392.5	1465.06	0.969033
GO:0050856_regulation_of_T_cell_receptor_signaling_pathway	5	0	0	0	1437	1319.94	1392.5	1465.06	0.969033
GO:0050890_cognition	5	0	0	0	1437	1319.94	1392.5	1465.06	0.969033
GO:0051319_G2_phase	5	0	0	0	1437	1319.94	1392.5	1465.06	0.969033
GO:0051324_prophase	5	0	0	0	1437	1319.94	1392.5	1465.06	0.969033
GO:0055007_cardiac_muscle_cell_differentiation	5	0	0	0	1437	1319.94	1392.5	1465.06	0.969033
GO:0055061_di-__tri-valent_inorganic_anion_homeostasis	5	0	0	0	1437	1319.94	1392.5	1465.06	0.969033
GO:0055062_phosphate_ion_homeostasis	5	0	0	0	1437	1319.94	1392.5	1465.06	0.969033
GO:0060192_negative_regulation_of_lipase_activity	5	0	0	0	1437	1319.94	1392.5	1465.06	0.969033
GO:0001708_cell_fate_specification	15	0	0	0	1465	1347.31	1418.88	1490.45	0.968519
GO:0001756_somitogenesis	15	0	0	0	1465	1347.31	1418.88	1490.45	0.968519
GO:0002761_regulation_of_myeloid_leukocyte_differentiation	15	0	0	0	1465	1347.31	1418.88	1490.45	0.968519
GO:0006516_glycoprotein_catabolic_process	15	0	0	0	1465	1347.31	1418.88	1490.45	0.968519
GO:0006706_steroid_catabolic_process	15	0	0	0	1465	1347.31	1418.88	1490.45	0.968519
GO:0006801_superoxide_metabolic_process	15	0	0	0	1465	1347.31	1418.88	1490.45	0.968519
GO:0006900_membrane_budding	15	0	0	0	1465	1347.31	1418.88	1490.45	0.968519
GO:0007194_negative_regulation_of_adenylate_cyclase_activity	15	0	0	0	1465	1347.31	1418.88	1490.45	0.968519
GO:0007214_gamma-aminobutyric_acid_signaling_pathway	15	0	0	0	1465	1347.31	1418.88	1490.45	0.968519
GO:0008637_apoptotic_mitochondrial_changes	15	0	0	0	1465	1347.31	1418.88	1490.45	0.968519
GO:0009262_deoxyribonucleotide_metabolic_process	15	0	0	0	1465	1347.31	1418.88	1490.45	0.968519
GO:0009798_axis_specification	15	0	0	0	1465	1347.31	1418.88	1490.45	0.968519
GO:0009988_cell-cell_recognition	15	0	0	0	1465	1347.31	1418.88	1490.45	0.968519
GO:0016202_regulation_of_striated_muscle_development	15	0	0	0	1465	1347.31	1418.88	1490.45	0.968519
GO:0031032_actomyosin_structure_organization_and_biogenesis	15	0	0	0	1465	1347.31	1418.88	1490.45	0.968519
GO:0031280_negative_regulation_of_cyclase_activity	15	0	0	0	1465	1347.31	1418.88	1490.45	0.968519
GO:0032102_negative_regulation_of_response_to_external_stimulus	15	0	0	0	1465	1347.31	1418.88	1490.45	0.968519
GO:0042490_mechanoreceptor_differentiation	15	0	0	0	1465	1347.31	1418.88	1490.45	0.968519
GO:0042558_pteridine_and_derivative_metabolic_process	15	0	0	0	1465	1347.31	1418.88	1490.45	0.968519
GO:0043112_receptor_metabolic_process	15	0	0	0	1465	1347.31	1418.88	1490.45	0.968519
GO:0045089_positive_regulation_of_innate_immune_response	15	0	0	0	1465	1347.31	1418.88	1490.45	0.968519
GO:0045494_photoreceptor_cell_maintenance	15	0	0	0	1465	1347.31	1418.88	1490.45	0.968519
GO:0045740_positive_regulation_of_DNA_replication	15	0	0	0	1465	1347.31	1418.88	1490.45	0.968519
GO:0048705_skeletal_morphogenesis	15	0	0	0	1465	1347.31	1418.88	1490.45	0.968519
GO:0050688_regulation_of_defense_response_to_virus	15	0	0	0	1465	1347.31	1418.88	1490.45	0.968519
GO:0050821_protein_stabilization	15	0	0	0	1465	1347.31	1418.88	1490.45	0.968519
GO:0051350_negative_regulation_of_lyase_activity	15	0	0	0	1465	1347.31	1418.88	1490.45	0.968519
GO:0060113_inner_ear_receptor_cell_differentiation	15	0	0	0	1465	1347.31	1418.88	1490.45	0.968519
GO:0000271_polysaccharide_biosynthetic_process	24	0	0	0	1479	1365.01	1435.34	1505.67	0.97048
GO:0002695_negative_regulation_of_leukocyte_activation	24	0	0	0	1479	1365.01	1435.34	1505.67	0.97048
GO:0006754_ATP_biosynthetic_process	24	0	0	0	1479	1365.01	1435.34	1505.67	0.97048
GO:0007369_gastrulation	24	0	0	0	1479	1365.01	1435.34	1505.67	0.97048
GO:0007416_synaptogenesis	24	0	0	0	1479	1365.01	1435.34	1505.67	0.97048
GO:0009069_serine_family_amino_acid_metabolic_process	24	0	0	0	1479	1365.01	1435.34	1505.67	0.97048
GO:0009072_aromatic_amino_acid_family_metabolic_process	24	0	0	0	1479	1365.01	1435.34	1505.67	0.97048
GO:0009583_detection_of_light_stimulus	24	0	0	0	1479	1365.01	1435.34	1505.67	0.97048
GO:0010638_positive_regulation_of_organelle_organization_and_biogenesis	24	0	0	0	1479	1365.01	1435.34	1505.67	0.97048
GO:0030073_insulin_secretion	24	0	0	0	1479	1365.01	1435.34	1505.67	0.97048
GO:0033692_cellular_polysaccharide_biosynthetic_process	24	0	0	0	1479	1365.01	1435.34	1505.67	0.97048
GO:0042552_myelination	24	0	0	0	1479	1365.01	1435.34	1505.67	0.97048
GO:0050905_neuromuscular_process	24	0	0	0	1479	1365.01	1435.34	1505.67	0.97048
GO:0051648_vesicle_localization	24	0	0	0	1479	1365.01	1435.34	1505.67	0.97048
GO:0006284_base-excision_repair	23	0	0	0	1495	1386.3	1455.63	1524.96	0.973666
GO:0006641_triacylglycerol_metabolic_process	23	0	0	0	1495	1386.3	1455.63	1524.96	0.973666
GO:0006809_nitric_oxide_biosynthetic_process	23	0	0	0	1495	1386.3	1455.63	1524.96	0.973666
GO:0009584_detection_of_visible_light	23	0	0	0	1495	1386.3	1455.63	1524.96	0.973666
GO:0031109_microtubule_polymerization_or_depolymerization	23	0	0	0	1495	1386.3	1455.63	1524.96	0.973666
GO:0031647_regulation_of_protein_stability	23	0	0	0	1495	1386.3	1455.63	1524.96	0.973666
GO:0032886_regulation_of_microtubule-based_process	23	0	0	0	1495	1386.3	1455.63	1524.96	0.973666
GO:0035282_segmentation	23	0	0	0	1495	1386.3	1455.63	1524.96	0.973666
GO:0042542_response_to_hydrogen_peroxide	23	0	0	0	1495	1386.3	1455.63	1524.96	0.973666
GO:0043193_positive_regulation_of_gene-specific_transcription	23	0	0	0	1495	1386.3	1455.63	1524.96	0.973666
GO:0043473_pigmentation	23	0	0	0	1495	1386.3	1455.63	1524.96	0.973666
GO:0046209_nitric_oxide_metabolic_process	23	0	0	0	1495	1386.3	1455.63	1524.96	0.973666
GO:0050731_positive_regulation_of_peptidyl-tyrosine_phosphorylation	23	0	0	0	1495	1386.3	1455.63	1524.96	0.973666
GO:0051100_negative_regulation_of_binding	23	0	0	0	1495	1386.3	1455.63	1524.96	0.973666
GO:0051250_negative_regulation_of_lymphocyte_activation	23	0	0	0	1495	1386.3	1455.63	1524.96	0.973666
GO:0051650_establishment_of_vesicle_localization	23	0	0	0	1495	1386.3	1455.63	1524.96	0.973666
GO:0006898_receptor-mediated_endocytosis	38	0	0	0	1504	1393.69	1462.41	1531.13	0.972347
GO:0006944_membrane_fusion	38	0	0	0	1504	1393.69	1462.41	1531.13	0.972347
GO:0009187_cyclic_nucleotide_metabolic_process	38	0	0	0	1504	1393.69	1462.41	1531.13	0.972347
GO:0015833_peptide_transport	38	0	0	0	1504	1393.69	1462.41	1531.13	0.972347
GO:0042770_DNA_damage_response__signal_transduction	38	0	0	0	1504	1393.69	1462.41	1531.13	0.972347
GO:0045454_cell_redox_homeostasis	38	0	0	0	1504	1393.69	1462.41	1531.13	0.972347
GO:0048839_inner_ear_development	38	0	0	0	1504	1393.69	1462.41	1531.13	0.972347
GO:0050808_synapse_organization_and_biogenesis	38	0	0	0	1504	1393.69	1462.41	1531.13	0.972347
GO:0050900_leukocyte_migration	38	0	0	0	1504	1393.69	1462.41	1531.13	0.972347
GO:0006402_mRNA_catabolic_process	26	0	0	0	1513	1404.54	1472.52	1540.5	0.973245
GO:0006664_glycolipid_metabolic_process	26	0	0	0	1513	1404.54	1472.52	1540.5	0.973245
GO:0016458_gene_silencing	26	0	0	0	1513	1404.54	1472.52	1540.5	0.973245
GO:0019319_hexose_biosynthetic_process	26	0	0	0	1513	1404.54	1472.52	1540.5	0.973245
GO:0019751_polyol_metabolic_process	26	0	0	0	1513	1404.54	1472.52	1540.5	0.973245
GO:0033157_regulation_of_intracellular_protein_transport	26	0	0	0	1513	1404.54	1472.52	1540.5	0.973245
GO:0033500_carbohydrate_homeostasis	26	0	0	0	1513	1404.54	1472.52	1540.5	0.973245
GO:0042593_glucose_homeostasis	26	0	0	0	1513	1404.54	1472.52	1540.5	0.973245
GO:0051607_defense_response_to_virus	26	0	0	0	1513	1404.54	1472.52	1540.5	0.973245
GO:0000272_polysaccharide_catabolic_process	13	0	0	0	1576	1468.27	1533.14	1598.01	0.972805
GO:0001776_leukocyte_homeostasis	13	0	0	0	1576	1468.27	1533.14	1598.01	0.972805
GO:0001843_neural_tube_closure	13	0	0	0	1576	1468.27	1533.14	1598.01	0.972805
GO:0001937_negative_regulation_of_endothelial_cell_proliferation	13	0	0	0	1576	1468.27	1533.14	1598.01	0.972805
GO:0005978_glycogen_biosynthetic_process	13	0	0	0	1576	1468.27	1533.14	1598.01	0.972805
GO:0006278_RNA-dependent_DNA_replication	13	0	0	0	1576	1468.27	1533.14	1598.01	0.972805
GO:0006305_DNA_alkylation	13	0	0	0	1576	1468.27	1533.14	1598.01	0.972805
GO:0006306_DNA_methylation	13	0	0	0	1576	1468.27	1533.14	1598.01	0.972805
GO:0006309_DNA_fragmentation_during_apoptosis	13	0	0	0	1576	1468.27	1533.14	1598.01	0.972805
GO:0006607_NLS-bearing_substrate_import_into_nucleus	13	0	0	0	1576	1468.27	1533.14	1598.01	0.972805
GO:0006957_complement_activation__alternative_pathway	13	0	0	0	1576	1468.27	1533.14	1598.01	0.972805
GO:0007019_microtubule_depolymerization	13	0	0	0	1576	1468.27	1533.14	1598.01	0.972805
GO:0007339_binding_of_sperm_to_zona_pellucida	13	0	0	0	1576	1468.27	1533.14	1598.01	0.972805
GO:0008272_sulfate_transport	13	0	0	0	1576	1468.27	1533.14	1598.01	0.972805
GO:0009065_glutamine_family_amino_acid_catabolic_process	13	0	0	0	1576	1468.27	1533.14	1598.01	0.972805
GO:0009074_aromatic_amino_acid_family_catabolic_process	13	0	0	0	1576	1468.27	1533.14	1598.01	0.972805
GO:0009247_glycolipid_biosynthetic_process	13	0	0	0	1576	1468.27	1533.14	1598.01	0.972805
GO:0009250_glucan_biosynthetic_process	13	0	0	0	1576	1468.27	1533.14	1598.01	0.972805
GO:0009408_response_to_heat	13	0	0	0	1576	1468.27	1533.14	1598.01	0.972805
GO:0009746_response_to_hexose_stimulus	13	0	0	0	1576	1468.27	1533.14	1598.01	0.972805
GO:0009749_response_to_glucose_stimulus	13	0	0	0	1576	1468.27	1533.14	1598.01	0.972805
GO:0010458_exit_from_mitosis	13	0	0	0	1576	1468.27	1533.14	1598.01	0.972805
GO:0014020_primary_neural_tube_formation	13	0	0	0	1576	1468.27	1533.14	1598.01	0.972805
GO:0015669_gas_transport	13	0	0	0	1576	1468.27	1533.14	1598.01	0.972805
GO:0015711_organic_anion_transport	13	0	0	0	1576	1468.27	1533.14	1598.01	0.972805
GO:0015800_acidic_amino_acid_transport	13	0	0	0	1576	1468.27	1533.14	1598.01	0.972805
GO:0015813_L-glutamate_transport	13	0	0	0	1576	1468.27	1533.14	1598.01	0.972805
GO:0017156_calcium_ion-dependent_exocytosis	13	0	0	0	1576	1468.27	1533.14	1598.01	0.972805
GO:0017157_regulation_of_exocytosis	13	0	0	0	1576	1468.27	1533.14	1598.01	0.972805
GO:0019438_aromatic_compound_biosynthetic_process	13	0	0	0	1576	1468.27	1533.14	1598.01	0.972805
GO:0019674_NAD_metabolic_process	13	0	0	0	1576	1468.27	1533.14	1598.01	0.972805
GO:0030035_microspike_biogenesis	13	0	0	0	1576	1468.27	1533.14	1598.01	0.972805
GO:0030501_positive_regulation_of_bone_mineralization	13	0	0	0	1576	1468.27	1533.14	1598.01	0.972805
GO:0030593_neutrophil_chemotaxis	13	0	0	0	1576	1468.27	1533.14	1598.01	0.972805
GO:0030879_mammary_gland_development	13	0	0	0	1576	1468.27	1533.14	1598.01	0.972805
GO:0031016_pancreas_development	13	0	0	0	1576	1468.27	1533.14	1598.01	0.972805
GO:0031111_negative_regulation_of_microtubule_polymerization_or_depolymerization	13	0	0	0	1576	1468.27	1533.14	1598.01	0.972805
GO:0031124_mRNA_3'-end_processing	13	0	0	0	1576	1468.27	1533.14	1598.01	0.972805
GO:0032640_tumor_necrosis_factor_production	13	0	0	0	1576	1468.27	1533.14	1598.01	0.972805
GO:0032945_negative_regulation_of_mononuclear_cell_proliferation	13	0	0	0	1576	1468.27	1533.14	1598.01	0.972805
GO:0033077_T_cell_differentiation_in_the_thymus	13	0	0	0	1576	1468.27	1533.14	1598.01	0.972805
GO:0034284_response_to_monosaccharide_stimulus	13	0	0	0	1576	1468.27	1533.14	1598.01	0.972805
GO:0035036_sperm-egg_recognition	13	0	0	0	1576	1468.27	1533.14	1598.01	0.972805
GO:0042226_interleukin-6_biosynthetic_process	13	0	0	0	1576	1468.27	1533.14	1598.01	0.972805
GO:0042491_auditory_receptor_cell_differentiation	13	0	0	0	1576	1468.27	1533.14	1598.01	0.972805
GO:0043574_peroxisomal_transport	13	0	0	0	1576	1468.27	1533.14	1598.01	0.972805
GO:0044247_cellular_polysaccharide_catabolic_process	13	0	0	0	1576	1468.27	1533.14	1598.01	0.972805
GO:0045026_plasma_membrane_fusion	13	0	0	0	1576	1468.27	1533.14	1598.01	0.972805
GO:0045069_regulation_of_viral_genome_replication	13	0	0	0	1576	1468.27	1533.14	1598.01	0.972805
GO:0045076_regulation_of_interleukin-2_biosynthetic_process	13	0	0	0	1576	1468.27	1533.14	1598.01	0.972805
GO:0045646_regulation_of_erythrocyte_differentiation	13	0	0	0	1576	1468.27	1533.14	1598.01	0.972805
GO:0045669_positive_regulation_of_osteoblast_differentiation	13	0	0	0	1576	1468.27	1533.14	1598.01	0.972805
GO:0045814_negative_regulation_of_gene_expression__epigenetic	13	0	0	0	1576	1468.27	1533.14	1598.01	0.972805
GO:0045930_negative_regulation_of_mitotic_cell_cycle	13	0	0	0	1576	1468.27	1533.14	1598.01	0.972805
GO:0046888_negative_regulation_of_hormone_secretion	13	0	0	0	1576	1468.27	1533.14	1598.01	0.972805
GO:0048041_focal_adhesion_formation	13	0	0	0	1576	1468.27	1533.14	1598.01	0.972805
GO:0048628_myoblast_maturation	13	0	0	0	1576	1468.27	1533.14	1598.01	0.972805
GO:0048644_muscle_morphogenesis	13	0	0	0	1576	1468.27	1533.14	1598.01	0.972805
GO:0048706_embryonic_skeletal_development	13	0	0	0	1576	1468.27	1533.14	1598.01	0.972805
GO:0050672_negative_regulation_of_lymphocyte_proliferation	13	0	0	0	1576	1468.27	1533.14	1598.01	0.972805
GO:0050702_interleukin-1_beta_secretion	13	0	0	0	1576	1468.27	1533.14	1598.01	0.972805
GO:0050796_regulation_of_insulin_secretion	13	0	0	0	1576	1468.27	1533.14	1598.01	0.972805
GO:0055008_cardiac_muscle_morphogenesis	13	0	0	0	1576	1468.27	1533.14	1598.01	0.972805
GO:0001569_patterning_of_blood_vessels	10	0	0	0	1647	1540.05	1602.73	1665.41	0.973121
GO:0001755_neural_crest_cell_migration	10	0	0	0	1647	1540.05	1602.73	1665.41	0.973121
GO:0001836_release_of_cytochrome_c_from_mitochondria	10	0	0	0	1647	1540.05	1602.73	1665.41	0.973121
GO:0001933_negative_regulation_of_protein_amino_acid_phosphorylation	10	0	0	0	1647	1540.05	1602.73	1665.41	0.973121
GO:0002263_cell_activation_during_immune_response	10	0	0	0	1647	1540.05	1602.73	1665.41	0.973121
GO:0002285_lymphocyte_activation_during_immune_response	10	0	0	0	1647	1540.05	1602.73	1665.41	0.973121
GO:0002286_T_cell_activation_during_immune_response	10	0	0	0	1647	1540.05	1602.73	1665.41	0.973121
GO:0002292_T_cell_differentiation_during_immune_response	10	0	0	0	1647	1540.05	1602.73	1665.41	0.973121
GO:0002293_alpha-beta_T_cell_differentiation_during_immune_response	10	0	0	0	1647	1540.05	1602.73	1665.41	0.973121
GO:0002294_CD4-positive__alpha-beta_T_cell_differentiation_during_immune_response	10	0	0	0	1647	1540.05	1602.73	1665.41	0.973121
GO:0002366_leukocyte_activation_during_immune_response	10	0	0	0	1647	1540.05	1602.73	1665.41	0.973121
GO:0002456_T_cell_mediated_immunity	10	0	0	0	1647	1540.05	1602.73	1665.41	0.973121
GO:0002821_positive_regulation_of_adaptive_immune_response	10	0	0	0	1647	1540.05	1602.73	1665.41	0.973121
GO:0002824_positive_regulation_of_adaptive_immune_response_based_on_somatic_recombination_of_immune_receptors_built_from_immunoglobulin_superfamily_domains	10	0	0	0	1647	1540.05	1602.73	1665.41	0.973121
GO:0006110_regulation_of_glycolysis	10	0	0	0	1647	1540.05	1602.73	1665.41	0.973121
GO:0006140_regulation_of_nucleotide_metabolic_process	10	0	0	0	1647	1540.05	1602.73	1665.41	0.973121
GO:0006376_mRNA_splice_site_selection	10	0	0	0	1647	1540.05	1602.73	1665.41	0.973121
GO:0006835_dicarboxylic_acid_transport	10	0	0	0	1647	1540.05	1602.73	1665.41	0.973121
GO:0007009_plasma_membrane_organization_and_biogenesis	10	0	0	0	1647	1540.05	1602.73	1665.41	0.973121
GO:0007052_mitotic_spindle_organization_and_biogenesis	10	0	0	0	1647	1540.05	1602.73	1665.41	0.973121
GO:0007157_heterophilic_cell_adhesion	10	0	0	0	1647	1540.05	1602.73	1665.41	0.973121
GO:0007632_visual_behavior	10	0	0	0	1647	1540.05	1602.73	1665.41	0.973121
GO:0008038_neuron_recognition	10	0	0	0	1647	1540.05	1602.73	1665.41	0.973121
GO:0010551_regulation_of_specific_transcription_from_RNA_polymerase_II_promoter	10	0	0	0	1647	1540.05	1602.73	1665.41	0.973121
GO:0015695_organic_cation_transport	10	0	0	0	1647	1540.05	1602.73	1665.41	0.973121
GO:0015908_fatty_acid_transport	10	0	0	0	1647	1540.05	1602.73	1665.41	0.973121
GO:0016573_histone_acetylation	10	0	0	0	1647	1540.05	1602.73	1665.41	0.973121
GO:0018409_peptide_or_protein_amino-terminal_blocking	10	0	0	0	1647	1540.05	1602.73	1665.41	0.973121
GO:0019048_virus-host_interaction	10	0	0	0	1647	1540.05	1602.73	1665.41	0.973121
GO:0030239_myofibril_assembly	10	0	0	0	1647	1540.05	1602.73	1665.41	0.973121
GO:0030260_entry_into_host_cell	10	0	0	0	1647	1540.05	1602.73	1665.41	0.973121
GO:0030890_positive_regulation_of_B_cell_proliferation	10	0	0	0	1647	1540.05	1602.73	1665.41	0.973121
GO:0031112_positive_regulation_of_microtubule_polymerization_or_depolymerization	10	0	0	0	1647	1540.05	1602.73	1665.41	0.973121
GO:0031113_regulation_of_microtubule_polymerization	10	0	0	0	1647	1540.05	1602.73	1665.41	0.973121
GO:0031575_G1_S_transition_checkpoint	10	0	0	0	1647	1540.05	1602.73	1665.41	0.973121
GO:0032569_specific_transcription_from_RNA_polymerase_II_promoter	10	0	0	0	1647	1540.05	1602.73	1665.41	0.973121
GO:0032768_regulation_of_monooxygenase_activity	10	0	0	0	1647	1540.05	1602.73	1665.41	0.973121
GO:0042092_T-helper_2_type_immune_response	10	0	0	0	1647	1540.05	1602.73	1665.41	0.973121
GO:0042093_T-helper_cell_differentiation	10	0	0	0	1647	1540.05	1602.73	1665.41	0.973121
GO:0042130_negative_regulation_of_T_cell_proliferation	10	0	0	0	1647	1540.05	1602.73	1665.41	0.973121
GO:0042147_retrograde_transport__endosome_to_Golgi	10	0	0	0	1647	1540.05	1602.73	1665.41	0.973121
GO:0042375_quinone_cofactor_metabolic_process	10	0	0	0	1647	1540.05	1602.73	1665.41	0.973121
GO:0042384_cilium_biogenesis	10	0	0	0	1647	1540.05	1602.73	1665.41	0.973121
GO:0042531_positive_regulation_of_tyrosine_phosphorylation_of_STAT_protein	10	0	0	0	1647	1540.05	1602.73	1665.41	0.973121
GO:0042551_neuron_maturation	10	0	0	0	1647	1540.05	1602.73	1665.41	0.973121
GO:0043547_positive_regulation_of_GTPase_activity	10	0	0	0	1647	1540.05	1602.73	1665.41	0.973121
GO:0044409_entry_into_host	10	0	0	0	1647	1540.05	1602.73	1665.41	0.973121
GO:0045073_regulation_of_chemokine_biosynthetic_process	10	0	0	0	1647	1540.05	1602.73	1665.41	0.973121
GO:0045730_respiratory_burst	10	0	0	0	1647	1540.05	1602.73	1665.41	0.973121
GO:0046324_regulation_of_glucose_import	10	0	0	0	1647	1540.05	1602.73	1665.41	0.973121
GO:0046635_positive_regulation_of_alpha-beta_T_cell_activation	10	0	0	0	1647	1540.05	1602.73	1665.41	0.973121
GO:0046718_entry_of_virus_into_host_cell	10	0	0	0	1647	1540.05	1602.73	1665.41	0.973121
GO:0046823_negative_regulation_of_nucleocytoplasmic_transport	10	0	0	0	1647	1540.05	1602.73	1665.41	0.973121
GO:0046854_phosphoinositide_phosphorylation	10	0	0	0	1647	1540.05	1602.73	1665.41	0.973121
GO:0048200_Golgi_transport_vesicle_coating	10	0	0	0	1647	1540.05	1602.73	1665.41	0.973121
GO:0048204_vesicle_targeting__inter-Golgi_cisterna	10	0	0	0	1647	1540.05	1602.73	1665.41	0.973121
GO:0048205_COPI_coating_of_Golgi_vesicle	10	0	0	0	1647	1540.05	1602.73	1665.41	0.973121
GO:0048206_vesicle_targeting__cis-Golgi_to_rough_ER	10	0	0	0	1647	1540.05	1602.73	1665.41	0.973121
GO:0048219_inter-Golgi_cisterna_vesicle-mediated_transport	10	0	0	0	1647	1540.05	1602.73	1665.41	0.973121
GO:0048220_cis-Golgi_to_rough_ER_vesicle-mediated_transport	10	0	0	0	1647	1540.05	1602.73	1665.41	0.973121
GO:0048709_oligodendrocyte_differentiation	10	0	0	0	1647	1540.05	1602.73	1665.41	0.973121
GO:0050709_negative_regulation_of_protein_secretion	10	0	0	0	1647	1540.05	1602.73	1665.41	0.973121
GO:0050718_positive_regulation_of_interleukin-1_beta_secretion	10	0	0	0	1647	1540.05	1602.73	1665.41	0.973121
GO:0050999_regulation_of_nitric-oxide_synthase_activity	10	0	0	0	1647	1540.05	1602.73	1665.41	0.973121
GO:0051057_positive_regulation_of_small_GTPase_mediated_signal_transduction	10	0	0	0	1647	1540.05	1602.73	1665.41	0.973121
GO:0051289_protein_homotetramerization	10	0	0	0	1647	1540.05	1602.73	1665.41	0.973121
GO:0051806_entry_into_cell_of_other_organism_during_symbiotic_interaction	10	0	0	0	1647	1540.05	1602.73	1665.41	0.973121
GO:0051828_entry_into_other_organism_during_symbiotic_interaction	10	0	0	0	1647	1540.05	1602.73	1665.41	0.973121
GO:0052126_movement_in_host_environment	10	0	0	0	1647	1540.05	1602.73	1665.41	0.973121
GO:0052192_movement_in_environment_of_other_organism_during_symbiotic_interaction	10	0	0	0	1647	1540.05	1602.73	1665.41	0.973121
GO:0055002_striated_muscle_cell_development	10	0	0	0	1647	1540.05	1602.73	1665.41	0.973121
GO:0000387_spliceosomal_snRNP_biogenesis	25	0	0	0	1661	1554.05	1615.85	1677.65	0.972818
GO:0006383_transcription_from_RNA_polymerase_III_promoter	25	0	0	0	1661	1554.05	1615.85	1677.65	0.972818
GO:0006695_cholesterol_biosynthetic_process	25	0	0	0	1661	1554.05	1615.85	1677.65	0.972818
GO:0009880_embryonic_pattern_specification	25	0	0	0	1661	1554.05	1615.85	1677.65	0.972818
GO:0014031_mesenchymal_cell_development	25	0	0	0	1661	1554.05	1615.85	1677.65	0.972818
GO:0015914_phospholipid_transport	25	0	0	0	1661	1554.05	1615.85	1677.65	0.972818
GO:0022406_membrane_docking	25	0	0	0	1661	1554.05	1615.85	1677.65	0.972818
GO:0030168_platelet_activation	25	0	0	0	1661	1554.05	1615.85	1677.65	0.972818
GO:0030278_regulation_of_ossification	25	0	0	0	1661	1554.05	1615.85	1677.65	0.972818
GO:0030595_leukocyte_chemotaxis	25	0	0	0	1661	1554.05	1615.85	1677.65	0.972818
GO:0031570_DNA_integrity_checkpoint	25	0	0	0	1661	1554.05	1615.85	1677.65	0.972818
GO:0043543_protein_amino_acid_acylation	25	0	0	0	1661	1554.05	1615.85	1677.65	0.972818
GO:0048762_mesenchymal_cell_differentiation	25	0	0	0	1661	1554.05	1615.85	1677.65	0.972818
GO:0050663_cytokine_secretion	25	0	0	0	1661	1554.05	1615.85	1677.65	0.972818
GO:0019228_regulation_of_action_potential_in_neuron	34	0	0	0	1665	1560.06	1621.17	1682.28	0.973676
GO:0046849_bone_remodeling	34	0	0	0	1665	1560.06	1621.17	1682.28	0.973676
GO:0050730_regulation_of_peptidyl-tyrosine_phosphorylation	34	0	0	0	1665	1560.06	1621.17	1682.28	0.973676
GO:0050909_sensory_perception_of_taste	34	0	0	0	1665	1560.06	1621.17	1682.28	0.973676
GO:0000578_embryonic_axis_specification	7	0	0	0	1785	1687.9	1745.35	1802.8	0.977787
GO:0001504_neurotransmitter_uptake	7	0	0	0	1785	1687.9	1745.35	1802.8	0.977787
GO:0001578_microtubule_bundle_formation	7	0	0	0	1785	1687.9	1745.35	1802.8	0.977787
GO:0001710_mesodermal_cell_fate_commitment	7	0	0	0	1785	1687.9	1745.35	1802.8	0.977787
GO:0001910_regulation_of_leukocyte_mediated_cytotoxicity	7	0	0	0	1785	1687.9	1745.35	1802.8	0.977787
GO:0001953_negative_regulation_of_cell-matrix_adhesion	7	0	0	0	1785	1687.9	1745.35	1802.8	0.977787
GO:0002027_regulation_of_heart_rate	7	0	0	0	1785	1687.9	1745.35	1802.8	0.977787
GO:0002062_chondrocyte_differentiation	7	0	0	0	1785	1687.9	1745.35	1802.8	0.977787
GO:0002347_response_to_tumor_cell	7	0	0	0	1785	1687.9	1745.35	1802.8	0.977787
GO:0002698_negative_regulation_of_immune_effector_process	7	0	0	0	1785	1687.9	1745.35	1802.8	0.977787
GO:0002763_positive_regulation_of_myeloid_leukocyte_differentiation	7	0	0	0	1785	1687.9	1745.35	1802.8	0.977787
GO:0002820_negative_regulation_of_adaptive_immune_response	7	0	0	0	1785	1687.9	1745.35	1802.8	0.977787
GO:0002823_negative_regulation_of_adaptive_immune_response_based_on_somatic_recombination_of_immune_receptors_built_from_immunoglobulin_superfamily_domains	7	0	0	0	1785	1687.9	1745.35	1802.8	0.977787
GO:0003009_skeletal_muscle_contraction	7	0	0	0	1785	1687.9	1745.35	1802.8	0.977787
GO:0006020_inositol_metabolic_process	7	0	0	0	1785	1687.9	1745.35	1802.8	0.977787
GO:0006030_chitin_metabolic_process	7	0	0	0	1785	1687.9	1745.35	1802.8	0.977787
GO:0006032_chitin_catabolic_process	7	0	0	0	1785	1687.9	1745.35	1802.8	0.977787
GO:0006046_N-acetylglucosamine_catabolic_process	7	0	0	0	1785	1687.9	1745.35	1802.8	0.977787
GO:0006195_purine_nucleotide_catabolic_process	7	0	0	0	1785	1687.9	1745.35	1802.8	0.977787
GO:0006244_pyrimidine_nucleotide_catabolic_process	7	0	0	0	1785	1687.9	1745.35	1802.8	0.977787
GO:0006265_DNA_topological_change	7	0	0	0	1785	1687.9	1745.35	1802.8	0.977787
GO:0006282_regulation_of_DNA_repair	7	0	0	0	1785	1687.9	1745.35	1802.8	0.977787
GO:0006283_transcription-coupled_nucleotide-excision_repair	7	0	0	0	1785	1687.9	1745.35	1802.8	0.977787
GO:0006303_double-strand_break_repair_via_nonhomologous_end_joining	7	0	0	0	1785	1687.9	1745.35	1802.8	0.977787
GO:0006353_transcription_termination	7	0	0	0	1785	1687.9	1745.35	1802.8	0.977787
GO:0006547_histidine_metabolic_process	7	0	0	0	1785	1687.9	1745.35	1802.8	0.977787
GO:0006656_phosphatidylcholine_biosynthetic_process	7	0	0	0	1785	1687.9	1745.35	1802.8	0.977787
GO:0006677_glycosylceramide_metabolic_process	7	0	0	0	1785	1687.9	1745.35	1802.8	0.977787
GO:0007091_mitotic_metaphase_anaphase_transition	7	0	0	0	1785	1687.9	1745.35	1802.8	0.977787
GO:0007140_male_meiosis	7	0	0	0	1785	1687.9	1745.35	1802.8	0.977787
GO:0007217_tachykinin_signaling_pathway	7	0	0	0	1785	1687.9	1745.35	1802.8	0.977787
GO:0007350_blastoderm_segmentation	7	0	0	0	1785	1687.9	1745.35	1802.8	0.977787
GO:0007351_tripartite_regional_subdivision	7	0	0	0	1785	1687.9	1745.35	1802.8	0.977787
GO:0007567_parturition	7	0	0	0	1785	1687.9	1745.35	1802.8	0.977787
GO:0008088_axon_cargo_transport	7	0	0	0	1785	1687.9	1745.35	1802.8	0.977787
GO:0008105_asymmetric_protein_localization	7	0	0	0	1785	1687.9	1745.35	1802.8	0.977787
GO:0008211_glucocorticoid_metabolic_process	7	0	0	0	1785	1687.9	1745.35	1802.8	0.977787
GO:0008333_endosome_to_lysosome_transport	7	0	0	0	1785	1687.9	1745.35	1802.8	0.977787
GO:0008595_determination_of_anterior_posterior_axis__embryo	7	0	0	0	1785	1687.9	1745.35	1802.8	0.977787
GO:0009075_histidine_family_amino_acid_metabolic_process	7	0	0	0	1785	1687.9	1745.35	1802.8	0.977787
GO:0009103_lipopolysaccharide_biosynthetic_process	7	0	0	0	1785	1687.9	1745.35	1802.8	0.977787
GO:0009132_nucleoside_diphosphate_metabolic_process	7	0	0	0	1785	1687.9	1745.35	1802.8	0.977787
GO:0009143_nucleoside_triphosphate_catabolic_process	7	0	0	0	1785	1687.9	1745.35	1802.8	0.977787
GO:0009261_ribonucleotide_catabolic_process	7	0	0	0	1785	1687.9	1745.35	1802.8	0.977787
GO:0010165_response_to_X-ray	7	0	0	0	1785	1687.9	1745.35	1802.8	0.977787
GO:0010552_positive_regulation_of_specific_transcription_from_RNA_polymerase_II_promoter	7	0	0	0	1785	1687.9	1745.35	1802.8	0.977787
GO:0014065_phosphoinositide_3-kinase_cascade	7	0	0	0	1785	1687.9	1745.35	1802.8	0.977787
GO:0014909_smooth_muscle_cell_migration	7	0	0	0	1785	1687.9	1745.35	1802.8	0.977787
GO:0014910_regulation_of_smooth_muscle_cell_migration	7	0	0	0	1785	1687.9	1745.35	1802.8	0.977787
GO:0015936_coenzyme_A_metabolic_process	7	0	0	0	1785	1687.9	1745.35	1802.8	0.977787
GO:0016079_synaptic_vesicle_exocytosis	7	0	0	0	1785	1687.9	1745.35	1802.8	0.977787
GO:0018195_peptidyl-arginine_modification	7	0	0	0	1785	1687.9	1745.35	1802.8	0.977787
GO:0018196_peptidyl-asparagine_modification	7	0	0	0	1785	1687.9	1745.35	1802.8	0.977787
GO:0018279_protein_amino_acid_N-linked_glycosylation_via_asparagine	7	0	0	0	1785	1687.9	1745.35	1802.8	0.977787
GO:0018342_protein_prenylation	7	0	0	0	1785	1687.9	1745.35	1802.8	0.977787
GO:0021543_pallium_development	7	0	0	0	1785	1687.9	1745.35	1802.8	0.977787
GO:0021549_cerebellum_development	7	0	0	0	1785	1687.9	1745.35	1802.8	0.977787
GO:0022037_metencephalon_development	7	0	0	0	1785	1687.9	1745.35	1802.8	0.977787
GO:0030010_establishment_of_cell_polarity	7	0	0	0	1785	1687.9	1745.35	1802.8	0.977787
GO:0030174_regulation_of_DNA_replication_initiation	7	0	0	0	1785	1687.9	1745.35	1802.8	0.977787
GO:0030279_negative_regulation_of_ossification	7	0	0	0	1785	1687.9	1745.35	1802.8	0.977787
GO:0030318_melanocyte_differentiation	7	0	0	0	1785	1687.9	1745.35	1802.8	0.977787
GO:0030321_transepithelial_chloride_transport	7	0	0	0	1785	1687.9	1745.35	1802.8	0.977787
GO:0030503_regulation_of_cell_redox_homeostasis	7	0	0	0	1785	1687.9	1745.35	1802.8	0.977787
GO:0030802_regulation_of_cyclic_nucleotide_biosynthetic_process	7	0	0	0	1785	1687.9	1745.35	1802.8	0.977787
GO:0030808_regulation_of_nucleotide_biosynthetic_process	7	0	0	0	1785	1687.9	1745.35	1802.8	0.977787
GO:0030878_thyroid_gland_development	7	0	0	0	1785	1687.9	1745.35	1802.8	0.977787
GO:0030947_regulation_of_vascular_endothelial_growth_factor_receptor_signaling_pathway	7	0	0	0	1785	1687.9	1745.35	1802.8	0.977787
GO:0031069_hair_follicle_morphogenesis	7	0	0	0	1785	1687.9	1745.35	1802.8	0.977787
GO:0031577_spindle_checkpoint	7	0	0	0	1785	1687.9	1745.35	1802.8	0.977787
GO:0031645_negative_regulation_of_neurological_system_process	7	0	0	0	1785	1687.9	1745.35	1802.8	0.977787
GO:0031646_positive_regulation_of_neurological_system_process	7	0	0	0	1785	1687.9	1745.35	1802.8	0.977787
GO:0032321_positive_regulation_of_Rho_GTPase_activity	7	0	0	0	1785	1687.9	1745.35	1802.8	0.977787
GO:0032615_interleukin-12_production	7	0	0	0	1785	1687.9	1745.35	1802.8	0.977787
GO:0033238_regulation_of_amine_metabolic_process	7	0	0	0	1785	1687.9	1745.35	1802.8	0.977787
GO:0035020_regulation_of_Rac_protein_signal_transduction	7	0	0	0	1785	1687.9	1745.35	1802.8	0.977787
GO:0035050_embryonic_heart_tube_development	7	0	0	0	1785	1687.9	1745.35	1802.8	0.977787
GO:0042116_macrophage_activation	7	0	0	0	1785	1687.9	1745.35	1802.8	0.977787
GO:0042255_ribosome_assembly	7	0	0	0	1785	1687.9	1745.35	1802.8	0.977787
GO:0042461_photoreceptor_cell_development	7	0	0	0	1785	1687.9	1745.35	1802.8	0.977787
GO:0042554_superoxide_release	7	0	0	0	1785	1687.9	1745.35	1802.8	0.977787
GO:0042572_retinol_metabolic_process	7	0	0	0	1785	1687.9	1745.35	1802.8	0.977787
GO:0042596_fear_response	7	0	0	0	1785	1687.9	1745.35	1802.8	0.977787
GO:0042771_DNA_damage_response__signal_transduction_by_p53_class_mediator_resulting_in_induction_of_apoptosis	7	0	0	0	1785	1687.9	1745.35	1802.8	0.977787
GO:0043370_regulation_of_CD4-positive__alpha_beta_T_cell_differentiation	7	0	0	0	1785	1687.9	1745.35	1802.8	0.977787
GO:0043525_positive_regulation_of_neuron_apoptosis	7	0	0	0	1785	1687.9	1745.35	1802.8	0.977787
GO:0043550_regulation_of_lipid_kinase_activity	7	0	0	0	1785	1687.9	1745.35	1802.8	0.977787
GO:0043666_regulation_of_phosphoprotein_phosphatase_activity	7	0	0	0	1785	1687.9	1745.35	1802.8	0.977787
GO:0045080_positive_regulation_of_chemokine_biosynthetic_process	7	0	0	0	1785	1687.9	1745.35	1802.8	0.977787
GO:0045197_establishment_and_or_maintenance_of_epithelial_cell_apical_basal_polarity	7	0	0	0	1785	1687.9	1745.35	1802.8	0.977787
GO:0045416_positive_regulation_of_interleukin-8_biosynthetic_process	7	0	0	0	1785	1687.9	1745.35	1802.8	0.977787
GO:0045577_regulation_of_B_cell_differentiation	7	0	0	0	1785	1687.9	1745.35	1802.8	0.977787
GO:0045620_negative_regulation_of_lymphocyte_differentiation	7	0	0	0	1785	1687.9	1745.35	1802.8	0.977787
GO:0045622_regulation_of_T-helper_cell_differentiation	7	0	0	0	1785	1687.9	1745.35	1802.8	0.977787
GO:0045648_positive_regulation_of_erythrocyte_differentiation	7	0	0	0	1785	1687.9	1745.35	1802.8	0.977787
GO:0045742_positive_regulation_of_epidermal_growth_factor_receptor_signaling_pathway	7	0	0	0	1785	1687.9	1745.35	1802.8	0.977787
GO:0045768_positive_regulation_of_anti-apoptosis	7	0	0	0	1785	1687.9	1745.35	1802.8	0.977787
GO:0045821_positive_regulation_of_glycolysis	7	0	0	0	1785	1687.9	1745.35	1802.8	0.977787
GO:0045851_pH_reduction	7	0	0	0	1785	1687.9	1745.35	1802.8	0.977787
GO:0045861_negative_regulation_of_proteolysis	7	0	0	0	1785	1687.9	1745.35	1802.8	0.977787
GO:0045862_positive_regulation_of_proteolysis	7	0	0	0	1785	1687.9	1745.35	1802.8	0.977787
GO:0046006_regulation_of_activated_T_cell_proliferation	7	0	0	0	1785	1687.9	1745.35	1802.8	0.977787
GO:0046146_tetrahydrobiopterin_metabolic_process	7	0	0	0	1785	1687.9	1745.35	1802.8	0.977787
GO:0046513_ceramide_biosynthetic_process	7	0	0	0	1785	1687.9	1745.35	1802.8	0.977787
GO:0046677_response_to_antibiotic	7	0	0	0	1785	1687.9	1745.35	1802.8	0.977787
GO:0046688_response_to_copper_ion	7	0	0	0	1785	1687.9	1745.35	1802.8	0.977787
GO:0048259_regulation_of_receptor-mediated_endocytosis	7	0	0	0	1785	1687.9	1745.35	1802.8	0.977787
GO:0048333_mesodermal_cell_differentiation	7	0	0	0	1785	1687.9	1745.35	1802.8	0.977787
GO:0048538_thymus_development	7	0	0	0	1785	1687.9	1745.35	1802.8	0.977787
GO:0048738_cardiac_muscle_development	7	0	0	0	1785	1687.9	1745.35	1802.8	0.977787
GO:0048821_erythrocyte_development	7	0	0	0	1785	1687.9	1745.35	1802.8	0.977787
GO:0050807_regulation_of_synapse_organization_and_biogenesis	7	0	0	0	1785	1687.9	1745.35	1802.8	0.977787
GO:0050854_regulation_of_antigen_receptor-mediated_signaling_pathway	7	0	0	0	1785	1687.9	1745.35	1802.8	0.977787
GO:0050879_multicellular_organismal_movement	7	0	0	0	1785	1687.9	1745.35	1802.8	0.977787
GO:0050881_musculoskeletal_movement	7	0	0	0	1785	1687.9	1745.35	1802.8	0.977787
GO:0050891_multicellular_organismal_water_homeostasis	7	0	0	0	1785	1687.9	1745.35	1802.8	0.977787
GO:0050931_pigment_cell_differentiation	7	0	0	0	1785	1687.9	1745.35	1802.8	0.977787
GO:0050957_equilibrioception	7	0	0	0	1785	1687.9	1745.35	1802.8	0.977787
GO:0051452_intracellular_pH_reduction	7	0	0	0	1785	1687.9	1745.35	1802.8	0.977787
GO:0060078_regulation_of_postsynaptic_membrane_potential	7	0	0	0	1785	1687.9	1745.35	1802.8	0.977787
GO:0001709_cell_fate_determination	28	0	0	0	1791	1698.65	1754.86	1811.07	0.979821
GO:0006958_complement_activation__classical_pathway	28	0	0	0	1791	1698.65	1754.86	1811.07	0.979821
GO:0030216_keratinocyte_differentiation	28	0	0	0	1791	1698.65	1754.86	1811.07	0.979821
GO:0034103_regulation_of_tissue_remodeling	28	0	0	0	1791	1698.65	1754.86	1811.07	0.979821
GO:0046850_regulation_of_bone_remodeling	28	0	0	0	1791	1698.65	1754.86	1811.07	0.979821
GO:0051223_regulation_of_protein_transport	28	0	0	0	1791	1698.65	1754.86	1811.07	0.979821
GO:0002455_humoral_immune_response_mediated_by_circulating_immunoglobulin	31	0	0	0	1797	1703	1758.89	1814.78	0.978792
GO:0006220_pyrimidine_nucleotide_metabolic_process	31	0	0	0	1797	1703	1758.89	1814.78	0.978792
GO:0007163_establishment_and_or_maintenance_of_cell_polarity	31	0	0	0	1797	1703	1758.89	1814.78	0.978792
GO:0008629_induction_of_apoptosis_by_intracellular_signals	31	0	0	0	1797	1703	1758.89	1814.78	0.978792
GO:0030183_B_cell_differentiation	31	0	0	0	1797	1703	1758.89	1814.78	0.978792
GO:0042471_ear_morphogenesis	31	0	0	0	1797	1703	1758.89	1814.78	0.978792
GO:0000070_mitotic_sister_chromatid_segregation	18	0	0	0	1838	1738.6	1792.01	1845.42	0.974978
GO:0000096_sulfur_amino_acid_metabolic_process	18	0	0	0	1838	1738.6	1792.01	1845.42	0.974978
GO:0000184_nuclear-transcribed_mRNA_catabolic_process__nonsense-mediated_decay	18	0	0	0	1838	1738.6	1792.01	1845.42	0.974978
GO:0001570_vasculogenesis	18	0	0	0	1838	1738.6	1792.01	1845.42	0.974978
GO:0001704_formation_of_primary_germ_layer	18	0	0	0	1838	1738.6	1792.01	1845.42	0.974978
GO:0002377_immunoglobulin_production	18	0	0	0	1838	1738.6	1792.01	1845.42	0.974978
GO:0002831_regulation_of_response_to_biotic_stimulus	18	0	0	0	1838	1738.6	1792.01	1845.42	0.974978
GO:0006171_cAMP_biosynthetic_process	18	0	0	0	1838	1738.6	1792.01	1845.42	0.974978
GO:0006473_protein_amino_acid_acetylation	18	0	0	0	1838	1738.6	1792.01	1845.42	0.974978
GO:0006476_protein_amino_acid_deacetylation	18	0	0	0	1838	1738.6	1792.01	1845.42	0.974978
GO:0006687_glycosphingolipid_metabolic_process	18	0	0	0	1838	1738.6	1792.01	1845.42	0.974978
GO:0006778_porphyrin_metabolic_process	18	0	0	0	1838	1738.6	1792.01	1845.42	0.974978
GO:0006891_intra-Golgi_vesicle-mediated_transport	18	0	0	0	1838	1738.6	1792.01	1845.42	0.974978
GO:0006904_vesicle_docking_during_exocytosis	18	0	0	0	1838	1738.6	1792.01	1845.42	0.974978
GO:0006921_cell_structure_disassembly_during_apoptosis	18	0	0	0	1838	1738.6	1792.01	1845.42	0.974978
GO:0007006_mitochondrial_membrane_organization_and_biogenesis	18	0	0	0	1838	1738.6	1792.01	1845.42	0.974978
GO:0007040_lysosome_organization_and_biogenesis	18	0	0	0	1838	1738.6	1792.01	1845.42	0.974978
GO:0007051_spindle_organization_and_biogenesis	18	0	0	0	1838	1738.6	1792.01	1845.42	0.974978
GO:0007131_meiotic_recombination	18	0	0	0	1838	1738.6	1792.01	1845.42	0.974978
GO:0007159_leukocyte_adhesion	18	0	0	0	1838	1738.6	1792.01	1845.42	0.974978
GO:0007189_G-protein_signaling__adenylate_cyclase_activating_pathway	18	0	0	0	1838	1738.6	1792.01	1845.42	0.974978
GO:0007368_determination_of_left_right_symmetry	18	0	0	0	1838	1738.6	1792.01	1845.42	0.974978
GO:0007595_lactation	18	0	0	0	1838	1738.6	1792.01	1845.42	0.974978
GO:0007612_learning	18	0	0	0	1838	1738.6	1792.01	1845.42	0.974978
GO:0009799_determination_of_symmetry	18	0	0	0	1838	1738.6	1792.01	1845.42	0.974978
GO:0009855_determination_of_bilateral_symmetry	18	0	0	0	1838	1738.6	1792.01	1845.42	0.974978
GO:0019233_sensory_perception_of_pain	18	0	0	0	1838	1738.6	1792.01	1845.42	0.974978
GO:0019370_leukotriene_biosynthetic_process	18	0	0	0	1838	1738.6	1792.01	1845.42	0.974978
GO:0022411_cellular_component_disassembly	18	0	0	0	1838	1738.6	1792.01	1845.42	0.974978
GO:0030148_sphingolipid_biosynthetic_process	18	0	0	0	1838	1738.6	1792.01	1845.42	0.974978
GO:0032635_interleukin-6_production	18	0	0	0	1838	1738.6	1792.01	1845.42	0.974978
GO:0033013_tetrapyrrole_metabolic_process	18	0	0	0	1838	1738.6	1792.01	1845.42	0.974978
GO:0035315_hair_cell_differentiation	18	0	0	0	1838	1738.6	1792.01	1845.42	0.974978
GO:0043433_negative_regulation_of_transcription_factor_activity	18	0	0	0	1838	1738.6	1792.01	1845.42	0.974978
GO:0043450_alkene_biosynthetic_process	18	0	0	0	1838	1738.6	1792.01	1845.42	0.974978
GO:0045667_regulation_of_osteoblast_differentiation	18	0	0	0	1838	1738.6	1792.01	1845.42	0.974978
GO:0045807_positive_regulation_of_endocytosis	18	0	0	0	1838	1738.6	1792.01	1845.42	0.974978
GO:0046328_regulation_of_JNK_cascade	18	0	0	0	1838	1738.6	1792.01	1845.42	0.974978
GO:0048332_mesoderm_morphogenesis	18	0	0	0	1838	1738.6	1792.01	1845.42	0.974978
GO:0050871_positive_regulation_of_B_cell_activation	18	0	0	0	1838	1738.6	1792.01	1845.42	0.974978
GO:0051180_vitamin_transport	18	0	0	0	1838	1738.6	1792.01	1845.42	0.974978
GO:0000050_urea_cycle	6	0	0	0	2001	1906.33	1955.78	2005.23	0.977401
GO:0000737_DNA_catabolic_process__endonucleolytic	6	0	0	0	2001	1906.33	1955.78	2005.23	0.977401
GO:0001754_eye_photoreceptor_cell_differentiation	6	0	0	0	2001	1906.33	1955.78	2005.23	0.977401
GO:0001832_blastocyst_growth	6	0	0	0	2001	1906.33	1955.78	2005.23	0.977401
GO:0002028_regulation_of_sodium_ion_transport	6	0	0	0	2001	1906.33	1955.78	2005.23	0.977401
GO:0002218_activation_of_innate_immune_response	6	0	0	0	2001	1906.33	1955.78	2005.23	0.977401
GO:0002437_inflammatory_response_to_antigenic_stimulus	6	0	0	0	2001	1906.33	1955.78	2005.23	0.977401
GO:0002702_positive_regulation_of_production_of_molecular_mediator_of_immune_response	6	0	0	0	2001	1906.33	1955.78	2005.23	0.977401
GO:0002715_regulation_of_natural_killer_cell_mediated_immunity	6	0	0	0	2001	1906.33	1955.78	2005.23	0.977401
GO:0002720_positive_regulation_of_cytokine_production_during_immune_response	6	0	0	0	2001	1906.33	1955.78	2005.23	0.977401
GO:0002758_innate_immune_response-activating_signal_transduction	6	0	0	0	2001	1906.33	1955.78	2005.23	0.977401
GO:0002793_positive_regulation_of_peptide_secretion	6	0	0	0	2001	1906.33	1955.78	2005.23	0.977401
GO:0003085_negative_regulation_of_systemic_arterial_blood_pressure	6	0	0	0	2001	1906.33	1955.78	2005.23	0.977401
GO:0003091_renal_water_homeostasis	6	0	0	0	2001	1906.33	1955.78	2005.23	0.977401
GO:0006026_aminoglycan_catabolic_process	6	0	0	0	2001	1906.33	1955.78	2005.23	0.977401
GO:0006027_glycosaminoglycan_catabolic_process	6	0	0	0	2001	1906.33	1955.78	2005.23	0.977401
GO:0006285_base-excision_repair__AP_site_formation	6	0	0	0	2001	1906.33	1955.78	2005.23	0.977401
GO:0006301_postreplication_repair	6	0	0	0	2001	1906.33	1955.78	2005.23	0.977401
GO:0006474_N-terminal_protein_amino_acid_acetylation	6	0	0	0	2001	1906.33	1955.78	2005.23	0.977401
GO:0006477_protein_amino_acid_sulfation	6	0	0	0	2001	1906.33	1955.78	2005.23	0.977401
GO:0006534_cysteine_metabolic_process	6	0	0	0	2001	1906.33	1955.78	2005.23	0.977401
GO:0006568_tryptophan_metabolic_process	6	0	0	0	2001	1906.33	1955.78	2005.23	0.977401
GO:0006582_melanin_metabolic_process	6	0	0	0	2001	1906.33	1955.78	2005.23	0.977401
GO:0006583_melanin_biosynthetic_process_from_tyrosine	6	0	0	0	2001	1906.33	1955.78	2005.23	0.977401
GO:0006590_thyroid_hormone_generation	6	0	0	0	2001	1906.33	1955.78	2005.23	0.977401
GO:0006614_SRP-dependent_cotranslational_protein_targeting_to_membrane	6	0	0	0	2001	1906.33	1955.78	2005.23	0.977401
GO:0006661_phosphatidylinositol_biosynthetic_process	6	0	0	0	2001	1906.33	1955.78	2005.23	0.977401
GO:0006729_tetrahydrobiopterin_biosynthetic_process	6	0	0	0	2001	1906.33	1955.78	2005.23	0.977401
GO:0006777_Mo-molybdopterin_cofactor_biosynthetic_process	6	0	0	0	2001	1906.33	1955.78	2005.23	0.977401
GO:0006857_oligopeptide_transport	6	0	0	0	2001	1906.33	1955.78	2005.23	0.977401
GO:0006893_Golgi_to_plasma_membrane_transport	6	0	0	0	2001	1906.33	1955.78	2005.23	0.977401
GO:0006895_Golgi_to_endosome_transport	6	0	0	0	2001	1906.33	1955.78	2005.23	0.977401
GO:0006983_ER_overload_response	6	0	0	0	2001	1906.33	1955.78	2005.23	0.977401
GO:0007020_microtubule_nucleation	6	0	0	0	2001	1906.33	1955.78	2005.23	0.977401
GO:0007028_cytoplasm_organization_and_biogenesis	6	0	0	0	2001	1906.33	1955.78	2005.23	0.977401
GO:0007094_mitotic_cell_cycle_spindle_assembly_checkpoint	6	0	0	0	2001	1906.33	1955.78	2005.23	0.977401
GO:0007164_establishment_of_tissue_polarity	6	0	0	0	2001	1906.33	1955.78	2005.23	0.977401
GO:0007168_receptor_guanylyl_cyclase_signaling_pathway	6	0	0	0	2001	1906.33	1955.78	2005.23	0.977401
GO:0007216_metabotropic_glutamate_receptor_signaling_pathway	6	0	0	0	2001	1906.33	1955.78	2005.23	0.977401
GO:0007220_Notch_receptor_processing	6	0	0	0	2001	1906.33	1955.78	2005.23	0.977401
GO:0007617_mating_behavior	6	0	0	0	2001	1906.33	1955.78	2005.23	0.977401
GO:0007635_chemosensory_behavior	6	0	0	0	2001	1906.33	1955.78	2005.23	0.977401
GO:0007638_mechanosensory_behavior	6	0	0	0	2001	1906.33	1955.78	2005.23	0.977401
GO:0008354_germ_cell_migration	6	0	0	0	2001	1906.33	1955.78	2005.23	0.977401
GO:0008535_respiratory_chain_complex_IV_assembly	6	0	0	0	2001	1906.33	1955.78	2005.23	0.977401
GO:0009068_aspartate_family_amino_acid_catabolic_process	6	0	0	0	2001	1906.33	1955.78	2005.23	0.977401
GO:0009071_serine_family_amino_acid_catabolic_process	6	0	0	0	2001	1906.33	1955.78	2005.23	0.977401
GO:0009086_methionine_biosynthetic_process	6	0	0	0	2001	1906.33	1955.78	2005.23	0.977401
GO:0009223_pyrimidine_deoxyribonucleotide_catabolic_process	6	0	0	0	2001	1906.33	1955.78	2005.23	0.977401
GO:0009251_glucan_catabolic_process	6	0	0	0	2001	1906.33	1955.78	2005.23	0.977401
GO:0009304_tRNA_transcription	6	0	0	0	2001	1906.33	1955.78	2005.23	0.977401
GO:0009435_NAD_biosynthetic_process	6	0	0	0	2001	1906.33	1955.78	2005.23	0.977401
GO:0009954_proximal_distal_pattern_formation	6	0	0	0	2001	1906.33	1955.78	2005.23	0.977401
GO:0010224_response_to_UV-B	6	0	0	0	2001	1906.33	1955.78	2005.23	0.977401
GO:0014855_striated_muscle_cell_proliferation	6	0	0	0	2001	1906.33	1955.78	2005.23	0.977401
GO:0015780_nucleotide-sugar_transport	6	0	0	0	2001	1906.33	1955.78	2005.23	0.977401
GO:0015858_nucleoside_transport	6	0	0	0	2001	1906.33	1955.78	2005.23	0.977401
GO:0015879_carnitine_transport	6	0	0	0	2001	1906.33	1955.78	2005.23	0.977401
GO:0015884_folic_acid_transport	6	0	0	0	2001	1906.33	1955.78	2005.23	0.977401
GO:0015937_coenzyme_A_biosynthetic_process	6	0	0	0	2001	1906.33	1955.78	2005.23	0.977401
GO:0017144_drug_metabolic_process	6	0	0	0	2001	1906.33	1955.78	2005.23	0.977401
GO:0018202_peptidyl-histidine_modification	6	0	0	0	2001	1906.33	1955.78	2005.23	0.977401
GO:0018210_peptidyl-threonine_modification	6	0	0	0	2001	1906.33	1955.78	2005.23	0.977401
GO:0018346_protein_amino_acid_prenylation	6	0	0	0	2001	1906.33	1955.78	2005.23	0.977401
GO:0019098_reproductive_behavior	6	0	0	0	2001	1906.33	1955.78	2005.23	0.977401
GO:0019321_pentose_metabolic_process	6	0	0	0	2001	1906.33	1955.78	2005.23	0.977401
GO:0019377_glycolipid_catabolic_process	6	0	0	0	2001	1906.33	1955.78	2005.23	0.977401
GO:0019627_urea_metabolic_process	6	0	0	0	2001	1906.33	1955.78	2005.23	0.977401
GO:0019720_Mo-molybdopterin_cofactor_metabolic_process	6	0	0	0	2001	1906.33	1955.78	2005.23	0.977401
GO:0019794_nonprotein_amino_acid_metabolic_process	6	0	0	0	2001	1906.33	1955.78	2005.23	0.977401
GO:0019827_stem_cell_maintenance	6	0	0	0	2001	1906.33	1955.78	2005.23	0.977401
GO:0021575_hindbrain_morphogenesis	6	0	0	0	2001	1906.33	1955.78	2005.23	0.977401
GO:0021675_nerve_development	6	0	0	0	2001	1906.33	1955.78	2005.23	0.977401
GO:0021695_cerebellar_cortex_development	6	0	0	0	2001	1906.33	1955.78	2005.23	0.977401
GO:0021954_central_nervous_system_neuron_development	6	0	0	0	2001	1906.33	1955.78	2005.23	0.977401
GO:0022898_regulation_of_transmembrane_transporter_activity	6	0	0	0	2001	1906.33	1955.78	2005.23	0.977401
GO:0030002_cellular_anion_homeostasis	6	0	0	0	2001	1906.33	1955.78	2005.23	0.977401
GO:0030071_regulation_of_mitotic_metaphase_anaphase_transition	6	0	0	0	2001	1906.33	1955.78	2005.23	0.977401
GO:0030212_hyaluronan_metabolic_process	6	0	0	0	2001	1906.33	1955.78	2005.23	0.977401
GO:0030431_sleep	6	0	0	0	2001	1906.33	1955.78	2005.23	0.977401
GO:0030511_positive_regulation_of_transforming_growth_factor_beta_receptor_signaling_pathway	6	0	0	0	2001	1906.33	1955.78	2005.23	0.977401
GO:0030814_regulation_of_cAMP_metabolic_process	6	0	0	0	2001	1906.33	1955.78	2005.23	0.977401
GO:0031344_regulation_of_cell_projection_organization_and_biogenesis	6	0	0	0	2001	1906.33	1955.78	2005.23	0.977401
GO:0031346_positive_regulation_of_cell_projection_organization_and_biogenesis	6	0	0	0	2001	1906.33	1955.78	2005.23	0.977401
GO:0031398_positive_regulation_of_protein_ubiquitination	6	0	0	0	2001	1906.33	1955.78	2005.23	0.977401
GO:0031663_lipopolysaccharide-mediated_signaling_pathway	6	0	0	0	2001	1906.33	1955.78	2005.23	0.977401
GO:0032088_negative_regulation_of_NF-kappaB_transcription_factor_activity	6	0	0	0	2001	1906.33	1955.78	2005.23	0.977401
GO:0032094_response_to_food	6	0	0	0	2001	1906.33	1955.78	2005.23	0.977401
GO:0032324_molybdopterin_cofactor_biosynthetic_process	6	0	0	0	2001	1906.33	1955.78	2005.23	0.977401
GO:0032409_regulation_of_transporter_activity	6	0	0	0	2001	1906.33	1955.78	2005.23	0.977401
GO:0032496_response_to_lipopolysaccharide	6	0	0	0	2001	1906.33	1955.78	2005.23	0.977401
GO:0032649_regulation_of_interferon-gamma_production	6	0	0	0	2001	1906.33	1955.78	2005.23	0.977401
GO:0032663_regulation_of_interleukin-2_production	6	0	0	0	2001	1906.33	1955.78	2005.23	0.977401
GO:0032675_regulation_of_interleukin-6_production	6	0	0	0	2001	1906.33	1955.78	2005.23	0.977401
GO:0032781_positive_regulation_of_ATPase_activity	6	0	0	0	2001	1906.33	1955.78	2005.23	0.977401
GO:0032845_negative_regulation_of_homeostatic_process	6	0	0	0	2001	1906.33	1955.78	2005.23	0.977401
GO:0032869_cellular_response_to_insulin_stimulus	6	0	0	0	2001	1906.33	1955.78	2005.23	0.977401
GO:0032870_cellular_response_to_hormone_stimulus	6	0	0	0	2001	1906.33	1955.78	2005.23	0.977401
GO:0032881_regulation_of_polysaccharide_metabolic_process	6	0	0	0	2001	1906.33	1955.78	2005.23	0.977401
GO:0033205_cytokinesis_during_cell_cycle	6	0	0	0	2001	1906.33	1955.78	2005.23	0.977401
GO:0033365_protein_localization_in_organelle	6	0	0	0	2001	1906.33	1955.78	2005.23	0.977401
GO:0033683_nucleotide-excision_repair__DNA_incision	6	0	0	0	2001	1906.33	1955.78	2005.23	0.977401
GO:0035095_behavioral_response_to_nicotine	6	0	0	0	2001	1906.33	1955.78	2005.23	0.977401
GO:0035176_social_behavior	6	0	0	0	2001	1906.33	1955.78	2005.23	0.977401
GO:0042104_positive_regulation_of_activated_T_cell_proliferation	6	0	0	0	2001	1906.33	1955.78	2005.23	0.977401
GO:0042269_regulation_of_natural_killer_cell_mediated_cytotoxicity	6	0	0	0	2001	1906.33	1955.78	2005.23	0.977401
GO:0042346_positive_regulation_of_NF-kappaB_import_into_nucleus	6	0	0	0	2001	1906.33	1955.78	2005.23	0.977401
GO:0042438_melanin_biosynthetic_process	6	0	0	0	2001	1906.33	1955.78	2005.23	0.977401
GO:0042506_tyrosine_phosphorylation_of_Stat5_protein	6	0	0	0	2001	1906.33	1955.78	2005.23	0.977401
GO:0042787_protein_ubiquitination_during_ubiquitin-dependent_protein_catabolic_process	6	0	0	0	2001	1906.33	1955.78	2005.23	0.977401
GO:0043255_regulation_of_carbohydrate_biosynthetic_process	6	0	0	0	2001	1906.33	1955.78	2005.23	0.977401
GO:0043331_response_to_dsRNA	6	0	0	0	2001	1906.33	1955.78	2005.23	0.977401
GO:0043409_negative_regulation_of_MAPKKK_cascade	6	0	0	0	2001	1906.33	1955.78	2005.23	0.977401
GO:0043467_regulation_of_generation_of_precursor_metabolites_and_energy	6	0	0	0	2001	1906.33	1955.78	2005.23	0.977401
GO:0043487_regulation_of_RNA_stability	6	0	0	0	2001	1906.33	1955.78	2005.23	0.977401
GO:0043545_molybdopterin_cofactor_metabolic_process	6	0	0	0	2001	1906.33	1955.78	2005.23	0.977401
GO:0043603_amide_metabolic_process	6	0	0	0	2001	1906.33	1955.78	2005.23	0.977401
GO:0045039_protein_import_into_mitochondrial_inner_membrane	6	0	0	0	2001	1906.33	1955.78	2005.23	0.977401
GO:0045047_protein_targeting_to_ER	6	0	0	0	2001	1906.33	1955.78	2005.23	0.977401
GO:0045090_retroviral_genome_replication	6	0	0	0	2001	1906.33	1955.78	2005.23	0.977401
GO:0045123_cellular_extravasation	6	0	0	0	2001	1906.33	1955.78	2005.23	0.977401
GO:0045124_regulation_of_bone_resorption	6	0	0	0	2001	1906.33	1955.78	2005.23	0.977401
GO:0045649_regulation_of_macrophage_differentiation	6	0	0	0	2001	1906.33	1955.78	2005.23	0.977401
GO:0045661_regulation_of_myoblast_differentiation	6	0	0	0	2001	1906.33	1955.78	2005.23	0.977401
GO:0045682_regulation_of_epidermis_development	6	0	0	0	2001	1906.33	1955.78	2005.23	0.977401
GO:0045744_negative_regulation_of_G-protein_coupled_receptor_protein_signaling_pathway	6	0	0	0	2001	1906.33	1955.78	2005.23	0.977401
GO:0045830_positive_regulation_of_isotype_switching	6	0	0	0	2001	1906.33	1955.78	2005.23	0.977401
GO:0045909_positive_regulation_of_vasodilation	6	0	0	0	2001	1906.33	1955.78	2005.23	0.977401
GO:0045911_positive_regulation_of_DNA_recombination	6	0	0	0	2001	1906.33	1955.78	2005.23	0.977401
GO:0045947_negative_regulation_of_translational_initiation	6	0	0	0	2001	1906.33	1955.78	2005.23	0.977401
GO:0046580_negative_regulation_of_Ras_protein_signal_transduction	6	0	0	0	2001	1906.33	1955.78	2005.23	0.977401
GO:0046717_acid_secretion	6	0	0	0	2001	1906.33	1955.78	2005.23	0.977401
GO:0048008_platelet-derived_growth_factor_receptor_signaling_pathway	6	0	0	0	2001	1906.33	1955.78	2005.23	0.977401
GO:0048339_paraxial_mesoderm_development	6	0	0	0	2001	1906.33	1955.78	2005.23	0.977401
GO:0048524_positive_regulation_of_viral_reproduction	6	0	0	0	2001	1906.33	1955.78	2005.23	0.977401
GO:0048525_negative_regulation_of_viral_reproduction	6	0	0	0	2001	1906.33	1955.78	2005.23	0.977401
GO:0048546_digestive_tract_morphogenesis	6	0	0	0	2001	1906.33	1955.78	2005.23	0.977401
GO:0048547_gut_morphogenesis	6	0	0	0	2001	1906.33	1955.78	2005.23	0.977401
GO:0048813_dendrite_morphogenesis	6	0	0	0	2001	1906.33	1955.78	2005.23	0.977401
GO:0048864_stem_cell_development	6	0	0	0	2001	1906.33	1955.78	2005.23	0.977401
GO:0050000_chromosome_localization	6	0	0	0	2001	1906.33	1955.78	2005.23	0.977401
GO:0050684_regulation_of_mRNA_processing	6	0	0	0	2001	1906.33	1955.78	2005.23	0.977401
GO:0050806_positive_regulation_of_synaptic_transmission	6	0	0	0	2001	1906.33	1955.78	2005.23	0.977401
GO:0050810_regulation_of_steroid_biosynthetic_process	6	0	0	0	2001	1906.33	1955.78	2005.23	0.977401
GO:0050907_detection_of_chemical_stimulus_involved_in_sensory_perception	6	0	0	0	2001	1906.33	1955.78	2005.23	0.977401
GO:0050912_detection_of_chemical_stimulus_involved_in_sensory_perception_of_taste	6	0	0	0	2001	1906.33	1955.78	2005.23	0.977401
GO:0050913_sensory_perception_of_bitter_taste	6	0	0	0	2001	1906.33	1955.78	2005.23	0.977401
GO:0050994_regulation_of_lipid_catabolic_process	6	0	0	0	2001	1906.33	1955.78	2005.23	0.977401
GO:0051055_negative_regulation_of_lipid_biosynthetic_process	6	0	0	0	2001	1906.33	1955.78	2005.23	0.977401
GO:0051058_negative_regulation_of_small_GTPase_mediated_signal_transduction	6	0	0	0	2001	1906.33	1955.78	2005.23	0.977401
GO:0051085_chaperone_cofactor-dependent_protein_folding	6	0	0	0	2001	1906.33	1955.78	2005.23	0.977401
GO:0051205_protein_insertion_into_membrane	6	0	0	0	2001	1906.33	1955.78	2005.23	0.977401
GO:0051209_release_of_sequestered_calcium_ion_into_cytosol	6	0	0	0	2001	1906.33	1955.78	2005.23	0.977401
GO:0051282_regulation_of_sequestering_of_calcium_ion	6	0	0	0	2001	1906.33	1955.78	2005.23	0.977401
GO:0051283_negative_regulation_of_sequestering_of_calcium_ion	6	0	0	0	2001	1906.33	1955.78	2005.23	0.977401
GO:0051303_establishment_of_chromosome_localization	6	0	0	0	2001	1906.33	1955.78	2005.23	0.977401
GO:0051354_negative_regulation_of_oxidoreductase_activity	6	0	0	0	2001	1906.33	1955.78	2005.23	0.977401
GO:0051457_maintenance_of_protein_location_in_nucleus	6	0	0	0	2001	1906.33	1955.78	2005.23	0.977401
GO:0051923_sulfation	6	0	0	0	2001	1906.33	1955.78	2005.23	0.977401
GO:0051963_regulation_of_synaptogenesis	6	0	0	0	2001	1906.33	1955.78	2005.23	0.977401
GO:0051971_positive_regulation_of_transmission_of_nerve_impulse	6	0	0	0	2001	1906.33	1955.78	2005.23	0.977401
[truncated: 622 more rows]
