# Supplementary material for: Glucocorticoids with different chemical structures but similar glucocorticoid receptor potency regulate subsets of common and unique genes in human trabecular meshwork cells
Source: BMC Med Genomics. 2009 Sep 10;2:58. doi: 10.1186/1755-8794-2-58 (PMC2749862; doi:10.1186/1755-8794-2-58)
Supplement: Additional file 9 — The "change" list of enriched gene ontological processes in response to DEX, FA and TA in TM 93. A list of biological processes (and associated statistical enrichment values) representing the entire list of transcripts and negating the directionality of the change. The list was sorted by p-value. [file 1755-8794-2-58-S9.xls]

## Sheet: TM93_common_to_all_3 txt change
HYPERLINKED GO CATEGORY	TOTAL GENES	CHANGED GENES	ENRICHMENT	LOG10(p)	CUMULATIVE NUMBER OF CATEGORIES	CUMULATIVE RANDOMS LOWER BOUND	CUMULATIVE RANDOMS MEAN	CUMULATIVE RANDOMS UPPER BOUND	FALSE DISCOVERY RATE
GO:0007067_mitosis	181	31	3.39618	-8.76431	1	0	0	0	0
GO:0007049_cell_cycle	702	73	2.06202	-8.73826	2	0	0	0	0
GO:0000087_M_phase_of_mitotic_cell_cycle	183	31	3.35906	-8.64399	3	0	0	0	0
GO:0000278_mitotic_cell_cycle	322	43	2.64801	-8.38678	4	0	0	0	0
GO:0022403_cell_cycle_phase	303	41	2.68317	-8.18872	5	0	0	0	0
GO:0022402_cell_cycle_process	418	49	2.32449	-7.58656	6	0	0	0	0
GO:0000279_M_phase	244	33	2.68183	-6.69212	7	0	0	0	0
GO:0048519_negative_regulation_of_biological_process	1079	92	1.69073	-6.6037	8	0	0	0	0
GO:0051093_negative_regulation_of_developmental_process	310	38	2.43069	-6.4887	9	0	0	0	0
GO:0051301_cell_division	204	29	2.81887	-6.40951	10	0	0	0	0
GO:0050793_regulation_of_developmental_process	737	68	1.82957	-6.14368	11	0	0	0	0
GO:0048523_negative_regulation_of_cellular_process	1014	86	1.68178	-6.08459	12	0	0	0	0
GO:0007051_spindle_organization_and_biogenesis	18	8	8.81303	-5.95345	13	0	0	0	0
GO:0051094_positive_regulation_of_developmental_process	339	37	2.16426	-5.12231	14	0	0	0	0
GO:0000075_cell_cycle_checkpoint	53	12	4.48965	-5.01661	15	0	0	0	0
GO:0065007_biological_regulation	5813	341	1.16322	-4.5834	16	0	0	0	0
GO:0051726_regulation_of_cell_cycle	265	30	2.24483	-4.56037	17	0	0	0	0
GO:0050789_regulation_of_biological_process	5480	324	1.17239	-4.53748	18	0	0	0	0
GO:0048856_anatomical_structure_development	1718	122	1.40813	-4.48719	19	0	0	0	0
GO:0050794_regulation_of_cellular_process	5319	315	1.17433	-4.40273	20	-0.09	0.01	0.11	0.0005
GO:0050000_chromosome_localization	6	4	13.2195	-4.05291	22	-0.156946	0.04	0.236946	0.001818
GO:0051303_establishment_of_chromosome_localization	6	4	13.2195	-4.05291	22	-0.156946	0.04	0.236946	0.001818
GO:0048731_system_development	1492	106	1.40878	-3.92225	23	-0.217798	0.06	0.337798	0.002609
GO:0045638_negative_regulation_of_myeloid_cell_differentiation	17	6	6.99858	-3.91	24	-0.217798	0.06	0.337798	0.0025
GO:0043066_negative_regulation_of_apoptosis	212	24	2.24483	-3.76403	25	-0.312984	0.12	0.552984	0.0048
GO:0048511_rhythmic_process	61	11	3.57578	-3.68991	26	-0.434466	0.23	0.894466	0.008846
GO:0043069_negative_regulation_of_programmed_cell_death	215	24	2.2135	-3.67068	27	-0.434466	0.23	0.894466	0.008519
GO:0007517_muscle_development	164	20	2.41821	-3.65893	28	-0.434466	0.23	0.894466	0.008214
GO:0007623_circadian_rhythm	27	7	5.14093	-3.53254	29	-0.480151	0.27	1.02015	0.00931
GO:0045766_positive_regulation_of_angiogenesis	13	5	7.62666	-3.53138	30	-0.615633	0.3	1.21563	0.01
GO:0007242_intracellular_signaling_cascade	1271	91	1.41972	-3.5188	31	-0.615633	0.3	1.21563	0.009677
GO:0048518_positive_regulation_of_biological_process	1056	78	1.46467	-3.4725	32	-0.618722	0.31	1.23872	0.009688
GO:0045637_regulation_of_myeloid_cell_differentiation	36	8	4.40651	-3.4637	33	-0.6283	0.35	1.3283	0.010606
GO:0042981_regulation_of_apoptosis	484	42	1.72073	-3.39928	34	-0.662947	0.46	1.58295	0.013529
GO:0002520_immune_system_development	185	21	2.25089	-3.38117	35	-0.662219	0.47	1.60222	0.013429
GO:0006915_apoptosis	688	55	1.58519	-3.37169	36	-0.736764	0.49	1.71676	0.013611
GO:0048513_organ_development	1083	79	1.44646	-3.34477	37	-0.728823	0.59	1.90882	0.015946
GO:0009887_organ_morphogenesis	353	33	1.85373	-3.33996	38	-0.719229	0.62	1.95923	0.016316
GO:0009653_anatomical_structure_morphogenesis	820	63	1.52347	-3.32423	39	-0.730253	0.67	2.07025	0.017179
GO:0045596_negative_regulation_of_cell_differentiation	67	11	3.25556	-3.32126	40	-0.740485	0.68	2.10048	0.017
GO:0007165_signal_transduction	2921	182	1.23551	-3.28789	41	-0.757359	0.69	2.13736	0.016829
GO:0043067_regulation_of_programmed_cell_death	491	42	1.69619	-3.27063	42	-0.757359	0.69	2.13736	0.016429
GO:0051329_interphase_of_mitotic_cell_cycle	79	12	3.01205	-3.25337	43	-0.766804	0.7	2.1668	0.016279
GO:0012501_programmed_cell_death	696	55	1.56697	-3.24997	44	-0.78271	0.71	2.20271	0.016136
GO:0045444_fat_cell_differentiation	15	5	6.60977	-3.19999	45	-0.7833	0.75	2.2833	0.016667
GO:0007155_cell_adhesion	655	52	1.57424	-3.14538	47	-0.803755	0.86	2.52375	0.018298
GO:0022610_biological_adhesion	655	52	1.57424	-3.14538	47	-0.803755	0.86	2.52375	0.018298
GO:0008283_cell_proliferation	705	55	1.54697	-3.11713	48	-0.855223	0.9	2.65522	0.01875
GO:0051325_interphase	82	12	2.90185	-3.10413	49	-0.861161	0.95	2.76116	0.019388
GO:0048522_positive_regulation_of_cellular_process	958	70	1.44891	-3.03049	50	-0.905048	1.14	3.18505	0.0228
GO:0042092_T-helper_2_type_immune_response	10	4	7.93172	-2.97742	51	-1.01193	1.29	3.59193	0.025294
GO:0032502_developmental_process	2704	168	1.232	-2.9649	52	-0.99844	1.3	3.59844	0.025
GO:0006793_phosphorus_metabolic_process	848	63	1.47317	-2.94979	54	-0.979642	1.33	3.63964	0.02463
GO:0006796_phosphate_metabolic_process	848	63	1.47317	-2.94979	54	-0.979642	1.33	3.63964	0.02463
GO:0000076_DNA_replication_checkpoint	5	3	11.8976	-2.92734	59	-0.797313	1.54	3.87731	0.026102
GO:0032274_gonadotropin_secretion	5	3	11.8976	-2.92734	59	-0.797313	1.54	3.87731	0.026102
GO:0032297_negative_regulation_of_DNA_replication_initiation	5	3	11.8976	-2.92734	59	-0.797313	1.54	3.87731	0.026102
GO:0045064_T-helper_2_cell_differentiation	5	3	11.8976	-2.92734	59	-0.797313	1.54	3.87731	0.026102
GO:0046884_follicle-stimulating_hormone_secretion	5	3	11.8976	-2.92734	59	-0.797313	1.54	3.87731	0.026102
GO:0007059_chromosome_segregation	43	8	3.68917	-2.91823	60	-0.721293	1.67	4.06129	0.027833
GO:0048534_hemopoietic_or_lymphoid_organ_development	175	19	2.1529	-2.87992	61	-0.714184	1.7	4.11418	0.027869
GO:0030097_hemopoiesis	162	18	2.20326	-2.87157	62	-0.704954	1.72	4.14495	0.027742
GO:0008219_cell_death	740	56	1.5006	-2.85519	64	-0.705153	1.75	4.20515	0.027344
GO:0016265_death	740	56	1.5006	-2.85519	64	-0.705153	1.75	4.20515	0.027344
GO:0065008_regulation_of_biological_quality	940	68	1.43446	-2.84362	65	-0.678892	1.77	4.21889	0.027231
GO:0007154_cell_communication	3227	195	1.19824	-2.82325	66	-0.66183	1.8	4.26183	0.027273
GO:0043687_post-translational_protein_modification	942	68	1.43142	-2.81996	67	-0.66183	1.8	4.26183	0.026866
GO:0006468_protein_amino_acid_phosphorylation	598	47	1.55849	-2.80195	68	-0.560411	1.91	4.38041	0.028088
GO:0000070_mitotic_sister_chromatid_segregation	18	5	5.50814	-2.79937	69	-0.498336	1.99	4.47834	0.028841
GO:0000079_regulation_of_cyclin-dependent_protein_kinase_activity	46	8	3.44858	-2.72078	70	-0.454049	2.26	4.97405	0.032286
GO:0030099_myeloid_cell_differentiation	79	11	2.76104	-2.71123	71	-0.400115	2.35	5.10011	0.033099
GO:0019220_regulation_of_phosphate_metabolic_process	91	12	2.61485	-2.70208	73	-0.423729	2.39	5.20373	0.03274
GO:0051174_regulation_of_phosphorus_metabolic_process	91	12	2.61485	-2.70208	73	-0.423729	2.39	5.20373	0.03274
GO:0045597_positive_regulation_of_cell_differentiation	68	10	2.91608	-2.69145	74	-0.410514	2.4	5.21051	0.032432
GO:0000819_sister_chromatid_segregation	19	5	5.21824	-2.68493	75	-0.382082	2.48	5.34208	0.033067
GO:0019932_second-messenger-mediated_signaling	210	21	1.98293	-2.6721	76	-0.379185	2.49	5.35919	0.032763
GO:0006534_cysteine_metabolic_process	6	3	9.91465	-2.64288	77	-0.00508	3.02	6.04508	0.039221
GO:0016310_phosphorylation	708	53	1.4844	-2.62739	78	0.001383	3.26	6.51862	0.041795
GO:0046888_negative_regulation_of_hormone_secretion	13	4	6.10133	-2.49797	79	0.441219	4.02	7.59878	0.050886
GO:0045765_regulation_of_angiogenesis	40	7	3.47013	-2.45737	80	0.657885	4.38	8.10211	0.05475
GO:0000226_microtubule_cytoskeleton_organization_and_biogenesis	85	11	2.56615	-2.45621	81	0.680002	4.4	8.12	0.054321
GO:0009892_negative_regulation_of_metabolic_process	399	33	1.64002	-2.45371	82	0.680002	4.4	8.12	0.053659
GO:0045595_regulation_of_cell_differentiation	163	17	2.06809	-2.45155	83	0.680002	4.4	8.12	0.053012
GO:0042325_regulation_of_phosphorylation	86	11	2.53631	-2.41642	84	0.740971	4.64	8.53903	0.055238
GO:0008333_endosome_to_lysosome_transport	7	3	8.49828	-2.41637	87	1.35467	5.3	9.24533	0.06092
GO:0030174_regulation_of_DNA_replication_initiation	7	3	8.49828	-2.41637	87	1.35467	5.3	9.24533	0.06092
GO:0031577_spindle_checkpoint	7	3	8.49828	-2.41637	87	1.35467	5.3	9.24533	0.06092
GO:0009064_glutamine_family_amino_acid_metabolic_process	41	7	3.38549	-2.39495	88	1.3827	5.39	9.3973	0.06125
GO:0043065_positive_regulation_of_apoptosis	237	22	1.84069	-2.37341	89	1.35539	5.66	9.96461	0.063596
GO:0007188_G-protein_signaling__coupled_to_cAMP_nucleotide_second_messenger	53	8	2.9931	-2.32381	90	1.59523	6.04	10.4848	0.067111
GO:0043068_positive_regulation_of_programmed_cell_death	240	22	1.81769	-2.30863	91	1.63351	6.08	10.5265	0.066813
GO:0014706_striated_muscle_development	89	11	2.45081	-2.3013	92	1.62217	6.09	10.5578	0.066196
GO:0031324_negative_regulation_of_cellular_metabolic_process	395	32	1.60642	-2.26225	93	1.87616	6.52	11.1638	0.070108
GO:0000082_G1_S_transition_of_mitotic_cell_cycle	33	6	3.60533	-2.25681	96	1.94573	6.61	11.2743	0.068854
GO:0045787_positive_regulation_of_cell_cycle	33	6	3.60533	-2.25681	96	1.94573	6.61	11.2743	0.068854
GO:0051651_maintenance_of_location_in_cell	33	6	3.60533	-2.25681	96	1.94573	6.61	11.2743	0.068854
GO:0009262_deoxyribonucleotide_metabolic_process	15	4	5.28782	-2.25208	98	2.08176	6.84	11.5982	0.069796
GO:0016202_regulation_of_striated_muscle_development	15	4	5.28782	-2.25208	98	2.08176	6.84	11.5982	0.069796
GO:0051881_regulation_of_mitochondrial_membrane_potential	8	3	7.43599	-2.22874	99	2.49649	7.58	12.6635	0.076566
GO:0048741_skeletal_muscle_fiber_development	44	7	3.15466	-2.21988	100	2.59513	7.72	12.8449	0.0772
GO:0007167_enzyme_linked_receptor_protein_signaling_pathway	291	25	1.70355	-2.18718	101	2.80596	8.09	13.374	0.080099
GO:0048747_muscle_fiber_development	45	7	3.08456	-2.16526	102	2.8914	8.25	13.6086	0.080882
GO:0007519_skeletal_muscle_development	68	9	2.62447	-2.16479	103	2.91253	8.28	13.6475	0.080388
GO:0009896_positive_regulation_of_catabolic_process	16	4	4.95733	-2.14455	105	3.19672	8.72	14.2433	0.083048
GO:0048634_regulation_of_muscle_development	16	4	4.95733	-2.14455	105	3.19672	8.72	14.2433	0.083048
GO:0031570_DNA_integrity_checkpoint	25	5	3.96586	-2.13369	106	3.2442	8.87	14.4958	0.083679
GO:0019933_cAMP-mediated_signaling	57	8	2.78306	-2.12958	107	3.23512	8.9	14.5649	0.083178
GO:0007275_multicellular_organismal_development	1974	122	1.22552	-2.12079	108	3.48165	9.21	14.9384	0.085278
GO:0019935_cyclic-nucleotide-mediated_signaling	95	11	2.29603	-2.08873	109	3.53969	9.5	15.4603	0.087156
GO:0006541_glutamine_metabolic_process	17	4	4.66572	-2.04543	112	4.88701	11.28	17.673	0.100714
GO:0042036_negative_regulation_of_cytokine_biosynthetic_process	17	4	4.66572	-2.04543	112	4.88701	11.28	17.673	0.100714
GO:0045639_positive_regulation_of_myeloid_cell_differentiation	17	4	4.66572	-2.04543	112	4.88701	11.28	17.673	0.100714
GO:0022603_regulation_of_anatomical_structure_morphogenesis	71	9	2.51357	-2.04318	113	4.89139	11.33	17.7686	0.100265
GO:0007010_cytoskeleton_organization_and_biogenesis	443	34	1.52189	-2.01995	114	5.00858	11.59	18.1714	0.101667
GO:0001525_angiogenesis	124	13	2.07888	-2.01569	115	5.02334	11.6	18.1767	0.10087
GO:0006171_cAMP_biosynthetic_process	18	4	4.40651	-1.95364	116	5.8024	12.92	20.0376	0.111379
GO:0045934_negative_regulation_of_nucleobase__nucleoside__nucleotide_and_nucleic_acid_metabolic_process	290	24	1.64105	-1.93108	117	6.10515	13.29	20.4749	0.11359
GO:0002263_cell_activation_during_immune_response	10	3	5.94879	-1.93059	126	6.82319	14.14	21.4568	0.112222
GO:0002285_lymphocyte_activation_during_immune_response	10	3	5.94879	-1.93059	126	6.82319	14.14	21.4568	0.112222
GO:0002286_T_cell_activation_during_immune_response	10	3	5.94879	-1.93059	126	6.82319	14.14	21.4568	0.112222
GO:0002292_T_cell_differentiation_during_immune_response	10	3	5.94879	-1.93059	126	6.82319	14.14	21.4568	0.112222
GO:0002293_alpha-beta_T_cell_differentiation_during_immune_response	10	3	5.94879	-1.93059	126	6.82319	14.14	21.4568	0.112222
GO:0002294_CD4-positive__alpha-beta_T_cell_differentiation_during_immune_response	10	3	5.94879	-1.93059	126	6.82319	14.14	21.4568	0.112222
GO:0002366_leukocyte_activation_during_immune_response	10	3	5.94879	-1.93059	126	6.82319	14.14	21.4568	0.112222
GO:0042093_T-helper_cell_differentiation	10	3	5.94879	-1.93059	126	6.82319	14.14	21.4568	0.112222
GO:0046823_negative_regulation_of_nucleocytoplasmic_transport	10	3	5.94879	-1.93059	126	6.82319	14.14	21.4568	0.112222
GO:0042221_response_to_chemical_stimulus	582	42	1.43098	-1.92562	127	6.85703	14.23	21.603	0.112047
GO:0048878_chemical_homeostasis	306	25	1.62004	-1.92401	128	6.85703	14.23	21.603	0.111172
GO:0008360_regulation_of_cell_shape	39	6	3.05066	-1.89823	129	7.18423	14.8	22.4158	0.114729
GO:0007610_behavior	292	24	1.62981	-1.8971	130	7.19444	14.82	22.4456	0.114
GO:0007187_G-protein_signaling__coupled_to_cyclic_nucleotide_second_messenger	88	10	2.25333	-1.88951	132	7.25048	14.9	22.5495	0.112879
GO:0035239_tube_morphogenesis	88	10	2.25333	-1.88951	132	7.25048	14.9	22.5495	0.112879
GO:0016049_cell_growth	172	16	1.84459	-1.87678	133	7.31066	15.02	22.7293	0.112932
GO:0042326_negative_regulation_of_phosphorylation	19	4	4.17459	-1.86829	134	7.74456	15.57	23.3954	0.116194
GO:0032507_maintenance_of_protein_location_in_cell	29	5	3.41885	-1.85624	136	7.92809	15.95	23.9719	0.117279
GO:0046822_regulation_of_nucleocytoplasmic_transport	29	5	3.41885	-1.85624	136	7.92809	15.95	23.9719	0.117279
GO:0022604_regulation_of_cell_morphogenesis	40	6	2.9744	-1.84601	137	8.06413	16.15	24.2359	0.117883
GO:0002009_morphogenesis_of_an_epithelium	64	8	2.47866	-1.8346	138	8.10091	16.24	24.3791	0.117681
GO:0006979_response_to_oxidative_stress	90	10	2.20326	-1.82525	140	8.16727	16.4	24.6327	0.117143
GO:0007346_regulation_of_mitotic_cell_cycle	90	10	2.20326	-1.82525	140	8.16727	16.4	24.6327	0.117143
GO:0050790_regulation_of_catalytic_activity	524	38	1.438	-1.82069	141	8.19532	16.48	24.7647	0.116879
GO:0040007_growth	250	21	1.66566	-1.81933	142	8.21895	16.5	24.781	0.116197
GO:0048869_cellular_developmental_process	1077	70	1.28881	-1.8123	143	8.2682	16.56	24.8518	0.115804
GO:0031331_positive_regulation_of_cellular_catabolic_process	11	3	5.40799	-1.80863	148	9.29367	17.99	26.6863	0.121554
GO:0032868_response_to_insulin_stimulus	11	3	5.40799	-1.80863	148	9.29367	17.99	26.6863	0.121554
GO:0043367_CD4-positive__alpha_beta_T_cell_differentiation	11	3	5.40799	-1.80863	148	9.29367	17.99	26.6863	0.121554
GO:0050728_negative_regulation_of_inflammatory_response	11	3	5.40799	-1.80863	148	9.29367	17.99	26.6863	0.121554
GO:0051224_negative_regulation_of_protein_transport	11	3	5.40799	-1.80863	148	9.29367	17.99	26.6863	0.121554
GO:0010629_negative_regulation_of_gene_expression	267	22	1.63388	-1.79292	149	9.72259	18.71	27.6974	0.12557
GO:0010563_negative_regulation_of_phosphorus_metabolic_process	20	4	3.96586	-1.78866	152	10.0296	19.1	28.1704	0.125658
GO:0021915_neural_tube_development	20	4	3.96586	-1.78866	152	10.0296	19.1	28.1704	0.125658
GO:0045936_negative_regulation_of_phosphate_metabolic_process	20	4	3.96586	-1.78866	152	10.0296	19.1	28.1704	0.125658
GO:0048514_blood_vessel_morphogenesis	147	14	1.88851	-1.78521	153	10.2708	19.35	28.4292	0.126471
GO:0065009_regulation_of_molecular_function	579	41	1.40415	-1.76617	154	10.4693	19.77	29.0707	0.128377
GO:0007266_Rho_protein_signal_transduction	92	10	2.15536	-1.76331	155	10.522	19.82	29.118	0.127871
GO:0009893_positive_regulation_of_metabolic_process	430	32	1.47567	-1.75396	156	10.6567	20.01	29.3633	0.128269
GO:0007050_cell_cycle_arrest	80	9	2.2308	-1.72232	157	11.3056	21.06	30.8144	0.13414
GO:0006916_anti-apoptosis	150	14	1.85074	-1.7159	159	11.3548	21.12	30.8852	0.13283
GO:0045944_positive_regulation_of_transcription_from_RNA_polymerase_II_promoter	150	14	1.85074	-1.7159	159	11.3548	21.12	30.8852	0.13283
GO:0046058_cAMP_metabolic_process	21	4	3.77701	-1.71413	160	11.7065	21.62	31.5335	0.135125
GO:0001837_epithelial_to_mesenchymal_transition	12	3	4.95733	-1.7	166	13.5333	24.26	34.9867	0.146145
GO:0031348_negative_regulation_of_defense_response	12	3	4.95733	-1.7	166	13.5333	24.26	34.9867	0.146145
GO:0042088_T-helper_1_type_immune_response	12	3	4.95733	-1.7	166	13.5333	24.26	34.9867	0.146145
GO:0045582_positive_regulation_of_T_cell_differentiation	12	3	4.95733	-1.7	166	13.5333	24.26	34.9867	0.146145
GO:0045913_positive_regulation_of_carbohydrate_metabolic_process	12	3	4.95733	-1.7	166	13.5333	24.26	34.9867	0.146145
GO:0060232_delamination	12	3	4.95733	-1.7	166	13.5333	24.26	34.9867	0.146145
GO:0035295_tube_development	122	12	1.95042	-1.69783	167	13.5333	24.26	34.9867	0.145269
GO:0008361_regulation_of_cell_size	181	16	1.75287	-1.68562	168	13.6853	24.6	35.5147	0.146429
GO:0006464_protein_modification_process	1220	77	1.25152	-1.66805	169	13.8754	25.25	36.6246	0.149408
GO:0007243_protein_kinase_cascade	371	28	1.49655	-1.66745	170	13.8898	25.3	36.7102	0.148824
GO:0007626_locomotory_behavior	182	16	1.74324	-1.66554	171	13.9062	25.34	36.7738	0.148187
GO:0051240_positive_regulation_of_multicellular_organismal_process	82	9	2.17639	-1.65884	172	14.0282	25.53	37.0318	0.14843
GO:0009890_negative_regulation_of_biosynthetic_process	307	24	1.55017	-1.65821	173	14.0526	25.55	37.0474	0.147688
GO:0007017_microtubule-based_process	183	16	1.73371	-1.64568	174	14.4114	26.17	37.9286	0.150402
GO:0031325_positive_regulation_of_cellular_metabolic_process	422	31	1.45666	-1.64487	175	14.4117	26.18	37.9483	0.1496
GO:0006270_DNA_replication_initiation	22	4	3.60533	-1.64419	178	14.9865	27	39.0135	0.151685
GO:0016331_morphogenesis_of_embryonic_epithelium	22	4	3.60533	-1.64419	178	14.9865	27	39.0135	0.151685
GO:0051346_negative_regulation_of_hydrolase_activity	22	4	3.60533	-1.64419	178	14.9865	27	39.0135	0.151685
GO:0001562_response_to_protozoan	5	2	7.93172	-1.63954	186	19.1626	31.68	44.1974	0.170323
GO:0001993_regulation_of_systemic_arterial_blood_pressure_by_norepinephrine-epinephrine	5	2	7.93172	-1.63954	186	19.1626	31.68	44.1974	0.170323
GO:0015721_bile_acid_and_bile_salt_transport	5	2	7.93172	-1.63954	186	19.1626	31.68	44.1974	0.170323
GO:0015909_long-chain_fatty_acid_transport	5	2	7.93172	-1.63954	186	19.1626	31.68	44.1974	0.170323
GO:0032729_positive_regulation_of_interferon-gamma_production	5	2	7.93172	-1.63954	186	19.1626	31.68	44.1974	0.170323
GO:0045732_positive_regulation_of_protein_catabolic_process	5	2	7.93172	-1.63954	186	19.1626	31.68	44.1974	0.170323
GO:0045823_positive_regulation_of_heart_contraction	5	2	7.93172	-1.63954	186	19.1626	31.68	44.1974	0.170323
GO:0060192_negative_regulation_of_lipase_activity	5	2	7.93172	-1.63954	186	19.1626	31.68	44.1974	0.170323
GO:0006260_DNA_replication	199	17	1.69396	-1.62997	187	19.2232	31.79	44.3568	0.17
GO:0009987_cellular_process	9780	510	1.03404	-1.62738	188	19.3313	31.91	44.4887	0.169734
GO:0008286_insulin_receptor_signaling_pathway	33	5	3.00444	-1.62696	189	19.4329	32.15	44.8671	0.170106
GO:0010562_positive_regulation_of_phosphorus_metabolic_process	45	6	2.64391	-1.61073	191	19.7662	32.68	45.5938	0.171099
GO:0045937_positive_regulation_of_phosphate_metabolic_process	45	6	2.64391	-1.61073	191	19.7662	32.68	45.5938	0.171099
GO:0010604_positive_regulation_of_macromolecule_metabolic_process	392	29	1.46696	-1.60622	192	19.7826	32.69	45.5974	0.17026
GO:0001843_neural_tube_closure	13	3	4.57599	-1.60232	195	21.4982	34.74	47.9818	0.178154
GO:0014020_primary_neural_tube_formation	13	3	4.57599	-1.60232	195	21.4982	34.74	47.9818	0.178154
GO:0032387_negative_regulation_of_intracellular_transport	13	3	4.57599	-1.60232	195	21.4982	34.74	47.9818	0.178154
GO:0010558_negative_regulation_of_macromolecule_biosynthetic_process	295	23	1.54601	-1.59794	196	21.5077	34.86	48.2123	0.177857
GO:0043412_biopolymer_modification	1268	79	1.23542	-1.58035	197	21.7843	35.21	48.6357	0.178731
GO:0045185_maintenance_of_protein_location	34	5	2.91608	-1.57567	198	22.4287	36.3	50.1713	0.183333
GO:0048015_phosphoinositide-mediated_signaling	99	10	2.00296	-1.56343	199	22.6867	36.81	50.9333	0.184975
GO:0006357_regulation_of_transcription_from_RNA_polymerase_II_promoter	412	30	1.44388	-1.5625	200	22.7057	36.83	50.9543	0.18415
GO:0006066_alcohol_metabolic_process	282	22	1.54697	-1.5525	201	22.9629	37.14	51.3171	0.184776
GO:0006917_induction_of_apoptosis	189	16	1.67867	-1.53102	202	23.2362	37.72	52.2038	0.186733
GO:0009894_regulation_of_catabolic_process	35	5	2.83276	-1.52648	203	23.77	38.43	53.09	0.18931
GO:0007041_lysosomal_transport	14	3	4.24914	-1.51379	205	25.9663	41.45	56.9337	0.202195
GO:0045621_positive_regulation_of_lymphocyte_differentiation	14	3	4.24914	-1.51379	205	25.9663	41.45	56.9337	0.202195
GO:0012502_induction_of_programmed_cell_death	190	16	1.66984	-1.51263	206	26.0077	41.5	56.9923	0.201456
GO:0051247_positive_regulation_of_protein_metabolic_process	87	9	2.05131	-1.51088	207	25.9934	41.55	57.1066	0.200725
GO:0030155_regulation_of_cell_adhesion	74	8	2.14371	-1.49099	208	26.4099	42.06	57.7101	0.202212
GO:0035150_regulation_of_tube_size	48	6	2.47866	-1.48733	211	26.4918	42.29	58.0882	0.200427
GO:0048469_cell_maturation	48	6	2.47866	-1.48733	211	26.4918	42.29	58.0882	0.200427
GO:0050880_regulation_of_blood_vessel_size	48	6	2.47866	-1.48733	211	26.4918	42.29	58.0882	0.200427
GO:0009605_response_to_external_stimulus	606	41	1.34159	-1.48185	212	26.6597	42.53	58.4003	0.200613
GO:0035023_regulation_of_Rho_protein_signal_transduction	61	7	2.27549	-1.4808	213	26.7718	42.73	58.6882	0.20061
GO:0001934_positive_regulation_of_protein_amino_acid_phosphorylation	36	5	2.75407	-1.47927	214	27.0396	43.07	59.1004	0.201262
GO:0007094_mitotic_cell_cycle_spindle_assembly_checkpoint	6	2	6.60977	-1.47806	222	31.8067	49.21	66.6133	0.221667
GO:0007164_establishment_of_tissue_polarity	6	2	6.60977	-1.47806	222	31.8067	49.21	66.6133	0.221667
GO:0032649_regulation_of_interferon-gamma_production	6	2	6.60977	-1.47806	222	31.8067	49.21	66.6133	0.221667
GO:0032881_regulation_of_polysaccharide_metabolic_process	6	2	6.60977	-1.47806	222	31.8067	49.21	66.6133	0.221667
GO:0043467_regulation_of_generation_of_precursor_metabolites_and_energy	6	2	6.60977	-1.47806	222	31.8067	49.21	66.6133	0.221667
GO:0045661_regulation_of_myoblast_differentiation	6	2	6.60977	-1.47806	222	31.8067	49.21	66.6133	0.221667
GO:0046580_negative_regulation_of_Ras_protein_signal_transduction	6	2	6.60977	-1.47806	222	31.8067	49.21	66.6133	0.221667
GO:0051058_negative_regulation_of_small_GTPase_mediated_signal_transduction	6	2	6.60977	-1.47806	222	31.8067	49.21	66.6133	0.221667
GO:0042592_homeostatic_process	471	33	1.38932	-1.46142	223	32.1609	49.6	67.0391	0.222422
GO:0030900_forebrain_development	49	6	2.42808	-1.44875	225	32.8821	50.77	68.6579	0.225644
GO:0051235_maintenance_of_location	49	6	2.42808	-1.44875	225	32.8821	50.77	68.6579	0.225644
GO:0007264_small_GTPase_mediated_signal_transduction	405	29	1.41988	-1.44495	226	33.015	50.99	68.965	0.225619
GO:0001558_regulation_of_cell_growth	148	13	1.74176	-1.44086	227	33.1381	51.13	69.1219	0.225242
GO:0032386_regulation_of_intracellular_transport	37	5	2.67964	-1.43392	228	33.3334	51.56	69.7866	0.22614
GO:0032102_negative_regulation_of_response_to_external_stimulus	15	3	3.96586	-1.43305	229	34.2925	52.68	71.0675	0.230044
GO:0001568_blood_vessel_development	164	14	1.69275	-1.42497	230	34.6773	53.2	71.7227	0.231304
GO:0003018_vascular_process_in_circulatory_system	50	6	2.37952	-1.41136	232	35.2024	54.07	72.9376	0.23306
GO:0031401_positive_regulation_of_protein_modification_process	50	6	2.37952	-1.41136	232	35.2024	54.07	72.9376	0.23306
GO:0007218_neuropeptide_signaling_pathway	77	8	2.06019	-1.40227	233	35.4446	54.54	73.6354	0.234077
GO:0033157_regulation_of_intracellular_protein_transport	26	4	3.05066	-1.40226	234	35.9716	55.23	74.4884	0.236026
GO:0006275_regulation_of_DNA_replication	38	5	2.60912	-1.39032	238	36.7717	56.33	75.8883	0.236681
GO:0008277_regulation_of_G-protein_coupled_receptor_protein_signaling_pathway	38	5	2.60912	-1.39032	238	36.7717	56.33	75.8883	0.236681
GO:0009187_cyclic_nucleotide_metabolic_process	38	5	2.60912	-1.39032	238	36.7717	56.33	75.8883	0.236681
GO:0031328_positive_regulation_of_cellular_biosynthetic_process	38	5	2.60912	-1.39032	238	36.7717	56.33	75.8883	0.236681
GO:0048646_anatomical_structure_formation	151	13	1.70716	-1.38126	239	36.9338	56.59	76.2462	0.236778
GO:0007178_transmembrane_receptor_protein_serine_threonine_kinase_signaling_pathway	78	8	2.03377	-1.37398	240	37.1911	57.14	77.0889	0.238083
GO:0001944_vasculature_development	167	14	1.66234	-1.36897	241	37.2592	57.26	77.2608	0.237593
GO:0040008_regulation_of_growth	183	15	1.62535	-1.36085	242	37.4537	57.52	77.5863	0.237686
GO:0008156_negative_regulation_of_DNA_replication	16	3	3.718	-1.35899	244	39.0033	59.6	80.1967	0.244262
GO:0022408_negative_regulation_of_cell-cell_adhesion	16	3	3.718	-1.35899	244	39.0033	59.6	80.1967	0.244262
GO:0016481_negative_regulation_of_transcription	263	20	1.50793	-1.35783	245	39.146	59.77	80.394	0.243959
GO:0045859_regulation_of_protein_kinase_activity	215	17	1.5679	-1.35367	246	39.2559	59.93	80.6041	0.243618
GO:0045619_regulation_of_lymphocyte_differentiation	27	4	2.93768	-1.34965	250	40.045	61.27	82.495	0.24508
GO:0048585_negative_regulation_of_response_to_stimulus	27	4	2.93768	-1.34965	250	40.045	61.27	82.495	0.24508
GO:0050864_regulation_of_B_cell_activation	27	4	2.93768	-1.34965	250	40.045	61.27	82.495	0.24508
GO:0051048_negative_regulation_of_secretion	27	4	2.93768	-1.34965	250	40.045	61.27	82.495	0.24508
GO:0045935_positive_regulation_of_nucleobase__nucleoside__nucleotide_and_nucleic_acid_metabolic_process	313	23	1.45711	-1.3468	251	40.1919	61.45	82.7081	0.244821
GO:0009132_nucleoside_diphosphate_metabolic_process	7	2	5.66552	-1.34647	257	45.4071	67.54	89.6729	0.262802
GO:0009650_UV_protection	7	2	5.66552	-1.34647	257	45.4071	67.54	89.6729	0.262802
GO:0043370_regulation_of_CD4-positive__alpha_beta_T_cell_differentiation	7	2	5.66552	-1.34647	257	45.4071	67.54	89.6729	0.262802
GO:0045620_negative_regulation_of_lymphocyte_differentiation	7	2	5.66552	-1.34647	257	45.4071	67.54	89.6729	0.262802
GO:0045622_regulation_of_T-helper_cell_differentiation	7	2	5.66552	-1.34647	257	45.4071	67.54	89.6729	0.262802
GO:0045648_positive_regulation_of_erythrocyte_differentiation	7	2	5.66552	-1.34647	257	45.4071	67.54	89.6729	0.262802
GO:0048771_tissue_remodeling	52	6	2.288	-1.33994	258	46.0254	68.43	90.8346	0.265233
GO:0007169_transmembrane_receptor_protein_tyrosine_kinase_signaling_pathway	200	16	1.58634	-1.3395	259	46.0672	68.56	91.0528	0.26471
GO:0055114_oxidation_reduction	483	33	1.3548	-1.33324	260	46.2323	68.76	91.2877	0.264462
GO:0030154_cell_differentiation	981	61	1.23301	-1.30692	261	47.164	70.29	93.416	0.26931
GO:0007265_Ras_protein_signal_transduction	218	17	1.54632	-1.30678	262	47.2089	70.33	93.4511	0.268435
GO:0002521_leukocyte_differentiation	95	9	1.87857	-1.30231	263	47.8647	71.23	94.5953	0.270837
GO:0051223_regulation_of_protein_transport	28	4	2.83276	-1.2997	264	48.647	72.24	95.833	0.273636
GO:0009968_negative_regulation_of_signal_transduction	110	10	1.80266	-1.29513	265	48.7514	72.39	96.0286	0.27317
GO:0031399_regulation_of_protein_modification_process	81	8	1.95845	-1.29269	266	48.9424	72.65	96.3576	0.27312
GO:0000086_G2_M_transition_of_mitotic_cell_cycle	17	3	3.49929	-1.29074	274	50.3643	74.74	99.1157	0.272774
GO:0001838_embryonic_epithelial_tube_formation	17	3	3.49929	-1.29074	274	50.3643	74.74	99.1157	0.272774
GO:0001839_neural_plate_morphogenesis	17	3	3.49929	-1.29074	274	50.3643	74.74	99.1157	0.272774
GO:0001841_neural_tube_formation	17	3	3.49929	-1.29074	274	50.3643	74.74	99.1157	0.272774
GO:0006109_regulation_of_carbohydrate_metabolic_process	17	3	3.49929	-1.29074	274	50.3643	74.74	99.1157	0.272774
GO:0007193_G-protein_signaling__adenylate_cyclase_inhibiting_pathway	17	3	3.49929	-1.29074	274	50.3643	74.74	99.1157	0.272774
GO:0031329_regulation_of_cellular_catabolic_process	17	3	3.49929	-1.29074	274	50.3643	74.74	99.1157	0.272774
GO:0046632_alpha-beta_T_cell_differentiation	17	3	3.49929	-1.29074	274	50.3643	74.74	99.1157	0.272774
GO:0043549_regulation_of_kinase_activity	220	17	1.53226	-1.27633	275	50.6278	75.13	99.6322	0.2732
GO:0044262_cellular_carbohydrate_metabolic_process	269	20	1.4743	-1.27437	276	50.6928	75.19	99.6872	0.272428
GO:0010564_regulation_of_cell_cycle_process	54	6	2.20326	-1.27269	277	51.1638	75.76	100.356	0.273502
GO:0007259_JAK-STAT_cascade	41	5	2.41821	-1.2691	279	51.731	76.46	101.189	0.27405
GO:0008016_regulation_of_heart_contraction	41	5	2.41821	-1.2691	279	51.731	76.46	101.189	0.27405
GO:0007399_nervous_system_development	647	42	1.28722	-1.26525	280	51.8298	76.68	101.53	0.273857
GO:0006959_humoral_immune_response	68	7	2.04125	-1.26299	281	52.0894	77.02	101.951	0.274093
GO:0006953_acute-phase_response	29	4	2.73508	-1.2522	284	53.0425	78.63	104.218	0.276866
GO:0046883_regulation_of_hormone_secretion	29	4	2.73508	-1.2522	284	53.0425	78.63	104.218	0.276866
GO:0055088_lipid_homeostasis	29	4	2.73508	-1.2522	284	53.0425	78.63	104.218	0.276866
GO:0003013_circulatory_system_process	158	13	1.63153	-1.25109	286	53.0326	78.72	104.407	0.275245
GO:0008015_blood_circulation	158	13	1.63153	-1.25109	286	53.0326	78.72	104.407	0.275245
GO:0032270_positive_regulation_of_cellular_protein_metabolic_process	83	8	1.91126	-1.24133	287	53.3634	79.21	105.057	0.275993
GO:0021700_developmental_maturation	55	6	2.1632	-1.24053	288	53.8682	79.86	105.852	0.277292
GO:0002762_negative_regulation_of_myeloid_leukocyte_differentiation	8	2	4.95733	-1.23601	297	58.4951	85.87	113.245	0.289125
GO:0006098_pentose-phosphate_shunt	8	2	4.95733	-1.23601	297	58.4951	85.87	113.245	0.289125
GO:0006740_NADPH_regeneration	8	2	4.95733	-1.23601	297	58.4951	85.87	113.245	0.289125
GO:0007016_cytoskeletal_anchoring_at_plasma_membrane	8	2	4.95733	-1.23601	297	58.4951	85.87	113.245	0.289125
GO:0030299_cholesterol_absorption	8	2	4.95733	-1.23601	297	58.4951	85.87	113.245	0.289125
GO:0032350_regulation_of_hormone_metabolic_process	8	2	4.95733	-1.23601	297	58.4951	85.87	113.245	0.289125
GO:0042994_cytoplasmic_sequestering_of_transcription_factor	8	2	4.95733	-1.23601	297	58.4951	85.87	113.245	0.289125
GO:0045843_negative_regulation_of_striated_muscle_development	8	2	4.95733	-1.23601	297	58.4951	85.87	113.245	0.289125
GO:0046638_positive_regulation_of_alpha-beta_T_cell_differentiation	8	2	4.95733	-1.23601	297	58.4951	85.87	113.245	0.289125
GO:0030098_lymphocyte_differentiation	69	7	2.01167	-1.23487	298	58.7721	86.23	113.688	0.289362
GO:0051338_regulation_of_transferase_activity	223	17	1.51165	-1.23182	299	59.0834	86.58	114.077	0.289565
GO:0042327_positive_regulation_of_phosphorylation	42	5	2.36063	-1.23161	300	59.587	86.97	114.353	0.2899
GO:0010605_negative_regulation_of_macromolecule_metabolic_process	356	25	1.39251	-1.23087	301	59.6053	86.98	114.355	0.28897
GO:0000096_sulfur_amino_acid_metabolic_process	18	3	3.30489	-1.22758	306	61.939	90.2	118.461	0.294771
GO:0006940_regulation_of_smooth_muscle_contraction	18	3	3.30489	-1.22758	306	61.939	90.2	118.461	0.294771
GO:0032609_interferon-gamma_production	18	3	3.30489	-1.22758	306	61.939	90.2	118.461	0.294771
GO:0042176_regulation_of_protein_catabolic_process	18	3	3.30489	-1.22758	306	61.939	90.2	118.461	0.294771
GO:0045840_positive_regulation_of_mitosis	18	3	3.30489	-1.22758	306	61.939	90.2	118.461	0.294771
GO:0006366_transcription_from_RNA_polymerase_II_promoter	581	38	1.29693	-1.22686	307	62.0102	90.26	118.51	0.294007
GO:0006935_chemotaxis	144	12	1.65244	-1.22266	309	62.2349	90.46	118.685	0.292751
GO:0042330_taxis	144	12	1.65244	-1.22266	309	62.2349	90.46	118.685	0.292751
GO:0051239_regulation_of_multicellular_organismal_process	224	17	1.5049	-1.21729	310	62.3597	90.67	118.98	0.292484
GO:0007093_mitotic_cell_cycle_checkpoint	30	4	2.64391	-1.20697	313	64.148	93.09	122.032	0.297412
GO:0009190_cyclic_nucleotide_biosynthetic_process	30	4	2.64391	-1.20697	313	64.148	93.09	122.032	0.297412
GO:0045445_myoblast_differentiation	30	4	2.64391	-1.20697	313	64.148	93.09	122.032	0.297412
GO:0045941_positive_regulation_of_transcription	291	21	1.43098	-1.20375	314	64.2106	93.2	122.189	0.296815
GO:0044419_interspecies_interaction_between_organisms	209	16	1.51803	-1.19909	315	64.4105	93.41	122.41	0.29654
GO:0006767_water-soluble_vitamin_metabolic_process	43	5	2.30573	-1.19545	316	64.9283	94.11	123.292	0.297816
GO:0001840_neural_plate_development	19	3	3.13094	-1.16892	318	67.4127	97.47	127.527	0.306509
GO:0051017_actin_filament_bundle_formation	19	3	3.13094	-1.16892	318	67.4127	97.47	127.527	0.306509
GO:0051049_regulation_of_transport	147	12	1.61872	-1.1687	319	67.4378	97.52	127.602	0.305705
GO:0006006_glucose_metabolic_process	101	9	1.76697	-1.16543	320	67.75	97.85	127.95	0.305781
GO:0043085_positive_regulation_of_catalytic_activity	311	22	1.40272	-1.16467	321	67.851	97.98	128.109	0.305234
GO:0006753_nucleoside_phosphate_metabolic_process	179	14	1.5509	-1.1646	323	68.016	98.12	128.224	0.303777
GO:0009117_nucleotide_metabolic_process	179	14	1.5509	-1.1646	323	68.016	98.12	128.224	0.303777
GO:0006939_smooth_muscle_contraction	31	4	2.55862	-1.16385	324	68.395	98.64	128.885	0.304444
GO:0007611_learning_and_or_memory	44	5	2.25333	-1.16055	326	69.0156	99.31	129.604	0.304632
GO:0030217_T_cell_differentiation	44	5	2.25333	-1.16055	326	69.0156	99.31	129.604	0.304632
GO:0002526_acute_inflammatory_response	72	7	1.92785	-1.15449	327	69.3401	99.77	130.2	0.305107
GO:0032879_regulation_of_localization	148	12	1.60778	-1.15121	328	69.4065	99.88	130.353	0.304512
GO:0001889_liver_development	9	2	4.40651	-1.14128	340	73.9582	105.98	138.002	0.311706
GO:0006750_glutathione_biosynthetic_process	9	2	4.40651	-1.14128	340	73.9582	105.98	138.002	0.311706
GO:0010466_negative_regulation_of_peptidase_activity	9	2	4.40651	-1.14128	340	73.9582	105.98	138.002	0.311706
GO:0042308_negative_regulation_of_protein_import_into_nucleus	9	2	4.40651	-1.14128	340	73.9582	105.98	138.002	0.311706
GO:0042992_negative_regulation_of_transcription_factor_import_into_nucleus	9	2	4.40651	-1.14128	340	73.9582	105.98	138.002	0.311706
GO:0043149_stress_fiber_formation	9	2	4.40651	-1.14128	340	73.9582	105.98	138.002	0.311706
GO:0043154_negative_regulation_of_caspase_activity	9	2	4.40651	-1.14128	340	73.9582	105.98	138.002	0.311706
GO:0048593_camera-type_eye_morphogenesis	9	2	4.40651	-1.14128	340	73.9582	105.98	138.002	0.311706
GO:0048635_negative_regulation_of_muscle_development	9	2	4.40651	-1.14128	340	73.9582	105.98	138.002	0.311706
GO:0051004_regulation_of_lipoprotein_lipase_activity	9	2	4.40651	-1.14128	340	73.9582	105.98	138.002	0.311706
GO:0051147_regulation_of_muscle_cell_differentiation	9	2	4.40651	-1.14128	340	73.9582	105.98	138.002	0.311706
GO:0051220_cytoplasmic_sequestering_of_protein	9	2	4.40651	-1.14128	340	73.9582	105.98	138.002	0.311706
GO:0006112_energy_reserve_metabolic_process	45	5	2.20326	-1.12686	341	74.9439	107.14	139.336	0.314194
GO:0010628_positive_regulation_of_gene_expression	298	21	1.39737	-1.11886	342	76.775	108.88	140.985	0.318363
GO:0001894_tissue_homeostasis	20	3	2.9744	-1.11427	348	78.4768	111.1	143.723	0.319253
GO:0006221_pyrimidine_nucleotide_biosynthetic_process	20	3	2.9744	-1.11427	348	78.4768	111.1	143.723	0.319253
GO:0042990_regulation_of_transcription_factor_import_into_nucleus	20	3	2.9744	-1.11427	348	78.4768	111.1	143.723	0.319253
GO:0042991_transcription_factor_import_into_nucleus	20	3	2.9744	-1.11427	348	78.4768	111.1	143.723	0.319253
GO:0046631_alpha-beta_T_cell_activation	20	3	2.9744	-1.11427	348	78.4768	111.1	143.723	0.319253
GO:0048871_multicellular_organismal_homeostasis	20	3	2.9744	-1.11427	348	78.4768	111.1	143.723	0.319253
GO:0007018_microtubule-based_movement	74	7	1.87575	-1.10403	349	79.0727	111.98	144.887	0.32086
GO:0000165_MAPKKK_cascade	151	12	1.57584	-1.1002	350	79.5219	112.44	145.358	0.321257
GO:0044264_cellular_polysaccharide_metabolic_process	60	6	1.98293	-1.09288	351	80.5799	113.73	146.88	0.324017
GO:0001501_skeletal_development	136	11	1.60384	-1.08549	353	81.2109	114.73	148.249	0.325014
GO:0045786_negative_regulation_of_cell_cycle	136	11	1.60384	-1.08549	353	81.2109	114.73	148.249	0.325014
GO:0006873_cellular_ion_homeostasis	234	17	1.44059	-1.07999	354	82.1044	115.87	149.636	0.327316
GO:0009416_response_to_light_stimulus	75	7	1.85074	-1.07969	355	82.3002	116.19	150.08	0.327296
GO:0050801_ion_homeostasis	251	18	1.42202	-1.07629	356	82.5858	116.53	150.474	0.327331
GO:0001932_regulation_of_protein_amino_acid_phosphorylation	61	6	1.95042	-1.06576	358	83.5559	117.91	152.264	0.329358
GO:0042113_B_cell_activation	61	6	1.95042	-1.06576	358	83.5559	117.91	152.264	0.329358
GO:0006749_glutathione_metabolic_process	21	3	2.83276	-1.06319	363	85.5826	120.39	155.197	0.331653
GO:0006879_cellular_iron_ion_homeostasis	21	3	2.83276	-1.06319	363	85.5826	120.39	155.197	0.331653
GO:0007034_vacuolar_transport	21	3	2.83276	-1.06319	363	85.5826	120.39	155.197	0.331653
GO:0042310_vasoconstriction	21	3	2.83276	-1.06319	363	85.5826	120.39	155.197	0.331653
GO:0051053_negative_regulation_of_DNA_metabolic_process	21	3	2.83276	-1.06319	363	85.5826	120.39	155.197	0.331653
GO:0006739_NADP_metabolic_process	10	2	3.96586	-1.05871	371	91.5619	127.87	164.178	0.344663
GO:0007052_mitotic_spindle_organization_and_biogenesis	10	2	3.96586	-1.05871	371	91.5619	127.87	164.178	0.344663
GO:0015908_fatty_acid_transport	10	2	3.96586	-1.05871	371	91.5619	127.87	164.178	0.344663
GO:0030890_positive_regulation_of_B_cell_proliferation	10	2	3.96586	-1.05871	371	91.5619	127.87	164.178	0.344663
GO:0044241_lipid_digestion	10	2	3.96586	-1.05871	371	91.5619	127.87	164.178	0.344663
GO:0045446_endothelial_cell_differentiation	10	2	3.96586	-1.05871	371	91.5619	127.87	164.178	0.344663
GO:0046635_positive_regulation_of_alpha-beta_T_cell_activation	10	2	3.96586	-1.05871	371	91.5619	127.87	164.178	0.344663
GO:0050892_intestinal_absorption	10	2	3.96586	-1.05871	371	91.5619	127.87	164.178	0.344663
GO:0003001_generation_of_a_signal_involved_in_cell-cell_signaling	76	7	1.82638	-1.0559	373	92.0806	128.49	164.899	0.344477
GO:0051340_regulation_of_ligase_activity	76	7	1.82638	-1.0559	373	92.0806	128.49	164.899	0.344477
GO:0046578_regulation_of_Ras_protein_signal_transduction	138	11	1.5806	-1.05112	374	92.0791	128.77	165.461	0.344305
GO:0015758_glucose_transport	34	4	2.33286	-1.0458	377	92.6947	129.63	166.565	0.343846
GO:0046849_bone_remodeling	34	4	2.33286	-1.0458	377	92.6947	129.63	166.565	0.343846
GO:0051051_negative_regulation_of_transport	34	4	2.33286	-1.0458	377	92.6947	129.63	166.565	0.343846
GO:0055082_cellular_chemical_homeostasis	237	17	1.42236	-1.04152	378	93.3094	130.23	167.151	0.344524
GO:0005976_polysaccharide_metabolic_process	62	6	1.91897	-1.03938	380	93.6102	130.6	167.59	0.343684
GO:0042035_regulation_of_cytokine_biosynthetic_process	62	6	1.91897	-1.03938	380	93.6102	130.6	167.59	0.343684
GO:0051253_negative_regulation_of_RNA_metabolic_process	188	14	1.47665	-1.02993	381	94.3564	131.72	169.084	0.345722
GO:0001816_cytokine_production	124	10	1.59914	-1.0187	382	94.8732	132.55	170.227	0.34699
GO:0000060_protein_import_into_nucleus__translocation	22	3	2.704	-1.01535	387	96.9419	135.11	173.278	0.349121
GO:0022407_regulation_of_cell-cell_adhesion	22	3	2.704	-1.01535	387	96.9419	135.11	173.278	0.349121
GO:0042306_regulation_of_protein_import_into_nucleus	22	3	2.704	-1.01535	387	96.9419	135.11	173.278	0.349121
GO:0045580_regulation_of_T_cell_differentiation	22	3	2.704	-1.01535	387	96.9419	135.11	173.278	0.349121
GO:0055072_iron_ion_homeostasis	22	3	2.704	-1.01535	387	96.9419	135.11	173.278	0.349121
GO:0006766_vitamin_metabolic_process	63	6	1.88851	-1.01371	388	97.5933	135.87	174.147	0.35018
GO:0008645_hexose_transport	35	4	2.26621	-1.00982	391	99.067	137.68	176.293	0.352123
GO:0015749_monosaccharide_transport	35	4	2.26621	-1.00982	391	99.067	137.68	176.293	0.352123
GO:0051656_establishment_of_organelle_localization	35	4	2.26621	-1.00982	391	99.067	137.68	176.293	0.352123
GO:0042692_muscle_cell_differentiation	49	5	2.0234	-1.00305	392	100.022	139.07	178.118	0.35477
GO:0000122_negative_regulation_of_transcription_from_RNA_polymerase_II_promoter	125	10	1.58634	-1.0013	393	100.406	139.41	178.414	0.354733
GO:0006536_glutamate_metabolic_process	11	2	3.60533	-0.985838	399	107.578	148.09	188.602	0.371153
GO:0007172_signal_complex_assembly	11	2	3.60533	-0.985838	399	107.578	148.09	188.602	0.371153
GO:0009225_nucleotide-sugar_metabolic_process	11	2	3.60533	-0.985838	399	107.578	148.09	188.602	0.371153
GO:0043470_regulation_of_carbohydrate_catabolic_process	11	2	3.60533	-0.985838	399	107.578	148.09	188.602	0.371153
GO:0043471_regulation_of_cellular_carbohydrate_catabolic_process	11	2	3.60533	-0.985838	399	107.578	148.09	188.602	0.371153
GO:0046323_glucose_import	11	2	3.60533	-0.985838	399	107.578	148.09	188.602	0.371153
GO:0045860_positive_regulation_of_protein_kinase_activity	126	10	1.57376	-0.984188	400	107.708	148.31	188.912	0.370775
GO:0006690_icosanoid_metabolic_process	36	4	2.20326	-0.97536	402	108.857	149.77	190.683	0.372562
GO:0007015_actin_filament_organization	36	4	2.20326	-0.97536	402	108.857	149.77	190.683	0.372562
GO:0055086_nucleobase__nucleoside_and_nucleotide_metabolic_process	192	14	1.44589	-0.974684	403	108.912	149.82	190.728	0.371762
GO:0030384_phosphoinositide_metabolic_process	50	5	1.98293	-0.97459	404	109.301	150.31	191.319	0.372054
GO:0006769_nicotinamide_metabolic_process	23	3	2.58643	-0.97043	409	111.604	153.55	195.496	0.375428
GO:0007422_peripheral_nervous_system_development	23	3	2.58643	-0.97043	409	111.604	153.55	195.496	0.375428
GO:0042632_cholesterol_homeostasis	23	3	2.58643	-0.97043	409	111.604	153.55	195.496	0.375428
GO:0043473_pigmentation	23	3	2.58643	-0.97043	409	111.604	153.55	195.496	0.375428
GO:0055092_sterol_homeostasis	23	3	2.58643	-0.97043	409	111.604	153.55	195.496	0.375428
GO:0009165_nucleotide_biosynthetic_process	111	9	1.60778	-0.968423	410	112.018	154.03	196.042	0.375683
GO:0007423_sensory_organ_development	80	7	1.73507	-0.966102	412	112.294	154.52	196.746	0.375049
GO:0051046_regulation_of_secretion	80	7	1.73507	-0.966102	412	112.294	154.52	196.746	0.375049
GO:0051052_regulation_of_DNA_metabolic_process	65	6	1.8304	-0.964399	413	112.617	154.83	197.043	0.374891
GO:0009628_response_to_abiotic_stimulus	160	12	1.4872	-0.959437	414	112.861	155.05	197.239	0.374517
GO:0007162_negative_regulation_of_cell_adhesion	37	4	2.14371	-0.942321	416	115.11	157.95	200.79	0.379687
GO:0009411_response_to_UV	37	4	2.14371	-0.942321	416	115.11	157.95	200.79	0.379687
GO:0015698_inorganic_anion_transport	145	11	1.50429	-0.938677	417	115.58	158.48	201.38	0.380048
GO:0033674_positive_regulation_of_kinase_activity	129	10	1.53716	-0.934496	418	115.867	158.88	201.893	0.380096
GO:0009069_serine_family_amino_acid_metabolic_process	24	3	2.47866	-0.928164	420	118.261	161.94	205.619	0.385571
GO:0019362_pyridine_nucleotide_metabolic_process	24	3	2.47866	-0.928164	420	118.261	161.94	205.619	0.385571
GO:0010557_positive_regulation_of_macromolecule_biosynthetic_process	333	22	1.31004	-0.927632	421	118.334	162.04	205.746	0.384893
GO:0055066_di-__tri-valent_inorganic_cation_homeostasis	146	11	1.49399	-0.923559	422	118.964	163.04	207.116	0.386351
GO:0007096_regulation_of_exit_from_mitosis	12	2	3.30489	-0.920865	436	127.333	174.06	220.787	0.39922
GO:0007566_embryo_implantation	12	2	3.30489	-0.920865	436	127.333	174.06	220.787	0.39922
GO:0009084_glutamine_family_amino_acid_biosynthetic_process	12	2	3.30489	-0.920865	436	127.333	174.06	220.787	0.39922
GO:0030261_chromosome_condensation	12	2	3.30489	-0.920865	436	127.333	174.06	220.787	0.39922
GO:0030888_regulation_of_B_cell_proliferation	12	2	3.30489	-0.920865	436	127.333	174.06	220.787	0.39922
GO:0032602_chemokine_production	12	2	3.30489	-0.920865	436	127.333	174.06	220.787	0.39922
GO:0042345_regulation_of_NF-kappaB_import_into_nucleus	12	2	3.30489	-0.920865	436	127.333	174.06	220.787	0.39922
GO:0042348_NF-kappaB_import_into_nucleus	12	2	3.30489	-0.920865	436	127.333	174.06	220.787	0.39922
GO:0043279_response_to_alkaloid	12	2	3.30489	-0.920865	436	127.333	174.06	220.787	0.39922
GO:0045453_bone_resorption	12	2	3.30489	-0.920865	436	127.333	174.06	220.787	0.39922
GO:0046320_regulation_of_fatty_acid_oxidation	12	2	3.30489	-0.920865	436	127.333	174.06	220.787	0.39922
GO:0046637_regulation_of_alpha-beta_T_cell_differentiation	12	2	3.30489	-0.920865	436	127.333	174.06	220.787	0.39922
GO:0046887_positive_regulation_of_hormone_secretion	12	2	3.30489	-0.920865	436	127.333	174.06	220.787	0.39922
GO:0050772_positive_regulation_of_axonogenesis	12	2	3.30489	-0.920865	436	127.333	174.06	220.787	0.39922
GO:0043281_regulation_of_caspase_activity	52	5	1.90666	-0.920378	437	127.973	174.71	221.447	0.399794
GO:0051259_protein_oligomerization	67	6	1.77576	-0.917658	438	128.549	175.4	222.251	0.400457
GO:0009891_positive_regulation_of_biosynthetic_process	352	23	1.29567	-0.913448	439	128.911	175.95	222.989	0.400797
GO:0051056_regulation_of_small_GTPase_mediated_signal_transduction	180	13	1.43212	-0.911788	441	129.021	176.18	223.339	0.399501
GO:0055080_cation_homeostasis	180	13	1.43212	-0.911788	441	129.021	176.18	223.339	0.399501
GO:0042446_hormone_biosynthetic_process	38	4	2.0873	-0.910625	443	130.248	177.47	224.692	0.400609
GO:0048839_inner_ear_development	38	4	2.0873	-0.910625	443	130.248	177.47	224.692	0.400609
GO:0051347_positive_regulation_of_transferase_activity	131	10	1.51369	-0.902695	444	130.834	178.19	225.546	0.401329
GO:0051439_regulation_of_ubiquitin-protein_ligase_activity_during_mitotic_cell_cycle	68	6	1.74964	-0.895197	445	132.059	179.72	227.381	0.403865
GO:0003015_heart_process	53	5	1.87069	-0.894547	448	132.98	180.82	228.66	0.403616
GO:0052548_regulation_of_endopeptidase_activity	53	5	1.87069	-0.894547	448	132.98	180.82	228.66	0.403616
GO:0060047_heart_contraction	53	5	1.87069	-0.894547	448	132.98	180.82	228.66	0.403616
GO:0030003_cellular_cation_homeostasis	165	12	1.44213	-0.888547	449	133.44	181.42	229.4	0.404053
GO:0007190_activation_of_adenylate_cyclase_activity	25	3	2.37952	-0.888322	454	135.304	183.63	231.956	0.404471
GO:0014031_mesenchymal_cell_development	25	3	2.37952	-0.888322	454	135.304	183.63	231.956	0.404471
GO:0015914_phospholipid_transport	25	3	2.37952	-0.888322	454	135.304	183.63	231.956	0.404471
GO:0030278_regulation_of_ossification	25	3	2.37952	-0.888322	454	135.304	183.63	231.956	0.404471
GO:0048762_mesenchymal_cell_differentiation	25	3	2.37952	-0.888322	454	135.304	183.63	231.956	0.404471
GO:0045893_positive_regulation_of_transcription__DNA-dependent	233	16	1.36167	-0.885835	455	135.589	183.95	232.311	0.404286
GO:0006869_lipid_transport	100	8	1.58634	-0.880938	456	136.27	184.59	232.91	0.404803
GO:0005977_glycogen_metabolic_process	39	4	2.03377	-0.880196	458	136.685	185.03	233.375	0.403996
GO:0007088_regulation_of_mitosis	39	4	2.03377	-0.880196	458	136.685	185.03	233.375	0.403996
GO:0051351_positive_regulation_of_ligase_activity	69	6	1.72429	-0.873316	459	137.764	186.26	234.756	0.405795
GO:0008544_epidermis_development	133	10	1.49093	-0.871912	460	138.079	186.79	235.501	0.406065
GO:0052547_regulation_of_peptidase_activity	54	5	1.83605	-0.86952	461	139.054	187.93	236.806	0.407657
GO:0051254_positive_regulation_of_RNA_metabolic_process	235	16	1.35008	-0.863277	462	140.102	189.41	238.718	0.409978
GO:0000272_polysaccharide_catabolic_process	13	2	3.05066	-0.862455	475	148.223	199.11	249.997	0.419179
GO:0006611_protein_export_from_nucleus	13	2	3.05066	-0.862455	475	148.223	199.11	249.997	0.419179
GO:0008206_bile_acid_metabolic_process	13	2	3.05066	-0.862455	475	148.223	199.11	249.997	0.419179
GO:0009065_glutamine_family_amino_acid_catabolic_process	13	2	3.05066	-0.862455	475	148.223	199.11	249.997	0.419179
GO:0009408_response_to_heat	13	2	3.05066	-0.862455	475	148.223	199.11	249.997	0.419179
GO:0010458_exit_from_mitosis	13	2	3.05066	-0.862455	475	148.223	199.11	249.997	0.419179
GO:0017157_regulation_of_exocytosis	13	2	3.05066	-0.862455	475	148.223	199.11	249.997	0.419179
GO:0030501_positive_regulation_of_bone_mineralization	13	2	3.05066	-0.862455	475	148.223	199.11	249.997	0.419179
GO:0042491_auditory_receptor_cell_differentiation	13	2	3.05066	-0.862455	475	148.223	199.11	249.997	0.419179
GO:0044247_cellular_polysaccharide_catabolic_process	13	2	3.05066	-0.862455	475	148.223	199.11	249.997	0.419179
GO:0045646_regulation_of_erythrocyte_differentiation	13	2	3.05066	-0.862455	475	148.223	199.11	249.997	0.419179
GO:0045727_positive_regulation_of_translation	13	2	3.05066	-0.862455	475	148.223	199.11	249.997	0.419179
GO:0048041_focal_adhesion_formation	13	2	3.05066	-0.862455	475	148.223	199.11	249.997	0.419179
GO:0009966_regulation_of_signal_transduction	483	30	1.23163	-0.859561	476	148.509	199.52	250.531	0.41916
GO:0042089_cytokine_biosynthetic_process	70	6	1.69965	-0.851997	477	149.267	200.52	251.773	0.420377
GO:0006073_glucan_metabolic_process	40	4	1.98293	-0.850967	480	150.052	201.5	252.948	0.419792
GO:0019221_cytokine_and_chemokine_mediated_signaling_pathway	40	4	1.98293	-0.850967	480	150.052	201.5	252.948	0.419792
GO:0030198_extracellular_matrix_organization_and_biogenesis	40	4	1.98293	-0.850967	480	150.052	201.5	252.948	0.419792
GO:0033500_carbohydrate_homeostasis	26	3	2.288	-0.8507	482	152.035	203.58	255.125	0.422365
GO:0042593_glucose_homeostasis	26	3	2.288	-0.8507	482	152.035	203.58	255.125	0.422365
GO:0008643_carbohydrate_transport	55	5	1.80266	-0.845263	483	153.161	205.31	257.459	0.425072
GO:0006950_response_to_stress	1131	65	1.13962	-0.84413	484	153.246	205.4	257.554	0.42438
GO:0019318_hexose_metabolic_process	135	10	1.46884	-0.842113	485	153.322	205.52	257.718	0.423753
GO:0045892_negative_regulation_of_transcription__DNA-dependent	186	13	1.38592	-0.834954	486	154.187	206.55	258.913	0.425
GO:0042107_cytokine_metabolic_process	71	6	1.67572	-0.831223	487	155.4	207.93	260.46	0.426961
GO:0030509_BMP_signaling_pathway	41	4	1.93457	-0.822872	489	157.042	210.12	263.198	0.429693
GO:0043583_ear_development	41	4	1.93457	-0.822872	489	157.042	210.12	263.198	0.429693
GO:0000187_activation_of_MAPK_activity	56	5	1.77047	-0.821748	490	158.028	211.35	264.672	0.431327
GO:0031281_positive_regulation_of_cyclase_activity	27	3	2.20326	-0.81512	493	161.292	215.09	268.888	0.436288
GO:0045762_positive_regulation_of_adenylate_cyclase_activity	27	3	2.20326	-0.81512	493	161.292	215.09	268.888	0.436288
GO:0051349_positive_regulation_of_lyase_activity	27	3	2.20326	-0.81512	493	161.292	215.09	268.888	0.436288
GO:0000080_G1_phase_of_mitotic_cell_cycle	14	2	2.83276	-0.809581	507	169.464	224.73	279.996	0.443254
GO:0006692_prostanoid_metabolic_process	14	2	2.83276	-0.809581	507	169.464	224.73	279.996	0.443254
GO:0006693_prostaglandin_metabolic_process	14	2	2.83276	-0.809581	507	169.464	224.73	279.996	0.443254
GO:0015718_monocarboxylic_acid_transport	14	2	2.83276	-0.809581	507	169.464	224.73	279.996	0.443254
GO:0018298_protein-chromophore_linkage	14	2	2.83276	-0.809581	507	169.464	224.73	279.996	0.443254
GO:0042744_hydrogen_peroxide_catabolic_process	14	2	2.83276	-0.809581	507	169.464	224.73	279.996	0.443254
GO:0045778_positive_regulation_of_ossification	14	2	2.83276	-0.809581	507	169.464	224.73	279.996	0.443254
GO:0045884_regulation_of_survival_gene_product_expression	14	2	2.83276	-0.809581	507	169.464	224.73	279.996	0.443254
GO:0046488_phosphatidylinositol_metabolic_process	14	2	2.83276	-0.809581	507	169.464	224.73	279.996	0.443254
GO:0046634_regulation_of_alpha-beta_T_cell_activation	14	2	2.83276	-0.809581	507	169.464	224.73	279.996	0.443254
GO:0046928_regulation_of_neurotransmitter_secretion	14	2	2.83276	-0.809581	507	169.464	224.73	279.996	0.443254
GO:0050701_interleukin-1_secretion	14	2	2.83276	-0.809581	507	169.464	224.73	279.996	0.443254
GO:0051899_membrane_depolarization	14	2	2.83276	-0.809581	507	169.464	224.73	279.996	0.443254
GO:0060191_regulation_of_lipase_activity	14	2	2.83276	-0.809581	507	169.464	224.73	279.996	0.443254
GO:0044275_cellular_carbohydrate_catabolic_process	88	7	1.57733	-0.809248	508	169.74	225.06	280.38	0.443031
GO:0009888_tissue_development	293	19	1.28586	-0.80534	509	169.888	225.38	280.872	0.44279
GO:0006007_glucose_catabolic_process	57	5	1.73941	-0.798945	510	170.824	226.49	282.156	0.444098
GO:0006650_glycerophospholipid_metabolic_process	73	6	1.62981	-0.791241	512	172.922	228.97	285.018	0.447207
GO:0051438_regulation_of_ubiquitin-protein_ligase_activity	73	6	1.62981	-0.791241	512	172.922	228.97	285.018	0.447207
GO:0030036_actin_cytoskeleton_organization_and_biogenesis	190	13	1.35674	-0.786978	513	173.361	229.59	285.819	0.447544
GO:0005996_monosaccharide_metabolic_process	139	10	1.42657	-0.785335	514	173.562	229.76	285.958	0.447004
GO:0001709_cell_fate_determination	28	3	2.12457	-0.781422	518	175.372	232	288.628	0.447876
GO:0006040_amino_sugar_metabolic_process	28	3	2.12457	-0.781422	518	175.372	232	288.628	0.447876
GO:0034103_regulation_of_tissue_remodeling	28	3	2.12457	-0.781422	518	175.372	232	288.628	0.447876
GO:0046850_regulation_of_bone_remodeling	28	3	2.12457	-0.781422	518	175.372	232	288.628	0.447876
GO:0042127_regulation_of_cell_proliferation	458	28	1.21227	-0.775236	519	176.129	232.82	289.511	0.448593
GO:0016055_Wnt_receptor_signaling_pathway	123	9	1.45093	-0.774364	520	176.264	232.95	289.636	0.447981
GO:0048468_cell_development	386	24	1.23291	-0.77246	521	177.167	234.01	290.853	0.449155
GO:0016197_endosome_transport	43	4	1.84459	-0.769852	523	178.448	235.96	293.472	0.451166
GO:0046879_hormone_secretion	43	4	1.84459	-0.769852	523	178.448	235.96	293.472	0.451166
GO:0002761_regulation_of_myeloid_leukocyte_differentiation	15	2	2.64391	-0.761436	532	183.664	242.39	301.116	0.45562
GO:0014070_response_to_organic_cyclic_substance	15	2	2.64391	-0.761436	532	183.664	242.39	301.116	0.45562
GO:0019229_regulation_of_vasoconstriction	15	2	2.64391	-0.761436	532	183.664	242.39	301.116	0.45562
GO:0031032_actomyosin_structure_organization_and_biogenesis	15	2	2.64391	-0.761436	532	183.664	242.39	301.116	0.45562
GO:0042490_mechanoreceptor_differentiation	15	2	2.64391	-0.761436	532	183.664	242.39	301.116	0.45562
GO:0043112_receptor_metabolic_process	15	2	2.64391	-0.761436	532	183.664	242.39	301.116	0.45562
GO:0048705_skeletal_morphogenesis	15	2	2.64391	-0.761436	532	183.664	242.39	301.116	0.45562
GO:0051318_G1_phase	15	2	2.64391	-0.761436	532	183.664	242.39	301.116	0.45562
GO:0060113_inner_ear_receptor_cell_differentiation	15	2	2.64391	-0.761436	532	183.664	242.39	301.116	0.45562
GO:0046942_carboxylic_acid_transport	75	6	1.58634	-0.753243	533	186.02	245.21	304.4	0.460056
GO:0009266_response_to_temperature_stimulus	29	3	2.05131	-0.749466	535	188.523	248.78	309.037	0.465009
GO:0043434_response_to_peptide_hormone_stimulus	29	3	2.05131	-0.749466	535	188.523	248.78	309.037	0.465009
GO:0051640_organelle_localization	44	4	1.80266	-0.744822	536	190.582	250.91	311.238	0.468116
GO:0006790_sulfur_metabolic_process	76	6	1.56547	-0.734951	538	192.095	252.4	312.705	0.469145
GO:0015849_organic_acid_transport	76	6	1.56547	-0.734951	538	192.095	252.4	312.705	0.469145
GO:0007398_ectoderm_development	143	10	1.38667	-0.732113	540	193.488	254.22	314.952	0.470778
GO:0030005_cellular_di-__tri-valent_inorganic_cation_homeostasis	143	10	1.38667	-0.732113	540	193.488	254.22	314.952	0.470778
GO:0016052_carbohydrate_catabolic_process	93	7	1.49253	-0.724467	543	194.722	255.68	316.638	0.470866
GO:0030705_cytoskeleton-dependent_intracellular_transport	93	7	1.49253	-0.724467	543	194.722	255.68	316.638	0.470866
GO:0048598_embryonic_morphogenesis	93	7	1.49253	-0.724467	543	194.722	255.68	316.638	0.470866
GO:0046474_glycerophospholipid_biosynthetic_process	45	4	1.7626	-0.720714	544	195.877	257.09	318.303	0.472592
GO:0001819_positive_regulation_of_cytokine_production	30	3	1.98293	-0.719124	549	198.104	260.01	321.916	0.473607
GO:0002573_myeloid_leukocyte_differentiation	30	3	1.98293	-0.719124	549	198.104	260.01	321.916	0.473607
GO:0043010_camera-type_eye_development	30	3	1.98293	-0.719124	549	198.104	260.01	321.916	0.473607
GO:0050727_regulation_of_inflammatory_response	30	3	1.98293	-0.719124	549	198.104	260.01	321.916	0.473607
GO:0051402_neuron_apoptosis	30	3	1.98293	-0.719124	549	198.104	260.01	321.916	0.473607
GO:0006913_nucleocytoplasmic_transport	127	9	1.40523	-0.71832	550	198.267	260.2	322.133	0.473091
GO:0001890_placenta_development	16	2	2.47866	-0.717379	566	205.537	269.01	332.483	0.475283
GO:0001942_hair_follicle_development	16	2	2.47866	-0.717379	566	205.537	269.01	332.483	0.475283
GO:0002562_somatic_diversification_of_immune_receptors_via_germline_recombination_within_a_single_locus	16	2	2.47866	-0.717379	566	205.537	269.01	332.483	0.475283
GO:0003044_regulation_of_systemic_arterial_blood_pressure_mediated_by_a_chemical_signal	16	2	2.47866	-0.717379	566	205.537	269.01	332.483	0.475283
GO:0008630_DNA_damage_response__signal_transduction_resulting_in_induction_of_apoptosis	16	2	2.47866	-0.717379	566	205.537	269.01	332.483	0.475283
GO:0009220_pyrimidine_ribonucleotide_biosynthetic_process	16	2	2.47866	-0.717379	566	205.537	269.01	332.483	0.475283
GO:0016254_preassembly_of_GPI_anchor_in_ER_membrane	16	2	2.47866	-0.717379	566	205.537	269.01	332.483	0.475283
GO:0016444_somatic_cell_DNA_recombination	16	2	2.47866	-0.717379	566	205.537	269.01	332.483	0.475283
GO:0022404_molting_cycle_process	16	2	2.47866	-0.717379	566	205.537	269.01	332.483	0.475283
GO:0022405_hair_cycle_process	16	2	2.47866	-0.717379	566	205.537	269.01	332.483	0.475283
GO:0031400_negative_regulation_of_protein_modification_process	16	2	2.47866	-0.717379	566	205.537	269.01	332.483	0.475283
GO:0034105_positive_regulation_of_tissue_remodeling	16	2	2.47866	-0.717379	566	205.537	269.01	332.483	0.475283
GO:0042303_molting_cycle	16	2	2.47866	-0.717379	566	205.537	269.01	332.483	0.475283
GO:0042475_odontogenesis_of_dentine-containing_tooth	16	2	2.47866	-0.717379	566	205.537	269.01	332.483	0.475283
GO:0042633_hair_cycle	16	2	2.47866	-0.717379	566	205.537	269.01	332.483	0.475283
GO:0046852_positive_regulation_of_bone_remodeling	16	2	2.47866	-0.717379	566	205.537	269.01	332.483	0.475283
GO:0043062_extracellular_structure_organization_and_biogenesis	77	6	1.54514	-0.717113	567	205.815	269.37	332.925	0.475079
GO:0032501_multicellular_organismal_process	2889	155	1.06388	-0.714572	568	206.08	269.71	333.34	0.474842
GO:0045926_negative_regulation_of_growth	61	5	1.62535	-0.714333	570	207.382	271.21	335.038	0.475807
GO:0048730_epidermis_morphogenesis	61	5	1.62535	-0.714333	570	207.382	271.21	335.038	0.475807
GO:0051169_nuclear_transport	128	9	1.39425	-0.704915	571	209.226	273.37	337.514	0.478757
GO:0019725_cellular_homeostasis	287	18	1.24365	-0.697977	572	210.921	275.28	339.639	0.481259
GO:0007254_JNK_cascade	62	5	1.59914	-0.69471	573	212.222	277.06	341.898	0.483525
GO:0009314_response_to_radiation	95	7	1.46111	-0.693065	574	212.925	277.86	342.795	0.484077
GO:0006220_pyrimidine_nucleotide_metabolic_process	31	3	1.91897	-0.690284	577	214.549	279.88	345.211	0.485061
GO:0008629_induction_of_apoptosis_by_intracellular_signals	31	3	1.91897	-0.690284	577	214.549	279.88	345.211	0.485061
GO:0030183_B_cell_differentiation	31	3	1.91897	-0.690284	577	214.549	279.88	345.211	0.485061
GO:0006817_phosphate_transport	79	6	1.50602	-0.682743	579	216.086	281.48	346.874	0.486149
GO:0048729_tissue_morphogenesis	79	6	1.50602	-0.682743	579	216.086	281.48	346.874	0.486149
GO:0001541_ovarian_follicle_development	17	2	2.33286	-0.676886	585	222.388	288.63	354.872	0.493385
GO:0002200_somatic_diversification_of_immune_receptors	17	2	2.33286	-0.676886	585	222.388	288.63	354.872	0.493385
GO:0009218_pyrimidine_ribonucleotide_metabolic_process	17	2	2.33286	-0.676886	585	222.388	288.63	354.872	0.493385
GO:0009612_response_to_mechanical_stimulus	17	2	2.33286	-0.676886	585	222.388	288.63	354.872	0.493385
GO:0022600_digestive_system_process	17	2	2.33286	-0.676886	585	222.388	288.63	354.872	0.493385
GO:0042100_B_cell_proliferation	17	2	2.33286	-0.676886	585	222.388	288.63	354.872	0.493385
GO:0051641_cellular_localization	771	44	1.13163	-0.671279	586	224.023	291.02	358.017	0.496621
GO:0051170_nuclear_import	80	6	1.4872	-0.666187	587	225.016	292.3	359.584	0.497956
GO:0043405_regulation_of_MAP_kinase_activity	97	7	1.43098	-0.662995	588	226.179	293.56	360.941	0.499252
GO:0046489_phosphoinositide_biosynthetic_process	32	3	1.859	-0.662841	589	228.731	296.01	363.289	0.502564
GO:0006974_response_to_DNA_damage_stimulus	274	17	1.23029	-0.654815	590	229.751	297.13	364.509	0.50361
GO:0048872_homeostasis_of_number_of_cells	48	4	1.65244	-0.653493	591	230.545	298.37	366.195	0.504856
GO:0051649_establishment_of_localization_in_cell	738	42	1.1285	-0.647515	592	231.582	299.6	367.618	0.506081
GO:0000085_G2_phase_of_mitotic_cell_cycle	5	1	3.96586	-0.642054	644	272.971	346.43	419.889	0.537935
GO:0001738_morphogenesis_of_a_polarized_epithelium	5	1	3.96586	-0.642054	644	272.971	346.43	419.889	0.537935
GO:0002064_epithelial_cell_development	5	1	3.96586	-0.642054	644	272.971	346.43	419.889	0.537935
GO:0002467_germinal_center_formation	5	1	3.96586	-0.642054	644	272.971	346.43	419.889	0.537935
GO:0005980_glycogen_catabolic_process	5	1	3.96586	-0.642054	644	272.971	346.43	419.889	0.537935
GO:0006465_signal_peptide_processing	5	1	3.96586	-0.642054	644	272.971	346.43	419.889	0.537935
GO:0006561_proline_biosynthetic_process	5	1	3.96586	-0.642054	644	272.971	346.43	419.889	0.537935
GO:0006906_vesicle_fusion	5	1	3.96586	-0.642054	644	272.971	346.43	419.889	0.537935
GO:0007062_sister_chromatid_cohesion	5	1	3.96586	-0.642054	644	272.971	346.43	419.889	0.537935
GO:0010225_response_to_UV-C	5	1	3.96586	-0.642054	644	272.971	346.43	419.889	0.537935
GO:0014902_myotube_differentiation	5	1	3.96586	-0.642054	644	272.971	346.43	419.889	0.537935
GO:0016553_base_conversion_or_substitution_editing	5	1	3.96586	-0.642054	644	272.971	346.43	419.889	0.537935
GO:0018065_protein-cofactor_linkage	5	1	3.96586	-0.642054	644	272.971	346.43	419.889	0.537935
GO:0018106_peptidyl-histidine_phosphorylation	5	1	3.96586	-0.642054	644	272.971	346.43	419.889	0.537935
GO:0019642_anaerobic_glycolysis	5	1	3.96586	-0.642054	644	272.971	346.43	419.889	0.537935
GO:0030033_microvillus_biogenesis	5	1	3.96586	-0.642054	644	272.971	346.43	419.889	0.537935
GO:0030817_regulation_of_cAMP_biosynthetic_process	5	1	3.96586	-0.642054	644	272.971	346.43	419.889	0.537935
GO:0030949_positive_regulation_of_vascular_endothelial_growth_factor_receptor_signaling_pathway	5	1	3.96586	-0.642054	644	272.971	346.43	419.889	0.537935
GO:0031268_pseudopodium_organization_and_biogenesis	5	1	3.96586	-0.642054	644	272.971	346.43	419.889	0.537935
GO:0031269_pseudopodium_formation	5	1	3.96586	-0.642054	644	272.971	346.43	419.889	0.537935
GO:0031272_regulation_of_pseudopodium_formation	5	1	3.96586	-0.642054	644	272.971	346.43	419.889	0.537935
GO:0031274_positive_regulation_of_pseudopodium_formation	5	1	3.96586	-0.642054	644	272.971	346.43	419.889	0.537935
GO:0031638_zymogen_activation	5	1	3.96586	-0.642054	644	272.971	346.43	419.889	0.537935
GO:0032366_intracellular_sterol_transport	5	1	3.96586	-0.642054	644	272.971	346.43	419.889	0.537935
GO:0032367_intracellular_cholesterol_transport	5	1	3.96586	-0.642054	644	272.971	346.43	419.889	0.537935
GO:0032412_regulation_of_ion_transmembrane_transporter_activity	5	1	3.96586	-0.642054	644	272.971	346.43	419.889	0.537935
GO:0032528_microvillus_organization_and_biogenesis	5	1	3.96586	-0.642054	644	272.971	346.43	419.889	0.537935
GO:0032925_regulation_of_activin_receptor_signaling_pathway	5	1	3.96586	-0.642054	644	272.971	346.43	419.889	0.537935
GO:0033028_myeloid_cell_apoptosis	5	1	3.96586	-0.642054	644	272.971	346.43	419.889	0.537935
GO:0033135_regulation_of_peptidyl-serine_phosphorylation	5	1	3.96586	-0.642054	644	272.971	346.43	419.889	0.537935
GO:0033138_positive_regulation_of_peptidyl-serine_phosphorylation	5	1	3.96586	-0.642054	644	272.971	346.43	419.889	0.537935
GO:0033151_V(D)J_recombination	5	1	3.96586	-0.642054	644	272.971	346.43	419.889	0.537935
GO:0033483_gas_homeostasis	5	1	3.96586	-0.642054	644	272.971	346.43	419.889	0.537935
GO:0035265_organ_growth	5	1	3.96586	-0.642054	644	272.971	346.43	419.889	0.537935
GO:0035303_regulation_of_dephosphorylation	5	1	3.96586	-0.642054	644	272.971	346.43	419.889	0.537935
GO:0042090_interleukin-12_biosynthetic_process	5	1	3.96586	-0.642054	644	272.971	346.43	419.889	0.537935
GO:0042347_negative_regulation_of_NF-kappaB_import_into_nucleus	5	1	3.96586	-0.642054	644	272.971	346.43	419.889	0.537935
GO:0042723_thiamin_and_derivative_metabolic_process	5	1	3.96586	-0.642054	644	272.971	346.43	419.889	0.537935
GO:0043271_negative_regulation_of_ion_transport	5	1	3.96586	-0.642054	644	272.971	346.43	419.889	0.537935
GO:0045075_regulation_of_interleukin-12_biosynthetic_process	5	1	3.96586	-0.642054	644	272.971	346.43	419.889	0.537935
GO:0045161_neuronal_ion_channel_clustering	5	1	3.96586	-0.642054	644	272.971	346.43	419.889	0.537935
GO:0045668_negative_regulation_of_osteoblast_differentiation	5	1	3.96586	-0.642054	644	272.971	346.43	419.889	0.537935
GO:0045912_negative_regulation_of_carbohydrate_metabolic_process	5	1	3.96586	-0.642054	644	272.971	346.43	419.889	0.537935
GO:0045933_positive_regulation_of_muscle_contraction	5	1	3.96586	-0.642054	644	272.971	346.43	419.889	0.537935
GO:0046326_positive_regulation_of_glucose_import	5	1	3.96586	-0.642054	644	272.971	346.43	419.889	0.537935
GO:0046627_negative_regulation_of_insulin_receptor_signaling_pathway	5	1	3.96586	-0.642054	644	272.971	346.43	419.889	0.537935
GO:0046902_regulation_of_mitochondrial_membrane_permeability	5	1	3.96586	-0.642054	644	272.971	346.43	419.889	0.537935
GO:0048069_eye_pigmentation	5	1	3.96586	-0.642054	644	272.971	346.43	419.889	0.537935
GO:0048488_synaptic_vesicle_endocytosis	5	1	3.96586	-0.642054	644	272.971	346.43	419.889	0.537935
GO:0048638_regulation_of_developmental_growth	5	1	3.96586	-0.642054	644	272.971	346.43	419.889	0.537935
GO:0051148_negative_regulation_of_muscle_cell_differentiation	5	1	3.96586	-0.642054	644	272.971	346.43	419.889	0.537935
GO:0051319_G2_phase	5	1	3.96586	-0.642054	644	272.971	346.43	419.889	0.537935
GO:0006518_peptide_metabolic_process	18	2	2.20326	-0.639528	650	281.032	355.82	430.608	0.547415
GO:0007189_G-protein_signaling__adenylate_cyclase_activating_pathway	18	2	2.20326	-0.639528	650	281.032	355.82	430.608	0.547415
GO:0019233_sensory_perception_of_pain	18	2	2.20326	-0.639528	650	281.032	355.82	430.608	0.547415
GO:0035315_hair_cell_differentiation	18	2	2.20326	-0.639528	650	281.032	355.82	430.608	0.547415
GO:0045667_regulation_of_osteoblast_differentiation	18	2	2.20326	-0.639528	650	281.032	355.82	430.608	0.547415
GO:0050871_positive_regulation_of_B_cell_activation	18	2	2.20326	-0.639528	650	281.032	355.82	430.608	0.547415
GO:0031098_stress-activated_protein_kinase_signaling_pathway	65	5	1.52533	-0.639175	652	281.367	356.32	431.273	0.546503
GO:0051437_positive_regulation_of_ubiquitin-protein_ligase_activity_during_mitotic_cell_cycle	65	5	1.52533	-0.639175	652	281.367	356.32	431.273	0.546503
GO:0000910_cytokinesis	33	3	1.80266	-0.636705	655	283.524	358.82	434.116	0.547817
GO:0006733_oxidoreduction_coenzyme_metabolic_process	33	3	1.80266	-0.636705	655	283.524	358.82	434.116	0.547817
GO:0030534_adult_behavior	33	3	1.80266	-0.636705	655	283.524	358.82	434.116	0.547817
GO:0006261_DNA-dependent_DNA_replication	66	5	1.50222	-0.621711	659	287.765	364.19	440.615	0.55264
GO:0019320_hexose_catabolic_process	66	5	1.50222	-0.621711	659	287.765	364.19	440.615	0.55264
GO:0051188_cofactor_biosynthetic_process	66	5	1.50222	-0.621711	659	287.765	364.19	440.615	0.55264
GO:0051443_positive_regulation_of_ubiquitin-protein_ligase_activity	66	5	1.50222	-0.621711	659	287.765	364.19	440.615	0.55264
GO:0031644_regulation_of_neurological_system_process	34	3	1.74964	-0.61179	660	291.815	369.45	447.085	0.559773
GO:0030029_actin_filament-based_process	207	13	1.24532	-0.608987	661	292.082	370.01	447.938	0.559773
GO:0006892_post-Golgi_vesicle-mediated_transport	19	2	2.0873	-0.604949	662	298.355	376.23	454.105	0.568323
GO:0046365_monosaccharide_catabolic_process	67	5	1.4798	-0.604741	663	298.974	377.03	455.086	0.568673
GO:0042445_hormone_metabolic_process	84	6	1.41638	-0.60389	664	299.215	377.4	455.585	0.568373
GO:0008285_negative_regulation_of_cell_proliferation	226	14	1.22836	-0.600447	665	299.588	377.99	456.392	0.568406
GO:0006820_anion_transport	172	11	1.26815	-0.600395	666	299.717	378.16	456.603	0.567808
GO:0016125_sterol_metabolic_process	85	6	1.39972	-0.589244	668	303.574	382.77	461.966	0.573009
GO:0051249_regulation_of_lymphocyte_activation	85	6	1.39972	-0.589244	668	303.574	382.77	461.966	0.573009
GO:0043406_positive_regulation_of_MAP_kinase_activity	68	5	1.45804	-0.588249	669	304.677	384.16	463.643	0.57423
GO:0002541_activation_of_plasma_proteins_during_acute_inflammatory_response	35	3	1.69965	-0.58802	673	307.283	387.19	467.097	0.575319
GO:0002683_negative_regulation_of_immune_system_process	35	3	1.69965	-0.58802	673	307.283	387.19	467.097	0.575319
GO:0006956_complement_activation	35	3	1.69965	-0.58802	673	307.283	387.19	467.097	0.575319
GO:0030218_erythrocyte_differentiation	35	3	1.69965	-0.58802	673	307.283	387.19	467.097	0.575319
GO:0006875_cellular_metal_ion_homeostasis	120	8	1.32195	-0.586809	674	308.128	388.06	467.992	0.575757
GO:0019222_regulation_of_metabolic_process	2448	130	1.05303	-0.58041	675	309.408	389.41	469.412	0.576904
GO:0016337_cell-cell_adhesion	247	15	1.20421	-0.576606	676	309.897	389.91	469.923	0.57679
GO:0007586_digestion	86	6	1.38344	-0.574949	677	310.242	390.35	470.458	0.576588
GO:0055065_metal_ion_homeostasis	121	8	1.31103	-0.574878	678	310.429	390.51	470.591	0.575973
GO:0009108_coenzyme_biosynthetic_process	52	4	1.52533	-0.574396	679	311.776	392.02	472.264	0.577349
GO:0002028_regulation_of_sodium_ion_transport	6	1	3.30489	-0.573562	727	352.959	436.24	519.521	0.600055
GO:0003085_negative_regulation_of_systemic_arterial_blood_pressure	6	1	3.30489	-0.573562	727	352.959	436.24	519.521	0.600055
GO:0006301_postreplication_repair	6	1	3.30489	-0.573562	727	352.959	436.24	519.521	0.600055
GO:0006477_protein_amino_acid_sulfation	6	1	3.30489	-0.573562	727	352.959	436.24	519.521	0.600055
GO:0006590_thyroid_hormone_generation	6	1	3.30489	-0.573562	727	352.959	436.24	519.521	0.600055
GO:0006661_phosphatidylinositol_biosynthetic_process	6	1	3.30489	-0.573562	727	352.959	436.24	519.521	0.600055
GO:0006893_Golgi_to_plasma_membrane_transport	6	1	3.30489	-0.573562	727	352.959	436.24	519.521	0.600055
GO:0006895_Golgi_to_endosome_transport	6	1	3.30489	-0.573562	727	352.959	436.24	519.521	0.600055
GO:0007020_microtubule_nucleation	6	1	3.30489	-0.573562	727	352.959	436.24	519.521	0.600055
GO:0007028_cytoplasm_organization_and_biogenesis	6	1	3.30489	-0.573562	727	352.959	436.24	519.521	0.600055
GO:0007638_mechanosensory_behavior	6	1	3.30489	-0.573562	727	352.959	436.24	519.521	0.600055
GO:0009251_glucan_catabolic_process	6	1	3.30489	-0.573562	727	352.959	436.24	519.521	0.600055
GO:0009435_NAD_biosynthetic_process	6	1	3.30489	-0.573562	727	352.959	436.24	519.521	0.600055
GO:0018202_peptidyl-histidine_modification	6	1	3.30489	-0.573562	727	352.959	436.24	519.521	0.600055
GO:0018210_peptidyl-threonine_modification	6	1	3.30489	-0.573562	727	352.959	436.24	519.521	0.600055
GO:0019321_pentose_metabolic_process	6	1	3.30489	-0.573562	727	352.959	436.24	519.521	0.600055
GO:0021575_hindbrain_morphogenesis	6	1	3.30489	-0.573562	727	352.959	436.24	519.521	0.600055
GO:0022898_regulation_of_transmembrane_transporter_activity	6	1	3.30489	-0.573562	727	352.959	436.24	519.521	0.600055
GO:0030071_regulation_of_mitotic_metaphase_anaphase_transition	6	1	3.30489	-0.573562	727	352.959	436.24	519.521	0.600055
GO:0030431_sleep	6	1	3.30489	-0.573562	727	352.959	436.24	519.521	0.600055
GO:0030814_regulation_of_cAMP_metabolic_process	6	1	3.30489	-0.573562	727	352.959	436.24	519.521	0.600055
GO:0031344_regulation_of_cell_projection_organization_and_biogenesis	6	1	3.30489	-0.573562	727	352.959	436.24	519.521	0.600055
GO:0031346_positive_regulation_of_cell_projection_organization_and_biogenesis	6	1	3.30489	-0.573562	727	352.959	436.24	519.521	0.600055
GO:0031663_lipopolysaccharide-mediated_signaling_pathway	6	1	3.30489	-0.573562	727	352.959	436.24	519.521	0.600055
GO:0032409_regulation_of_transporter_activity	6	1	3.30489	-0.573562	727	352.959	436.24	519.521	0.600055
GO:0032496_response_to_lipopolysaccharide	6	1	3.30489	-0.573562	727	352.959	436.24	519.521	0.600055
GO:0032869_cellular_response_to_insulin_stimulus	6	1	3.30489	-0.573562	727	352.959	436.24	519.521	0.600055
GO:0032870_cellular_response_to_hormone_stimulus	6	1	3.30489	-0.573562	727	352.959	436.24	519.521	0.600055
GO:0035095_behavioral_response_to_nicotine	6	1	3.30489	-0.573562	727	352.959	436.24	519.521	0.600055
GO:0043255_regulation_of_carbohydrate_biosynthetic_process	6	1	3.30489	-0.573562	727	352.959	436.24	519.521	0.600055
GO:0043331_response_to_dsRNA	6	1	3.30489	-0.573562	727	352.959	436.24	519.521	0.600055
GO:0043487_regulation_of_RNA_stability	6	1	3.30489	-0.573562	727	352.959	436.24	519.521	0.600055
GO:0043588_skin_development	6	1	3.30489	-0.573562	727	352.959	436.24	519.521	0.600055
GO:0045090_retroviral_genome_replication	6	1	3.30489	-0.573562	727	352.959	436.24	519.521	0.600055
GO:0045649_regulation_of_macrophage_differentiation	6	1	3.30489	-0.573562	727	352.959	436.24	519.521	0.600055
GO:0045682_regulation_of_epidermis_development	6	1	3.30489	-0.573562	727	352.959	436.24	519.521	0.600055
GO:0045744_negative_regulation_of_G-protein_coupled_receptor_protein_signaling_pathway	6	1	3.30489	-0.573562	727	352.959	436.24	519.521	0.600055
GO:0045773_positive_regulation_of_axon_extension	6	1	3.30489	-0.573562	727	352.959	436.24	519.521	0.600055
GO:0045909_positive_regulation_of_vasodilation	6	1	3.30489	-0.573562	727	352.959	436.24	519.521	0.600055
GO:0045995_regulation_of_embryonic_development	6	1	3.30489	-0.573562	727	352.959	436.24	519.521	0.600055
GO:0046426_negative_regulation_of_JAK-STAT_cascade	6	1	3.30489	-0.573562	727	352.959	436.24	519.521	0.600055
GO:0048524_positive_regulation_of_viral_reproduction	6	1	3.30489	-0.573562	727	352.959	436.24	519.521	0.600055
GO:0050684_regulation_of_mRNA_processing	6	1	3.30489	-0.573562	727	352.959	436.24	519.521	0.600055
GO:0050806_positive_regulation_of_synaptic_transmission	6	1	3.30489	-0.573562	727	352.959	436.24	519.521	0.600055
GO:0051145_smooth_muscle_cell_differentiation	6	1	3.30489	-0.573562	727	352.959	436.24	519.521	0.600055
GO:0051457_maintenance_of_protein_location_in_nucleus	6	1	3.30489	-0.573562	727	352.959	436.24	519.521	0.600055
GO:0051923_sulfation	6	1	3.30489	-0.573562	727	352.959	436.24	519.521	0.600055
GO:0051971_positive_regulation_of_transmission_of_nerve_impulse	6	1	3.30489	-0.573562	727	352.959	436.24	519.521	0.600055
GO:0003073_regulation_of_systemic_arterial_blood_pressure	20	2	1.98293	-0.572846	735	358.678	442.52	526.362	0.602068
GO:0006493_protein_amino_acid_O-linked_glycosylation	20	2	1.98293	-0.572846	735	358.678	442.52	526.362	0.602068
GO:0007270_nerve-nerve_synaptic_transmission	20	2	1.98293	-0.572846	735	358.678	442.52	526.362	0.602068
GO:0018209_peptidyl-serine_modification	20	2	1.98293	-0.572846	735	358.678	442.52	526.362	0.602068
GO:0032844_regulation_of_homeostatic_process	20	2	1.98293	-0.572846	735	358.678	442.52	526.362	0.602068
GO:0042743_hydrogen_peroxide_metabolic_process	20	2	1.98293	-0.572846	735	358.678	442.52	526.362	0.602068
GO:0048592_eye_morphogenesis	20	2	1.98293	-0.572846	735	358.678	442.52	526.362	0.602068
GO:0050769_positive_regulation_of_neurogenesis	20	2	1.98293	-0.572846	735	358.678	442.52	526.362	0.602068
GO:0001505_regulation_of_neurotransmitter_levels	69	5	1.43691	-0.572219	737	360.065	444.02	527.975	0.602469
GO:0042391_regulation_of_membrane_potential	69	5	1.43691	-0.572219	737	360.065	444.02	527.975	0.602469
GO:0006259_DNA_metabolic_process	415	24	1.14675	-0.566227	738	360.603	444.95	529.297	0.602913
GO:0008652_amino_acid_biosynthetic_process	36	3	1.65244	-0.565325	743	362.973	447.31	531.647	0.602032
GO:0009582_detection_of_abiotic_stimulus	36	3	1.65244	-0.565325	743	362.973	447.31	531.647	0.602032
GO:0019395_fatty_acid_oxidation	36	3	1.65244	-0.565325	743	362.973	447.31	531.647	0.602032
GO:0034101_erythrocyte_homeostasis	36	3	1.65244	-0.565325	743	362.973	447.31	531.647	0.602032
GO:0034440_lipid_oxidation	36	3	1.65244	-0.565325	743	362.973	447.31	531.647	0.602032
GO:0005975_carbohydrate_metabolic_process	379	22	1.15104	-0.557771	744	363.977	448.6	533.223	0.602957
GO:0006730_one-carbon_compound_metabolic_process	70	5	1.41638	-0.556636	746	364.657	449.43	534.203	0.602453
GO:0030334_regulation_of_cell_migration	70	5	1.41638	-0.556636	746	364.657	449.43	534.203	0.602453
GO:0030308_negative_regulation_of_cell_growth	53	4	1.49655	-0.556289	748	366.921	452.02	537.119	0.604305
GO:0042493_response_to_drug	53	4	1.49655	-0.556289	748	366.921	452.02	537.119	0.604305
GO:0007269_neurotransmitter_secretion	37	3	1.60778	-0.54364	750	370.272	456.63	542.988	0.60884
GO:0030855_epithelial_cell_differentiation	37	3	1.60778	-0.54364	750	370.272	456.63	542.988	0.60884
GO:0007260_tyrosine_phosphorylation_of_STAT_protein	21	2	1.88851	-0.542964	754	375.8	462.76	549.72	0.61374
GO:0007602_phototransduction	21	2	1.88851	-0.542964	754	375.8	462.76	549.72	0.61374
GO:0019217_regulation_of_fatty_acid_metabolic_process	21	2	1.88851	-0.542964	754	375.8	462.76	549.72	0.61374
GO:0030500_regulation_of_bone_mineralization	21	2	1.88851	-0.542964	754	375.8	462.76	549.72	0.61374
GO:0008654_phospholipid_biosynthetic_process	71	5	1.39643	-0.541486	756	376.662	463.96	551.258	0.613704
GO:0046164_alcohol_catabolic_process	71	5	1.39643	-0.541486	756	376.662	463.96	551.258	0.613704
GO:0031323_regulation_of_cellular_metabolic_process	2385	126	1.04759	-0.538628	757	378.653	466.37	554.087	0.616077
GO:0006919_caspase_activation	38	3	1.56547	-0.522908	761	385.266	473.84	562.414	0.622654
GO:0042770_DNA_damage_response__signal_transduction	38	3	1.56547	-0.522908	761	385.266	473.84	562.414	0.622654
GO:0044272_sulfur_compound_biosynthetic_process	38	3	1.56547	-0.522908	761	385.266	473.84	562.414	0.622654
GO:0051260_protein_homooligomerization	38	3	1.56547	-0.522908	761	385.266	473.84	562.414	0.622654
GO:0050896_response_to_stimulus	2118	112	1.04858	-0.522168	762	385.484	474.15	562.816	0.622244
GO:0008217_regulation_of_blood_pressure	55	4	1.44213	-0.521883	766	387.001	476.47	565.939	0.622023
GO:0009913_epidermal_cell_differentiation	55	4	1.44213	-0.521883	766	387.001	476.47	565.939	0.622023
GO:0045792_negative_regulation_of_cell_size	55	4	1.44213	-0.521883	766	387.001	476.47	565.939	0.622023
GO:0051716_cellular_response_to_stimulus	55	4	1.44213	-0.521883	766	387.001	476.47	565.939	0.622023
GO:0002684_positive_regulation_of_immune_system_process	126	8	1.259	-0.518541	768	388.571	478.22	567.869	0.622682
GO:0031326_regulation_of_cellular_biosynthetic_process	126	8	1.259	-0.518541	768	388.571	478.22	567.869	0.622682
GO:0001710_mesodermal_cell_fate_commitment	7	1	2.83276	-0.517209	805	424.42	517.08	609.74	0.642335
GO:0001963_synaptic_transmission__dopaminergic	7	1	2.83276	-0.517209	805	424.42	517.08	609.74	0.642335
GO:0002027_regulation_of_heart_rate	7	1	2.83276	-0.517209	805	424.42	517.08	609.74	0.642335
GO:0002062_chondrocyte_differentiation	7	1	2.83276	-0.517209	805	424.42	517.08	609.74	0.642335
GO:0002763_positive_regulation_of_myeloid_leukocyte_differentiation	7	1	2.83276	-0.517209	805	424.42	517.08	609.74	0.642335
GO:0002820_negative_regulation_of_adaptive_immune_response	7	1	2.83276	-0.517209	805	424.42	517.08	609.74	0.642335
GO:0002823_negative_regulation_of_adaptive_immune_response_based_on_somatic_recombination_of_immune_receptors_built_from_immunoglobulin_superfamily_domains	7	1	2.83276	-0.517209	805	424.42	517.08	609.74	0.642335
GO:0003084_positive_regulation_of_systemic_arterial_blood_pressure	7	1	2.83276	-0.517209	805	424.42	517.08	609.74	0.642335
GO:0006020_inositol_metabolic_process	7	1	2.83276	-0.517209	805	424.42	517.08	609.74	0.642335
GO:0006030_chitin_metabolic_process	7	1	2.83276	-0.517209	805	424.42	517.08	609.74	0.642335
GO:0006032_chitin_catabolic_process	7	1	2.83276	-0.517209	805	424.42	517.08	609.74	0.642335
GO:0006046_N-acetylglucosamine_catabolic_process	7	1	2.83276	-0.517209	805	424.42	517.08	609.74	0.642335
GO:0006265_DNA_topological_change	7	1	2.83276	-0.517209	805	424.42	517.08	609.74	0.642335
GO:0006353_transcription_termination	7	1	2.83276	-0.517209	805	424.42	517.08	609.74	0.642335
GO:0006560_proline_metabolic_process	7	1	2.83276	-0.517209	805	424.42	517.08	609.74	0.642335
GO:0006656_phosphatidylcholine_biosynthetic_process	7	1	2.83276	-0.517209	805	424.42	517.08	609.74	0.642335
GO:0007091_mitotic_metaphase_anaphase_transition	7	1	2.83276	-0.517209	805	424.42	517.08	609.74	0.642335
GO:0007217_tachykinin_signaling_pathway	7	1	2.83276	-0.517209	805	424.42	517.08	609.74	0.642335
GO:0008088_axon_cargo_transport	7	1	2.83276	-0.517209	805	424.42	517.08	609.74	0.642335
GO:0009103_lipopolysaccharide_biosynthetic_process	7	1	2.83276	-0.517209	805	424.42	517.08	609.74	0.642335
GO:0030279_negative_regulation_of_ossification	7	1	2.83276	-0.517209	805	424.42	517.08	609.74	0.642335
GO:0030503_regulation_of_cell_redox_homeostasis	7	1	2.83276	-0.517209	805	424.42	517.08	609.74	0.642335
GO:0030802_regulation_of_cyclic_nucleotide_biosynthetic_process	7	1	2.83276	-0.517209	805	424.42	517.08	609.74	0.642335
GO:0030808_regulation_of_nucleotide_biosynthetic_process	7	1	2.83276	-0.517209	805	424.42	517.08	609.74	0.642335
GO:0030947_regulation_of_vascular_endothelial_growth_factor_receptor_signaling_pathway	7	1	2.83276	-0.517209	805	424.42	517.08	609.74	0.642335
GO:0031069_hair_follicle_morphogenesis	7	1	2.83276	-0.517209	805	424.42	517.08	609.74	0.642335
GO:0031646_positive_regulation_of_neurological_system_process	7	1	2.83276	-0.517209	805	424.42	517.08	609.74	0.642335
GO:0032615_interleukin-12_production	7	1	2.83276	-0.517209	805	424.42	517.08	609.74	0.642335
GO:0035020_regulation_of_Rac_protein_signal_transduction	7	1	2.83276	-0.517209	805	424.42	517.08	609.74	0.642335
GO:0042771_DNA_damage_response__signal_transduction_by_p53_class_mediator_resulting_in_induction_of_apoptosis	7	1	2.83276	-0.517209	805	424.42	517.08	609.74	0.642335
GO:0045197_establishment_and_or_maintenance_of_epithelial_cell_apical_basal_polarity	7	1	2.83276	-0.517209	805	424.42	517.08	609.74	0.642335
GO:0045577_regulation_of_B_cell_differentiation	7	1	2.83276	-0.517209	805	424.42	517.08	609.74	0.642335
GO:0045821_positive_regulation_of_glycolysis	7	1	2.83276	-0.517209	805	424.42	517.08	609.74	0.642335
GO:0045862_positive_regulation_of_proteolysis	7	1	2.83276	-0.517209	805	424.42	517.08	609.74	0.642335
GO:0048011_nerve_growth_factor_receptor_signaling_pathway	7	1	2.83276	-0.517209	805	424.42	517.08	609.74	0.642335
GO:0048333_mesodermal_cell_differentiation	7	1	2.83276	-0.517209	805	424.42	517.08	609.74	0.642335
GO:0048538_thymus_development	7	1	2.83276	-0.517209	805	424.42	517.08	609.74	0.642335
GO:0000077_DNA_damage_checkpoint	22	2	1.80266	-0.515084	813	431.547	525.05	618.553	0.645818
GO:0006044_N-acetylglucosamine_metabolic_process	22	2	1.80266	-0.515084	813	431.547	525.05	618.553	0.645818
GO:0015918_sterol_transport	22	2	1.80266	-0.515084	813	431.547	525.05	618.553	0.645818
GO:0030301_cholesterol_transport	22	2	1.80266	-0.515084	813	431.547	525.05	618.553	0.645818
GO:0042476_odontogenesis	22	2	1.80266	-0.515084	813	431.547	525.05	618.553	0.645818
GO:0050908_detection_of_light_stimulus_involved_in_visual_perception	22	2	1.80266	-0.515084	813	431.547	525.05	618.553	0.645818
GO:0050962_detection_of_light_stimulus_involved_in_sensory_perception	22	2	1.80266	-0.515084	813	431.547	525.05	618.553	0.645818
GO:0051092_positive_regulation_of_NF-kappaB_transcription_factor_activity	22	2	1.80266	-0.515084	813	431.547	525.05	618.553	0.645818
GO:0007160_cell-matrix_adhesion	73	5	1.35817	-0.512428	814	433.172	526.95	620.728	0.647359
GO:0002694_regulation_of_leukocyte_activation	91	6	1.30743	-0.508428	815	435	529.43	623.86	0.649607
GO:0051251_positive_regulation_of_lymphocyte_activation	56	4	1.41638	-0.505536	816	436.69	531.54	626.39	0.651397
GO:0006694_steroid_biosynthetic_process	74	5	1.33982	-0.498494	818	439.222	534.53	629.838	0.65346
GO:0051098_regulation_of_binding	74	5	1.33982	-0.498494	818	439.222	534.53	629.838	0.65346
GO:0008284_positive_regulation_of_cell_proliferation	220	13	1.17173	-0.49755	819	439.393	534.72	630.047	0.652894
GO:0016311_dephosphorylation	128	8	1.23933	-0.497475	820	439.871	535.27	630.669	0.652768
GO:0051101_regulation_of_DNA_binding	57	4	1.39153	-0.489729	821	443.029	539.04	635.051	0.656565
GO:0006041_glucosamine_metabolic_process	23	2	1.72429	-0.489017	827	449.934	546.61	643.286	0.660955
GO:0009123_nucleoside_monophosphate_metabolic_process	23	2	1.72429	-0.489017	827	449.934	546.61	643.286	0.660955
GO:0009124_nucleoside_monophosphate_biosynthetic_process	23	2	1.72429	-0.489017	827	449.934	546.61	643.286	0.660955
GO:0009584_detection_of_visible_light	23	2	1.72429	-0.489017	827	449.934	546.61	643.286	0.660955
GO:0042542_response_to_hydrogen_peroxide	23	2	1.72429	-0.489017	827	449.934	546.61	643.286	0.660955
GO:0051250_negative_regulation_of_lymphocyte_activation	23	2	1.72429	-0.489017	827	449.934	546.61	643.286	0.660955
GO:0006996_organelle_organization_and_biogenesis	1004	54	1.06652	-0.485353	828	450.408	547.22	644.032	0.660894
GO:0002250_adaptive_immune_response	75	5	1.32195	-0.484942	830	451.656	548.78	645.904	0.661181
GO:0002460_adaptive_immune_response_based_on_somatic_recombination_of_immune_receptors_built_from_immunoglobulin_superfamily_domains	75	5	1.32195	-0.484942	830	451.656	548.78	645.904	0.661181
GO:0006937_regulation_of_muscle_contraction	40	3	1.4872	-0.484087	833	453.257	550.66	648.063	0.661056
GO:0010035_response_to_inorganic_substance	40	3	1.4872	-0.484087	833	453.257	550.66	648.063	0.661056
GO:0051047_positive_regulation_of_secretion	40	3	1.4872	-0.484087	833	453.257	550.66	648.063	0.661056
GO:0009792_embryonic_development_ending_in_birth_or_egg_hatching	93	6	1.27931	-0.483975	835	454.107	551.53	648.953	0.660515
GO:0043009_chordate_embryonic_development	93	6	1.27931	-0.483975	835	454.107	551.53	648.953	0.660515
GO:0008202_steroid_metabolic_process	167	10	1.18738	-0.475858	836	455.459	553.2	650.941	0.661722
GO:0007417_central_nervous_system_development	223	13	1.15597	-0.474489	837	455.644	553.44	651.236	0.661219
GO:0050865_regulation_of_cell_activation	94	6	1.2657	-0.472179	838	456.579	554.7	652.821	0.661933
GO:0001516_prostaglandin_biosynthetic_process	8	1	2.47866	-0.469716	878	490.39	590.98	691.57	0.673098
GO:0001659_temperature_homeostasis	8	1	2.47866	-0.469716	878	490.39	590.98	691.57	0.673098
GO:0001976_regulation_of_systemic_arterial_blood_pressure_by_neurological_process	8	1	2.47866	-0.469716	878	490.39	590.98	691.57	0.673098
GO:0005513_detection_of_calcium_ion	8	1	2.47866	-0.469716	878	490.39	590.98	691.57	0.673098
GO:0006043_glucosamine_catabolic_process	8	1	2.47866	-0.469716	878	490.39	590.98	691.57	0.673098
GO:0006266_DNA_ligation	8	1	2.47866	-0.469716	878	490.39	590.98	691.57	0.673098
GO:0006400_tRNA_modification	8	1	2.47866	-0.469716	878	490.39	590.98	691.57	0.673098
GO:0006563_L-serine_metabolic_process	8	1	2.47866	-0.469716	878	490.39	590.98	691.57	0.673098
GO:0007032_endosome_organization_and_biogenesis	8	1	2.47866	-0.469716	878	490.39	590.98	691.57	0.673098
GO:0007076_mitotic_chromosome_condensation	8	1	2.47866	-0.469716	878	490.39	590.98	691.57	0.673098
GO:0007213_acetylcholine_receptor_signaling__muscarinic_pathway	8	1	2.47866	-0.469716	878	490.39	590.98	691.57	0.673098
GO:0007512_adult_heart_development	8	1	2.47866	-0.469716	878	490.39	590.98	691.57	0.673098
GO:0007528_neuromuscular_junction_development	8	1	2.47866	-0.469716	878	490.39	590.98	691.57	0.673098
GO:0008542_visual_learning	8	1	2.47866	-0.469716	878	490.39	590.98	691.57	0.673098
GO:0008653_lipopolysaccharide_metabolic_process	8	1	2.47866	-0.469716	878	490.39	590.98	691.57	0.673098
GO:0009396_folic_acid_and_derivative_biosynthetic_process	8	1	2.47866	-0.469716	878	490.39	590.98	691.57	0.673098
GO:0009409_response_to_cold	8	1	2.47866	-0.469716	878	490.39	590.98	691.57	0.673098
GO:0019363_pyridine_nucleotide_biosynthetic_process	8	1	2.47866	-0.469716	878	490.39	590.98	691.57	0.673098
GO:0030799_regulation_of_cyclic_nucleotide_metabolic_process	8	1	2.47866	-0.469716	878	490.39	590.98	691.57	0.673098
GO:0030901_midbrain_development	8	1	2.47866	-0.469716	878	490.39	590.98	691.57	0.673098
GO:0032231_regulation_of_actin_filament_bundle_formation	8	1	2.47866	-0.469716	878	490.39	590.98	691.57	0.673098
GO:0032365_intracellular_lipid_transport	8	1	2.47866	-0.469716	878	490.39	590.98	691.57	0.673098
GO:0032924_activin_receptor_signaling_pathway	8	1	2.47866	-0.469716	878	490.39	590.98	691.57	0.673098
GO:0042135_neurotransmitter_catabolic_process	8	1	2.47866	-0.469716	878	490.39	590.98	691.57	0.673098
GO:0042516_regulation_of_tyrosine_phosphorylation_of_Stat3_protein	8	1	2.47866	-0.469716	878	490.39	590.98	691.57	0.673098
GO:0042533_tumor_necrosis_factor_biosynthetic_process	8	1	2.47866	-0.469716	878	490.39	590.98	691.57	0.673098
GO:0042534_regulation_of_tumor_necrosis_factor_biosynthetic_process	8	1	2.47866	-0.469716	878	490.39	590.98	691.57	0.673098
GO:0042987_amyloid_precursor_protein_catabolic_process	8	1	2.47866	-0.469716	878	490.39	590.98	691.57	0.673098
GO:0043043_peptide_biosynthetic_process	8	1	2.47866	-0.469716	878	490.39	590.98	691.57	0.673098
GO:0043691_reverse_cholesterol_transport	8	1	2.47866	-0.469716	878	490.39	590.98	691.57	0.673098
GO:0045776_negative_regulation_of_blood_pressure	8	1	2.47866	-0.469716	878	490.39	590.98	691.57	0.673098
GO:0045923_positive_regulation_of_fatty_acid_metabolic_process	8	1	2.47866	-0.469716	878	490.39	590.98	691.57	0.673098
GO:0045931_positive_regulation_of_mitotic_cell_cycle	8	1	2.47866	-0.469716	878	490.39	590.98	691.57	0.673098
GO:0045932_negative_regulation_of_muscle_contraction	8	1	2.47866	-0.469716	878	490.39	590.98	691.57	0.673098
GO:0046348_amino_sugar_catabolic_process	8	1	2.47866	-0.469716	878	490.39	590.98	691.57	0.673098
GO:0046457_prostanoid_biosynthetic_process	8	1	2.47866	-0.469716	878	490.39	590.98	691.57	0.673098
GO:0046626_regulation_of_insulin_receptor_signaling_pathway	8	1	2.47866	-0.469716	878	490.39	590.98	691.57	0.673098
GO:0050830_defense_response_to_Gram-positive_bacterium	8	1	2.47866	-0.469716	878	490.39	590.98	691.57	0.673098
GO:0050869_negative_regulation_of_B_cell_activation	8	1	2.47866	-0.469716	878	490.39	590.98	691.57	0.673098
GO:0051492_regulation_of_stress_fiber_formation	8	1	2.47866	-0.469716	878	490.39	590.98	691.57	0.673098
GO:0006954_inflammatory_response	280	16	1.1331	-0.469662	879	490.489	591.12	691.751	0.672491
GO:0001654_eye_development	41	3	1.45093	-0.465903	883	493.973	594.97	695.967	0.673805
GO:0007498_mesoderm_development	41	3	1.45093	-0.465903	883	493.973	594.97	695.967	0.673805
GO:0009581_detection_of_external_stimulus	41	3	1.45093	-0.465903	883	493.973	594.97	695.967	0.673805
GO:0051168_nuclear_export	41	3	1.45093	-0.465903	883	493.973	594.97	695.967	0.673805
GO:0000271_polysaccharide_biosynthetic_process	24	2	1.65244	-0.464598	891	499.913	601.83	703.747	0.675455
GO:0002695_negative_regulation_of_leukocyte_activation	24	2	1.65244	-0.464598	891	499.913	601.83	703.747	0.675455
GO:0009583_detection_of_light_stimulus	24	2	1.65244	-0.464598	891	499.913	601.83	703.747	0.675455
GO:0022602_ovulation_cycle_process	24	2	1.65244	-0.464598	891	499.913	601.83	703.747	0.675455
GO:0030336_negative_regulation_of_cell_migration	24	2	1.65244	-0.464598	891	499.913	601.83	703.747	0.675455
GO:0033692_cellular_polysaccharide_biosynthetic_process	24	2	1.65244	-0.464598	891	499.913	601.83	703.747	0.675455
GO:0043410_positive_regulation_of_MAPKKK_cascade	24	2	1.65244	-0.464598	891	499.913	601.83	703.747	0.675455
GO:0050770_regulation_of_axonogenesis	24	2	1.65244	-0.464598	891	499.913	601.83	703.747	0.675455
GO:0051336_regulation_of_hydrolase_activity	187	11	1.16643	-0.463956	892	500.513	602.31	704.107	0.675235
GO:0006874_cellular_calcium_ion_homeostasis	113	7	1.22836	-0.463651	893	500.759	602.58	704.401	0.674782
GO:0007420_brain_development	132	8	1.20178	-0.457689	894	504.263	606.41	708.557	0.678311
GO:0009611_response_to_wounding	396	22	1.10163	-0.456122	895	504.824	606.9	708.976	0.678101
GO:0007166_cell_surface_receptor_linked_signal_transduction	1343	71	1.04831	-0.4539	896	505.427	607.42	709.413	0.677924
GO:0055074_calcium_ion_homeostasis	114	7	1.21759	-0.4533	897	506.332	608.35	710.368	0.678205
GO:0043280_positive_regulation_of_caspase_activity	42	3	1.41638	-0.448478	899	508.385	610.6	712.815	0.679199
GO:0045761_regulation_of_adenylate_cyclase_activity	42	3	1.41638	-0.448478	899	508.385	610.6	712.815	0.679199
GO:0006606_protein_import_into_nucleus	78	5	1.27111	-0.446454	902	509.702	612.16	714.618	0.67867
GO:0008203_cholesterol_metabolic_process	78	5	1.27111	-0.446454	902	509.702	612.16	714.618	0.67867
GO:0031589_cell-substrate_adhesion	78	5	1.27111	-0.446454	902	509.702	612.16	714.618	0.67867
GO:0002696_positive_regulation_of_leukocyte_activation	60	4	1.32195	-0.445341	904	510.885	613.65	716.415	0.678816
GO:0050867_positive_regulation_of_cell_activation	60	4	1.32195	-0.445341	904	510.885	613.65	716.415	0.678816
GO:0006470_protein_amino_acid_dephosphorylation	115	7	1.207	-0.443166	906	512.511	615.32	718.129	0.679161
GO:0006814_sodium_ion_transport	115	7	1.207	-0.443166	906	512.511	615.32	718.129	0.679161
GO:0006695_cholesterol_biosynthetic_process	25	2	1.58634	-0.441684	913	517.466	620.85	724.234	0.680011
GO:0030168_platelet_activation	25	2	1.58634	-0.441684	913	517.466	620.85	724.234	0.680011
GO:0030595_leukocyte_chemotaxis	25	2	1.58634	-0.441684	913	517.466	620.85	724.234	0.680011
GO:0042698_ovulation_cycle	25	2	1.58634	-0.441684	913	517.466	620.85	724.234	0.680011
GO:0043523_regulation_of_neuron_apoptosis	25	2	1.58634	-0.441684	913	517.466	620.85	724.234	0.680011
GO:0045664_regulation_of_neuron_differentiation	25	2	1.58634	-0.441684	913	517.466	620.85	724.234	0.680011
GO:0050663_cytokine_secretion	25	2	1.58634	-0.441684	913	517.466	620.85	724.234	0.680011
GO:0010498_proteasomal_protein_catabolic_process	79	5	1.25502	-0.434311	916	520.204	624.06	727.916	0.681288
GO:0043161_proteasomal_ubiquitin-dependent_protein_catabolic_process	79	5	1.25502	-0.434311	916	520.204	624.06	727.916	0.681288
GO:0051270_regulation_of_cell_motility	79	5	1.25502	-0.434311	916	520.204	624.06	727.916	0.681288
GO:0001655_urogenital_system_development	43	3	1.38344	-0.431772	922	523.401	627.6	731.799	0.680694
GO:0006497_protein_amino_acid_lipidation	43	3	1.38344	-0.431772	922	523.401	627.6	731.799	0.680694
GO:0019216_regulation_of_lipid_metabolic_process	43	3	1.38344	-0.431772	922	523.401	627.6	731.799	0.680694
GO:0030324_lung_development	43	3	1.38344	-0.431772	922	523.401	627.6	731.799	0.680694
GO:0031279_regulation_of_cyclase_activity	43	3	1.38344	-0.431772	922	523.401	627.6	731.799	0.680694
GO:0051339_regulation_of_lyase_activity	43	3	1.38344	-0.431772	922	523.401	627.6	731.799	0.680694
GO:0001658_ureteric_bud_branching	9	1	2.20326	-0.428967	956	553.564	659.5	765.436	0.689854
GO:0001938_positive_regulation_of_endothelial_cell_proliferation	9	1	2.20326	-0.428967	956	553.564	659.5	765.436	0.689854
GO:0002026_regulation_of_the_force_of_heart_contraction	9	1	2.20326	-0.428967	956	553.564	659.5	765.436	0.689854
GO:0006379_mRNA_cleavage	9	1	2.20326	-0.428967	956	553.564	659.5	765.436	0.689854
GO:0006707_cholesterol_catabolic_process	9	1	2.20326	-0.428967	956	553.564	659.5	765.436	0.689854
GO:0007090_regulation_of_S_phase_of_mitotic_cell_cycle	9	1	2.20326	-0.428967	956	553.564	659.5	765.436	0.689854
GO:0009070_serine_family_amino_acid_biosynthetic_process	9	1	2.20326	-0.428967	956	553.564	659.5	765.436	0.689854
GO:0009219_pyrimidine_deoxyribonucleotide_metabolic_process	9	1	2.20326	-0.428967	956	553.564	659.5	765.436	0.689854
GO:0009264_deoxyribonucleotide_catabolic_process	9	1	2.20326	-0.428967	956	553.564	659.5	765.436	0.689854
GO:0009299_mRNA_transcription	9	1	2.20326	-0.428967	956	553.564	659.5	765.436	0.689854
GO:0009312_oligosaccharide_biosynthetic_process	9	1	2.20326	-0.428967	956	553.564	659.5	765.436	0.689854
GO:0009895_negative_regulation_of_catabolic_process	9	1	2.20326	-0.428967	956	553.564	659.5	765.436	0.689854
GO:0014812_muscle_cell_migration	9	1	2.20326	-0.428967	956	553.564	659.5	765.436	0.689854
GO:0016127_sterol_catabolic_process	9	1	2.20326	-0.428967	956	553.564	659.5	765.436	0.689854
GO:0021761_limbic_system_development	9	1	2.20326	-0.428967	956	553.564	659.5	765.436	0.689854
GO:0030104_water_homeostasis	9	1	2.20326	-0.428967	956	553.564	659.5	765.436	0.689854
GO:0030514_negative_regulation_of_BMP_signaling_pathway	9	1	2.20326	-0.428967	956	553.564	659.5	765.436	0.689854
GO:0030539_male_genitalia_development	9	1	2.20326	-0.428967	956	553.564	659.5	765.436	0.689854
GO:0033700_phospholipid_efflux	9	1	2.20326	-0.428967	956	553.564	659.5	765.436	0.689854
GO:0034104_negative_regulation_of_tissue_remodeling	9	1	2.20326	-0.428967	956	553.564	659.5	765.436	0.689854
GO:0035088_establishment_and_or_maintenance_of_apical_basal_cell_polarity	9	1	2.20326	-0.428967	956	553.564	659.5	765.436	0.689854
GO:0035094_response_to_nicotine	9	1	2.20326	-0.428967	956	553.564	659.5	765.436	0.689854
GO:0042403_thyroid_hormone_metabolic_process	9	1	2.20326	-0.428967	956	553.564	659.5	765.436	0.689854
GO:0042503_tyrosine_phosphorylation_of_Stat3_protein	9	1	2.20326	-0.428967	956	553.564	659.5	765.436	0.689854
GO:0045191_regulation_of_isotype_switching	9	1	2.20326	-0.428967	956	553.564	659.5	765.436	0.689854
GO:0045414_regulation_of_interleukin-8_biosynthetic_process	9	1	2.20326	-0.428967	956	553.564	659.5	765.436	0.689854
GO:0045736_negative_regulation_of_cyclin-dependent_protein_kinase_activity	9	1	2.20326	-0.428967	956	553.564	659.5	765.436	0.689854
GO:0045777_positive_regulation_of_blood_pressure	9	1	2.20326	-0.428967	956	553.564	659.5	765.436	0.689854
GO:0046851_negative_regulation_of_bone_remodeling	9	1	2.20326	-0.428967	956	553.564	659.5	765.436	0.689854
GO:0048168_regulation_of_neuronal_synaptic_plasticity	9	1	2.20326	-0.428967	956	553.564	659.5	765.436	0.689854
GO:0048284_organelle_fusion	9	1	2.20326	-0.428967	956	553.564	659.5	765.436	0.689854
GO:0048704_embryonic_skeletal_morphogenesis	9	1	2.20326	-0.428967	956	553.564	659.5	765.436	0.689854
GO:0051353_positive_regulation_of_oxidoreductase_activity	9	1	2.20326	-0.428967	956	553.564	659.5	765.436	0.689854
GO:0055070_copper_ion_homeostasis	9	1	2.20326	-0.428967	956	553.564	659.5	765.436	0.689854
GO:0046649_lymphocyte_activation	154	9	1.15886	-0.42747	957	554.093	660.14	766.187	0.689801
GO:0006505_GPI_anchor_metabolic_process	26	2	1.52533	-0.420147	960	560.168	667.33	774.492	0.695135
GO:0006506_GPI_anchor_biosynthetic_process	26	2	1.52533	-0.420147	960	560.168	667.33	774.492	0.695135
GO:0032963_collagen_metabolic_process	26	2	1.52533	-0.420147	960	560.168	667.33	774.492	0.695135
GO:0030258_lipid_modification	62	4	1.27931	-0.418088	962	561.723	669.02	776.317	0.695447
GO:0031145_anaphase-promoting_complex-dependent_proteasomal_ubiquitin-dependent_protein_catabolic_process	62	4	1.27931	-0.418088	962	561.723	669.02	776.317	0.695447
GO:0016051_carbohydrate_biosynthetic_process	99	6	1.20178	-0.417229	963	562.539	669.95	777.361	0.695691
GO:0042157_lipoprotein_metabolic_process	63	4	1.259	-0.405111	964	568.771	677.05	785.329	0.702334
GO:0046903_secretion	252	14	1.10163	-0.404896	965	569.145	677.36	785.575	0.701927
GO:0006732_coenzyme_metabolic_process	119	7	1.16643	-0.404704	966	569.995	678.23	786.465	0.702101
GO:0007179_transforming_growth_factor_beta_receptor_signaling_pathway	45	3	1.32195	-0.400373	969	572.627	681.02	789.413	0.702807
GO:0007584_response_to_nutrient	45	3	1.32195	-0.400373	969	572.627	681.02	789.413	0.702807
GO:0030323_respiratory_tube_development	45	3	1.32195	-0.400373	969	572.627	681.02	789.413	0.702807
GO:0008585_female_gonad_development	27	2	1.46884	-0.399877	973	578.889	687.7	796.511	0.706783
GO:0042472_inner_ear_morphogenesis	27	2	1.46884	-0.399877	973	578.889	687.7	796.511	0.706783
GO:0050804_regulation_of_synaptic_transmission	27	2	1.46884	-0.399877	973	578.889	687.7	796.511	0.706783
GO:0050866_negative_regulation_of_cell_activation	27	2	1.46884	-0.399877	973	578.889	687.7	796.511	0.706783
GO:0016485_protein_processing	82	5	1.2091	-0.399807	974	579.5	688.52	797.54	0.706899
GO:0002376_immune_system_process	737	39	1.04931	-0.397935	975	579.824	688.85	797.876	0.706513
GO:0019219_regulation_of_nucleobase__nucleoside__nucleotide_and_nucleic_acid_metabolic_process	2088	108	1.02565	-0.397888	976	579.847	688.89	797.933	0.70583
GO:0001836_release_of_cytochrome_c_from_mitochondria	10	1	1.98293	-0.393518	998	607.708	718.8	829.892	0.72024
GO:0001933_negative_regulation_of_protein_amino_acid_phosphorylation	10	1	1.98293	-0.393518	998	607.708	718.8	829.892	0.72024
GO:0001974_blood_vessel_remodeling	10	1	1.98293	-0.393518	998	607.708	718.8	829.892	0.72024
GO:0002821_positive_regulation_of_adaptive_immune_response	10	1	1.98293	-0.393518	998	607.708	718.8	829.892	0.72024
GO:0002824_positive_regulation_of_adaptive_immune_response_based_on_somatic_recombination_of_immune_receptors_built_from_immunoglobulin_superfamily_domains	10	1	1.98293	-0.393518	998	607.708	718.8	829.892	0.72024
GO:0006110_regulation_of_glycolysis	10	1	1.98293	-0.393518	998	607.708	718.8	829.892	0.72024
GO:0006140_regulation_of_nucleotide_metabolic_process	10	1	1.98293	-0.393518	998	607.708	718.8	829.892	0.72024
GO:0006835_dicarboxylic_acid_transport	10	1	1.98293	-0.393518	998	607.708	718.8	829.892	0.72024
GO:0007632_visual_behavior	10	1	1.98293	-0.393518	998	607.708	718.8	829.892	0.72024
GO:0018409_peptide_or_protein_amino-terminal_blocking	10	1	1.98293	-0.393518	998	607.708	718.8	829.892	0.72024
GO:0030199_collagen_fibril_organization	10	1	1.98293	-0.393518	998	607.708	718.8	829.892	0.72024
GO:0030239_myofibril_assembly	10	1	1.98293	-0.393518	998	607.708	718.8	829.892	0.72024
GO:0032768_regulation_of_monooxygenase_activity	10	1	1.98293	-0.393518	998	607.708	718.8	829.892	0.72024
GO:0042228_interleukin-8_biosynthetic_process	10	1	1.98293	-0.393518	998	607.708	718.8	829.892	0.72024
GO:0042551_neuron_maturation	10	1	1.98293	-0.393518	998	607.708	718.8	829.892	0.72024
GO:0045073_regulation_of_chemokine_biosynthetic_process	10	1	1.98293	-0.393518	998	607.708	718.8	829.892	0.72024
GO:0045730_respiratory_burst	10	1	1.98293	-0.393518	998	607.708	718.8	829.892	0.72024
GO:0046324_regulation_of_glucose_import	10	1	1.98293	-0.393518	998	607.708	718.8	829.892	0.72024
GO:0046854_phosphoinositide_phosphorylation	10	1	1.98293	-0.393518	998	607.708	718.8	829.892	0.72024
GO:0048709_oligodendrocyte_differentiation	10	1	1.98293	-0.393518	998	607.708	718.8	829.892	0.72024
GO:0050999_regulation_of_nitric-oxide_synthase_activity	10	1	1.98293	-0.393518	998	607.708	718.8	829.892	0.72024
GO:0055002_striated_muscle_cell_development	10	1	1.98293	-0.393518	998	607.708	718.8	829.892	0.72024
GO:0032101_regulation_of_response_to_external_stimulus	46	3	1.29322	-0.385615	1000	610.535	722.34	834.145	0.72234
GO:0050870_positive_regulation_of_T_cell_activation	46	3	1.29322	-0.385615	1000	610.535	722.34	834.145	0.72234
GO:0009410_response_to_xenobiotic_stimulus	28	2	1.41638	-0.380773	1005	616.251	728.54	840.829	0.724915
GO:0009451_RNA_modification	28	2	1.41638	-0.380773	1005	616.251	728.54	840.829	0.724915
GO:0030216_keratinocyte_differentiation	28	2	1.41638	-0.380773	1005	616.251	728.54	840.829	0.724915
GO:0051271_negative_regulation_of_cell_motility	28	2	1.41638	-0.380773	1005	616.251	728.54	840.829	0.724915
GO:0051969_regulation_of_transmission_of_nerve_impulse	28	2	1.41638	-0.380773	1005	616.251	728.54	840.829	0.724915
GO:0043086_negative_regulation_of_catalytic_activity	161	9	1.10847	-0.372048	1006	620.413	733.18	845.947	0.728807
GO:0009306_protein_secretion	47	3	1.2657	-0.371442	1008	621.94	734.68	847.42	0.728849
GO:0042158_lipoprotein_biosynthetic_process	47	3	1.2657	-0.371442	1008	621.94	734.68	847.42	0.728849
GO:0051186_cofactor_metabolic_process	142	8	1.11714	-0.370613	1009	622.111	734.83	847.549	0.728276
GO:0051130_positive_regulation_of_cellular_component_organization_and_biogenesis	66	4	1.20178	-0.368597	1010	623.678	736.35	849.022	0.729059
GO:0000302_response_to_reactive_oxygen_species	29	2	1.36754	-0.362747	1017	633.545	747.03	860.515	0.734543
GO:0019079_viral_genome_replication	29	2	1.36754	-0.362747	1017	633.545	747.03	860.515	0.734543
GO:0042133_neurotransmitter_metabolic_process	29	2	1.36754	-0.362747	1017	633.545	747.03	860.515	0.734543
GO:0046148_pigment_biosynthetic_process	29	2	1.36754	-0.362747	1017	633.545	747.03	860.515	0.734543
GO:0046545_development_of_primary_female_sexual_characteristics	29	2	1.36754	-0.362747	1017	633.545	747.03	860.515	0.734543
GO:0046660_female_sex_differentiation	29	2	1.36754	-0.362747	1017	633.545	747.03	860.515	0.734543
GO:0051091_positive_regulation_of_transcription_factor_activity	29	2	1.36754	-0.362747	1017	633.545	747.03	860.515	0.734543
GO:0002204_somatic_recombination_of_immunoglobulin_genes_during_immune_response	11	1	1.80266	-0.362338	1037	656.955	770.88	884.805	0.743375
GO:0002208_somatic_diversification_of_immunoglobulins_during_immune_response	11	1	1.80266	-0.362338	1037	656.955	770.88	884.805	0.743375
GO:0002237_response_to_molecule_of_bacterial_origin	11	1	1.80266	-0.362338	1037	656.955	770.88	884.805	0.743375
GO:0002381_immunoglobulin_production_during_immune_response	11	1	1.80266	-0.362338	1037	656.955	770.88	884.805	0.743375
GO:0007613_memory	11	1	1.80266	-0.362338	1037	656.955	770.88	884.805	0.743375
GO:0016486_peptide_hormone_processing	11	1	1.80266	-0.362338	1037	656.955	770.88	884.805	0.743375
GO:0016601_Rac_protein_signal_transduction	11	1	1.80266	-0.362338	1037	656.955	770.88	884.805	0.743375
GO:0021537_telencephalon_development	11	1	1.80266	-0.362338	1037	656.955	770.88	884.805	0.743375
GO:0030225_macrophage_differentiation	11	1	1.80266	-0.362338	1037	656.955	770.88	884.805	0.743375
GO:0033344_cholesterol_efflux	11	1	1.80266	-0.362338	1037	656.955	770.88	884.805	0.743375
GO:0042033_chemokine_biosynthetic_process	11	1	1.80266	-0.362338	1037	656.955	770.88	884.805	0.743375
GO:0042402_biogenic_amine_catabolic_process	11	1	1.80266	-0.362338	1037	656.955	770.88	884.805	0.743375
GO:0045190_isotype_switching	11	1	1.80266	-0.362338	1037	656.955	770.88	884.805	0.743375
GO:0045408_regulation_of_interleukin-6_biosynthetic_process	11	1	1.80266	-0.362338	1037	656.955	770.88	884.805	0.743375
GO:0045665_negative_regulation_of_neuron_differentiation	11	1	1.80266	-0.362338	1037	656.955	770.88	884.805	0.743375
GO:0046834_lipid_phosphorylation	11	1	1.80266	-0.362338	1037	656.955	770.88	884.805	0.743375
GO:0048009_insulin-like_growth_factor_receptor_signaling_pathway	11	1	1.80266	-0.362338	1037	656.955	770.88	884.805	0.743375
GO:0050716_positive_regulation_of_interleukin-1_secretion	11	1	1.80266	-0.362338	1037	656.955	770.88	884.805	0.743375
GO:0050755_chemokine_metabolic_process	11	1	1.80266	-0.362338	1037	656.955	770.88	884.805	0.743375
GO:0055001_muscle_cell_development	11	1	1.80266	-0.362338	1037	656.955	770.88	884.805	0.743375
GO:0001817_regulation_of_cytokine_production	48	3	1.23933	-0.357828	1039	659.901	774.19	888.479	0.74513
GO:0006800_oxygen_and_reactive_oxygen_species_metabolic_process	48	3	1.23933	-0.357828	1039	659.901	774.19	888.479	0.74513
GO:0016567_protein_ubiquitination	67	4	1.18384	-0.357182	1040	661.281	775.79	890.299	0.745952
GO:0051246_regulation_of_protein_metabolic_process	299	16	1.0611	-0.356357	1041	661.418	775.97	890.522	0.745408
GO:0007267_cell-cell_signaling	554	29	1.038	-0.351668	1042	663.589	778.14	892.691	0.746775
GO:0007204_elevation_of_cytosolic_calcium_ion_concentration	68	4	1.16643	-0.346125	1044	666.81	781.81	896.81	0.74886
GO:0051480_cytosolic_calcium_ion_homeostasis	68	4	1.16643	-0.346125	1044	666.81	781.81	896.81	0.74886
GO:0001649_osteoblast_differentiation	30	2	1.32195	-0.345719	1048	672.047	787.67	903.293	0.751594
GO:0030282_bone_mineralization	30	2	1.32195	-0.345719	1048	672.047	787.67	903.293	0.751594
GO:0032946_positive_regulation_of_mononuclear_cell_proliferation	30	2	1.32195	-0.345719	1048	672.047	787.67	903.293	0.751594
GO:0050671_positive_regulation_of_lymphocyte_proliferation	30	2	1.32195	-0.345719	1048	672.047	787.67	903.293	0.751594
GO:0046907_intracellular_transport	595	31	1.03312	-0.34488	1049	672.161	787.78	903.399	0.750982
GO:0006096_glycolysis	49	3	1.21404	-0.344746	1051	674.215	790.05	905.885	0.751713
GO:0018108_peptidyl-tyrosine_phosphorylation	49	3	1.21404	-0.344746	1051	674.215	790.05	905.885	0.751713
GO:0006281_DNA_repair	224	12	1.06228	-0.339834	1052	676.415	792.3	908.185	0.753137
GO:0001775_cell_activation	205	11	1.06401	-0.336674	1053	678.127	793.95	909.773	0.753989
GO:0015837_amine_transport	69	4	1.14952	-0.335412	1055	680.637	796.23	911.823	0.75472
GO:0051606_detection_of_stimulus	69	4	1.14952	-0.335412	1055	680.637	796.23	911.823	0.75472
GO:0000097_sulfur_amino_acid_biosynthetic_process	12	1	1.65244	-0.334668	1085	715.678	832.4	949.122	0.767189
GO:0006000_fructose_metabolic_process	12	1	1.65244	-0.334668	1085	715.678	832.4	949.122	0.767189
GO:0006241_CTP_biosynthetic_process	12	1	1.65244	-0.334668	1085	715.678	832.4	949.122	0.767189
GO:0006700_C21-steroid_hormone_biosynthetic_process	12	1	1.65244	-0.334668	1085	715.678	832.4	949.122	0.767189
GO:0006783_heme_biosynthetic_process	12	1	1.65244	-0.334668	1085	715.678	832.4	949.122	0.767189
GO:0007250_activation_of_NF-kappaB-inducing_kinase_activity	12	1	1.65244	-0.334668	1085	715.678	832.4	949.122	0.767189
GO:0007274_neuromuscular_synaptic_transmission	12	1	1.65244	-0.334668	1085	715.678	832.4	949.122	0.767189
GO:0009208_pyrimidine_ribonucleoside_triphosphate_metabolic_process	12	1	1.65244	-0.334668	1085	715.678	832.4	949.122	0.767189
GO:0009209_pyrimidine_ribonucleoside_triphosphate_biosynthetic_process	12	1	1.65244	-0.334668	1085	715.678	832.4	949.122	0.767189
GO:0016447_somatic_recombination_of_immunoglobulin_gene_segments	12	1	1.65244	-0.334668	1085	715.678	832.4	949.122	0.767189
GO:0021983_pituitary_gland_development	12	1	1.65244	-0.334668	1085	715.678	832.4	949.122	0.767189
GO:0030201_heparan_sulfate_proteoglycan_metabolic_process	12	1	1.65244	-0.334668	1085	715.678	832.4	949.122	0.767189
GO:0030510_regulation_of_BMP_signaling_pathway	12	1	1.65244	-0.334668	1085	715.678	832.4	949.122	0.767189
GO:0030516_regulation_of_axon_extension	12	1	1.65244	-0.334668	1085	715.678	832.4	949.122	0.767189
GO:0031365_N-terminal_protein_amino_acid_modification	12	1	1.65244	-0.334668	1085	715.678	832.4	949.122	0.767189
GO:0031396_regulation_of_protein_ubiquitination	12	1	1.65244	-0.334668	1085	715.678	832.4	949.122	0.767189
GO:0032488_Cdc42_protein_signal_transduction	12	1	1.65244	-0.334668	1085	715.678	832.4	949.122	0.767189
GO:0033044_regulation_of_chromosome_organization_and_biogenesis	12	1	1.65244	-0.334668	1085	715.678	832.4	949.122	0.767189
GO:0033261_regulation_of_S_phase	12	1	1.65244	-0.334668	1085	715.678	832.4	949.122	0.767189
GO:0042246_tissue_regeneration	12	1	1.65244	-0.334668	1085	715.678	832.4	949.122	0.767189
GO:0042312_regulation_of_vasodilation	12	1	1.65244	-0.334668	1085	715.678	832.4	949.122	0.767189
GO:0042417_dopamine_metabolic_process	12	1	1.65244	-0.334668	1085	715.678	832.4	949.122	0.767189
GO:0042982_amyloid_precursor_protein_metabolic_process	12	1	1.65244	-0.334668	1085	715.678	832.4	949.122	0.767189
GO:0045072_regulation_of_interferon-gamma_biosynthetic_process	12	1	1.65244	-0.334668	1085	715.678	832.4	949.122	0.767189
GO:0046036_CTP_metabolic_process	12	1	1.65244	-0.334668	1085	715.678	832.4	949.122	0.767189
GO:0046470_phosphatidylcholine_metabolic_process	12	1	1.65244	-0.334668	1085	715.678	832.4	949.122	0.767189
GO:0048562_embryonic_organ_morphogenesis	12	1	1.65244	-0.334668	1085	715.678	832.4	949.122	0.767189
GO:0050704_regulation_of_interleukin-1_secretion	12	1	1.65244	-0.334668	1085	715.678	832.4	949.122	0.767189
GO:0050777_negative_regulation_of_immune_response	12	1	1.65244	-0.334668	1085	715.678	832.4	949.122	0.767189
GO:0051238_sequestering_of_metal_ion	12	1	1.65244	-0.334668	1085	715.678	832.4	949.122	0.767189
GO:0051704_multi-organism_process	441	23	1.03418	-0.332768	1086	716.714	833.5	950.286	0.767495
GO:0016064_immunoglobulin_mediated_immune_response	50	3	1.18976	-0.332171	1087	719.047	835.86	952.673	0.76896
GO:0002455_humoral_immune_response_mediated_by_circulating_immunoglobulin	31	2	1.27931	-0.329617	1091	721.913	838.87	955.827	0.7689
GO:0007163_establishment_and_or_maintenance_of_cell_polarity	31	2	1.27931	-0.329617	1091	721.913	838.87	955.827	0.7689
GO:0042471_ear_morphogenesis	31	2	1.27931	-0.329617	1091	721.913	838.87	955.827	0.7689
GO:0043388_positive_regulation_of_DNA_binding	31	2	1.27931	-0.329617	1091	721.913	838.87	955.827	0.7689
GO:0046467_membrane_lipid_biosynthetic_process	89	5	1.11401	-0.329384	1092	722.821	839.79	956.759	0.769038
GO:0051128_regulation_of_cellular_component_organization_and_biogenesis	246	13	1.04789	-0.326076	1093	725.196	842.04	958.884	0.770393
GO:0032318_regulation_of_Ras_GTPase_activity	70	4	1.1331	-0.325031	1094	726.759	843.71	960.661	0.771216
GO:0009725_response_to_hormone_stimulus	109	6	1.09152	-0.325026	1095	727.082	844.05	961.018	0.770822
GO:0002682_regulation_of_immune_system_process	168	9	1.06228	-0.323126	1096	728.083	845.03	961.977	0.771013
GO:0008632_apoptotic_program	90	5	1.10163	-0.320361	1098	730.133	847.08	964.027	0.771475
GO:0015980_energy_derivation_by_oxidation_of_organic_compounds	90	5	1.10163	-0.320361	1098	730.133	847.08	964.027	0.771475
GO:0007229_integrin-mediated_signaling_pathway	51	3	1.16643	-0.320081	1102	731.897	848.86	965.823	0.77029
GO:0010639_negative_regulation_of_organelle_organization_and_biogenesis	51	3	1.16643	-0.320081	1102	731.897	848.86	965.823	0.77029
GO:0018212_peptidyl-tyrosine_modification	51	3	1.16643	-0.320081	1102	731.897	848.86	965.823	0.77029
GO:0019724_B_cell_mediated_immunity	51	3	1.16643	-0.320081	1102	731.897	848.86	965.823	0.77029
GO:0045165_cell_fate_commitment	71	4	1.11714	-0.314972	1103	734.731	851.85	968.969	0.772303
GO:0006997_nuclear_organization_and_biogenesis	32	2	1.23933	-0.314377	1113	739.807	857.13	974.453	0.770108
GO:0016126_sterol_biosynthetic_process	32	2	1.23933	-0.314377	1113	739.807	857.13	974.453	0.770108
GO:0030326_embryonic_limb_morphogenesis	32	2	1.23933	-0.314377	1113	739.807	857.13	974.453	0.770108
GO:0031424_keratinization	32	2	1.23933	-0.314377	1113	739.807	857.13	974.453	0.770108
GO:0032313_regulation_of_Rab_GTPase_activity	32	2	1.23933	-0.314377	1113	739.807	857.13	974.453	0.770108
GO:0032482_Rab_protein_signal_transduction	32	2	1.23933	-0.314377	1113	739.807	857.13	974.453	0.770108
GO:0032483_regulation_of_Rab_protein_signal_transduction	32	2	1.23933	-0.314377	1113	739.807	857.13	974.453	0.770108
GO:0032583_regulation_of_gene-specific_transcription	32	2	1.23933	-0.314377	1113	739.807	857.13	974.453	0.770108
GO:0035113_embryonic_appendage_morphogenesis	32	2	1.23933	-0.314377	1113	739.807	857.13	974.453	0.770108
GO:0051216_cartilage_development	32	2	1.23933	-0.314377	1113	739.807	857.13	974.453	0.770108
GO:0001776_leukocyte_homeostasis	13	1	1.52533	-0.309931	1136	767.92	887.29	1006.66	0.781065
GO:0005978_glycogen_biosynthetic_process	13	1	1.52533	-0.309931	1136	767.92	887.29	1006.66	0.781065
GO:0006957_complement_activation__alternative_pathway	13	1	1.52533	-0.309931	1136	767.92	887.29	1006.66	0.781065
GO:0008272_sulfate_transport	13	1	1.52533	-0.309931	1136	767.92	887.29	1006.66	0.781065
GO:0009250_glucan_biosynthetic_process	13	1	1.52533	-0.309931	1136	767.92	887.29	1006.66	0.781065
GO:0015804_neutral_amino_acid_transport	13	1	1.52533	-0.309931	1136	767.92	887.29	1006.66	0.781065
GO:0019674_NAD_metabolic_process	13	1	1.52533	-0.309931	1136	767.92	887.29	1006.66	0.781065
GO:0030593_neutrophil_chemotaxis	13	1	1.52533	-0.309931	1136	767.92	887.29	1006.66	0.781065
GO:0030968_endoplasmic_reticulum_unfolded_protein_response	13	1	1.52533	-0.309931	1136	767.92	887.29	1006.66	0.781065
GO:0031124_mRNA_3'-end_processing	13	1	1.52533	-0.309931	1136	767.92	887.29	1006.66	0.781065
GO:0032637_interleukin-8_production	13	1	1.52533	-0.309931	1136	767.92	887.29	1006.66	0.781065
GO:0032640_tumor_necrosis_factor_production	13	1	1.52533	-0.309931	1136	767.92	887.29	1006.66	0.781065
GO:0034620_cellular_response_to_unfolded_protein	13	1	1.52533	-0.309931	1136	767.92	887.29	1006.66	0.781065
GO:0042095_interferon-gamma_biosynthetic_process	13	1	1.52533	-0.309931	1136	767.92	887.29	1006.66	0.781065
GO:0042226_interleukin-6_biosynthetic_process	13	1	1.52533	-0.309931	1136	767.92	887.29	1006.66	0.781065
GO:0045069_regulation_of_viral_genome_replication	13	1	1.52533	-0.309931	1136	767.92	887.29	1006.66	0.781065
GO:0045669_positive_regulation_of_osteoblast_differentiation	13	1	1.52533	-0.309931	1136	767.92	887.29	1006.66	0.781065
GO:0045834_positive_regulation_of_lipid_metabolic_process	13	1	1.52533	-0.309931	1136	767.92	887.29	1006.66	0.781065
GO:0048628_myoblast_maturation	13	1	1.52533	-0.309931	1136	767.92	887.29	1006.66	0.781065
GO:0048706_embryonic_skeletal_development	13	1	1.52533	-0.309931	1136	767.92	887.29	1006.66	0.781065
GO:0048806_genitalia_development	13	1	1.52533	-0.309931	1136	767.92	887.29	1006.66	0.781065
GO:0050702_interleukin-1_beta_secretion	13	1	1.52533	-0.309931	1136	767.92	887.29	1006.66	0.781065
GO:0051592_response_to_calcium_ion	13	1	1.52533	-0.309931	1136	767.92	887.29	1006.66	0.781065
GO:0009719_response_to_endogenous_stimulus	111	6	1.07186	-0.309054	1137	768.98	888.18	1007.38	0.781161
GO:0032504_multicellular_organism_reproduction	52	3	1.144	-0.308453	1139	771.501	890.82	1010.14	0.782107
GO:0048609_reproductive_process_in_a_multicellular_organism	52	3	1.144	-0.308453	1139	771.501	890.82	1010.14	0.782107
GO:0032446_protein_modification_by_small_protein_conjugation	72	4	1.10163	-0.305223	1140	773.151	892.53	1011.91	0.782921
GO:0032268_regulation_of_cellular_protein_metabolic_process	250	13	1.03112	-0.304819	1141	773.436	892.94	1012.44	0.782594
GO:0001503_ossification	92	5	1.07768	-0.303022	1143	773.943	893.5	1013.06	0.781715
GO:0031214_biomineral_formation	92	5	1.07768	-0.303022	1143	773.943	893.5	1013.06	0.781715
GO:0018193_peptidyl-amino_acid_modification	112	6	1.06228	-0.301346	1144	775.049	894.6	1014.15	0.781993
GO:0006644_phospholipid_metabolic_process	132	7	1.05155	-0.299983	1145	775.539	895.08	1014.62	0.781729
GO:0042440_pigment_metabolic_process	33	2	1.20178	-0.299939	1148	779.42	899.07	1018.72	0.783162
GO:0048589_developmental_growth	33	2	1.20178	-0.299939	1148	779.42	899.07	1018.72	0.783162
GO:0051099_positive_regulation_of_binding	33	2	1.20178	-0.299939	1148	779.42	899.07	1018.72	0.783162
GO:0043284_biopolymer_biosynthetic_process	2372	120	1.00317	-0.299837	1149	779.463	899.13	1018.8	0.782533
GO:0006813_potassium_ion_transport	152	8	1.04365	-0.298826	1151	780.254	899.83	1019.41	0.781781
GO:0032940_secretion_by_cell	152	8	1.04365	-0.298826	1151	780.254	899.83	1019.41	0.781781
GO:0001666_response_to_hypoxia	53	3	1.12241	-0.297267	1152	785.111	904.5	1023.89	0.785156
GO:0010033_response_to_organic_substance	73	4	1.08654	-0.295774	1153	787.099	906.42	1025.74	0.786141
GO:0000084_S_phase_of_mitotic_cell_cycle	14	1	1.41638	-0.287676	1175	813.79	933.61	1053.43	0.794562
GO:0006760_folic_acid_and_derivative_metabolic_process	14	1	1.41638	-0.287676	1175	813.79	933.61	1053.43	0.794562
GO:0006776_vitamin_A_metabolic_process	14	1	1.41638	-0.287676	1175	813.79	933.61	1053.43	0.794562
GO:0006779_porphyrin_biosynthetic_process	14	1	1.41638	-0.287676	1175	813.79	933.61	1053.43	0.794562
GO:0006833_water_transport	14	1	1.41638	-0.287676	1175	813.79	933.61	1053.43	0.794562
GO:0007281_germ_cell_development	14	1	1.41638	-0.287676	1175	813.79	933.61	1053.43	0.794562
GO:0009147_pyrimidine_nucleoside_triphosphate_metabolic_process	14	1	1.41638	-0.287676	1175	813.79	933.61	1053.43	0.794562
GO:0016445_somatic_diversification_of_immunoglobulins	14	1	1.41638	-0.287676	1175	813.79	933.61	1053.43	0.794562
GO:0021536_diencephalon_development	14	1	1.41638	-0.287676	1175	813.79	933.61	1053.43	0.794562
GO:0030330_DNA_damage_response__signal_transduction_by_p53_class_mediator	14	1	1.41638	-0.287676	1175	813.79	933.61	1053.43	0.794562
GO:0031099_regeneration	14	1	1.41638	-0.287676	1175	813.79	933.61	1053.43	0.794562
GO:0033014_tetrapyrrole_biosynthetic_process	14	1	1.41638	-0.287676	1175	813.79	933.61	1053.43	0.794562
GO:0042044_fluid_transport	14	1	1.41638	-0.287676	1175	813.79	933.61	1053.43	0.794562
GO:0042219_amino_acid_derivative_catabolic_process	14	1	1.41638	-0.287676	1175	813.79	933.61	1053.43	0.794562
GO:0042364_water-soluble_vitamin_biosynthetic_process	14	1	1.41638	-0.287676	1175	813.79	933.61	1053.43	0.794562
GO:0043393_regulation_of_protein_binding	14	1	1.41638	-0.287676	1175	813.79	933.61	1053.43	0.794562
GO:0043524_negative_regulation_of_neuron_apoptosis	14	1	1.41638	-0.287676	1175	813.79	933.61	1053.43	0.794562
GO:0045229_external_encapsulating_structure_organization_and_biogenesis	14	1	1.41638	-0.287676	1175	813.79	933.61	1053.43	0.794562
GO:0048010_vascular_endothelial_growth_factor_receptor_signaling_pathway	14	1	1.41638	-0.287676	1175	813.79	933.61	1053.43	0.794562
GO:0048066_pigmentation_during_development	14	1	1.41638	-0.287676	1175	813.79	933.61	1053.43	0.794562
GO:0048146_positive_regulation_of_fibroblast_proliferation	14	1	1.41638	-0.287676	1175	813.79	933.61	1053.43	0.794562
GO:0048627_myoblast_development	14	1	1.41638	-0.287676	1175	813.79	933.61	1053.43	0.794562
GO:0006865_amino_acid_transport	54	3	1.10163	-0.286504	1178	817.127	937.02	1056.91	0.795433
GO:0006986_response_to_unfolded_protein	54	3	1.10163	-0.286504	1178	817.127	937.02	1056.91	0.795433
GO:0051789_response_to_protein_stimulus	54	3	1.10163	-0.286504	1178	817.127	937.02	1056.91	0.795433
GO:0007631_feeding_behavior	34	2	1.16643	-0.286252	1182	820.841	940.61	1060.38	0.795778
GO:0016050_vesicle_organization_and_biogenesis	34	2	1.16643	-0.286252	1182	820.841	940.61	1060.38	0.795778
GO:0019228_regulation_of_action_potential_in_neuron	34	2	1.16643	-0.286252	1182	820.841	940.61	1060.38	0.795778
GO:0050730_regulation_of_peptidyl-tyrosine_phosphorylation	34	2	1.16643	-0.286252	1182	820.841	940.61	1060.38	0.795778
GO:0006605_protein_targeting	174	9	1.02565	-0.28583	1183	821.281	941.04	1060.8	0.795469
GO:0019752_carboxylic_acid_metabolic_process	414	21	1.00584	-0.282512	1184	821.923	941.72	1061.52	0.795372
GO:0045321_leukocyte_activation	175	9	1.01979	-0.279999	1185	822.555	942.33	1062.11	0.795215
GO:0032147_activation_of_protein_kinase_activity	55	3	1.0816	-0.276145	1186	830.069	949.29	1068.51	0.800413
GO:0006909_phagocytosis	35	2	1.1331	-0.273265	1190	835.597	955.12	1074.64	0.802622
GO:0010038_response_to_metal_ion	35	2	1.1331	-0.273265	1190	835.597	955.12	1074.64	0.802622
GO:0019722_calcium-mediated_signaling	35	2	1.1331	-0.273265	1190	835.597	955.12	1074.64	0.802622
GO:0050906_detection_of_stimulus_involved_in_sensory_perception	35	2	1.1331	-0.273265	1190	835.597	955.12	1074.64	0.802622
GO:0006082_organic_acid_metabolic_process	417	21	0.998598	-0.271235	1191	836.507	955.99	1075.47	0.802678
GO:0009991_response_to_extracellular_stimulus	76	4	1.04365	-0.269129	1192	838.396	958	1077.6	0.803691
GO:0006516_glycoprotein_catabolic_process	15	1	1.32195	-0.26755	1197	851.938	971.67	1091.4	0.811754
GO:0006706_steroid_catabolic_process	15	1	1.32195	-0.26755	1197	851.938	971.67	1091.4	0.811754
GO:0008637_apoptotic_mitochondrial_changes	15	1	1.32195	-0.26755	1197	851.938	971.67	1091.4	0.811754
GO:0045740_positive_regulation_of_DNA_replication	15	1	1.32195	-0.26755	1197	851.938	971.67	1091.4	0.811754
GO:0048167_regulation_of_synaptic_plasticity	15	1	1.32195	-0.26755	1197	851.938	971.67	1091.4	0.811754
GO:0060255_regulation_of_macromolecule_metabolic_process	2331	117	0.995294	-0.267018	1198	852.472	972.2	1091.93	0.811519
GO:0032956_regulation_of_actin_cytoskeleton_organization_and_biogenesis	56	3	1.06228	-0.266173	1199	855.486	975.26	1095.03	0.813394
GO:0010608_posttranscriptional_regulation_of_gene_expression	117	6	1.01689	-0.26542	1200	856.125	975.92	1095.71	0.813267
GO:0009790_embryonic_development	218	11	1.00056	-0.264749	1201	856.47	976.27	1096.07	0.812881
GO:0033043_regulation_of_organelle_organization_and_biogenesis	97	5	1.02213	-0.263517	1202	857.264	977.24	1097.22	0.813012
GO:0008624_induction_of_apoptosis_by_extracellular_signals	36	2	1.10163	-0.260935	1203	861.855	982.22	1102.58	0.816475
GO:0007548_sex_differentiation	78	4	1.01689	-0.252694	1204	868.484	988.62	1108.76	0.821113
GO:0000018_regulation_of_DNA_recombination	16	1	1.23933	-0.249264	1229	892.127	1012.39	1132.65	0.823751
GO:0000059_protein_import_into_nucleus__docking	16	1	1.23933	-0.249264	1229	892.127	1012.39	1132.65	0.823751
GO:0001707_mesoderm_formation	16	1	1.23933	-0.249264	1229	892.127	1012.39	1132.65	0.823751
GO:0002819_regulation_of_adaptive_immune_response	16	1	1.23933	-0.249264	1229	892.127	1012.39	1132.65	0.823751
GO:0002822_regulation_of_adaptive_immune_response_based_on_somatic_recombination_of_immune_receptors_built_from_immunoglobulin_superfamily_domains	16	1	1.23933	-0.249264	1229	892.127	1012.39	1132.65	0.823751
GO:0009110_vitamin_biosynthetic_process	16	1	1.23933	-0.249264	1229	892.127	1012.39	1132.65	0.823751
GO:0009126_purine_nucleoside_monophosphate_metabolic_process	16	1	1.23933	-0.249264	1229	892.127	1012.39	1132.65	0.823751
GO:0009127_purine_nucleoside_monophosphate_biosynthetic_process	16	1	1.23933	-0.249264	1229	892.127	1012.39	1132.65	0.823751
GO:0009167_purine_ribonucleoside_monophosphate_metabolic_process	16	1	1.23933	-0.249264	1229	892.127	1012.39	1132.65	0.823751
GO:0009168_purine_ribonucleoside_monophosphate_biosynthetic_process	16	1	1.23933	-0.249264	1229	892.127	1012.39	1132.65	0.823751
GO:0018149_peptide_cross-linking	16	1	1.23933	-0.249264	1229	892.127	1012.39	1132.65	0.823751
GO:0031123_RNA_3'-end_processing	16	1	1.23933	-0.249264	1229	892.127	1012.39	1132.65	0.823751
GO:0032319_regulation_of_Rho_GTPase_activity	16	1	1.23933	-0.249264	1229	892.127	1012.39	1132.65	0.823751
GO:0042168_heme_metabolic_process	16	1	1.23933	-0.249264	1229	892.127	1012.39	1132.65	0.823751
GO:0042509_regulation_of_tyrosine_phosphorylation_of_STAT_protein	16	1	1.23933	-0.249264	1229	892.127	1012.39	1132.65	0.823751
GO:0043648_dicarboxylic_acid_metabolic_process	16	1	1.23933	-0.249264	1229	892.127	1012.39	1132.65	0.823751
GO:0045785_positive_regulation_of_cell_adhesion	16	1	1.23933	-0.249264	1229	892.127	1012.39	1132.65	0.823751
GO:0048144_fibroblast_proliferation	16	1	1.23933	-0.249264	1229	892.127	1012.39	1132.65	0.823751
GO:0048145_regulation_of_fibroblast_proliferation	16	1	1.23933	-0.249264	1229	892.127	1012.39	1132.65	0.823751
GO:0048489_synaptic_vesicle_transport	16	1	1.23933	-0.249264	1229	892.127	1012.39	1132.65	0.823751
GO:0048675_axon_extension	16	1	1.23933	-0.249264	1229	892.127	1012.39	1132.65	0.823751
GO:0050715_positive_regulation_of_cytokine_secretion	16	1	1.23933	-0.249264	1229	892.127	1012.39	1132.65	0.823751
GO:0050868_negative_regulation_of_T_cell_activation	16	1	1.23933	-0.249264	1229	892.127	1012.39	1132.65	0.823751
GO:0051341_regulation_of_oxidoreductase_activity	16	1	1.23933	-0.249264	1229	892.127	1012.39	1132.65	0.823751
GO:0051384_response_to_glucocorticoid_stimulus	16	1	1.23933	-0.249264	1229	892.127	1012.39	1132.65	0.823751
GO:0032011_ARF_protein_signal_transduction	37	2	1.07186	-0.24922	1235	896.244	1016.62	1137	0.823174
GO:0032012_regulation_of_ARF_protein_signal_transduction	37	2	1.07186	-0.24922	1235	896.244	1016.62	1137	0.823174
GO:0035107_appendage_morphogenesis	37	2	1.07186	-0.24922	1235	896.244	1016.62	1137	0.823174
GO:0035108_limb_morphogenesis	37	2	1.07186	-0.24922	1235	896.244	1016.62	1137	0.823174
GO:0048736_appendage_development	37	2	1.07186	-0.24922	1235	896.244	1016.62	1137	0.823174
GO:0060173_limb_development	37	2	1.07186	-0.24922	1235	896.244	1016.62	1137	0.823174
GO:0016477_cell_migration	242	12	0.983272	-0.246822	1236	897.931	1018.24	1138.55	0.823819
GO:0042060_wound_healing	120	6	0.991466	-0.245817	1237	898.6	1018.92	1139.24	0.823703
GO:0050778_positive_regulation_of_immune_response	79	4	1.00402	-0.244849	1238	900.761	1021.03	1141.3	0.824742
GO:0017038_protein_import	100	5	0.991466	-0.242219	1239	901.976	1022.38	1142.78	0.825165
GO:0000902_cell_morphogenesis	264	13	0.976443	-0.239435	1241	903.392	1023.84	1144.29	0.825012
GO:0032989_cellular_structure_morphogenesis	264	13	0.976443	-0.239435	1241	903.392	1023.84	1144.29	0.825012
GO:0009310_amine_catabolic_process	59	3	1.00827	-0.238422	1244	904.99	1025.58	1146.17	0.824421
GO:0032970_regulation_of_actin_filament-based_process	59	3	1.00827	-0.238422	1244	904.99	1025.58	1146.17	0.824421
GO:0045137_development_of_primary_sexual_characteristics	59	3	1.00827	-0.238422	1244	904.99	1025.58	1146.17	0.824421
GO:0043408_regulation_of_MAPKKK_cascade	38	2	1.04365	-0.238085	1248	909.848	1030.56	1151.27	0.825769
GO:0045454_cell_redox_homeostasis	38	2	1.04365	-0.238085	1248	909.848	1030.56	1151.27	0.825769
GO:0050808_synapse_organization_and_biogenesis	38	2	1.04365	-0.238085	1248	909.848	1030.56	1151.27	0.825769
GO:0050900_leukocyte_migration	38	2	1.04365	-0.238085	1248	909.848	1030.56	1151.27	0.825769
GO:0045449_regulation_of_transcription	2030	101	0.986581	-0.237423	1249	910.158	1030.82	1151.48	0.825316
GO:0006897_endocytosis	183	9	0.975212	-0.237009	1251	911.5	1032.27	1153.04	0.825156
GO:0010324_membrane_invagination	183	9	0.975212	-0.237009	1251	911.5	1032.27	1153.04	0.825156
GO:0006081_aldehyde_metabolic_process	17	1	1.16643	-0.232585	1262	929.722	1050.41	1171.1	0.832338
GO:0006297_nucleotide-excision_repair__DNA_gap_filling	17	1	1.16643	-0.232585	1262	929.722	1050.41	1171.1	0.832338
GO:0006775_fat-soluble_vitamin_metabolic_process	17	1	1.16643	-0.232585	1262	929.722	1050.41	1171.1	0.832338
GO:0008207_C21-steroid_hormone_metabolic_process	17	1	1.16643	-0.232585	1262	929.722	1050.41	1171.1	0.832338
GO:0017015_regulation_of_transforming_growth_factor_beta_receptor_signaling_pathway	17	1	1.16643	-0.232585	1262	929.722	1050.41	1171.1	0.832338
GO:0018105_peptidyl-serine_phosphorylation	17	1	1.16643	-0.232585	1262	929.722	1050.41	1171.1	0.832338
GO:0030004_cellular_monovalent_inorganic_cation_homeostasis	17	1	1.16643	-0.232585	1262	929.722	1050.41	1171.1	0.832338
GO:0031960_response_to_corticosteroid_stimulus	17	1	1.16643	-0.232585	1262	929.722	1050.41	1171.1	0.832338
GO:0043542_endothelial_cell_migration	17	1	1.16643	-0.232585	1262	929.722	1050.41	1171.1	0.832338
GO:0050792_regulation_of_viral_reproduction	17	1	1.16643	-0.232585	1262	929.722	1050.41	1171.1	0.832338
GO:0051320_S_phase	17	1	1.16643	-0.232585	1262	929.722	1050.41	1171.1	0.832338
GO:0009260_ribonucleotide_biosynthetic_process	60	3	0.991466	-0.229844	1264	933.243	1053.78	1174.32	0.833687
GO:0031347_regulation_of_defense_response	60	3	0.991466	-0.229844	1264	933.243	1053.78	1174.32	0.833687
GO:0042110_T_cell_activation	102	5	0.972025	-0.228938	1265	934.319	1054.77	1175.22	0.83381
GO:0001822_kidney_development	39	2	1.01689	-0.227493	1266	936.658	1056.99	1177.32	0.834905
GO:0048193_Golgi_vesicle_transport	82	4	0.967283	-0.222714	1267	939.49	1059.84	1180.19	0.836496
GO:0006629_lipid_metabolic_process	634	31	0.969572	-0.222317	1268	939.795	1060.24	1180.68	0.836151
GO:0007565_female_pregnancy	61	3	0.975212	-0.221579	1270	942.962	1063.19	1183.42	0.837157
GO:0044270_nitrogen_compound_catabolic_process	61	3	0.975212	-0.221579	1270	942.962	1063.19	1183.42	0.837157
GO:0032787_monocarboxylic_acid_metabolic_process	207	10	0.957938	-0.22066	1271	943.31	1063.6	1183.89	0.836821
GO:0009889_regulation_of_biosynthetic_process	2181	108	0.981919	-0.219696	1272	944.045	1064.33	1184.62	0.836737
GO:0048545_response_to_steroid_hormone_stimulus	40	2	0.991466	-0.217413	1273	948.34	1068.67	1189	0.839489
GO:0001657_ureteric_bud_development	18	1	1.10163	-0.217319	1293	968.417	1088.79	1209.16	0.842065
GO:0001704_formation_of_primary_germ_layer	18	1	1.10163	-0.217319	1293	968.417	1088.79	1209.16	0.842065
GO:0002377_immunoglobulin_production	18	1	1.10163	-0.217319	1293	968.417	1088.79	1209.16	0.842065
GO:0006778_porphyrin_metabolic_process	18	1	1.10163	-0.217319	1293	968.417	1088.79	1209.16	0.842065
GO:0007006_mitochondrial_membrane_organization_and_biogenesis	18	1	1.10163	-0.217319	1293	968.417	1088.79	1209.16	0.842065
GO:0007040_lysosome_organization_and_biogenesis	18	1	1.10163	-0.217319	1293	968.417	1088.79	1209.16	0.842065
GO:0007257_activation_of_JNK_activity	18	1	1.10163	-0.217319	1293	968.417	1088.79	1209.16	0.842065
GO:0007368_determination_of_left_right_symmetry	18	1	1.10163	-0.217319	1293	968.417	1088.79	1209.16	0.842065
GO:0007595_lactation	18	1	1.10163	-0.217319	1293	968.417	1088.79	1209.16	0.842065
GO:0007612_learning	18	1	1.10163	-0.217319	1293	968.417	1088.79	1209.16	0.842065
GO:0009593_detection_of_chemical_stimulus	18	1	1.10163	-0.217319	1293	968.417	1088.79	1209.16	0.842065
GO:0009799_determination_of_symmetry	18	1	1.10163	-0.217319	1293	968.417	1088.79	1209.16	0.842065
GO:0009855_determination_of_bilateral_symmetry	18	1	1.10163	-0.217319	1293	968.417	1088.79	1209.16	0.842065
GO:0016525_negative_regulation_of_angiogenesis	18	1	1.10163	-0.217319	1293	968.417	1088.79	1209.16	0.842065
GO:0030162_regulation_of_proteolysis	18	1	1.10163	-0.217319	1293	968.417	1088.79	1209.16	0.842065
GO:0032635_interleukin-6_production	18	1	1.10163	-0.217319	1293	968.417	1088.79	1209.16	0.842065
GO:0033013_tetrapyrrole_metabolic_process	18	1	1.10163	-0.217319	1293	968.417	1088.79	1209.16	0.842065
GO:0045807_positive_regulation_of_endocytosis	18	1	1.10163	-0.217319	1293	968.417	1088.79	1209.16	0.842065
GO:0048332_mesoderm_morphogenesis	18	1	1.10163	-0.217319	1293	968.417	1088.79	1209.16	0.842065
GO:0051180_vitamin_transport	18	1	1.10163	-0.217319	1293	968.417	1088.79	1209.16	0.842065
GO:0007507_heart_development	104	5	0.953332	-0.216345	1294	968.751	1089.08	1209.41	0.841638
GO:0043087_regulation_of_GTPase_activity	83	4	0.955629	-0.215777	1295	969.972	1090.18	1210.39	0.841838
GO:0051436_negative_regulation_of_ubiquitin-protein_ligase_activity_during_mitotic_cell_cycle	62	3	0.959483	-0.213616	1296	973.022	1092.94	1212.86	0.843318
GO:0008610_lipid_biosynthetic_process	250	12	0.951807	-0.213089	1297	973.962	1094.01	1214.06	0.843493
GO:0010468_regulation_of_gene_expression	2166	107	0.979564	-0.212194	1298	974.272	1094.3	1214.33	0.843066
GO:0044260_cellular_macromolecule_metabolic_process	2406	119	0.980751	-0.212128	1299	974.302	1094.32	1214.34	0.842433
GO:0003006_reproductive_developmental_process	84	4	0.944253	-0.20905	1300	977.371	1097.41	1217.45	0.844162
GO:0001508_regulation_of_action_potential	41	2	0.967283	-0.207816	1301	981.982	1101.97	1221.96	0.847018
GO:0006350_transcription	2110	104	0.977369	-0.206217	1302	982.553	1102.61	1222.67	0.846859
GO:0002253_activation_of_immune_response	63	3	0.944253	-0.205941	1306	984.64	1104.67	1224.7	0.845842
GO:0009309_amine_biosynthetic_process	63	3	0.944253	-0.205941	1306	984.64	1104.67	1224.7	0.845842
GO:0051352_negative_regulation_of_ligase_activity	63	3	0.944253	-0.205941	1306	984.64	1104.67	1224.7	0.845842
GO:0051444_negative_regulation_of_ubiquitin-protein_ligase_activity	63	3	0.944253	-0.205941	1306	984.64	1104.67	1224.7	0.845842
GO:0000188_inactivation_of_MAPK_activity	19	1	1.04365	-0.203303	1320	997.757	1117.8	1237.84	0.846818
GO:0006298_mismatch_repair	19	1	1.04365	-0.203303	1320	997.757	1117.8	1237.84	0.846818
GO:0006479_protein_amino_acid_methylation	19	1	1.04365	-0.203303	1320	997.757	1117.8	1237.84	0.846818
GO:0006829_zinc_ion_transport	19	1	1.04365	-0.203303	1320	997.757	1117.8	1237.84	0.846818
GO:0006984_ER-nuclear_signaling_pathway	19	1	1.04365	-0.203303	1320	997.757	1117.8	1237.84	0.846818
GO:0007033_vacuole_organization_and_biogenesis	19	1	1.04365	-0.203303	1320	997.757	1117.8	1237.84	0.846818
GO:0008213_protein_amino_acid_alkylation	19	1	1.04365	-0.203303	1320	997.757	1117.8	1237.84	0.846818
GO:0009311_oligosaccharide_metabolic_process	19	1	1.04365	-0.203303	1320	997.757	1117.8	1237.84	0.846818
GO:0030262_apoptotic_nuclear_changes	19	1	1.04365	-0.203303	1320	997.757	1117.8	1237.84	0.846818
GO:0034329_cell_junction_assembly	19	1	1.04365	-0.203303	1320	997.757	1117.8	1237.84	0.846818
GO:0045005_maintenance_of_fidelity_during_DNA-dependent_DNA_replication	19	1	1.04365	-0.203303	1320	997.757	1117.8	1237.84	0.846818
GO:0046425_regulation_of_JAK-STAT_cascade	19	1	1.04365	-0.203303	1320	997.757	1117.8	1237.84	0.846818
GO:0051146_striated_muscle_cell_differentiation	19	1	1.04365	-0.203303	1320	997.757	1117.8	1237.84	0.846818
GO:0051924_regulation_of_calcium_ion_transport	19	1	1.04365	-0.203303	1320	997.757	1117.8	1237.84	0.846818
GO:0051493_regulation_of_cytoskeleton_organization_and_biogenesis	85	4	0.933144	-0.202526	1321	999.182	1119.31	1239.44	0.84732
GO:0016043_cellular_component_organization_and_biogenesis	1591	78	0.972147	-0.202304	1322	999.187	1119.33	1239.47	0.846694
GO:0010556_regulation_of_macromolecule_biosynthetic_process	2154	106	0.975816	-0.200515	1323	999.801	1119.89	1239.98	0.846478
GO:0006936_muscle_contraction	149	7	0.931578	-0.200338	1324	1000.03	1120.1	1240.17	0.845997
GO:0006520_amino_acid_metabolic_process	191	9	0.934365	-0.199948	1325	1000.45	1120.49	1240.53	0.845653
GO:0044255_cellular_lipid_metabolic_process	521	25	0.951502	-0.198838	1326	1001.76	1121.84	1241.92	0.846033
GO:0007588_excretion	42	2	0.944253	-0.198675	1328	1004.35	1124.53	1244.71	0.846785
GO:0050767_regulation_of_neurogenesis	42	2	0.944253	-0.198675	1328	1004.35	1124.53	1244.71	0.846785
GO:0051252_regulation_of_RNA_metabolic_process	1918	94	0.971822	-0.193748	1329	1007.4	1127.58	1247.76	0.848442
GO:0006631_fatty_acid_metabolic_process	151	7	0.91924	-0.190848	1330	1009.89	1129.95	1250.01	0.849586
GO:0006023_aminoglycan_biosynthetic_process	20	1	0.991466	-0.1904	1339	1023.09	1143.14	1263.19	0.853727
GO:0006024_glycosaminoglycan_biosynthetic_process	20	1	0.991466	-0.1904	1339	1023.09	1143.14	1263.19	0.853727
GO:0006635_fatty_acid_beta-oxidation	20	1	0.991466	-0.1904	1339	1023.09	1143.14	1263.19	0.853727
GO:0007031_peroxisome_organization_and_biogenesis	20	1	0.991466	-0.1904	1339	1023.09	1143.14	1263.19	0.853727
GO:0007223_Wnt_receptor_signaling_pathway__calcium_modulating_pathway	20	1	0.991466	-0.1904	1339	1023.09	1143.14	1263.19	0.853727
GO:0030317_sperm_motility	20	1	0.991466	-0.1904	1339	1023.09	1143.14	1263.19	0.853727
GO:0030902_hindbrain_development	20	1	0.991466	-0.1904	1339	1023.09	1143.14	1263.19	0.853727
GO:0040014_regulation_of_multicellular_organism_growth	20	1	0.991466	-0.1904	1339	1023.09	1143.14	1263.19	0.853727
GO:0050714_positive_regulation_of_protein_secretion	20	1	0.991466	-0.1904	1339	1023.09	1143.14	1263.19	0.853727
GO:0032944_regulation_of_mononuclear_cell_proliferation	43	2	0.922294	-0.189964	1342	1027.13	1146.96	1266.79	0.854665
GO:0048732_gland_development	43	2	0.922294	-0.189964	1342	1027.13	1146.96	1266.79	0.854665
GO:0050670_regulation_of_lymphocyte_proliferation	43	2	0.922294	-0.189964	1342	1027.13	1146.96	1266.79	0.854665
GO:0003012_muscle_system_process	152	7	0.913192	-0.186257	1343	1029.63	1149.37	1269.11	0.855823
GO:0044265_cellular_macromolecule_catabolic_process	320	15	0.929499	-0.185079	1344	1030.02	1149.76	1269.5	0.855476
GO:0006355_regulation_of_transcription__DNA-dependent	1906	93	0.967537	-0.182196	1345	1033.82	1153.34	1272.86	0.857502
GO:0008064_regulation_of_actin_polymerization_and_or_depolymerization	44	2	0.901332	-0.18166	1347	1036.97	1156.62	1276.27	0.858664
GO:0051494_negative_regulation_of_cytoskeleton_organization_and_biogenesis	44	2	0.901332	-0.18166	1347	1036.97	1156.62	1276.27	0.858664
GO:0000718_nucleotide-excision_repair__DNA_damage_removal	21	1	0.944253	-0.178492	1360	1051.1	1170.98	1290.86	0.861015
GO:0000956_nuclear-transcribed_mRNA_catabolic_process	21	1	0.944253	-0.178492	1360	1051.1	1170.98	1290.86	0.861015
GO:0001936_regulation_of_endothelial_cell_proliferation	21	1	0.944253	-0.178492	1360	1051.1	1170.98	1290.86	0.861015
GO:0006691_leukotriene_metabolic_process	21	1	0.944253	-0.178492	1360	1051.1	1170.98	1290.86	0.861015
GO:0007215_glutamate_signaling_pathway	21	1	0.944253	-0.178492	1360	1051.1	1170.98	1290.86	0.861015
GO:0016338_calcium-independent_cell-cell_adhesion	21	1	0.944253	-0.178492	1360	1051.1	1170.98	1290.86	0.861015
GO:0043449_alkene_metabolic_process	21	1	0.944253	-0.178492	1360	1051.1	1170.98	1290.86	0.861015
GO:0043507_positive_regulation_of_JNK_activity	21	1	0.944253	-0.178492	1360	1051.1	1170.98	1290.86	0.861015
GO:0043627_response_to_estrogen_stimulus	21	1	0.944253	-0.178492	1360	1051.1	1170.98	1290.86	0.861015
GO:0048515_spermatid_differentiation	21	1	0.944253	-0.178492	1360	1051.1	1170.98	1290.86	0.861015
GO:0050707_regulation_of_cytokine_secretion	21	1	0.944253	-0.178492	1360	1051.1	1170.98	1290.86	0.861015
GO:0051016_barbed-end_actin_filament_capping	21	1	0.944253	-0.178492	1360	1051.1	1170.98	1290.86	0.861015
GO:0051693_actin_filament_capping	21	1	0.944253	-0.178492	1360	1051.1	1170.98	1290.86	0.861015
GO:0006417_regulation_of_translation	89	4	0.891205	-0.17834	1362	1051.76	1171.67	1291.58	0.860257
GO:0007596_blood_coagulation	89	4	0.891205	-0.17834	1362	1051.76	1171.67	1291.58	0.860257
GO:0060249_anatomical_structure_homeostasis	67	3	0.88788	-0.177914	1363	1053.57	1173.35	1293.13	0.860858
GO:0009199_ribonucleoside_triphosphate_metabolic_process	45	2	0.881303	-0.17374	1364	1058.23	1178.15	1298.07	0.863746
GO:0051276_chromosome_organization_and_biogenesis	324	15	0.918024	-0.172801	1365	1058.96	1178.81	1298.66	0.863597
GO:0050817_coagulation	90	4	0.881303	-0.172742	1366	1060.01	1179.77	1299.53	0.863668
GO:0050863_regulation_of_T_cell_activation	68	3	0.874823	-0.171525	1367	1063.05	1182.45	1301.85	0.864996
GO:0043283_biopolymer_metabolic_process	4157	205	0.977871	-0.170908	1368	1063.21	1182.67	1302.13	0.864525
GO:0016044_membrane_organization_and_biogenesis	283	13	0.910887	-0.170047	1369	1063.6	1183.05	1302.5	0.864171
GO:0006351_transcription__DNA-dependent	1957	95	0.962588	-0.16774	1370	1065.03	1184.39	1303.75	0.864518
GO:0001656_metanephros_development	22	1	0.901332	-0.16748	1377	1078.21	1197.64	1317.07	0.869746
GO:0009156_ribonucleoside_monophosphate_biosynthetic_process	22	1	0.901332	-0.16748	1377	1078.21	1197.64	1317.07	0.869746
GO:0009161_ribonucleoside_monophosphate_metabolic_process	22	1	0.901332	-0.16748	1377	1078.21	1197.64	1317.07	0.869746
GO:0030835_negative_regulation_of_actin_filament_depolymerization	22	1	0.901332	-0.16748	1377	1078.21	1197.64	1317.07	0.869746
GO:0043392_negative_regulation_of_DNA_binding	22	1	0.901332	-0.16748	1377	1078.21	1197.64	1317.07	0.869746
GO:0045927_positive_regulation_of_growth	22	1	0.901332	-0.16748	1377	1078.21	1197.64	1317.07	0.869746
GO:0051262_protein_tetramerization	22	1	0.901332	-0.16748	1377	1078.21	1197.64	1317.07	0.869746
GO:0044271_nitrogen_compound_biosynthetic_process	91	4	0.871618	-0.167312	1378	1079.23	1198.8	1318.37	0.869956
GO:0007156_homophilic_cell_adhesion	113	5	0.877403	-0.167308	1379	1079.58	1199.2	1318.82	0.869616
GO:0006461_protein_complex_assembly	284	13	0.90768	-0.16693	1380	1079.77	1199.32	1318.87	0.869072
GO:0006643_membrane_lipid_metabolic_process	178	8	0.891205	-0.166725	1381	1079.94	1199.44	1318.94	0.86853
GO:0019748_secondary_metabolic_process	46	2	0.862144	-0.166185	1383	1082.43	1201.97	1321.51	0.869103
GO:0030832_regulation_of_actin_filament_length	46	2	0.862144	-0.166185	1383	1082.43	1201.97	1321.51	0.869103
GO:0032774_RNA_biosynthetic_process	1961	95	0.960624	-0.1626	1384	1085.95	1205.61	1325.27	0.871105
GO:0002449_lymphocyte_mediated_immunity	70	3	0.849828	-0.159422	1387	1090.34	1209.74	1329.14	0.872199
GO:0009259_ribonucleotide_metabolic_process	70	3	0.849828	-0.159422	1387	1090.34	1209.74	1329.14	0.872199
GO:0031667_response_to_nutrient_levels	70	3	0.849828	-0.159422	1387	1090.34	1209.74	1329.14	0.872199
GO:0030518_steroid_hormone_receptor_signaling_pathway	47	2	0.8438	-0.158976	1389	1092.39	1211.58	1330.77	0.872268
GO:0046777_protein_amino_acid_autophosphorylation	47	2	0.8438	-0.158976	1389	1092.39	1211.58	1330.77	0.872268
GO:0009100_glycoprotein_metabolic_process	137	6	0.868437	-0.157713	1390	1094.52	1213.64	1332.76	0.873122
GO:0006284_base-excision_repair	23	1	0.862144	-0.157275	1409	1108.17	1227.4	1346.63	0.871114
GO:0006584_catecholamine_metabolic_process	23	1	0.862144	-0.157275	1409	1108.17	1227.4	1346.63	0.871114
GO:0006752_group_transfer_coenzyme_metabolic_process	23	1	0.862144	-0.157275	1409	1108.17	1227.4	1346.63	0.871114
GO:0006809_nitric_oxide_biosynthetic_process	23	1	0.862144	-0.157275	1409	1108.17	1227.4	1346.63	0.871114
GO:0006826_iron_ion_transport	23	1	0.862144	-0.157275	1409	1108.17	1227.4	1346.63	0.871114
GO:0009166_nucleotide_catabolic_process	23	1	0.862144	-0.157275	1409	1108.17	1227.4	1346.63	0.871114
GO:0016339_calcium-dependent_cell-cell_adhesion	23	1	0.862144	-0.157275	1409	1108.17	1227.4	1346.63	0.871114
GO:0030042_actin_filament_depolymerization	23	1	0.862144	-0.157275	1409	1108.17	1227.4	1346.63	0.871114
GO:0030335_positive_regulation_of_cell_migration	23	1	0.862144	-0.157275	1409	1108.17	1227.4	1346.63	0.871114
GO:0030834_regulation_of_actin_filament_depolymerization	23	1	0.862144	-0.157275	1409	1108.17	1227.4	1346.63	0.871114
GO:0031647_regulation_of_protein_stability	23	1	0.862144	-0.157275	1409	1108.17	1227.4	1346.63	0.871114
GO:0032312_regulation_of_ARF_GTPase_activity	23	1	0.862144	-0.157275	1409	1108.17	1227.4	1346.63	0.871114
GO:0035264_multicellular_organism_growth	23	1	0.862144	-0.157275	1409	1108.17	1227.4	1346.63	0.871114
GO:0043193_positive_regulation_of_gene-specific_transcription	23	1	0.862144	-0.157275	1409	1108.17	1227.4	1346.63	0.871114
GO:0043506_regulation_of_JNK_activity	23	1	0.862144	-0.157275	1409	1108.17	1227.4	1346.63	0.871114
GO:0046209_nitric_oxide_metabolic_process	23	1	0.862144	-0.157275	1409	1108.17	1227.4	1346.63	0.871114
GO:0048568_embryonic_organ_development	23	1	0.862144	-0.157275	1409	1108.17	1227.4	1346.63	0.871114
GO:0050731_positive_regulation_of_peptidyl-tyrosine_phosphorylation	23	1	0.862144	-0.157275	1409	1108.17	1227.4	1346.63	0.871114
GO:0051100_negative_regulation_of_binding	23	1	0.862144	-0.157275	1409	1108.17	1227.4	1346.63	0.871114
GO:0006952_defense_response	497	23	0.917654	-0.156618	1410	1109.72	1228.83	1347.94	0.871511
GO:0051129_negative_regulation_of_cellular_component_organization_and_biogenesis	71	3	0.837858	-0.153692	1411	1112.98	1232.03	1351.08	0.873161
GO:0006928_cell_motility	352	16	0.901332	-0.153185	1413	1113.73	1232.79	1351.85	0.872463
GO:0051674_localization_of_cell	352	16	0.901332	-0.153185	1413	1113.73	1232.79	1351.85	0.872463
GO:0009967_positive_regulation_of_signal_transduction	160	7	0.867532	-0.152964	1415	1114.56	1233.43	1352.3	0.871682
GO:0048583_regulation_of_response_to_stimulus	160	7	0.867532	-0.152964	1415	1114.56	1233.43	1352.3	0.871682
GO:0007219_Notch_signaling_pathway	48	2	0.826221	-0.152094	1417	1117.23	1235.98	1354.73	0.872251
GO:0032535_regulation_of_cellular_component_size	48	2	0.826221	-0.152094	1417	1117.23	1235.98	1354.73	0.872251
GO:0007599_hemostasis	94	4	0.8438	-0.151986	1418	1117.73	1236.36	1354.99	0.871904
GO:0016192_vesicle-mediated_transport	458	21	0.909204	-0.150482	1419	1118.56	1237.02	1355.48	0.871755
GO:0043623_cellular_protein_complex_assembly	117	5	0.847406	-0.149035	1420	1119.76	1238.23	1356.7	0.871993
GO:0030001_metal_ion_transport	396	18	0.901332	-0.148379	1421	1120.28	1238.78	1357.28	0.871766
GO:0007369_gastrulation	24	1	0.826221	-0.147802	1427	1133.27	1251.25	1369.23	0.87684
GO:0018958_phenol_metabolic_process	24	1	0.826221	-0.147802	1427	1133.27	1251.25	1369.23	0.87684
GO:0031668_cellular_response_to_extracellular_stimulus	24	1	0.826221	-0.147802	1427	1133.27	1251.25	1369.23	0.87684
GO:0034330_cell_junction_assembly_and_maintenance	24	1	0.826221	-0.147802	1427	1133.27	1251.25	1369.23	0.87684
GO:0042311_vasodilation	24	1	0.826221	-0.147802	1427	1133.27	1251.25	1369.23	0.87684
GO:0043269_regulation_of_ion_transport	24	1	0.826221	-0.147802	1427	1133.27	1251.25	1369.23	0.87684
GO:0050776_regulation_of_immune_response	95	4	0.834918	-0.147182	1428	1134.46	1252.47	1370.48	0.87708
GO:0016540_protein_autoprocessing	49	2	0.80936	-0.145522	1431	1138.11	1255.56	1373.01	0.8774
GO:0030031_cell_projection_biogenesis	49	2	0.80936	-0.145522	1431	1138.11	1255.56	1373.01	0.8774
GO:0051090_regulation_of_transcription_factor_activity	49	2	0.80936	-0.145522	1431	1138.11	1255.56	1373.01	0.8774
GO:0015672_monovalent_inorganic_cation_transport	292	13	0.882812	-0.143706	1432	1138.68	1256.08	1373.48	0.877151
GO:0030182_neuron_differentiation	207	9	0.862144	-0.140785	1433	1142.44	1259.7	1376.96	0.879065
GO:0002252_immune_effector_process	119	5	0.833164	-0.140613	1434	1143.19	1260.46	1377.73	0.878982
GO:0006821_chloride_transport	50	2	0.793172	-0.139246	1436	1146.04	1263.06	1380.08	0.879568
GO:0009141_nucleoside_triphosphate_metabolic_process	50	2	0.793172	-0.139246	1436	1146.04	1263.06	1380.08	0.879568
GO:0000387_spliceosomal_snRNP_biogenesis	25	1	0.793172	-0.138994	1440	1154.5	1271.57	1388.64	0.883035
GO:0001935_endothelial_cell_proliferation	25	1	0.793172	-0.138994	1440	1154.5	1271.57	1388.64	0.883035
GO:0006383_transcription_from_RNA_polymerase_III_promoter	25	1	0.793172	-0.138994	1440	1154.5	1271.57	1388.64	0.883035
GO:0043543_protein_amino_acid_acylation	25	1	0.793172	-0.138994	1440	1154.5	1271.57	1388.64	0.883035
GO:0007249_I-kappaB_kinase_NF-kappaB_cascade	120	5	0.826221	-0.13657	1441	1157.94	1274.9	1391.86	0.884733
GO:0006323_DNA_packaging	98	4	0.80936	-0.133623	1442	1160.04	1276.92	1393.8	0.88552
GO:0044237_cellular_metabolic_process	6065	299	0.97757	-0.133601	1443	1160.06	1276.94	1393.82	0.88492
GO:0008406_gonad_development	51	2	0.77762	-0.133251	1445	1162	1278.74	1395.48	0.884941
GO:0048608_reproductive_structure_development	51	2	0.77762	-0.133251	1445	1162	1278.74	1395.48	0.884941
GO:0006402_mRNA_catabolic_process	26	1	0.762666	-0.130793	1451	1171.83	1288.48	1405.13	0.887994
GO:0006805_xenobiotic_metabolic_process	26	1	0.762666	-0.130793	1451	1171.83	1288.48	1405.13	0.887994
GO:0019751_polyol_metabolic_process	26	1	0.762666	-0.130793	1451	1171.83	1288.48	1405.13	0.887994
GO:0043407_negative_regulation_of_MAP_kinase_activity	26	1	0.762666	-0.130793	1451	1171.83	1288.48	1405.13	0.887994
GO:0046456_icosanoid_biosynthetic_process	26	1	0.762666	-0.130793	1451	1171.83	1288.48	1405.13	0.887994
GO:0048754_branching_morphogenesis_of_a_tube	26	1	0.762666	-0.130793	1451	1171.83	1288.48	1405.13	0.887994
GO:0006887_exocytosis	76	3	0.782736	-0.12795	1452	1174.9	1291.25	1407.6	0.889291
GO:0006519_amino_acid_and_derivative_metabolic_process	255	11	0.855382	-0.127562	1454	1175.44	1291.66	1407.88	0.888349
GO:0007268_synaptic_transmission	255	11	0.855382	-0.127562	1454	1175.44	1291.66	1407.88	0.888349
GO:0006289_nucleotide-excision_repair	52	2	0.762666	-0.127522	1457	1177.74	1293.84	1409.94	0.888016
GO:0009063_amino_acid_catabolic_process	52	2	0.762666	-0.127522	1457	1177.74	1293.84	1409.94	0.888016
GO:0009152_purine_ribonucleotide_biosynthetic_process	52	2	0.762666	-0.127522	1457	1177.74	1293.84	1409.94	0.888016
GO:0006457_protein_folding	145	6	0.820523	-0.127234	1458	1178.04	1294.1	1410.16	0.887586
GO:0002443_leukocyte_mediated_immunity	77	3	0.772571	-0.123335	1459	1181.52	1297.46	1413.4	0.88928
GO:0009953_dorsal_ventral_pattern_formation	27	1	0.734419	-0.123147	1465	1191.86	1307.49	1423.12	0.892485
GO:0044236_multicellular_organismal_metabolic_process	27	1	0.734419	-0.123147	1465	1191.86	1307.49	1423.12	0.892485
GO:0046165_alcohol_biosynthetic_process	27	1	0.734419	-0.123147	1465	1191.86	1307.49	1423.12	0.892485
GO:0046364_monosaccharide_biosynthetic_process	27	1	0.734419	-0.123147	1465	1191.86	1307.49	1423.12	0.892485
GO:0051054_positive_regulation_of_DNA_metabolic_process	27	1	0.734419	-0.123147	1465	1191.86	1307.49	1423.12	0.892485
GO:0051272_positive_regulation_of_cell_motility	27	1	0.734419	-0.123147	1465	1191.86	1307.49	1423.12	0.892485
GO:0006469_negative_regulation_of_protein_kinase_activity	53	2	0.748276	-0.122047	1469	1196.2	1311.88	1427.56	0.893043
GO:0006839_mitochondrial_transport	53	2	0.748276	-0.122047	1469	1196.2	1311.88	1427.56	0.893043
GO:0019058_viral_infectious_cycle	53	2	0.748276	-0.122047	1469	1196.2	1311.88	1427.56	0.893043
GO:0033673_negative_regulation_of_kinase_activity	53	2	0.748276	-0.122047	1469	1196.2	1311.88	1427.56	0.893043
GO:0022607_cellular_component_assembly	124	5	0.799569	-0.121451	1470	1196.75	1312.42	1428.09	0.892803
GO:0022008_neurogenesis	258	11	0.845436	-0.119839	1471	1198.11	1313.64	1429.17	0.893025
GO:0050657_nucleic_acid_transport	78	3	0.762666	-0.118883	1474	1200.14	1315.64	1431.14	0.892564
GO:0050658_RNA_transport	78	3	0.762666	-0.118883	1474	1200.14	1315.64	1431.14	0.892564
GO:0051236_establishment_of_RNA_localization	78	3	0.762666	-0.118883	1474	1200.14	1315.64	1431.14	0.892564
GO:0030522_intracellular_receptor-mediated_signaling_pathway	54	2	0.734419	-0.116813	1477	1204.03	1319.22	1434.41	0.893175
GO:0046651_lymphocyte_proliferation	54	2	0.734419	-0.116813	1477	1204.03	1319.22	1434.41	0.893175
GO:0051348_negative_regulation_of_transferase_activity	54	2	0.734419	-0.116813	1477	1204.03	1319.22	1434.41	0.893175
GO:0006958_complement_activation__classical_pathway	28	1	0.70819	-0.116008	1480	1211.14	1325.84	1440.54	0.895838
GO:0009062_fatty_acid_catabolic_process	28	1	0.70819	-0.116008	1480	1211.14	1325.84	1440.54	0.895838
GO:0046546_development_of_primary_male_sexual_characteristics	28	1	0.70819	-0.116008	1480	1211.14	1325.84	1440.54	0.895838
GO:0006403_RNA_localization	79	3	0.753012	-0.114589	1481	1213.39	1327.96	1442.53	0.896664
GO:0019538_protein_metabolic_process	2329	111	0.945064	-0.114543	1482	1213.52	1328.08	1442.64	0.89614
GO:0008152_metabolic_process	6506	320	0.975312	-0.113302	1483	1215.11	1329.46	1443.81	0.896467
GO:0044267_cellular_protein_metabolic_process	2290	109	0.943841	-0.113125	1484	1215.18	1329.49	1443.8	0.895883
GO:0006164_purine_nucleotide_biosynthetic_process	55	2	0.721066	-0.111809	1488	1219.06	1333.2	1447.34	0.895968
GO:0032943_mononuclear_cell_proliferation	55	2	0.721066	-0.111809	1488	1219.06	1333.2	1447.34	0.895968
GO:0034623_cellular_macromolecular_complex_disassembly	55	2	0.721066	-0.111809	1488	1219.06	1333.2	1447.34	0.895968
GO:0043624_cellular_protein_complex_disassembly	55	2	0.721066	-0.111809	1488	1219.06	1333.2	1447.34	0.895968
GO:0009057_macromolecule_catabolic_process	414	18	0.862144	-0.109925	1489	1221.95	1335.81	1449.67	0.897119
GO:0003007_heart_morphogenesis	29	1	0.683769	-0.109337	1495	1232.78	1346.01	1459.24	0.900341
GO:0006405_RNA_export_from_nucleus	29	1	0.683769	-0.109337	1495	1232.78	1346.01	1459.24	0.900341
GO:0007272_ensheathment_of_neurons	29	1	0.683769	-0.109337	1495	1232.78	1346.01	1459.24	0.900341
GO:0008366_axon_ensheathment	29	1	0.683769	-0.109337	1495	1232.78	1346.01	1459.24	0.900341
GO:0010001_glial_cell_differentiation	29	1	0.683769	-0.109337	1495	1232.78	1346.01	1459.24	0.900341
GO:0033554_cellular_response_to_stress	29	1	0.683769	-0.109337	1495	1232.78	1346.01	1459.24	0.900341
GO:0009058_biosynthetic_process	3245	156	0.953273	-0.108466	1496	1233.18	1346.3	1459.42	0.899933
GO:0048699_generation_of_neurons	241	10	0.822793	-0.107672	1497	1234.92	1347.93	1460.94	0.900421
GO:0000041_transition_metal_ion_transport	56	2	0.70819	-0.107024	1501	1237.47	1350.48	1463.49	0.89972
GO:0008154_actin_polymerization_and_or_depolymerization	56	2	0.70819	-0.107024	1501	1237.47	1350.48	1463.49	0.89972
GO:0043241_protein_complex_disassembly	56	2	0.70819	-0.107024	1501	1237.47	1350.48	1463.49	0.89972
GO:0051050_positive_regulation_of_transport	56	2	0.70819	-0.107024	1501	1237.47	1350.48	1463.49	0.89972
GO:0032269_negative_regulation_of_cellular_protein_metabolic_process	81	3	0.734419	-0.106448	1502	1238.02	1350.97	1463.92	0.899447
GO:0001763_morphogenesis_of_a_branching_structure	30	1	0.660977	-0.103096	1510	1248.63	1360.93	1473.23	0.901278
GO:0002440_production_of_molecular_mediator_of_immune_response	30	1	0.660977	-0.103096	1510	1248.63	1360.93	1473.23	0.901278
GO:0006029_proteoglycan_metabolic_process	30	1	0.660977	-0.103096	1510	1248.63	1360.93	1473.23	0.901278
GO:0006888_ER_to_Golgi_vesicle-mediated_transport	30	1	0.660977	-0.103096	1510	1248.63	1360.93	1473.23	0.901278
GO:0007173_epidermal_growth_factor_receptor_signaling_pathway	30	1	0.660977	-0.103096	1510	1248.63	1360.93	1473.23	0.901278
GO:0050708_regulation_of_protein_secretion	30	1	0.660977	-0.103096	1510	1248.63	1360.93	1473.23	0.901278
GO:0055067_monovalent_inorganic_cation_homeostasis	30	1	0.660977	-0.103096	1510	1248.63	1360.93	1473.23	0.901278
GO:0055085_transmembrane_transport	30	1	0.660977	-0.103096	1510	1248.63	1360.93	1473.23	0.901278
GO:0009059_macromolecule_biosynthetic_process	2793	133	0.944253	-0.099063	1511	1253.35	1365.24	1477.13	0.903534
GO:0006836_neurotransmitter_transport	83	3	0.716722	-0.098871	1513	1254.44	1366.17	1477.9	0.902954
GO:0051248_negative_regulation_of_protein_metabolic_process	83	3	0.716722	-0.098871	1513	1254.44	1366.17	1477.9	0.902954
GO:0051179_localization	2611	124	0.941721	-0.098865	1514	1254.55	1366.25	1477.95	0.902411
GO:0006818_hydrogen_transport	58	2	0.683769	-0.09807	1516	1256.07	1367.58	1479.09	0.902098
GO:0032984_macromolecular_complex_disassembly	58	2	0.683769	-0.09807	1516	1256.07	1367.58	1479.09	0.902098
GO:0050673_epithelial_cell_proliferation	31	1	0.639655	-0.097252	1517	1259.57	1370.81	1482.05	0.903632
GO:0048584_positive_regulation_of_response_to_stimulus	108	4	0.734419	-0.096479	1518	1260.26	1371.44	1482.62	0.903452
GO:0051345_positive_regulation_of_hydrolase_activity	84	3	0.70819	-0.095282	1519	1262.53	1373.35	1484.17	0.904115
GO:0051234_establishment_of_localization	2291	108	0.934773	-0.094919	1520	1262.63	1373.55	1484.47	0.903651
GO:0006576_biogenic_amine_metabolic_process	59	2	0.67218	-0.093882	1522	1265.36	1376.09	1486.82	0.904133
GO:0006633_fatty_acid_biosynthetic_process	59	2	0.67218	-0.093882	1522	1265.36	1376.09	1486.82	0.904133
GO:0019226_transmission_of_nerve_impulse	292	12	0.814903	-0.093327	1523	1266.29	1376.86	1487.43	0.904045
GO:0009617_response_to_bacterium	85	3	0.699858	-0.091819	1524	1268.42	1378.75	1489.08	0.904692
GO:0016054_organic_acid_catabolic_process	32	1	0.619666	-0.091775	1528	1273.63	1384.03	1494.43	0.905779
GO:0030521_androgen_receptor_signaling_pathway	32	1	0.619666	-0.091775	1528	1273.63	1384.03	1494.43	0.905779
GO:0043414_biopolymer_methylation	32	1	0.619666	-0.091775	1528	1273.63	1384.03	1494.43	0.905779
GO:0046395_carboxylic_acid_catabolic_process	32	1	0.619666	-0.091775	1528	1273.63	1384.03	1494.43	0.905779
GO:0006816_calcium_ion_transport	110	4	0.721066	-0.090331	1529	1274.52	1384.8	1495.08	0.90569
GO:0009150_purine_ribonucleotide_metabolic_process	60	2	0.660977	-0.089875	1530	1276.66	1386.88	1497.1	0.906458
GO:0050878_regulation_of_body_fluid_levels	111	4	0.71457	-0.087398	1531	1280.53	1390.2	1499.87	0.908034
GO:0006091_generation_of_precursor_metabolites_and_energy	228	9	0.782736	-0.086788	1532	1281.11	1390.73	1500.35	0.907787
GO:0006302_double-strand_break_repair	33	1	0.600888	-0.086638	1535	1285.95	1394.98	1504.01	0.908782
GO:0035270_endocrine_system_development	33	1	0.600888	-0.086638	1535	1285.95	1394.98	1504.01	0.908782
GO:0046034_ATP_metabolic_process	33	1	0.600888	-0.086638	1535	1285.95	1394.98	1504.01	0.908782
GO:0022415_viral_reproductive_process	61	2	0.650141	-0.086041	1536	1288.36	1397.32	1506.28	0.909714
GO:0010627_regulation_of_protein_kinase_cascade	137	5	0.723697	-0.082358	1538	1294.74	1403.19	1511.64	0.912347
GO:0015674_di-__tri-valent_inorganic_cation_transport	137	5	0.723697	-0.082358	1538	1294.74	1403.19	1511.64	0.912347
GO:0006310_DNA_recombination	88	3	0.675999	-0.082146	1539	1295.64	1404.02	1512.4	0.912294
GO:0046661_male_sex_differentiation	34	1	0.583215	-0.081815	1540	1299.64	1407.7	1515.76	0.914091
GO:0006139_nucleobase__nucleoside__nucleotide_and_nucleic_acid_metabolic_process	3022	143	0.938316	-0.080414	1541	1300.44	1408.46	1516.48	0.913991
GO:0009101_glycoprotein_biosynthetic_process	114	4	0.695765	-0.079126	1542	1302.23	1410.03	1517.83	0.914416
GO:0009308_amine_metabolic_process	300	12	0.793172	-0.078874	1543	1302.58	1410.31	1518.04	0.914005
GO:0051241_negative_regulation_of_multicellular_organismal_process	63	2	0.629502	-0.07886	1544	1304.55	1412.1	1519.65	0.914573
GO:0006511_ubiquitin-dependent_protein_catabolic_process	186	7	0.746264	-0.078423	1545	1305.15	1412.63	1520.11	0.914324
GO:0030100_regulation_of_endocytosis	35	1	0.566552	-0.077285	1548	1311.6	1418.65	1525.7	0.916441
GO:0032259_methylation	35	1	0.566552	-0.077285	1548	1311.6	1418.65	1525.7	0.916441
GO:0042063_gliogenesis	35	1	0.566552	-0.077285	1548	1311.6	1418.65	1525.7	0.916441
GO:0019941_modification-dependent_protein_catabolic_process	187	7	0.742274	-0.076365	1550	1312.98	1420.03	1527.08	0.916148
GO:0043632_modification-dependent_macromolecule_catabolic_process	187	7	0.742274	-0.076365	1550	1312.98	1420.03	1527.08	0.916148
GO:0007186_G-protein_coupled_receptor_protein_signaling_pathway	696	30	0.854712	-0.074834	1551	1315.16	1421.8	1528.44	0.916699
GO:0051603_proteolysis_involved_in_cellular_protein_catabolic_process	188	7	0.738325	-0.074355	1552	1316.04	1422.54	1529.04	0.916585
GO:0015931_nucleobase__nucleoside__nucleotide_and_nucleic_acid_transport	91	3	0.653714	-0.073461	1553	1317.7	1423.9	1530.1	0.916871
GO:0009201_ribonucleoside_triphosphate_biosynthetic_process	36	1	0.550814	-0.073027	1555	1322.39	1428.31	1534.23	0.918527
GO:0051261_protein_depolymerization	36	1	0.550814	-0.073027	1555	1322.39	1428.31	1534.23	0.918527
GO:0044257_cellular_protein_catabolic_process	190	7	0.730554	-0.070479	1556	1325.63	1431.3	1536.97	0.919859
GO:0006955_immune_response	550	23	0.829226	-0.069024	1557	1327.61	1433.02	1538.43	0.920373
GO:0001764_neuron_migration	37	1	0.535927	-0.069023	1560	1331.58	1436.77	1541.96	0.921006
GO:0009142_nucleoside_triphosphate_biosynthetic_process	37	1	0.535927	-0.069023	1560	1331.58	1436.77	1541.96	0.921006
GO:0040029_regulation_of_gene_expression__epigenetic	37	1	0.535927	-0.069023	1560	1331.58	1436.77	1541.96	0.921006
GO:0007601_visual_perception	191	7	0.726729	-0.06861	1562	1332.38	1437.47	1542.56	0.920275
GO:0050953_sensory_perception_of_light_stimulus	191	7	0.726729	-0.06861	1562	1332.38	1437.47	1542.56	0.920275
GO:0006886_intracellular_protein_transport	352	14	0.788666	-0.068071	1563	1334.3	1439.35	1544.4	0.920889
GO:0016032_viral_reproduction	67	2	0.59192	-0.066251	1565	1337.68	1442.71	1547.74	0.921859
GO:0046483_heterocycle_metabolic_process	67	2	0.59192	-0.066251	1565	1337.68	1442.71	1547.74	0.921859
GO:0006898_receptor-mediated_endocytosis	38	1	0.521824	-0.065254	1567	1343.93	1448.5	1553.07	0.924378
GO:0006944_membrane_fusion	38	1	0.521824	-0.065254	1567	1343.93	1448.5	1553.07	0.924378
GO:0030163_protein_catabolic_process	241	9	0.740514	-0.063434	1568	1346.25	1450.47	1554.69	0.925045
GO:0006163_purine_nucleotide_metabolic_process	68	2	0.583215	-0.063427	1569	1348.26	1452.28	1556.3	0.925609
GO:0009615_response_to_virus	95	3	0.626189	-0.063248	1570	1349.07	1453.04	1557.01	0.925503
GO:0006807_nitrogen_compound_metabolic_process	333	13	0.774117	-0.063221	1571	1349.15	1453.11	1557.07	0.924959
GO:0016053_organic_acid_biosynthetic_process	69	2	0.574763	-0.060723	1575	1354.78	1458.29	1561.8	0.925898
GO:0044242_cellular_lipid_catabolic_process	69	2	0.574763	-0.060723	1575	1354.78	1458.29	1561.8	0.925898
GO:0046394_carboxylic_acid_biosynthetic_process	69	2	0.574763	-0.060723	1575	1354.78	1458.29	1561.8	0.925898
GO:0051028_mRNA_transport	69	2	0.574763	-0.060723	1575	1354.78	1458.29	1561.8	0.925898
GO:0044248_cellular_catabolic_process	581	24	0.819111	-0.059315	1576	1355.98	1459.3	1562.62	0.925952
GO:0043285_biopolymer_catabolic_process	337	13	0.764929	-0.058064	1577	1361.57	1464.34	1567.11	0.928561
GO:0009607_response_to_biotic_stimulus	246	9	0.725463	-0.056064	1578	1363.65	1466.04	1568.43	0.929049
GO:0006334_nucleosome_assembly	71	2	0.558572	-0.055655	1579	1365.26	1467.5	1569.74	0.929386
GO:0042108_positive_regulation_of_cytokine_biosynthetic_process	41	1	0.483642	-0.055214	1580	1370.04	1471.97	1573.9	0.931627
GO:0043170_macromolecule_metabolic_process	5042	241	0.947811	-0.054709	1581	1371.24	1472.93	1574.62	0.931645
GO:0006401_RNA_catabolic_process	42	1	0.472126	-0.052244	1582	1377.84	1478.63	1579.42	0.934659
GO:0042742_defense_response_to_bacterium	73	2	0.543269	-0.051008	1583	1379.95	1480.44	1580.93	0.935212
GO:0006725_aromatic_compound_metabolic_process	101	3	0.588989	-0.050447	1584	1380.72	1481.04	1581.36	0.935
GO:0007605_sensory_perception_of_sound	128	4	0.619666	-0.049363	1587	1385.65	1485.39	1585.13	0.935974
GO:0016042_lipid_catabolic_process	128	4	0.619666	-0.049363	1587	1385.65	1485.39	1585.13	0.935974
GO:0050954_sensory_perception_of_mechanical_stimulus	128	4	0.619666	-0.049363	1587	1385.65	1485.39	1585.13	0.935974
GO:0022414_reproductive_process	275	10	0.721066	-0.049032	1588	1385.9	1485.58	1585.26	0.935504
GO:0048666_neuron_development	154	5	0.643809	-0.048691	1589	1387.19	1486.5	1585.81	0.935494
GO:0051707_response_to_other_organism	179	6	0.66467	-0.048685	1590	1387.54	1486.88	1586.22	0.935145
GO:0006022_aminoglycan_metabolic_process	44	1	0.450666	-0.046801	1594	1392.83	1491.48	1590.13	0.935684
GO:0009144_purine_nucleoside_triphosphate_metabolic_process	44	1	0.450666	-0.046801	1594	1392.83	1491.48	1590.13	0.935684
GO:0009205_purine_ribonucleoside_triphosphate_metabolic_process	44	1	0.450666	-0.046801	1594	1392.83	1491.48	1590.13	0.935684
GO:0030203_glycosaminoglycan_metabolic_process	44	1	0.450666	-0.046801	1594	1392.83	1491.48	1590.13	0.935684
GO:0009056_catabolic_process	686	28	0.80936	-0.044699	1595	1395.97	1494.49	1593.01	0.936984
GO:0006812_cation_transport	464	18	0.76924	-0.04416	1596	1399.79	1497.75	1595.71	0.93844
GO:0006575_amino_acid_derivative_metabolic_process	77	2	0.515047	-0.042835	1597	1402.23	1499.8	1597.37	0.939136
GO:0008033_tRNA_processing	46	1	0.431072	-0.041951	1598	1404.53	1501.58	1598.63	0.939662
GO:0006308_DNA_catabolic_process	47	1	0.4219	-0.039727	1599	1410.1	1506.35	1602.6	0.942058
GO:0045087_innate_immune_response	108	3	0.550814	-0.038646	1600	1412.65	1508.69	1604.73	0.942931
GO:0043123_positive_regulation_of_I-kappaB_kinase_NF-kappaB_cascade	80	2	0.495733	-0.037568	1601	1416.95	1512.5	1608.05	0.944722
GO:0031175_neurite_development	136	4	0.583215	-0.037469	1602	1417.24	1512.78	1608.32	0.944307
GO:0006486_protein_amino_acid_glycosylation	109	3	0.545761	-0.037194	1604	1417.89	1513.24	1608.59	0.943416
GO:0043413_biopolymer_glycosylation	109	3	0.545761	-0.037194	1604	1417.89	1513.24	1608.59	0.943416
GO:0007409_axonogenesis	111	3	0.535927	-0.034444	1605	1424.5	1518.83	1613.16	0.946312
GO:0031497_chromatin_assembly	82	2	0.483642	-0.034417	1606	1425.41	1519.56	1613.71	0.946177
GO:0001701_in_utero_embryonic_development	50	1	0.396586	-0.033762	1608	1427.87	1521.76	1615.65	0.946368
GO:0006354_RNA_elongation	50	1	0.396586	-0.033762	1608	1427.87	1521.76	1615.65	0.946368
GO:0003008_system_process	996	41	0.816267	-0.030096	1609	1436.59	1529.34	1622.09	0.950491
GO:0044249_cellular_biosynthetic_process	2665	120	0.892877	-0.029107	1610	1437.73	1530.2	1622.67	0.950435
GO:0043122_regulation_of_I-kappaB_kinase_NF-kappaB_cascade	86	2	0.461147	-0.028874	1611	1438.45	1530.78	1623.11	0.950205
GO:0006665_sphingolipid_metabolic_process	53	1	0.374138	-0.028722	1613	1442.38	1534.07	1625.76	0.951066
GO:0007411_axon_guidance	53	1	0.374138	-0.028722	1613	1442.38	1534.07	1625.76	0.951066
GO:0007005_mitochondrion_organization_and_biogenesis	87	2	0.455846	-0.027632	1614	1443.88	1535.24	1626.6	0.951202
GO:0044238_primary_metabolic_process	5883	279	0.940401	-0.027147	1615	1447	1537.79	1628.58	0.952192
GO:0065004_protein-DNA_complex_assembly	146	4	0.543269	-0.026377	1616	1448.96	1539.19	1629.42	0.952469
GO:0030030_cell_projection_organization_and_biogenesis	200	6	0.594879	-0.02581	1619	1449.81	1539.84	1629.87	0.951106
GO:0032990_cell_part_morphogenesis	200	6	0.594879	-0.02581	1619	1449.81	1539.84	1629.87	0.951106
GO:0048858_cell_projection_morphogenesis	200	6	0.594879	-0.02581	1619	1449.81	1539.84	1629.87	0.951106
GO:0006968_cellular_defense_response	55	1	0.360533	-0.025799	1620	1452.34	1541.86	1631.38	0.951765
GO:0006810_transport	2242	99	0.875603	-0.025401	1621	1452.96	1542.22	1631.48	0.9514
GO:0048667_neuron_morphogenesis_during_differentiation	119	3	0.499899	-0.025271	1623	1454.24	1543.21	1632.18	0.950838
GO:0048812_neurite_morphogenesis	119	3	0.499899	-0.025271	1623	1454.24	1543.21	1632.18	0.950838
GO:0006811_ion_transport	698	27	0.767036	-0.024917	1624	1454.42	1543.37	1632.32	0.950351
GO:0015992_proton_transport	56	1	0.354095	-0.024454	1625	1456.81	1545.37	1633.93	0.950997
GO:0015031_protein_transport	641	24	0.742439	-0.020292	1626	1466.97	1553.67	1640.37	0.955517
GO:0000904_cellular_morphogenesis_during_differentiation	125	3	0.475903	-0.01998	1627	1467.94	1554.34	1640.74	0.955341
GO:0045184_establishment_of_protein_localization	642	24	0.741283	-0.019907	1628	1467.97	1554.39	1640.81	0.954785
GO:0006367_transcription_initiation_from_RNA_polymerase_II_promoter	60	1	0.330489	-0.019755	1631	1469.7	1555.94	1642.18	0.953979
GO:0007126_meiosis	60	1	0.330489	-0.019755	1631	1469.7	1555.94	1642.18	0.953979
GO:0051327_M_phase_of_meiotic_cell_cycle	60	1	0.330489	-0.019755	1631	1469.7	1555.94	1642.18	0.953979
GO:0033036_macromolecule_localization	735	28	0.755402	-0.019216	1632	1470.7	1556.66	1642.62	0.953836
GO:0051321_meiotic_cell_cycle	61	1	0.325071	-0.018731	1633	1473.43	1558.9	1644.37	0.954623
GO:0008104_protein_localization	696	26	0.74075	-0.017018	1634	1477.4	1562.06	1646.72	0.955973
GO:0065002_intracellular_protein_transport_across_a_membrane	63	1	0.314751	-0.016844	1635	1479.06	1563.41	1647.76	0.956214
GO:0006508_proteolysis	618	22	0.705898	-0.012736	1636	1489.36	1571.26	1653.16	0.960428
GO:0006352_transcription_initiation	72	1	0.275407	-0.010466	1637	1495.79	1576.41	1657.03	0.962987
GO:0007200_G-protein_signaling__coupled_to_IP3_second_messenger_(phospholipase_C_activating)	73	1	0.271634	-0.009929	1638	1497.24	1577.64	1658.04	0.96315
GO:0016070_RNA_metabolic_process	2392	101	0.837274	-0.006935	1639	1505.56	1584.58	1663.6	0.966797
GO:0006333_chromatin_assembly_or_disassembly	119	2	0.333266	-0.006625	1640	1506.93	1585.66	1664.39	0.966866
GO:0007389_pattern_specification_process	120	2	0.330489	-0.006331	1641	1507.48	1586.06	1664.64	0.96652
GO:0003002_regionalization	85	1	0.233286	-0.005285	1643	1509.79	1587.86	1665.93	0.966439
GO:0006399_tRNA_metabolic_process	85	1	0.233286	-0.005285	1643	1509.79	1587.86	1665.93	0.966439
GO:0043933_macromolecular_complex_subunit_organization	567	18	0.629502	-0.004583	1644	1511.83	1589.29	1666.75	0.966721
GO:0000003_reproduction	470	14	0.59066	-0.004202	1646	1512.99	1590.17	1667.35	0.966081
GO:0007600_sensory_perception	470	14	0.59066	-0.004202	1646	1512.99	1590.17	1667.35	0.966081
GO:0016071_mRNA_metabolic_process	288	7	0.481962	-0.003638	1647	1514.77	1591.52	1668.27	0.966315
GO:0050877_neurological_system_process	751	25	0.660097	-0.003343	1648	1515.36	1592.01	1668.66	0.966025
GO:0010467_gene_expression	2815	118	0.831211	-0.002983	1649	1516.29	1592.7	1669.11	0.965858
GO:0006325_establishment_and_or_maintenance_of_chromatin_architecture	266	6	0.447278	-0.002876	1650	1516.54	1592.96	1669.38	0.96543
GO:0034621_cellular_macromolecular_complex_subunit_organization	406	11	0.537247	-0.002809	1651	1516.77	1593.11	1669.45	0.964936
GO:0065003_macromolecular_complex_assembly	513	15	0.579804	-0.00263	1652	1517.27	1593.38	1669.49	0.964516
GO:0016568_chromatin_modification	179	3	0.332335	-0.002187	1653	1518.22	1593.98	1669.74	0.964295
GO:0034470_ncRNA_processing	107	1	0.185321	-0.001669	1654	1519.67	1594.87	1670.07	0.96425
GO:0007283_spermatogenesis	187	3	0.318117	-0.001555	1656	1519.98	1595.1	1670.22	0.963225
GO:0048232_male_gamete_generation	187	3	0.318117	-0.001555	1656	1519.98	1595.1	1670.22	0.963225
GO:0007276_gamete_generation	224	4	0.354095	-0.001358	1657	1520.54	1595.54	1670.54	0.962909
GO:0007608_sensory_perception_of_smell	111	1	0.178642	-0.001354	1658	1520.61	1595.63	1670.65	0.962382
GO:0006397_mRNA_processing	258	5	0.384289	-0.00126	1659	1520.67	1595.71	1670.75	0.961851
GO:0034622_cellular_macromolecular_complex_assembly	350	8	0.453241	-0.00118	1660	1520.86	1595.83	1670.8	0.961343
GO:0006412_translation	339	7	0.409455	-0.000614	1661	1522.16	1596.75	1671.34	0.961318
GO:0000375_RNA_splicing__via_transesterification_reactions	137	1	0.144739	-0.000347	1664	1522.92	1597.35	1671.78	0.959946
GO:0000377_RNA_splicing__via_transesterification_reactions_with_bulged_adenosine_as_nucleophile	137	1	0.144739	-0.000347	1664	1522.92	1597.35	1671.78	0.959946
GO:0000398_nuclear_mRNA_splicing__via_spliceosome	137	1	0.144739	-0.000347	1664	1522.92	1597.35	1671.78	0.959946
GO:0007606_sensory_perception_of_chemical_stimulus	146	1	0.135817	-0.000216	1665	1523.23	1597.58	1671.93	0.959508
GO:0008380_RNA_splicing	232	3	0.256413	-0.000216	1666	1523.23	1597.58	1671.93	0.958932
GO:0019953_sexual_reproduction	272	4	0.291608	-0.000185	1667	1523.34	1597.64	1671.94	0.958392
GO:0006396_RNA_processing	398	7	0.348757	-6.7e-05	1668	1523.51	1597.76	1672.01	0.95789
GO:0022613_ribonucleoprotein_complex_biogenesis_and_assembly	173	1	0.11462	-5.2e-05	1669	1523.51	1597.76	1672.01	0.957316
GO:0000185_activation_of_MAPKKK_activity	5	0	0	0	1836	1710.93	1778.93	1846.93	0.968916
GO:0000270_peptidoglycan_metabolic_process	5	0	0	0	1836	1710.93	1778.93	1846.93	0.968916
GO:0000305_response_to_oxygen_radical	5	0	0	0	1836	1710.93	1778.93	1846.93	0.968916
GO:0001580_detection_of_chemical_stimulus_involved_in_sensory_perception_of_bitter_taste	5	0	0	0	1836	1710.93	1778.93	1846.93	0.968916
GO:0001773_myeloid_dendritic_cell_activation	5	0	0	0	1836	1710.93	1778.93	1846.93	0.968916
GO:0001912_positive_regulation_of_leukocyte_mediated_cytotoxicity	5	0	0	0	1836	1710.93	1778.93	1846.93	0.968916
GO:0002016_regulation_of_blood_volume_by_renin-angiotensin	5	0	0	0	1836	1710.93	1778.93	1846.93	0.968916
GO:0002076_osteoblast_development	5	0	0	0	1836	1710.93	1778.93	1846.93	0.968916
GO:0002369_T_cell_cytokine_production	5	0	0	0	1836	1710.93	1778.93	1846.93	0.968916
GO:0002438_acute_inflammatory_response_to_antigenic_stimulus	5	0	0	0	1836	1710.93	1778.93	1846.93	0.968916
GO:0002524_hypersensitivity	5	0	0	0	1836	1710.93	1778.93	1846.93	0.968916
GO:0002673_regulation_of_acute_inflammatory_response	5	0	0	0	1836	1710.93	1778.93	1846.93	0.968916
GO:0002711_positive_regulation_of_T_cell_mediated_immunity	5	0	0	0	1836	1710.93	1778.93	1846.93	0.968916
GO:0002717_positive_regulation_of_natural_killer_cell_mediated_immunity	5	0	0	0	1836	1710.93	1778.93	1846.93	0.968916
GO:0002724_regulation_of_T_cell_cytokine_production	5	0	0	0	1836	1710.93	1778.93	1846.93	0.968916
GO:0005984_disaccharide_metabolic_process	5	0	0	0	1836	1710.93	1778.93	1846.93	0.968916
GO:0006072_glycerol-3-phosphate_metabolic_process	5	0	0	0	1836	1710.93	1778.93	1846.93	0.968916
GO:0006337_nucleosome_disassembly	5	0	0	0	1836	1710.93	1778.93	1846.93	0.968916
GO:0006390_transcription_from_mitochondrial_promoter	5	0	0	0	1836	1710.93	1778.93	1846.93	0.968916
GO:0006467_protein_thiol-disulfide_exchange	5	0	0	0	1836	1710.93	1778.93	1846.93	0.968916
GO:0006527_arginine_catabolic_process	5	0	0	0	1836	1710.93	1778.93	1846.93	0.968916
GO:0006546_glycine_catabolic_process	5	0	0	0	1836	1710.93	1778.93	1846.93	0.968916
GO:0006548_histidine_catabolic_process	5	0	0	0	1836	1710.93	1778.93	1846.93	0.968916
GO:0006572_tyrosine_catabolic_process	5	0	0	0	1836	1710.93	1778.93	1846.93	0.968916
GO:0006599_phosphagen_metabolic_process	5	0	0	0	1836	1710.93	1778.93	1846.93	0.968916
GO:0006600_creatine_metabolic_process	5	0	0	0	1836	1710.93	1778.93	1846.93	0.968916
GO:0006622_protein_targeting_to_lysosome	5	0	0	0	1836	1710.93	1778.93	1846.93	0.968916
GO:0006658_phosphatidylserine_metabolic_process	5	0	0	0	1836	1710.93	1778.93	1846.93	0.968916
GO:0006911_phagocytosis__engulfment	5	0	0	0	1836	1710.93	1778.93	1846.93	0.968916
GO:0007025_beta-tubulin_folding	5	0	0	0	1836	1710.93	1778.93	1846.93	0.968916
GO:0007128_meiotic_prophase_I	5	0	0	0	1836	1710.93	1778.93	1846.93	0.968916
GO:0007129_synapsis	5	0	0	0	1836	1710.93	1778.93	1846.93	0.968916
GO:0007341_penetration_of_zona_pellucida	5	0	0	0	1836	1710.93	1778.93	1846.93	0.968916
GO:0007386_compartment_specification	5	0	0	0	1836	1710.93	1778.93	1846.93	0.968916
GO:0007413_axonal_fasciculation	5	0	0	0	1836	1710.93	1778.93	1846.93	0.968916
GO:0007439_ectodermal_gut_development	5	0	0	0	1836	1710.93	1778.93	1846.93	0.968916
GO:0007598_blood_coagulation__extrinsic_pathway	5	0	0	0	1836	1710.93	1778.93	1846.93	0.968916
GO:0007620_copulation	5	0	0	0	1836	1710.93	1778.93	1846.93	0.968916
GO:0008045_motor_axon_guidance	5	0	0	0	1836	1710.93	1778.93	1846.93	0.968916
GO:0008306_associative_learning	5	0	0	0	1836	1710.93	1778.93	1846.93	0.968916
GO:0008343_adult_feeding_behavior	5	0	0	0	1836	1710.93	1778.93	1846.93	0.968916
GO:0008635_caspase_activation_via_cytochrome_c	5	0	0	0	1836	1710.93	1778.93	1846.93	0.968916
GO:0009077_histidine_family_amino_acid_catabolic_process	5	0	0	0	1836	1710.93	1778.93	1846.93	0.968916
GO:0009113_purine_base_biosynthetic_process	5	0	0	0	1836	1710.93	1778.93	1846.93	0.968916
GO:0009154_purine_ribonucleotide_catabolic_process	5	0	0	0	1836	1710.93	1778.93	1846.93	0.968916
GO:0009164_nucleoside_catabolic_process	5	0	0	0	1836	1710.93	1778.93	1846.93	0.968916
GO:0009253_peptidoglycan_catabolic_process	5	0	0	0	1836	1710.93	1778.93	1846.93	0.968916
GO:0009791_post-embryonic_development	5	0	0	0	1836	1710.93	1778.93	1846.93	0.968916
GO:0009950_dorsal_ventral_axis_specification	5	0	0	0	1836	1710.93	1778.93	1846.93	0.968916
GO:0009994_oocyte_differentiation	5	0	0	0	1836	1710.93	1778.93	1846.93	0.968916
GO:0010257_NADH_dehydrogenase_complex_assembly	5	0	0	0	1836	1710.93	1778.93	1846.93	0.968916
GO:0010332_response_to_gamma_radiation	5	0	0	0	1836	1710.93	1778.93	1846.93	0.968916
GO:0014015_positive_regulation_of_gliogenesis	5	0	0	0	1836	1710.93	1778.93	1846.93	0.968916
GO:0015781_pyrimidine_nucleotide-sugar_transport	5	0	0	0	1836	1710.93	1778.93	1846.93	0.968916
GO:0015904_tetracycline_transport	5	0	0	0	1836	1710.93	1778.93	1846.93	0.968916
GO:0015988_energy_coupled_proton_transport__against_electrochemical_gradient	5	0	0	0	1836	1710.93	1778.93	1846.93	0.968916
GO:0016255_attachment_of_GPI_anchor_to_protein	5	0	0	0	1836	1710.93	1778.93	1846.93	0.968916
GO:0016574_histone_ubiquitination	5	0	0	0	1836	1710.93	1778.93	1846.93	0.968916
GO:0016584_nucleosome_positioning	5	0	0	0	1836	1710.93	1778.93	1846.93	0.968916
GO:0018345_protein_palmitoylation	5	0	0	0	1836	1710.93	1778.93	1846.93	0.968916
GO:0019080_viral_genome_expression	5	0	0	0	1836	1710.93	1778.93	1846.93	0.968916
GO:0019083_viral_transcription	5	0	0	0	1836	1710.93	1778.93	1846.93	0.968916
GO:0019236_response_to_pheromone	5	0	0	0	1836	1710.93	1778.93	1846.93	0.968916
GO:0019934_cGMP-mediated_signaling	5	0	0	0	1836	1710.93	1778.93	1846.93	0.968916
GO:0021511_spinal_cord_patterning	5	0	0	0	1836	1710.93	1778.93	1846.93	0.968916
GO:0021515_cell_differentiation_in_spinal_cord	5	0	0	0	1836	1710.93	1778.93	1846.93	0.968916
GO:0021534_cell_proliferation_in_hindbrain	5	0	0	0	1836	1710.93	1778.93	1846.93	0.968916
GO:0021587_cerebellum_morphogenesis	5	0	0	0	1836	1710.93	1778.93	1846.93	0.968916
GO:0021696_cerebellar_cortex_morphogenesis	5	0	0	0	1836	1710.93	1778.93	1846.93	0.968916
GO:0021924_cell_proliferation_in_the_external_granule_layer	5	0	0	0	1836	1710.93	1778.93	1846.93	0.968916
GO:0021930_granule_cell_precursor_proliferation	5	0	0	0	1836	1710.93	1778.93	1846.93	0.968916
GO:0021936_regulation_of_granule_cell_precursor_proliferation	5	0	0	0	1836	1710.93	1778.93	1846.93	0.968916
GO:0021940_positive_regulation_of_granule_cell_precursor_proliferation	5	0	0	0	1836	1710.93	1778.93	1846.93	0.968916
GO:0022614_membrane_to_membrane_docking	5	0	0	0	1836	1710.93	1778.93	1846.93	0.968916
GO:0030146_diuresis	5	0	0	0	1836	1710.93	1778.93	1846.93	0.968916
GO:0030238_male_sex_determination	5	0	0	0	1836	1710.93	1778.93	1846.93	0.968916
GO:0030319_cellular_di-__tri-valent_inorganic_anion_homeostasis	5	0	0	0	1836	1710.93	1778.93	1846.93	0.968916
GO:0030643_cellular_phosphate_ion_homeostasis	5	0	0	0	1836	1710.93	1778.93	1846.93	0.968916
GO:0030728_ovulation	5	0	0	0	1836	1710.93	1778.93	1846.93	0.968916
GO:0030838_positive_regulation_of_actin_filament_polymerization	5	0	0	0	1836	1710.93	1778.93	1846.93	0.968916
GO:0031294_lymphocyte_costimulation	5	0	0	0	1836	1710.93	1778.93	1846.93	0.968916
GO:0031295_T_cell_costimulation	5	0	0	0	1836	1710.93	1778.93	1846.93	0.968916
GO:0031343_positive_regulation_of_cell_killing	5	0	0	0	1836	1710.93	1778.93	1846.93	0.968916
GO:0031498_chromatin_disassembly	5	0	0	0	1836	1710.93	1778.93	1846.93	0.968916
GO:0031529_ruffle_organization_and_biogenesis	5	0	0	0	1836	1710.93	1778.93	1846.93	0.968916
GO:0031571_G1_DNA_damage_checkpoint	5	0	0	0	1836	1710.93	1778.93	1846.93	0.968916
GO:0031572_G2_M_transition_DNA_damage_checkpoint	5	0	0	0	1836	1710.93	1778.93	1846.93	0.968916
GO:0031576_G2_M_transition_checkpoint	5	0	0	0	1836	1710.93	1778.93	1846.93	0.968916
GO:0031670_cellular_response_to_nutrient	5	0	0	0	1836	1710.93	1778.93	1846.93	0.968916
GO:0032024_positive_regulation_of_insulin_secretion	5	0	0	0	1836	1710.93	1778.93	1846.93	0.968916
GO:0032272_negative_regulation_of_protein_polymerization	5	0	0	0	1836	1710.93	1778.93	1846.93	0.968916
GO:0032604_granulocyte_macrophage_colony-stimulating_factor_production	5	0	0	0	1836	1710.93	1778.93	1846.93	0.968916
GO:0032607_interferon-alpha_production	5	0	0	0	1836	1710.93	1778.93	1846.93	0.968916
GO:0032612_interleukin-1_production	5	0	0	0	1836	1710.93	1778.93	1846.93	0.968916
GO:0032680_regulation_of_tumor_necrosis_factor_production	5	0	0	0	1836	1710.93	1778.93	1846.93	0.968916
GO:0032981_mitochondrial_respiratory_chain_complex_I_assembly	5	0	0	0	1836	1710.93	1778.93	1846.93	0.968916
GO:0032986_protein-DNA_complex_disassembly	5	0	0	0	1836	1710.93	1778.93	1846.93	0.968916
GO:0033108_mitochondrial_respiratory_chain_complex_assembly	5	0	0	0	1836	1710.93	1778.93	1846.93	0.968916
GO:0033209_tumor_necrosis_factor-mediated_signaling_pathway	5	0	0	0	1836	1710.93	1778.93	1846.93	0.968916
GO:0035115_embryonic_forelimb_morphogenesis	5	0	0	0	1836	1710.93	1778.93	1846.93	0.968916
GO:0035136_forelimb_morphogenesis	5	0	0	0	1836	1710.93	1778.93	1846.93	0.968916
GO:0035249_synaptic_transmission__glutamatergic	5	0	0	0	1836	1710.93	1778.93	1846.93	0.968916
GO:0042053_regulation_of_dopamine_metabolic_process	5	0	0	0	1836	1710.93	1778.93	1846.93	0.968916
GO:0042069_regulation_of_catecholamine_metabolic_process	5	0	0	0	1836	1710.93	1778.93	1846.93	0.968916
GO:0042177_negative_regulation_of_protein_catabolic_process	5	0	0	0	1836	1710.93	1778.93	1846.93	0.968916
GO:0042253_granulocyte_macrophage_colony-stimulating_factor_biosynthetic_process	5	0	0	0	1836	1710.93	1778.93	1846.93	0.968916
GO:0042304_regulation_of_fatty_acid_biosynthetic_process	5	0	0	0	1836	1710.93	1778.93	1846.93	0.968916
GO:0042439_ethanolamine_and_derivative_metabolic_process	5	0	0	0	1836	1710.93	1778.93	1846.93	0.968916
GO:0042447_hormone_catabolic_process	5	0	0	0	1836	1710.93	1778.93	1846.93	0.968916
GO:0042462_eye_photoreceptor_cell_development	5	0	0	0	1836	1710.93	1778.93	1846.93	0.968916
GO:0042522_regulation_of_tyrosine_phosphorylation_of_Stat5_protein	5	0	0	0	1836	1710.93	1778.93	1846.93	0.968916
GO:0042535_positive_regulation_of_tumor_necrosis_factor_biosynthetic_process	5	0	0	0	1836	1710.93	1778.93	1846.93	0.968916
GO:0042769_DNA_damage_response__detection_of_DNA_damage	5	0	0	0	1836	1710.93	1778.93	1846.93	0.968916
GO:0042791_5S_class_rRNA_transcription	5	0	0	0	1836	1710.93	1778.93	1846.93	0.968916
GO:0042797_tRNA_transcription_from_RNA_polymerase_III_promoter	5	0	0	0	1836	1710.93	1778.93	1846.93	0.968916
GO:0043029_T_cell_homeostasis	5	0	0	0	1836	1710.93	1778.93	1846.93	0.968916
GO:0043044_ATP-dependent_chromatin_remodeling	5	0	0	0	1836	1710.93	1778.93	1846.93	0.968916
GO:0043114_regulation_of_vascular_permeability	5	0	0	0	1836	1710.93	1778.93	1846.93	0.968916
GO:0043124_negative_regulation_of_I-kappaB_kinase_NF-kappaB_cascade	5	0	0	0	1836	1710.93	1778.93	1846.93	0.968916
GO:0043244_regulation_of_protein_complex_disassembly	5	0	0	0	1836	1710.93	1778.93	1846.93	0.968916
GO:0043249_erythrocyte_maturation	5	0	0	0	1836	1710.93	1778.93	1846.93	0.968916
GO:0043254_regulation_of_protein_complex_assembly	5	0	0	0	1836	1710.93	1778.93	1846.93	0.968916
GO:0043488_regulation_of_mRNA_stability	5	0	0	0	1836	1710.93	1778.93	1846.93	0.968916
GO:0043491_protein_kinase_B_signaling_cascade	5	0	0	0	1836	1710.93	1778.93	1846.93	0.968916
GO:0043535_regulation_of_blood_vessel_endothelial_cell_migration	5	0	0	0	1836	1710.93	1778.93	1846.93	0.968916
GO:0045022_early_endosome_to_late_endosome_transport	5	0	0	0	1836	1710.93	1778.93	1846.93	0.968916
GO:0045061_thymic_T_cell_selection	5	0	0	0	1836	1710.93	1778.93	1846.93	0.968916
GO:0045071_negative_regulation_of_viral_genome_replication	5	0	0	0	1836	1710.93	1778.93	1846.93	0.968916
GO:0045176_apical_protein_localization	5	0	0	0	1836	1710.93	1778.93	1846.93	0.968916
GO:0045342_MHC_class_II_biosynthetic_process	5	0	0	0	1836	1710.93	1778.93	1846.93	0.968916
GO:0045346_regulation_of_MHC_class_II_biosynthetic_process	5	0	0	0	1836	1710.93	1778.93	1846.93	0.968916
GO:0045349_interferon-alpha_biosynthetic_process	5	0	0	0	1836	1710.93	1778.93	1846.93	0.968916
GO:0045354_regulation_of_interferon-alpha_biosynthetic_process	5	0	0	0	1836	1710.93	1778.93	1846.93	0.968916
GO:0045410_positive_regulation_of_interleukin-6_biosynthetic_process	5	0	0	0	1836	1710.93	1778.93	1846.93	0.968916
GO:0045671_negative_regulation_of_osteoclast_differentiation	5	0	0	0	1836	1710.93	1778.93	1846.93	0.968916
GO:0045687_positive_regulation_of_glial_cell_differentiation	5	0	0	0	1836	1710.93	1778.93	1846.93	0.968916
GO:0045739_positive_regulation_of_DNA_repair	5	0	0	0	1836	1710.93	1778.93	1846.93	0.968916
GO:0045749_negative_regulation_of_S_phase_of_mitotic_cell_cycle	5	0	0	0	1836	1710.93	1778.93	1846.93	0.968916
GO:0045822_negative_regulation_of_heart_contraction	5	0	0	0	1836	1710.93	1778.93	1846.93	0.968916
GO:0045948_positive_regulation_of_translational_initiation	5	0	0	0	1836	1710.93	1778.93	1846.93	0.968916
GO:0045954_positive_regulation_of_natural_killer_cell_mediated_cytotoxicity	5	0	0	0	1836	1710.93	1778.93	1846.93	0.968916
GO:0045980_negative_regulation_of_nucleotide_metabolic_process	5	0	0	0	1836	1710.93	1778.93	1846.93	0.968916
GO:0046325_negative_regulation_of_glucose_import	5	0	0	0	1836	1710.93	1778.93	1846.93	0.968916
GO:0046461_neutral_lipid_catabolic_process	5	0	0	0	1836	1710.93	1778.93	1846.93	0.968916
GO:0046479_glycosphingolipid_catabolic_process	5	0	0	0	1836	1710.93	1778.93	1846.93	0.968916
GO:0046716_muscle_maintenance	5	0	0	0	1836	1710.93	1778.93	1846.93	0.968916
GO:0046835_carbohydrate_phosphorylation	5	0	0	0	1836	1710.93	1778.93	1846.93	0.968916
GO:0047497_mitochondrion_transport_along_microtubule	5	0	0	0	1836	1710.93	1778.93	1846.93	0.968916
GO:0048265_response_to_pain	5	0	0	0	1836	1710.93	1778.93	1846.93	0.968916
GO:0048340_paraxial_mesoderm_morphogenesis	5	0	0	0	1836	1710.93	1778.93	1846.93	0.968916
GO:0048384_retinoic_acid_receptor_signaling_pathway	5	0	0	0	1836	1710.93	1778.93	1846.93	0.968916
GO:0048535_lymph_node_development	5	0	0	0	1836	1710.93	1778.93	1846.93	0.968916
GO:0048567_ectodermal_gut_morphogenesis	5	0	0	0	1836	1710.93	1778.93	1846.93	0.968916
GO:0048678_response_to_axon_injury	5	0	0	0	1836	1710.93	1778.93	1846.93	0.968916
GO:0048820_hair_follicle_maturation	5	0	0	0	1836	1710.93	1778.93	1846.93	0.968916
GO:0050432_catecholamine_secretion	5	0	0	0	1836	1710.93	1778.93	1846.93	0.968916
GO:0050433_regulation_of_catecholamine_secretion	5	0	0	0	1836	1710.93	1778.93	1846.93	0.968916
GO:0050482_arachidonic_acid_secretion	5	0	0	0	1836	1710.93	1778.93	1846.93	0.968916
GO:0050691_regulation_of_defense_response_to_virus_by_host	5	0	0	0	1836	1710.93	1778.93	1846.93	0.968916
GO:0050773_regulation_of_dendrite_development	5	0	0	0	1836	1710.93	1778.93	1846.93	0.968916
GO:0050828_regulation_of_liquid_surface_tension	5	0	0	0	1836	1710.93	1778.93	1846.93	0.968916
GO:0050856_regulation_of_T_cell_receptor_signaling_pathway	5	0	0	0	1836	1710.93	1778.93	1846.93	0.968916
GO:0050890_cognition	5	0	0	0	1836	1710.93	1778.93	1846.93	0.968916
GO:0051324_prophase	5	0	0	0	1836	1710.93	1778.93	1846.93	0.968916
GO:0055007_cardiac_muscle_cell_differentiation	5	0	0	0	1836	1710.93	1778.93	1846.93	0.968916
GO:0055061_di-__tri-valent_inorganic_anion_homeostasis	5	0	0	0	1836	1710.93	1778.93	1846.93	0.968916
GO:0055062_phosphate_ion_homeostasis	5	0	0	0	1836	1710.93	1778.93	1846.93	0.968916
GO:0001708_cell_fate_specification	15	0	0	0	1857	1730.85	1797.8	1864.75	0.968121
GO:0001756_somitogenesis	15	0	0	0	1857	1730.85	1797.8	1864.75	0.968121
GO:0001824_blastocyst_development	15	0	0	0	1857	1730.85	1797.8	1864.75	0.968121
GO:0003014_renal_system_process	15	0	0	0	1857	1730.85	1797.8	1864.75	0.968121
GO:0006801_superoxide_metabolic_process	15	0	0	0	1857	1730.85	1797.8	1864.75	0.968121
GO:0006900_membrane_budding	15	0	0	0	1857	1730.85	1797.8	1864.75	0.968121
GO:0007043_cell-cell_junction_assembly	15	0	0	0	1857	1730.85	1797.8	1864.75	0.968121
GO:0007194_negative_regulation_of_adenylate_cyclase_activity	15	0	0	0	1857	1730.85	1797.8	1864.75	0.968121
GO:0007214_gamma-aminobutyric_acid_signaling_pathway	15	0	0	0	1857	1730.85	1797.8	1864.75	0.968121
GO:0009267_cellular_response_to_starvation	15	0	0	0	1857	1730.85	1797.8	1864.75	0.968121
GO:0009798_axis_specification	15	0	0	0	1857	1730.85	1797.8	1864.75	0.968121
GO:0009988_cell-cell_recognition	15	0	0	0	1857	1730.85	1797.8	1864.75	0.968121
GO:0017148_negative_regulation_of_translation	15	0	0	0	1857	1730.85	1797.8	1864.75	0.968121
GO:0030178_negative_regulation_of_Wnt_receptor_signaling_pathway	15	0	0	0	1857	1730.85	1797.8	1864.75	0.968121
GO:0031280_negative_regulation_of_cyclase_activity	15	0	0	0	1857	1730.85	1797.8	1864.75	0.968121
GO:0042558_pteridine_and_derivative_metabolic_process	15	0	0	0	1857	1730.85	1797.8	1864.75	0.968121
GO:0045089_positive_regulation_of_innate_immune_response	15	0	0	0	1857	1730.85	1797.8	1864.75	0.968121
GO:0045494_photoreceptor_cell_maintenance	15	0	0	0	1857	1730.85	1797.8	1864.75	0.968121
GO:0050688_regulation_of_defense_response_to_virus	15	0	0	0	1857	1730.85	1797.8	1864.75	0.968121
GO:0050821_protein_stabilization	15	0	0	0	1857	1730.85	1797.8	1864.75	0.968121
GO:0051350_negative_regulation_of_lyase_activity	15	0	0	0	1857	1730.85	1797.8	1864.75	0.968121
GO:0000050_urea_cycle	6	0	0	0	1989	1875.79	1938.36	2000.93	0.97454
GO:0000737_DNA_catabolic_process__endonucleolytic	6	0	0	0	1989	1875.79	1938.36	2000.93	0.97454
GO:0001754_eye_photoreceptor_cell_differentiation	6	0	0	0	1989	1875.79	1938.36	2000.93	0.97454
GO:0001832_blastocyst_growth	6	0	0	0	1989	1875.79	1938.36	2000.93	0.97454
GO:0002218_activation_of_innate_immune_response	6	0	0	0	1989	1875.79	1938.36	2000.93	0.97454
GO:0002437_inflammatory_response_to_antigenic_stimulus	6	0	0	0	1989	1875.79	1938.36	2000.93	0.97454
GO:0002702_positive_regulation_of_production_of_molecular_mediator_of_immune_response	6	0	0	0	1989	1875.79	1938.36	2000.93	0.97454
GO:0002715_regulation_of_natural_killer_cell_mediated_immunity	6	0	0	0	1989	1875.79	1938.36	2000.93	0.97454
GO:0002720_positive_regulation_of_cytokine_production_during_immune_response	6	0	0	0	1989	1875.79	1938.36	2000.93	0.97454
GO:0002758_innate_immune_response-activating_signal_transduction	6	0	0	0	1989	1875.79	1938.36	2000.93	0.97454
GO:0002793_positive_regulation_of_peptide_secretion	6	0	0	0	1989	1875.79	1938.36	2000.93	0.97454
GO:0003091_renal_water_homeostasis	6	0	0	0	1989	1875.79	1938.36	2000.93	0.97454
GO:0006026_aminoglycan_catabolic_process	6	0	0	0	1989	1875.79	1938.36	2000.93	0.97454
GO:0006027_glycosaminoglycan_catabolic_process	6	0	0	0	1989	1875.79	1938.36	2000.93	0.97454
GO:0006108_malate_metabolic_process	6	0	0	0	1989	1875.79	1938.36	2000.93	0.97454
GO:0006285_base-excision_repair__AP_site_formation	6	0	0	0	1989	1875.79	1938.36	2000.93	0.97454
GO:0006415_translational_termination	6	0	0	0	1989	1875.79	1938.36	2000.93	0.97454
GO:0006474_N-terminal_protein_amino_acid_acetylation	6	0	0	0	1989	1875.79	1938.36	2000.93	0.97454
GO:0006568_tryptophan_metabolic_process	6	0	0	0	1989	1875.79	1938.36	2000.93	0.97454
GO:0006582_melanin_metabolic_process	6	0	0	0	1989	1875.79	1938.36	2000.93	0.97454
GO:0006583_melanin_biosynthetic_process_from_tyrosine	6	0	0	0	1989	1875.79	1938.36	2000.93	0.97454
GO:0006614_SRP-dependent_cotranslational_protein_targeting_to_membrane	6	0	0	0	1989	1875.79	1938.36	2000.93	0.97454
GO:0006621_protein_retention_in_ER_lumen	6	0	0	0	1989	1875.79	1938.36	2000.93	0.97454
GO:0006729_tetrahydrobiopterin_biosynthetic_process	6	0	0	0	1989	1875.79	1938.36	2000.93	0.97454
GO:0006777_Mo-molybdopterin_cofactor_biosynthetic_process	6	0	0	0	1989	1875.79	1938.36	2000.93	0.97454
GO:0006857_oligopeptide_transport	6	0	0	0	1989	1875.79	1938.36	2000.93	0.97454
GO:0006983_ER_overload_response	6	0	0	0	1989	1875.79	1938.36	2000.93	0.97454
GO:0007168_receptor_guanylyl_cyclase_signaling_pathway	6	0	0	0	1989	1875.79	1938.36	2000.93	0.97454
GO:0007185_transmembrane_receptor_protein_tyrosine_phosphatase_signaling_pathway	6	0	0	0	1989	1875.79	1938.36	2000.93	0.97454
GO:0007216_metabotropic_glutamate_receptor_signaling_pathway	6	0	0	0	1989	1875.79	1938.36	2000.93	0.97454
GO:0007220_Notch_receptor_processing	6	0	0	0	1989	1875.79	1938.36	2000.93	0.97454
GO:0007617_mating_behavior	6	0	0	0	1989	1875.79	1938.36	2000.93	0.97454
GO:0007635_chemosensory_behavior	6	0	0	0	1989	1875.79	1938.36	2000.93	0.97454
GO:0008354_germ_cell_migration	6	0	0	0	1989	1875.79	1938.36	2000.93	0.97454
GO:0008535_respiratory_chain_complex_IV_assembly	6	0	0	0	1989	1875.79	1938.36	2000.93	0.97454
GO:0008589_regulation_of_smoothened_signaling_pathway	6	0	0	0	1989	1875.79	1938.36	2000.93	0.97454
GO:0009068_aspartate_family_amino_acid_catabolic_process	6	0	0	0	1989	1875.79	1938.36	2000.93	0.97454
GO:0009071_serine_family_amino_acid_catabolic_process	6	0	0	0	1989	1875.79	1938.36	2000.93	0.97454
GO:0009086_methionine_biosynthetic_process	6	0	0	0	1989	1875.79	1938.36	2000.93	0.97454
GO:0009223_pyrimidine_deoxyribonucleotide_catabolic_process	6	0	0	0	1989	1875.79	1938.36	2000.93	0.97454
GO:0009304_tRNA_transcription	6	0	0	0	1989	1875.79	1938.36	2000.93	0.97454
GO:0009954_proximal_distal_pattern_formation	6	0	0	0	1989	1875.79	1938.36	2000.93	0.97454
GO:0010224_response_to_UV-B	6	0	0	0	1989	1875.79	1938.36	2000.93	0.97454
GO:0010522_regulation_of_calcium_ion_transport_into_cytosol	6	0	0	0	1989	1875.79	1938.36	2000.93	0.97454
GO:0010524_positive_regulation_of_calcium_ion_transport_into_cytosol	6	0	0	0	1989	1875.79	1938.36	2000.93	0.97454
GO:0010596_negative_regulation_of_endothelial_cell_migration	6	0	0	0	1989	1875.79	1938.36	2000.93	0.97454
GO:0014013_regulation_of_gliogenesis	6	0	0	0	1989	1875.79	1938.36	2000.93	0.97454
GO:0014855_striated_muscle_cell_proliferation	6	0	0	0	1989	1875.79	1938.36	2000.93	0.97454
GO:0015780_nucleotide-sugar_transport	6	0	0	0	1989	1875.79	1938.36	2000.93	0.97454
GO:0015858_nucleoside_transport	6	0	0	0	1989	1875.79	1938.36	2000.93	0.97454
GO:0015879_carnitine_transport	6	0	0	0	1989	1875.79	1938.36	2000.93	0.97454
GO:0015884_folic_acid_transport	6	0	0	0	1989	1875.79	1938.36	2000.93	0.97454
GO:0015937_coenzyme_A_biosynthetic_process	6	0	0	0	1989	1875.79	1938.36	2000.93	0.97454
GO:0016579_protein_deubiquitination	6	0	0	0	1989	1875.79	1938.36	2000.93	0.97454
GO:0017144_drug_metabolic_process	6	0	0	0	1989	1875.79	1938.36	2000.93	0.97454
GO:0018346_protein_amino_acid_prenylation	6	0	0	0	1989	1875.79	1938.36	2000.93	0.97454
GO:0019098_reproductive_behavior	6	0	0	0	1989	1875.79	1938.36	2000.93	0.97454
GO:0019377_glycolipid_catabolic_process	6	0	0	0	1989	1875.79	1938.36	2000.93	0.97454
GO:0019627_urea_metabolic_process	6	0	0	0	1989	1875.79	1938.36	2000.93	0.97454
GO:0019720_Mo-molybdopterin_cofactor_metabolic_process	6	0	0	0	1989	1875.79	1938.36	2000.93	0.97454
GO:0019794_nonprotein_amino_acid_metabolic_process	6	0	0	0	1989	1875.79	1938.36	2000.93	0.97454
GO:0019827_stem_cell_maintenance	6	0	0	0	1989	1875.79	1938.36	2000.93	0.97454
GO:0019883_antigen_processing_and_presentation_of_endogenous_antigen	6	0	0	0	1989	1875.79	1938.36	2000.93	0.97454
GO:0021675_nerve_development	6	0	0	0	1989	1875.79	1938.36	2000.93	0.97454
GO:0021695_cerebellar_cortex_development	6	0	0	0	1989	1875.79	1938.36	2000.93	0.97454
GO:0021954_central_nervous_system_neuron_development	6	0	0	0	1989	1875.79	1938.36	2000.93	0.97454
GO:0030002_cellular_anion_homeostasis	6	0	0	0	1989	1875.79	1938.36	2000.93	0.97454
GO:0030147_natriuresis	6	0	0	0	1989	1875.79	1938.36	2000.93	0.97454
GO:0030212_hyaluronan_metabolic_process	6	0	0	0	1989	1875.79	1938.36	2000.93	0.97454
GO:0030511_positive_regulation_of_transforming_growth_factor_beta_receptor_signaling_pathway	6	0	0	0	1989	1875.79	1938.36	2000.93	0.97454
GO:0031398_positive_regulation_of_protein_ubiquitination	6	0	0	0	1989	1875.79	1938.36	2000.93	0.97454
GO:0032088_negative_regulation_of_NF-kappaB_transcription_factor_activity	6	0	0	0	1989	1875.79	1938.36	2000.93	0.97454
GO:0032094_response_to_food	6	0	0	0	1989	1875.79	1938.36	2000.93	0.97454
GO:0032324_molybdopterin_cofactor_biosynthetic_process	6	0	0	0	1989	1875.79	1938.36	2000.93	0.97454
GO:0032526_response_to_retinoic_acid	6	0	0	0	1989	1875.79	1938.36	2000.93	0.97454
GO:0032663_regulation_of_interleukin-2_production	6	0	0	0	1989	1875.79	1938.36	2000.93	0.97454
GO:0032675_regulation_of_interleukin-6_production	6	0	0	0	1989	1875.79	1938.36	2000.93	0.97454
GO:0032781_positive_regulation_of_ATPase_activity	6	0	0	0	1989	1875.79	1938.36	2000.93	0.97454
GO:0032845_negative_regulation_of_homeostatic_process	6	0	0	0	1989	1875.79	1938.36	2000.93	0.97454
GO:0033189_response_to_vitamin_A	6	0	0	0	1989	1875.79	1938.36	2000.93	0.97454
GO:0033205_cytokinesis_during_cell_cycle	6	0	0	0	1989	1875.79	1938.36	2000.93	0.97454
GO:0033365_protein_localization_in_organelle	6	0	0	0	1989	1875.79	1938.36	2000.93	0.97454
GO:0033683_nucleotide-excision_repair__DNA_incision	6	0	0	0	1989	1875.79	1938.36	2000.93	0.97454
GO:0035116_embryonic_hindlimb_morphogenesis	6	0	0	0	1989	1875.79	1938.36	2000.93	0.97454
GO:0035176_social_behavior	6	0	0	0	1989	1875.79	1938.36	2000.93	0.97454
GO:0042104_positive_regulation_of_activated_T_cell_proliferation	6	0	0	0	1989	1875.79	1938.36	2000.93	0.97454
GO:0042269_regulation_of_natural_killer_cell_mediated_cytotoxicity	6	0	0	0	1989	1875.79	1938.36	2000.93	0.97454
GO:0042346_positive_regulation_of_NF-kappaB_import_into_nucleus	6	0	0	0	1989	1875.79	1938.36	2000.93	0.97454
GO:0042438_melanin_biosynthetic_process	6	0	0	0	1989	1875.79	1938.36	2000.93	0.97454
GO:0042506_tyrosine_phosphorylation_of_Stat5_protein	6	0	0	0	1989	1875.79	1938.36	2000.93	0.97454
GO:0042787_protein_ubiquitination_during_ubiquitin-dependent_protein_catabolic_process	6	0	0	0	1989	1875.79	1938.36	2000.93	0.97454
GO:0043409_negative_regulation_of_MAPKKK_cascade	6	0	0	0	1989	1875.79	1938.36	2000.93	0.97454
GO:0043534_blood_vessel_endothelial_cell_migration	6	0	0	0	1989	1875.79	1938.36	2000.93	0.97454
GO:0043545_molybdopterin_cofactor_metabolic_process	6	0	0	0	1989	1875.79	1938.36	2000.93	0.97454
GO:0043603_amide_metabolic_process	6	0	0	0	1989	1875.79	1938.36	2000.93	0.97454
GO:0045039_protein_import_into_mitochondrial_inner_membrane	6	0	0	0	1989	1875.79	1938.36	2000.93	0.97454
GO:0045047_protein_targeting_to_ER	6	0	0	0	1989	1875.79	1938.36	2000.93	0.97454
GO:0045123_cellular_extravasation	6	0	0	0	1989	1875.79	1938.36	2000.93	0.97454
GO:0045124_regulation_of_bone_resorption	6	0	0	0	1989	1875.79	1938.36	2000.93	0.97454
GO:0045685_regulation_of_glial_cell_differentiation	6	0	0	0	1989	1875.79	1938.36	2000.93	0.97454
GO:0045830_positive_regulation_of_isotype_switching	6	0	0	0	1989	1875.79	1938.36	2000.93	0.97454
GO:0045911_positive_regulation_of_DNA_recombination	6	0	0	0	1989	1875.79	1938.36	2000.93	0.97454
GO:0045947_negative_regulation_of_translational_initiation	6	0	0	0	1989	1875.79	1938.36	2000.93	0.97454
GO:0046339_diacylglycerol_metabolic_process	6	0	0	0	1989	1875.79	1938.36	2000.93	0.97454
GO:0046717_acid_secretion	6	0	0	0	1989	1875.79	1938.36	2000.93	0.97454
GO:0048008_platelet-derived_growth_factor_receptor_signaling_pathway	6	0	0	0	1989	1875.79	1938.36	2000.93	0.97454
GO:0048285_organelle_fission	6	0	0	0	1989	1875.79	1938.36	2000.93	0.97454
GO:0048339_paraxial_mesoderm_development	6	0	0	0	1989	1875.79	1938.36	2000.93	0.97454
GO:0048525_negative_regulation_of_viral_reproduction	6	0	0	0	1989	1875.79	1938.36	2000.93	0.97454
GO:0048546_digestive_tract_morphogenesis	6	0	0	0	1989	1875.79	1938.36	2000.93	0.97454
GO:0048547_gut_morphogenesis	6	0	0	0	1989	1875.79	1938.36	2000.93	0.97454
GO:0048813_dendrite_morphogenesis	6	0	0	0	1989	1875.79	1938.36	2000.93	0.97454
GO:0048864_stem_cell_development	6	0	0	0	1989	1875.79	1938.36	2000.93	0.97454
GO:0050771_negative_regulation_of_axonogenesis	6	0	0	0	1989	1875.79	1938.36	2000.93	0.97454
GO:0050810_regulation_of_steroid_biosynthetic_process	6	0	0	0	1989	1875.79	1938.36	2000.93	0.97454
GO:0050907_detection_of_chemical_stimulus_involved_in_sensory_perception	6	0	0	0	1989	1875.79	1938.36	2000.93	0.97454
GO:0050912_detection_of_chemical_stimulus_involved_in_sensory_perception_of_taste	6	0	0	0	1989	1875.79	1938.36	2000.93	0.97454
GO:0050913_sensory_perception_of_bitter_taste	6	0	0	0	1989	1875.79	1938.36	2000.93	0.97454
GO:0050994_regulation_of_lipid_catabolic_process	6	0	0	0	1989	1875.79	1938.36	2000.93	0.97454
GO:0051055_negative_regulation_of_lipid_biosynthetic_process	6	0	0	0	1989	1875.79	1938.36	2000.93	0.97454
GO:0051085_chaperone_cofactor-dependent_protein_folding	6	0	0	0	1989	1875.79	1938.36	2000.93	0.97454
GO:0051205_protein_insertion_into_membrane	6	0	0	0	1989	1875.79	1938.36	2000.93	0.97454
GO:0051209_release_of_sequestered_calcium_ion_into_cytosol	6	0	0	0	1989	1875.79	1938.36	2000.93	0.97454
GO:0051282_regulation_of_sequestering_of_calcium_ion	6	0	0	0	1989	1875.79	1938.36	2000.93	0.97454
GO:0051283_negative_regulation_of_sequestering_of_calcium_ion	6	0	0	0	1989	1875.79	1938.36	2000.93	0.97454
GO:0051298_centrosome_duplication	6	0	0	0	1989	1875.79	1938.36	2000.93	0.97454
GO:0051354_negative_regulation_of_oxidoreductase_activity	6	0	0	0	1989	1875.79	1938.36	2000.93	0.97454
GO:0051482_elevation_of_cytosolic_calcium_ion_concentration_during_G-protein_signaling__coupled_to_IP3_second_messenger_(phospholipase_C_activating)	6	0	0	0	1989	1875.79	1938.36	2000.93	0.97454
GO:0051963_regulation_of_synaptogenesis	6	0	0	0	1989	1875.79	1938.36	2000.93	0.97454
GO:0055081_anion_homeostasis	6	0	0	0	1989	1875.79	1938.36	2000.93	0.97454
GO:0060038_cardiac_muscle_cell_proliferation	6	0	0	0	1989	1875.79	1938.36	2000.93	0.97454
GO:0060070_Wnt_receptor_signaling_pathway_through_beta-catenin	6	0	0	0	1989	1875.79	1938.36	2000.93	0.97454
GO:0001569_patterning_of_blood_vessels	10	0	0	0	2038	1932.45	1991.97	2051.49	0.977414
GO:0001755_neural_crest_cell_migration	10	0	0	0	2038	1932.45	1991.97	2051.49	0.977414
GO:0002444_myeloid_leukocyte_mediated_immunity	10	0	0	0	2038	1932.45	1991.97	2051.49	0.977414
GO:0002456_T_cell_mediated_immunity	10	0	0	0	2038	1932.45	1991.97	2051.49	0.977414
GO:0006376_mRNA_splice_site_selection	10	0	0	0	2038	1932.45	1991.97	2051.49	0.977414
GO:0006595_polyamine_metabolic_process	10	0	0	0	2038	1932.45	1991.97	2051.49	0.977414
GO:0007009_plasma_membrane_organization_and_biogenesis	10	0	0	0	2038	1932.45	1991.97	2051.49	0.977414
GO:0007157_heterophilic_cell_adhesion	10	0	0	0	2038	1932.45	1991.97	2051.49	0.977414
GO:0008038_neuron_recognition	10	0	0	0	2038	1932.45	1991.97	2051.49	0.977414
GO:0010551_regulation_of_specific_transcription_from_RNA_polymerase_II_promoter	10	0	0	0	2038	1932.45	1991.97	2051.49	0.977414
[truncated: 622 more rows]
